# Supplementary material for: Thermomechanical data of polyurethane shape memory polymer: Considering varying compositions
Source: Data Brief. 2020 Sep 9;32:106294. doi: 10.1016/j.dib.2020.106294 (PMC7495509; doi:10.1016/j.dib.2020.106294)
Supplement: Supplementary file 1 [file mmc1.txt]

   1      21.31000   1.00000e+09
   1      22.32000   9.96980e+08
   1      23.33000   9.92954e+08
   1      24.34000   9.89935e+08
   1      25.35000   9.83392e+08
   1      26.36000   9.81379e+08
   1      27.37000   9.79869e+08
   1      28.38000   9.77353e+08
   1      29.39000   9.74333e+08
   1      30.40000   9.70307e+08
   1      31.41000   9.64771e+08
   1      32.42000   9.63261e+08
   1      33.43000   9.57222e+08
   1      34.44000   9.52693e+08
   1      35.45000   9.50679e+08
   1      36.46000   9.44137e+08
   1      37.47000   9.38098e+08
   1      38.48000   9.35581e+08
   1      39.49000   9.32058e+08
   1      40.50000   9.25516e+08
   1      41.51000   9.18973e+08
   1      42.52000   9.13437e+08
   1      43.53000   9.08908e+08
   1      44.54000   9.00856e+08
   1      45.55000   8.94816e+08
   1      46.56000   8.90790e+08
   1      47.57000   8.81731e+08
   1      48.58000   8.76699e+08
   1      49.59000   8.81228e+08
   1      50.60000   8.73679e+08
   1      51.61000   8.64117e+08
   1      52.62000   8.60091e+08
   1      53.63000   8.54555e+08
   1      54.64000   8.49019e+08
   1      55.65000   8.43986e+08
   1      56.66000   8.40463e+08
   1      57.67000   8.32411e+08
   1      58.68000   8.25365e+08
   1      59.69000   8.21339e+08
   1      60.70000   8.08254e+08
   1      61.71000   8.04227e+08
   1      62.72000   7.92149e+08
   1      63.73000   7.89633e+08
   1      64.74000   7.77554e+08
   1      65.75000   7.68998e+08
   1      66.76000   7.50881e+08
   1      67.77000   7.31756e+08
   1      68.78000   7.22698e+08
   1      69.79000   7.06593e+08
   1      70.80000   6.92501e+08
   1      71.81000   6.75390e+08
   1      72.82000   6.49723e+08
   1      73.83000   6.19024e+08
   1      74.84000   5.80272e+08
   1      75.85000   5.42023e+08
   1      76.86000   4.81983e+08
   1      77.87000   4.21087e+08
   1      78.88000   3.69653e+08
   1      79.89000   3.12330e+08
   1      80.90000   2.65123e+08
   1      81.91000   2.31807e+08
   1      82.92000   1.75843e+08
   1      83.93000   1.33870e+08
   1      84.94000   1.02969e+08
   1      85.95000   7.39809e+07
   1      86.96000   5.40513e+07
   1      87.97000   4.19728e+07
   1      88.98000   3.60191e+07
   1      89.99000   2.98138e+07
   1      91.00000   2.54202e+07
   1      92.01000   2.19124e+07
   1      93.02000   1.94313e+07
   1      94.03000   1.78712e+07
   1      95.04000   1.61449e+07
   1      96.05000   1.46150e+07
   1      97.06000   1.40564e+07
   1      98.07000   1.34122e+07
   1      99.08000   1.28334e+07
   1     100.09000   1.22999e+07
   1     101.10000   1.18168e+07
   1     102.11000   1.12632e+07
   1     103.12000   1.07499e+07
   1     104.13000   1.02416e+07
   1     105.14000   9.96477e+06
   1     106.15000   9.78359e+06
   1     107.16000   9.66281e+06
   1     108.17000   9.52693e+06
   1     109.18000   9.35078e+06
   1     110.19000   9.23503e+06
   1     111.20000   9.19980e+06
   1     112.21000   9.17464e+06
   1     113.22000   9.15954e+06
   1     114.23000   9.14947e+06
   1     115.24000   9.13941e+06
   1     116.25000   9.12934e+06
   1     117.26000   9.14444e+06
   1     118.27000   9.15954e+06
   1     119.28000   9.19980e+06
   1     120.29000   9.22496e+06
   1     121.30000   9.24509e+06
   2      18.22000   9.99501e+08
   2      18.23000   1.00000e+09
   2      18.23000   9.99003e+08
   2      18.22000   9.99501e+08
   2      18.23000   9.99003e+08
   2      18.22000   9.99003e+08
   2      18.22000   9.99003e+08
   2      18.22000   9.98006e+08
   2      18.21000   9.98504e+08
   2      18.21000   9.98006e+08
   2      18.20000   9.98504e+08
   2      18.20000   9.98006e+08
   2      18.19000   9.98006e+08
   2      18.19000   9.98006e+08
   2      18.19000   9.97507e+08
   2      18.18000   9.97507e+08
   2      18.18000   9.97009e+08
   2      18.17000   9.97507e+08
   2      18.17000   9.97009e+08
   2      18.16000   9.97009e+08
   2      18.16000   9.97009e+08
   2      18.15000   9.97009e+08
   2      18.15000   9.97009e+08
   2      18.14000   9.96510e+08
   2      18.14000   9.96510e+08
   2      18.13000   9.96510e+08
   2      18.13000   9.96510e+08
   2      18.12000   9.96012e+08
   2      18.12000   9.96012e+08
   2      18.11000   9.96510e+08
   2      18.11000   9.96012e+08
   2      18.11000   9.96012e+08
   2      18.10000   9.95513e+08
   2      18.10000   9.96012e+08
   2      18.09000   9.95513e+08
   2      18.09000   9.95015e+08
   2      18.09000   9.95015e+08
   2      18.09000   9.95015e+08
   2      18.09000   9.95513e+08
   2      18.08000   9.94516e+08
   2      18.08000   9.95015e+08
   2      18.08000   9.94018e+08
   2      18.08000   9.94516e+08
   2      18.07000   9.94516e+08
   2      18.07000   9.94018e+08
   2      18.06000   9.94018e+08
   2      18.06000   9.93519e+08
   2      18.06000   9.94018e+08
   2      18.06000   9.93519e+08
   2      18.05000   9.94018e+08
   2      18.05000   9.93519e+08
   2      18.05000   9.93021e+08
   2      18.04000   9.93021e+08
   2      18.04000   9.93021e+08
   2      18.04000   9.93519e+08
   2      18.04000   9.93021e+08
   2      18.04000   9.93021e+08
   2      18.03000   9.92522e+08
   2      18.03000   9.93021e+08
   2      18.03000   9.93021e+08
   2      18.03000   9.92522e+08
   2      18.03000   9.93021e+08
   2      18.02000   9.92024e+08
   2      18.02000   9.92522e+08
   2      18.02000   9.92024e+08
   2      18.02000   9.92522e+08
   2      18.02000   9.92522e+08
   2      18.02000   9.92024e+08
   2      18.02000   9.92024e+08
   2      18.02000   9.91525e+08
   2      18.01000   9.92522e+08
   2      18.01000   9.91525e+08
   2      18.01000   9.92024e+08
   2      18.01000   9.91525e+08
   2      18.01000   9.91027e+08
   2      18.01000   9.91525e+08
   2      18.01000   9.91525e+08
   2      18.01000   9.92024e+08
   2      18.01000   9.91525e+08
   2      18.01000   9.92024e+08
   2      18.01000   9.90528e+08
   2      18.01000   9.90528e+08
   2      18.01000   9.91027e+08
   2      18.01000   9.91027e+08
   2      18.01000   9.91525e+08
   2      18.01000   9.90528e+08
   2      18.01000   9.91525e+08
   2      18.01000   9.90030e+08
   2      18.01000   9.90528e+08
   2      18.01000   9.90528e+08
   2      18.01000   9.92024e+08
   2      18.01000   9.91027e+08
   2      18.01000   9.91027e+08
   2      18.01000   9.90030e+08
   2      18.02000   9.90030e+08
   2      18.04000   9.90528e+08
   2      18.08000   9.90528e+08
   2      18.12000   9.91027e+08
   2      18.18000   9.89531e+08
   2      18.24000   9.91525e+08
   2      18.32000   9.89531e+08
   2      18.44000   9.90528e+08
   2      18.54000   9.88036e+08
   2      18.62000   9.91027e+08
   2      18.69000   9.90030e+08
   2      18.81000   9.91525e+08
   2      18.91000   9.90030e+08
   2      19.00000   9.90528e+08
   2      19.11000   9.89531e+08
   2      19.22000   9.89033e+08
   2      19.33000   9.89033e+08
   2      19.45000   9.88036e+08
   2      19.57000   9.87039e+08
   2      19.69000   9.87537e+08
   2      19.82000   9.86042e+08
   2      19.95000   9.87537e+08
   2      20.07000   9.87039e+08
   2      20.21000   9.88036e+08
   2      20.34000   9.87039e+08
   2      20.48000   9.87039e+08
   2      20.61000   9.87537e+08
   2      20.75000   9.85543e+08
   2      20.90000   9.85045e+08
   2      21.04000   9.83051e+08
   2      21.18000   9.82552e+08
   2      21.33000   9.81555e+08
   2      21.47000   9.81555e+08
   2      21.62000   9.81057e+08
   2      21.76000   9.81057e+08
   2      21.91000   9.80558e+08
   2      22.06000   9.80060e+08
   2      22.21000   9.79561e+08
   2      22.36000   9.78564e+08
   2      22.51000   9.76570e+08
   2      22.67000   9.76072e+08
   2      22.82000   9.75573e+08
   2      22.98000   9.74078e+08
   2      23.14000   9.73579e+08
   2      23.30000   9.72582e+08
   2      23.46000   9.73081e+08
   2      23.64000   9.72582e+08
   2      23.85000   9.72582e+08
   2      24.08000   9.72084e+08
   2      24.21000   9.71585e+08
   2      24.36000   9.72582e+08
   2      24.58000   9.71585e+08
   2      24.68000   9.72582e+08
   2      24.89000   9.71585e+08
   2      25.04000   9.70090e+08
   2      25.18000   9.69093e+08
   2      25.38000   9.68594e+08
   2      25.49000   9.67597e+08
   2      25.69000   9.68096e+08
   2      25.82000   9.67099e+08
   2      25.98000   9.68096e+08
   2      26.15000   9.67597e+08
   2      26.27000   9.68096e+08
   2      26.47000   9.68096e+08
   2      26.59000   9.67597e+08
   2      26.76000   9.67597e+08
   2      26.92000   9.65603e+08
   2      27.05000   9.64606e+08
   2      27.24000   9.62612e+08
   2      27.35000   9.62612e+08
   2      27.54000   9.61615e+08
   2      27.67000   9.61615e+08
   2      27.83000   9.61615e+08
   2      28.00000   9.61117e+08
   2      28.12000   9.61615e+08
   2      28.32000   9.61117e+08
   2      28.43000   9.59621e+08
   2      28.61000   9.58126e+08
   2      28.77000   9.56630e+08
   2      28.91000   9.56132e+08
   2      29.11000   9.55633e+08
   2      29.20000   9.54138e+08
   2      29.41000   9.53639e+08
   2      29.53000   9.53141e+08
   2      29.69000   9.54138e+08
   2      29.88000   9.54138e+08
   2      29.99000   9.54138e+08
   2      30.22000   9.52642e+08
   2      30.30000   9.51645e+08
   2      30.52000   9.51147e+08
   2      30.65000   9.50150e+08
   2      30.80000   9.48654e+08
   2      31.01000   9.48156e+08
   2      31.09000   9.47159e+08
   2      31.35000   9.48654e+08
   2      31.43000   9.49153e+08
   2      31.65000   9.48156e+08
   2      31.80000   9.47159e+08
   2      31.92000   9.44167e+08
   2      32.17000   9.43669e+08
   2      32.22000   9.43170e+08
   2      32.48000   9.42672e+08
   2      32.59000   9.42173e+08
   2      32.75000   9.42173e+08
   2      32.97000   9.42173e+08
   2      33.03000   9.41176e+08
   2      33.31000   9.38684e+08
   2      33.38000   9.37687e+08
   2      33.59000   9.36191e+08
   2      33.77000   9.36191e+08
   2      33.86000   9.35693e+08
   2      34.13000   9.34696e+08
   2      34.17000   9.35693e+08
   2      34.43000   9.35194e+08
   2      34.55000   9.35194e+08
   2      34.70000   9.33699e+08
   2      34.93000   9.31206e+08
   2      34.99000   9.29212e+08
   2      35.28000   9.28714e+08
   2      35.33000   9.29212e+08
   2      35.57000   9.30209e+08
   2      35.71000   9.28714e+08
   2      35.83000   9.27717e+08
   2      36.08000   9.25723e+08
   2      36.12000   9.25723e+08
   2      36.40000   9.24227e+08
   2      36.47000   9.23230e+08
   2      36.69000   9.23230e+08
   2      36.83000   9.24227e+08
   2      36.95000   9.23729e+08
   2      37.19000   9.21735e+08
   2      37.24000   9.19741e+08
   2      37.50000   9.19242e+08
   2      37.57000   9.18245e+08
   2      37.80000   9.17747e+08
   2      37.92000   9.16750e+08
   2      38.08000   9.16750e+08
   2      38.26000   9.18245e+08
   2      38.37000   9.16251e+08
   2      38.59000   9.13759e+08
   2      38.67000   9.12762e+08
   2      38.90000   9.11266e+08
   2      39.01000   9.10269e+08
   2      39.22000   9.09771e+08
   2      39.33000   9.10269e+08
   2      39.52000   9.10269e+08
   2      39.65000   9.08275e+08
   2      39.82000   9.06780e+08
   2      39.95000   9.05284e+08
   2      40.06000   9.04287e+08
   2      40.09000   9.04786e+08
   2      40.23000   9.04287e+08
   2      40.47000   9.04287e+08
   2      40.65000   9.03290e+08
   2      40.84000   9.00798e+08
   2      41.00000   9.00299e+08
   2      41.11000   8.99801e+08
   2      41.17000   8.99302e+08
   2      41.35000   8.99801e+08
   2      41.60000   8.98305e+08
   2      41.75000   8.96311e+08
   2      41.83000   8.94317e+08
   2      41.97000   8.92323e+08
   2      42.20000   8.91825e+08
   2      42.39000   8.91326e+08
   2      42.50000   8.90828e+08
   2      42.63000   8.88335e+08
   2      42.85000   8.86839e+08
   2      43.05000   8.85842e+08
   2      43.16000   8.86341e+08
   2      43.29000   8.86341e+08
   2      43.51000   8.85344e+08
   2      43.72000   8.83350e+08
   2      43.83000   8.81854e+08
   2      43.97000   8.82353e+08
   2      44.17000   8.81854e+08
   2      44.37000   8.81854e+08
   2      44.51000   8.79362e+08
   2      44.66000   8.76869e+08
   2      44.85000   8.74377e+08
   2      45.03000   8.73380e+08
   2      45.20000   8.72881e+08
   2      45.38000   8.72383e+08
   2      45.61000   8.69392e+08
   2      46.15000   8.67896e+08
   2      46.59000   8.68893e+08
   2      46.97000   8.73380e+08
   2      47.03000   8.72881e+08
   2      47.43000   8.61914e+08
   2      47.55000   8.60419e+08
   2      47.77000   8.60917e+08
   2      48.05000   8.66401e+08
   2      48.06000   8.61914e+08
   2      48.25000   8.60917e+08
   2      48.43000   8.60419e+08
   2      48.44000   8.54935e+08
   2      48.53000   8.54935e+08
   2      48.79000   8.55434e+08
   2      48.83000   8.56431e+08
   2      48.99000   8.55932e+08
   2      49.05000   8.54935e+08
   2      49.24000   8.53938e+08
   2      49.33000   8.51944e+08
   2      49.39000   8.53938e+08
   2      49.53000   8.52941e+08
   2      49.62000   8.50947e+08
   2      49.78000   8.50449e+08
   2      49.90000   8.51944e+08
   2      50.03000   8.51944e+08
   2      50.14000   8.51446e+08
   2      50.25000   8.51446e+08
   2      50.30000   8.50449e+08
   2      50.41000   8.47956e+08
   2      50.62000   8.48455e+08
   2      50.60000   8.48953e+08
   2      50.95000   8.48953e+08
   2      50.83000   8.47956e+08
   2      51.24000   8.43968e+08
   2      51.46000   8.47458e+08
   2      51.38000   8.42971e+08
   2      52.01000   8.40977e+08
   2      51.98000   8.40479e+08
   2      52.17000   8.36989e+08
   2      52.69000   8.37488e+08
   2      52.50000   8.37488e+08
   2      53.00000   8.35992e+08
   2      53.20000   8.33001e+08
   2      53.11000   8.33001e+08
   2      53.69000   8.35992e+08
   2      53.58000   8.35992e+08
   2      53.80000   8.31007e+08
   2      54.23000   8.34497e+08
   2      53.99000   8.32004e+08
   2      54.44000   8.29511e+08
   2      54.68000   8.32502e+08
   2      54.44000   8.28514e+08
   2      55.05000   8.24028e+08
   2      55.08000   8.21037e+08
   2      55.04000   8.22034e+08
   2      55.60000   8.23031e+08
   2      55.44000   8.21535e+08
   2      55.61000   8.16052e+08
   2      56.02000   8.17547e+08
   2      55.80000   8.18046e+08
   2      56.05000   8.17547e+08
   2      56.41000   8.17547e+08
   2      56.17000   8.17547e+08
   2      56.48000   8.17049e+08
   2      56.79000   8.15055e+08
   2      56.59000   8.15553e+08
   2      56.82000   8.14556e+08
   2      57.10000   8.13061e+08
   2      57.02000   8.11565e+08
   2      57.12000   8.09571e+08
   2      57.29000   8.08574e+08
   2      57.20000   8.06082e+08
   2      57.28000   8.04088e+08
   2      57.45000   8.03091e+08
   2      57.31000   8.02094e+08
   2      57.39000   8.01097e+08
   2      57.67000   8.01097e+08
   2      57.54000   8.01097e+08
   2      57.87000   8.00598e+08
   2      57.98000   8.00100e+08
   2      57.81000   8.01097e+08
   2      58.41000   7.99601e+08
   2      58.36000   7.98604e+08
   2      58.43000   7.98604e+08
   2      59.08000   7.96112e+08
   2      58.95000   7.94616e+08
   2      59.18000   7.92622e+08
   2      59.59000   7.89631e+08
   2      59.28000   7.88136e+08
   2      59.88000   7.85145e+08
   2      60.16000   7.83649e+08
   2      59.95000   7.84148e+08
   2      60.49000   7.82652e+08
   2      60.53000   7.82154e+08
   2      60.39000   7.83151e+08
   2      61.06000   7.82154e+08
   2      60.97000   7.81655e+08
   2      61.02000   7.80160e+08
   2      61.61000   7.77667e+08
   2      61.39000   7.75673e+08
   2      61.64000   7.73180e+08
   2      62.09000   7.69691e+08
   2      61.81000   7.67198e+08
   2      62.16000   7.65204e+08
   2      62.52000   7.64706e+08
   2      62.29000   7.64706e+08
   2      62.55000   7.65204e+08
   2      62.81000   7.61216e+08
   2      62.86000   7.62712e+08
   2      62.75000   7.61216e+08
   2      62.81000   7.64207e+08
   2      63.11000   7.60219e+08
   2      63.13000   7.55733e+08
   2      63.20000   7.53240e+08
   2      63.25000   7.53240e+08
   2      63.16000   7.49751e+08
   2      63.44000   7.47258e+08
   2      63.47000   7.45264e+08
   2      63.47000   7.45264e+08
   2      63.63000   7.45264e+08
   2      63.68000   7.43769e+08
   2      63.86000   7.43270e+08
   2      63.87000   7.43270e+08
   2      64.00000   7.43769e+08
   2      64.08000   7.42273e+08
   2      64.18000   7.40279e+08
   2      64.33000   7.37787e+08
   2      64.25000   7.35294e+08
   2      64.50000   7.32802e+08
   2      64.63000   7.29811e+08
   2      64.56000   7.25324e+08
   2      65.04000   7.24826e+08
   2      65.10000   7.23330e+08
   2      65.37000   7.22333e+08
   2      65.25000   7.21834e+08
   2      65.81000   7.20837e+08
   2      65.78000   7.17348e+08
   2      66.18000   7.14357e+08
   2      66.42000   7.07876e+08
   2      66.53000   7.04387e+08
   2      66.98000   7.01396e+08
   2      66.87000   6.99900e+08
   2      67.46000   6.99402e+08
   2      67.30000   6.96909e+08
   2      67.84000   6.93420e+08
   2      67.82000   6.89432e+08
   2      68.12000   6.83450e+08
   2      68.38000   6.78963e+08
   2      68.36000   6.74975e+08
   2      68.88000   6.73480e+08
   2      68.70000   6.70987e+08
   2      69.29000   6.67498e+08
   2      69.12000   6.63011e+08
   2      69.60000   6.55533e+08
   2      69.60000   6.50548e+08
   2      69.88000   6.47059e+08
   2      70.06000   6.42572e+08
   2      70.17000   6.39581e+08
   2      70.50000   6.34596e+08
   2      70.45000   6.24626e+08
   2      70.93000   6.19641e+08
   2      70.75000   6.14656e+08
   2      71.31000   6.11167e+08
   2      71.07000   6.06680e+08
   2      71.61000   5.98704e+08
   2      71.48000   5.89232e+08
   2      71.86000   5.84247e+08
   2      71.90000   5.80758e+08
   2      72.06000   5.70788e+08
   2      72.34000   5.64307e+08
   2      72.23000   5.57827e+08
   2      72.74000   5.51844e+08
   2      72.50000   5.46361e+08
   2      73.02000   5.36391e+08
   2      72.88000   5.28415e+08
   2      73.14000   5.19442e+08
   2      73.32000   5.13460e+08
   2      73.20000   5.06481e+08
   2      73.50000   5.03490e+08
   2      73.75000   4.92822e+08
   2      73.73000   4.93021e+08
   2      73.83000   4.87587e+08
   2      73.71000   4.84646e+08
   2      74.00000   4.77368e+08
   2      73.93000   4.70289e+08
   2      73.98000   4.68195e+08
   2      74.03000   4.59870e+08
   2      74.29000   4.57378e+08
   2      74.27000   4.51795e+08
   2      74.40000   4.44816e+08
   2      74.53000   4.40728e+08
   2      74.57000   4.35045e+08
   2      74.74000   4.30160e+08
   2      74.84000   4.24925e+08
   2      74.97000   4.19043e+08
   2      75.06000   4.13759e+08
   2      75.09000   4.06680e+08
   2      75.18000   4.00299e+08
   2      75.42000   3.92772e+08
   2      75.45000   3.86142e+08
   2      75.73000   3.79511e+08
   2      75.60000   3.71087e+08
   2      76.19000   3.63759e+08
   2      75.95000   3.55633e+08
   2      76.20000   3.45713e+08
   2      76.49000   3.35294e+08
   2      76.85000   3.26321e+08
   2      76.66000   3.15155e+08
   2      77.35000   3.03539e+08
   2      77.34000   2.93320e+08
   2      77.71000   2.81954e+08
   2      77.91000   2.71436e+08
   2      78.02000   2.60319e+08
   2      78.54000   2.49801e+08
   2      78.41000   2.39482e+08
   2      79.04000   2.28913e+08
   2      78.83000   2.18794e+08
   2      79.48000   2.08026e+08
   2      79.33000   1.98554e+08
   2      79.83000   1.88435e+08
   2      79.85000   1.78963e+08
   2      80.14000   1.69691e+08
   2      80.34000   1.61117e+08
   2      80.49000   1.51645e+08
   2      80.82000   1.42622e+08
   2      80.81000   1.35793e+08
   2      81.27000   1.28016e+08
   2      81.14000   1.20588e+08
   2      81.69000   1.13011e+08
   2      81.48000   1.07577e+08
   2      82.07000   1.01296e+08
   2      81.81000   9.64108e+07
   2      82.36000   8.99801e+07
   2      82.21000   8.57428e+07
   2      82.45000   8.16550e+07
   2      82.65000   7.78166e+07
   2      82.70000   7.69691e+07
   2      83.24000   7.03390e+07
   2      83.08000   6.68993e+07
   2      83.42000   6.46560e+07
   2      83.21000   6.22134e+07
   2      83.55000   6.00698e+07
   2      83.72000   5.89731e+07
   2      83.76000   5.82253e+07
   2      83.91000   5.76271e+07
   2      83.77000   5.56331e+07
   2      84.09000   5.27418e+07
   2      84.29000   5.18445e+07
   2      84.34000   5.05484e+07
   2      84.47000   4.99501e+07
   2      84.51000   4.87737e+07
   2      84.60000   4.75424e+07
   2      84.74000   4.65204e+07
   2      84.72000   4.53240e+07
   2      84.74000   4.36142e+07
   2      84.72000   4.21486e+07
   2      85.44000   4.06630e+07
   2      84.97000   3.91775e+07
   2      85.73000   3.68943e+07
   2      86.09000   3.52493e+07
   2      86.12000   3.34197e+07
   2      86.75000   3.17647e+07
   2      86.59000   3.03838e+07
   2      87.20000   2.91127e+07
   2      86.92000   2.80957e+07
   2      87.70000   2.70489e+07
   2      87.46000   2.59771e+07
   2      88.13000   2.49850e+07
   2      87.93000   2.42173e+07
   2      88.54000   2.34197e+07
   2      88.44000   2.28664e+07
   2      88.88000   2.22233e+07
   2      88.99000   2.17597e+07
   2      89.14000   2.11167e+07
   2      89.50000   2.06231e+07
   2      89.42000   2.01844e+07
   2      89.99000   1.97707e+07
   2      89.69000   1.94167e+07
   2      90.38000   1.90379e+07
   2      90.06000   1.87737e+07
   2      90.56000   1.84895e+07
   2      90.57000   1.82104e+07
   2      90.62000   1.80608e+07
   2      90.79000   1.78514e+07
   2      91.02000   1.76869e+07
   2      91.48000   1.67996e+07
   2      91.52000   1.66999e+07
   2      91.54000   1.66052e+07
   2      91.38000   1.64457e+07
   2      91.80000   1.63559e+07
   2      91.77000   1.62463e+07
   2      91.69000   1.60668e+07
   2      92.07000   1.59721e+07
   2      91.87000   1.58275e+07
   2      92.21000   1.56680e+07
   2      92.27000   1.55284e+07
   2      92.48000   1.54038e+07
   2      92.53000   1.52991e+07
   2      92.62000   1.52094e+07
   2      92.62000   1.50648e+07
   2      92.87000   1.49352e+07
   2      92.67000   1.48205e+07
   2      92.98000   1.46810e+07
   2      92.70000   1.45464e+07
   2      93.32000   1.44068e+07
   2      93.01000   1.42373e+07
   2      93.64000   1.40628e+07
   2      94.09000   1.38883e+07
   2      93.87000   1.37288e+07
   2      94.73000   1.35693e+07
   2      94.48000   1.34347e+07
   2      94.99000   1.32901e+07
   2      95.17000   1.31605e+07
   2      95.15000   1.30359e+07
   2      95.87000   1.29013e+07
   2      95.50000   1.27916e+07
   2      96.31000   1.26620e+07
   2      96.14000   1.25573e+07
   2      96.46000   1.24427e+07
   2      96.86000   1.23330e+07
   2      96.62000   1.22333e+07
   2      97.42000   1.21286e+07
   2      97.03000   1.20289e+07
   2      97.75000   1.19342e+07
   2      97.64000   1.18395e+07
   2      97.84000   1.17398e+07
   2      98.28000   1.16451e+07
   2      97.95000   1.15603e+07
   2      98.73000   1.14706e+07
   2      98.39000   1.13958e+07
   2      98.85000   1.13111e+07
   2      98.74000   1.12313e+07
   2      99.00000   1.11615e+07
   2      99.15000   1.11067e+07
   2      99.41000   1.10369e+07
   2      99.19000   1.09472e+07
   2      99.21000   1.08724e+07
   2      99.74000   1.08325e+07
   2      99.42000   1.07727e+07
   2      99.65000   1.07079e+07
   2      99.97000   1.06630e+07
   2     100.06000   1.06181e+07
   2      99.88000   1.05633e+07
   2     100.30000   1.05184e+07
   2     100.23000   1.04835e+07
   2     100.03000   1.04237e+07
   2     100.53000   1.03739e+07
   2     100.60000   1.03440e+07
   2     100.59000   1.03041e+07
   2     100.74000   1.02493e+07
   2     100.97000   1.02193e+07
   2     100.65000   1.01894e+07
   2     101.08000   1.01346e+07
   2     100.83000   1.01047e+07
   2     101.21000   1.00648e+07
   2     101.12000   1.00299e+07
   2     101.34000   9.99003e+06
   2     101.85000   9.95015e+06
   2     101.38000   9.91525e+06
   2     102.00000   9.87039e+06
   2     102.08000   9.83549e+06
   2     101.96000   9.80060e+06
   2     102.74000   9.76570e+06
   2     102.54000   9.73579e+06
   2     102.79000   9.70588e+06
   2     103.35000   9.67597e+06
   2     103.08000   9.64606e+06
   2     103.63000   9.62114e+06
   2     103.74000   9.59621e+06
   2     104.00000   9.57129e+06
   2     104.09000   9.55135e+06
   2     104.51000   9.53141e+06
   2     104.10000   9.51645e+06
   2     104.62000   9.49153e+06
   2     104.58000   9.47159e+06
   2     104.95000   9.45165e+06
   2     105.01000   9.43669e+06
   2     104.94000   9.41675e+06
   2     105.30000   9.39681e+06
   2     105.13000   9.38185e+06
   2     105.31000   9.36690e+06
   2     105.55000   9.35194e+06
   2     105.26000   9.33699e+06
   2     105.70000   9.31705e+06
   2     105.54000   9.30209e+06
   2     105.84000   9.28714e+06
   2     105.75000   9.27218e+06
   2     106.07000   9.26221e+06
   2     106.24000   9.24726e+06
   2     106.10000   9.23729e+06
   2     106.47000   9.22233e+06
   2     106.39000   9.21236e+06
   2     106.39000   9.20239e+06
   2     106.30000   9.18744e+06
   2     106.87000   9.17747e+06
   2     106.45000   9.16750e+06
   2     106.67000   9.15753e+06
   2     107.08000   9.14756e+06
   2     106.86000   9.13759e+06
   2     107.33000   9.13260e+06
   2     107.67000   9.12263e+06
   2     107.48000   9.11765e+06
   2     108.37000   9.10768e+06
   2     108.09000   9.10269e+06
   2     108.66000   9.09771e+06
   2     109.02000   9.08774e+06
   2     108.86000   9.08275e+06
   2     109.78000   9.07777e+06
   2     109.39000   9.07777e+06
   2     110.18000   9.07278e+06
   2     110.24000   9.06780e+06
   2     110.32000   9.06281e+06
   2     111.02000   9.06281e+06
   2     110.61000   9.05783e+06
   2     111.52000   9.05783e+06
   2     111.25000   9.05783e+06
   2     111.63000   9.05284e+06
   2     111.99000   9.05284e+06
   2     111.69000   9.05284e+06
   2     112.42000   9.05284e+06
   2     112.28000   9.04786e+06
   2     112.58000   9.04786e+06
   2     112.71000   9.04786e+06
   2     113.12000   9.04287e+06
   2     112.62000   9.04786e+06
   2     113.25000   9.04786e+06
   2     113.34000   9.04786e+06
   2     113.68000   9.04287e+06
   2     113.53000   9.04786e+06
   2     113.63000   9.04786e+06
   2     113.15000   9.04786e+06
   2     113.70000   9.04786e+06
   2     113.30000   9.04786e+06
   2     113.87000   9.05284e+06
   2     113.46000   9.05284e+06
   2     113.98000   9.05783e+06
   2     113.97000   9.05783e+06
   2     114.06000   9.06281e+06
   2     114.44000   9.06281e+06
   2     114.29000   9.06780e+06
   2     114.83000   9.07278e+06
   2     114.84000   9.07278e+06
   2     115.24000   9.07777e+06
   2     115.26000   9.07777e+06
   2     115.23000   9.08275e+06
   2     115.64000   9.08275e+06
   2     115.13000   9.08774e+06
   2     115.64000   9.09272e+06
   2     115.25000   9.09272e+06
   2     115.80000   9.09771e+06
   2     115.79000   9.10269e+06
   2     115.62000   9.10768e+06
   2     116.21000   9.11266e+06
   2     116.04000   9.11765e+06
   2     116.59000   9.12263e+06
   2     116.83000   9.12762e+06
   2     116.78000   9.12762e+06
   2     116.67000   9.13260e+06
   2     117.12000   9.13759e+06
   2     117.05000   9.14257e+06
   2     117.45000   9.14756e+06
   2     117.39000   9.14756e+06
   2     117.86000   9.15254e+06
   2     118.14000   9.15753e+06
   2     117.74000   9.16251e+06
   2     118.28000   9.16750e+06
   2     118.25000   9.17248e+06
   2     118.50000   9.17747e+06
   2     118.85000   9.17747e+06
   2     118.77000   9.18245e+06
   2     118.93000   9.18744e+06
   2     119.27000   9.19242e+06
   2     119.07000   9.19741e+06
   2     119.37000   9.20239e+06
   2     119.34000   9.20239e+06
   2     119.29000   9.21236e+06
   2     119.36000   9.21735e+06
   2     119.22000   9.22233e+06
   2     119.73000   9.22732e+06
   2     119.45000   9.23230e+06
   2     119.82000   9.23729e+06
   2     120.08000   9.24227e+06
   2     119.94000   9.24726e+06
   2     120.35000   9.25723e+06
   2     120.55000   9.25723e+06
   2     121.13000   9.26221e+06
   2     121.10000   9.26221e+06
   2     121.36000   9.26720e+06
   2     121.28000   9.27218e+06
   2     121.31000   9.28215e+06
   2     121.28000   9.28714e+06
   2     121.43000   9.29212e+06
   2     121.88000   9.29711e+06
   2     121.56000   9.30209e+06
   2     122.27000   9.31206e+06
   2     122.10000   9.31705e+06
   2     122.34000   9.32203e+06
   2     122.78000   9.32702e+06
   2     122.56000   9.33200e+06
   2     123.02000   9.34197e+06
   2     123.25000   9.34197e+06
   2     123.78000   9.34696e+06
   2     123.77000   9.35194e+06
   2     123.98000   9.35693e+06
   2     124.01000   9.35693e+06
   2     123.96000   9.36690e+06
   2     123.84000   9.37188e+06
   2     124.03000   9.37687e+06
   2     124.51000   9.38185e+06
   2     124.18000   9.39182e+06
   2     124.95000   9.39681e+06
   2     124.71000   9.40179e+06
   2     125.08000   9.41176e+06
   2     125.42000   9.41675e+06
   2     125.22000   9.42173e+06
   2     125.90000   9.42672e+06
   2     125.77000   9.43170e+06
   2     125.87000   9.44167e+06
   2     126.16000   9.44666e+06
   2     126.64000   9.44666e+06
   2     126.63000   9.45663e+06
   2     127.04000   9.45663e+06
   2     126.79000   9.46162e+06
   2     127.09000   9.46660e+06
   2     126.96000   9.47159e+06
   2     127.07000   9.47657e+06
   2     126.80000   9.48156e+06
   2     127.24000   9.48654e+06
   2     127.57000   9.49651e+06
   2     127.33000   9.50150e+06
   2     127.76000   9.51147e+06
   3      22.59600   9.78891e+08
   3      22.60580   9.80000e+08
   3      22.60580   9.80000e+08
   3      22.60580   9.80000e+08
   3      22.61560   9.80000e+08
   3      22.60580   9.78891e+08
   3      22.62540   9.80000e+08
   3      22.61560   9.78337e+08
   3      22.62540   9.80000e+08
   3      22.61560   9.80000e+08
   3      22.61560   9.80000e+08
   3      22.61560   9.79446e+08
   3      22.61560   9.79446e+08
   3      22.59600   9.78337e+08
   3      22.60580   9.79446e+08
   3      22.59600   9.79446e+08
   3      22.59600   9.79446e+08
   3      22.58620   9.78891e+08
   3      22.58620   9.78337e+08
   3      22.58620   9.79446e+08
   3      22.56660   9.78891e+08
   3      22.57640   9.79446e+08
   3      22.55680   9.78337e+08
   3      22.55680   9.78337e+08
   3      22.55680   9.78337e+08
   3      22.54700   9.78891e+08
   3      22.54700   9.79446e+08
   3      22.52740   9.78337e+08
   3      22.53720   9.78891e+08
   3      22.51760   9.77783e+08
   3      22.51760   9.78337e+08
   3      22.51760   9.77783e+08
   3      22.50780   9.78891e+08
   3      22.50780   9.78891e+08
   3      22.48820   9.77783e+08
   3      22.49800   9.78337e+08
   3      22.48820   9.77229e+08
   3      22.48820   9.77783e+08
   3      22.47840   9.77783e+08
   3      22.46860   9.78337e+08
   3      22.47840   9.77783e+08
   3      22.45880   9.77229e+08
   3      22.46860   9.77783e+08
   3      22.45880   9.77229e+08
   3      22.44900   9.77783e+08
   3      22.45880   9.77783e+08
   3      22.44900   9.77783e+08
   3      22.44900   9.77229e+08
   3      22.43920   9.76674e+08
   3      22.43920   9.76674e+08
   3      22.43920   9.77229e+08
   3      22.42940   9.77229e+08
   3      22.43920   9.77229e+08
   3      22.42940   9.76674e+08
   3      22.42940   9.76120e+08
   3      22.42940   9.76120e+08
   3      22.41960   9.76120e+08
   3      22.41960   9.76674e+08
   3      22.41960   9.76674e+08
   3      22.41960   9.76120e+08
   3      22.40980   9.75566e+08
   3      22.41960   9.75566e+08
   3      22.40980   9.75566e+08
   3      22.41960   9.76120e+08
   3      22.40980   9.75566e+08
   3      22.40980   9.75566e+08
   3      22.40980   9.75011e+08
   3      22.40000   9.75011e+08
   3      22.40980   9.75011e+08
   3      22.40980   9.75566e+08
   3      22.40000   9.75011e+08
   3      22.40980   9.74457e+08
   3      22.40000   9.74457e+08
   3      22.40980   9.74457e+08
   3      22.40000   9.75011e+08
   3      22.40000   9.74457e+08
   3      22.40980   9.74457e+08
   3      22.40000   9.73903e+08
   3      22.40980   9.74457e+08
   3      22.40980   9.74457e+08
   3      22.40000   9.73903e+08
   3      22.40980   9.73903e+08
   3      22.40000   9.73348e+08
   3      22.40000   9.73903e+08
   3      22.40980   9.73348e+08
   3      22.40000   9.73348e+08
   3      22.40980   9.73348e+08
   3      22.40000   9.73903e+08
   3      22.40000   9.73903e+08
   3      22.40980   9.73348e+08
   3      22.40000   9.73903e+08
   3      22.40980   9.73348e+08
   3      22.41960   9.73903e+08
   3      22.43920   9.73348e+08
   3      22.47840   9.73903e+08
   3      22.51760   9.73903e+08
   3      22.57640   9.73348e+08
   3      22.63520   9.73903e+08
   3      22.70380   9.73348e+08
   3      22.78220   9.74457e+08
   3      22.85080   9.73903e+08
   3      22.93900   9.74457e+08
   3      23.01740   9.74457e+08
   3      23.09580   9.74457e+08
   3      23.17420   9.74457e+08
   3      23.26240   9.73903e+08
   3      23.35060   9.75011e+08
   3      23.44860   9.74457e+08
   3      23.54660   9.73903e+08
   3      23.64460   9.72794e+08
   3      23.75240   9.71686e+08
   3      23.85040   9.71131e+08
   3      23.95820   9.70023e+08
   3      24.07580   9.69468e+08
   3      24.18360   9.68914e+08
   3      24.30120   9.69468e+08
   3      24.41880   9.69468e+08
   3      24.53640   9.69468e+08
   3      24.65400   9.69468e+08
   3      24.78140   9.69468e+08
   3      24.89900   9.68914e+08
   3      25.02640   9.67805e+08
   3      25.15380   9.67251e+08
   3      25.28120   9.66143e+08
   3      25.40860   9.65034e+08
   3      25.53600   9.64480e+08
   3      25.66340   9.63925e+08
   3      25.79080   9.63371e+08
   3      25.92800   9.63371e+08
   3      26.05540   9.62817e+08
   3      26.19260   9.63371e+08
   3      26.32980   9.62817e+08
   3      26.46700   9.63371e+08
   3      26.61400   9.62817e+08
   3      26.75120   9.62262e+08
   3      26.88840   9.61708e+08
   3      27.03540   9.60600e+08
   3      27.17260   9.58937e+08
   3      27.30980   9.57828e+08
   3      27.45680   9.57274e+08
   3      27.60380   9.57274e+08
   3      27.75080   9.57274e+08
   3      27.89780   9.57274e+08
   3      28.04480   9.57828e+08
   3      28.20160   9.57274e+08
   3      28.34860   9.57274e+08
   3      28.49560   9.55611e+08
   3      28.64260   9.54502e+08
   3      28.80920   9.53394e+08
   3      28.97580   9.52839e+08
   3      29.18160   9.52285e+08
   3      29.34820   9.51731e+08
   3      29.44620   9.51176e+08
   3      29.66180   9.52285e+08
   3      29.77940   9.51731e+08
   3      29.90680   9.51731e+08
   3      30.11260   9.52285e+08
   3      30.19100   9.51176e+08
   3      30.37720   9.50622e+08
   3      30.52420   9.50068e+08
   3      30.62220   9.48405e+08
   3      30.81820   9.48405e+08
   3      30.91620   9.47296e+08
   3      31.07300   9.46188e+08
   3      31.23960   9.46188e+08
   3      31.32780   9.45079e+08
   3      31.52380   9.45633e+08
   3      31.63160   9.45633e+08
   3      31.76880   9.45633e+08
   3      31.94520   9.46188e+08
   3      32.03340   9.45079e+08
   3      32.22940   9.45079e+08
   3      32.33720   9.43971e+08
   3      32.47440   9.42308e+08
   3      32.66060   9.41753e+08
   3      32.73900   9.39536e+08
   3      32.94480   9.38982e+08
   3      33.05260   9.38428e+08
   3      33.18980   9.37873e+08
   3      33.37600   9.39536e+08
   3      33.44460   9.38428e+08
   3      33.66020   9.38428e+08
   3      33.75820   9.37873e+08
   3      33.90520   9.35656e+08
   3      34.09140   9.35656e+08
   3      34.16000   9.33439e+08
   3      34.37560   9.33439e+08
   3      34.48340   9.33439e+08
   3      34.62060   9.33439e+08
   3      34.82640   9.34548e+08
   3      34.88520   9.33439e+08
   3      35.11060   9.32885e+08
   3      35.21840   9.32330e+08
   3      35.33600   9.30113e+08
   3      35.56140   9.30113e+08
   3      35.61040   9.28450e+08
   3      35.83580   9.27896e+08
   3      35.97300   9.29005e+08
   3      36.07100   9.27342e+08
   3      36.31600   9.29005e+08
   3      36.35520   9.27342e+08
   3      36.57080   9.25679e+08
   3      36.72760   9.25679e+08
   3      36.80600   9.21799e+08
   3      37.06080   9.21799e+08
   3      37.10980   9.20136e+08
   3      37.31560   9.19581e+08
   3      37.48220   9.21244e+08
   3      37.54100   9.19581e+08
   3      37.80560   9.19581e+08
   3      37.86440   9.17919e+08
   3      38.05060   9.15701e+08
   3      38.23680   9.16256e+08
   3      38.28580   9.14593e+08
   3      38.55040   9.15701e+08
   3      38.60920   9.15701e+08
   3      38.79540   9.14593e+08
   3      38.98160   9.15701e+08
   3      39.03060   9.12376e+08
   3      39.29520   9.12376e+08
   3      39.35400   9.11267e+08
   3      39.54020   9.09604e+08
   3      39.72640   9.11267e+08
   3      39.78520   9.10713e+08
   3      40.05960   9.09050e+08
   3      40.09880   9.09050e+08
   3      40.33400   9.06833e+08
   3      40.46140   9.04061e+08
   3      40.58880   9.01844e+08
   3      40.81420   9.02952e+08
   3      40.85340   9.01290e+08
   3      41.09840   9.01290e+08
   3      41.17680   9.00735e+08
   3      41.33360   8.97964e+08
   3      41.51980   8.98518e+08
   3      41.57860   8.96301e+08
   3      41.82360   8.97410e+08
   3      41.88240   8.96855e+08
   3      42.07840   8.96855e+08
   3      42.21560   8.97410e+08
   3      42.32340   8.94638e+08
   3      42.52920   8.94638e+08
   3      42.59780   8.92421e+08
   3      42.81340   8.92421e+08
   3      42.91140   8.92975e+08
   3      43.09760   8.92421e+08
   3      43.22500   8.90758e+08
   3      43.36220   8.89095e+08
   3      43.42100   8.86324e+08
   3      43.47980   8.83552e+08
   3      43.64640   8.81335e+08
   3      43.85220   8.82998e+08
   3      43.98940   8.81889e+08
   3      44.10700   8.80226e+08
   3      44.20500   8.78563e+08
   3      44.34220   8.77455e+08
   3      44.52840   8.78563e+08
   3      44.68520   8.79118e+08
   3      44.79300   8.78009e+08
   3      44.91060   8.75238e+08
   3      45.08700   8.74129e+08
   3      45.26340   8.74683e+08
   3      45.40060   8.74129e+08
   3      45.51820   8.71357e+08
   3      45.68480   8.68586e+08
   3      45.86120   8.66369e+08
   3      46.00820   8.64706e+08
   3      46.13560   8.63043e+08
   3      46.30220   8.61380e+08
   3      46.47860   8.60826e+08
   3      46.63540   8.59717e+08
   3      46.76280   8.59717e+08
   3      46.91960   8.59163e+08
   3      47.09600   8.58609e+08
   3      47.26260   8.57500e+08
   3      47.39980   8.56391e+08
   3      47.54680   8.55283e+08
   3      47.71340   8.53066e+08
   3      47.88000   8.50848e+08
   3      48.02700   8.47523e+08
   3      48.19360   8.45305e+08
   3      48.37000   8.43643e+08
   3      48.61500   8.41980e+08
   3      49.14420   8.39762e+08
   3      49.49700   8.39762e+08
   3      49.84000   8.41980e+08
   3      49.93800   8.41425e+08
   3      50.27120   8.33665e+08
   3      50.35940   8.36437e+08
   3      50.48680   8.37545e+08
   3      50.85920   8.34219e+08
   3      50.83960   8.29231e+08
   3      51.02580   8.26459e+08
   3      51.22180   8.24242e+08
   3      51.17280   8.19808e+08
   3      51.39820   8.23688e+08
   3      51.66280   8.20916e+08
   3      51.68240   8.20916e+08
   3      51.97640   8.20916e+08
   3      52.09400   8.18699e+08
   3      52.20180   8.17036e+08
   3      52.29980   8.18145e+08
   3      52.29980   8.17590e+08
   3      52.55460   8.18699e+08
   3      52.55460   8.15928e+08
   3      52.71140   8.17590e+08
   3      52.88780   8.13156e+08
   3      52.85840   8.09276e+08
   3      53.16220   8.07613e+08
   3      53.20140   8.05396e+08
   3      53.33860   8.02070e+08
   3      53.59340   8.00407e+08
   3      53.52480   8.00407e+08
   3      54.02460   7.99299e+08
   3      53.90700   7.98190e+08
   3      54.39700   7.97636e+08
   3      54.59300   7.95973e+08
   3      54.63220   7.93756e+08
   3      55.10260   7.93756e+08
   3      54.91640   7.92093e+08
   3      55.44560   7.89321e+08
   3      55.61220   7.84887e+08
   3      55.61220   7.78235e+08
   3      56.03360   7.76018e+08
   3      55.85720   7.76018e+08
   3      56.29820   7.75464e+08
   3      56.43540   7.76018e+08
   3      56.39620   7.78235e+08
   3      56.92540   7.73801e+08
   3      56.74900   7.71029e+08
   3      57.11160   7.64378e+08
   3      57.33700   7.60498e+08
   3      57.16060   7.54955e+08
   3      57.69960   7.55509e+08
   3      57.66040   7.53292e+08
   3      57.72900   7.55509e+08
   3      58.13080   7.51629e+08
   3      57.97400   7.51629e+08
   3      58.19940   7.47749e+08
   3      58.41500   7.43314e+08
   3      58.30720   7.39434e+08
   3      58.63060   7.36663e+08
   3      58.72860   7.32783e+08
   3      58.72860   7.30566e+08
   3      58.77760   7.30566e+08
   3      58.91480   7.29457e+08
   3      58.92460   7.26131e+08
   3      59.05200   7.26131e+08
   3      59.09120   7.23914e+08
   3      59.15000   7.22251e+08
   3      59.25780   7.18925e+08
   3      59.26760   7.14491e+08
   3      59.49300   7.08948e+08
   3      59.39500   7.05622e+08
   3      59.67920   7.03959e+08
   3      59.82620   7.03405e+08
   3      59.84580   7.03959e+08
   3      60.51220   7.01188e+08
   3      60.39460   6.97308e+08
   3      60.80620   6.90656e+08
   3      60.98260   6.84005e+08
   3      60.89440   6.81233e+08
   3      61.58040   6.77907e+08
   3      61.51180   6.77907e+08
   3      61.78620   6.74581e+08
   3      62.05080   6.67376e+08
   3      61.86460   6.61833e+08
   3      62.56040   6.56844e+08
   3      62.51140   6.52964e+08
   3      62.67800   6.48529e+08
   3      63.04060   6.47421e+08
   3      62.78580   6.43541e+08
   3      63.28560   6.37443e+08
   3      63.53060   6.29683e+08
   3      63.34440   6.26357e+08
   3      63.89320   6.20814e+08
   3      63.88340   6.18043e+08
   3      63.85400   6.16380e+08
   3      64.40280   6.07511e+08
   3      64.25580   6.01968e+08
   3      64.42240   5.97534e+08
   3      64.87320   5.89774e+08
   3      64.63800   5.88111e+08
   3      65.03980   5.82014e+08
   3      65.25540   5.74808e+08
   3      65.08880   5.71482e+08
   3      65.48080   5.64276e+08
   3      65.55920   5.60396e+08
   3      65.61800   5.56516e+08
   3      65.61800   5.51749e+08
   3      65.66700   5.48368e+08
   3      65.75520   5.43601e+08
   3      65.76500   5.38390e+08
   3      65.90220   5.33734e+08
   3      65.95120   5.27027e+08
   3      66.01980   5.24921e+08
   3      66.14720   5.20819e+08
   3      66.22560   5.17715e+08
   3      66.36280   5.11729e+08
   3      66.47060   5.08070e+08
   3      66.56860   5.01807e+08
   3      66.65680   4.97538e+08
   3      66.65680   4.93215e+08
   3      66.83320   4.87894e+08
   3      67.02920   4.81519e+08
   3      67.06840   4.76143e+08
   3      67.26440   4.72484e+08
   3      67.10760   4.65777e+08
   3      67.63680   4.57962e+08
   3      67.61720   4.52308e+08
   3      67.93080   4.44049e+08
   3      68.28360   4.36843e+08
   3      68.09740   4.33074e+08
   3      68.91080   4.22930e+08
   3      68.97940   4.15447e+08
   3      69.03820   4.09959e+08
   3      69.54780   3.99982e+08
   3      69.30280   3.94661e+08
   3      69.84180   3.86402e+08
   3      70.21420   3.77256e+08
   3      70.08680   3.70050e+08
   3      70.59640   3.60793e+08
   3      70.47880   3.53587e+08
   3      70.76300   3.44663e+08
   3      71.28240   3.36293e+08
   3      71.08640   3.31027e+08
   3      71.56660   3.22214e+08
   3      71.61560   3.14897e+08
   3      71.48820   3.10075e+08
   3      72.16440   2.99377e+08
   3      71.98800   2.93501e+08
   3      72.25260   2.87459e+08
   3      72.70340   2.77371e+08
   3      72.44860   2.70442e+08
   3      73.04640   2.62460e+08
   3      73.02680   2.56696e+08
   3      73.05620   2.49767e+08
   3      73.53640   2.41064e+08
   3      73.55600   2.36575e+08
   3      73.57560   2.33083e+08
   3      73.51680   2.29868e+08
   3      73.74220   2.25267e+08
   3      73.55600   2.18726e+08
   3      73.85980   2.14126e+08
   3      73.91860   2.09137e+08
   3      73.99700   2.04702e+08
   3      74.05580   2.02264e+08
   3      74.20280   1.98716e+08
   3      74.18320   1.94781e+08
   3      74.32040   1.90679e+08
   3      74.44780   1.86521e+08
   3      74.50660   1.81921e+08
   3      74.66340   1.78429e+08
   3      74.73200   1.75380e+08
   3      74.82020   1.70724e+08
   3      75.00640   1.68119e+08
   3      75.07500   1.64460e+08
   3      75.15340   1.60580e+08
   3      75.33960   1.57365e+08
   3      75.23180   1.53541e+08
   3      75.62380   1.49162e+08
   3      75.52580   1.44783e+08
   3      75.77080   1.39351e+08
   3      76.57440   1.32699e+08
   3      76.34900   1.27322e+08
   3      76.82920   1.21391e+08
   3      77.01540   1.15848e+08
   3      77.10360   1.10638e+08
   3      77.48580   1.05428e+08
   3      77.35840   1.00938e+08
   3      77.96600   9.61708e+07
   3      77.77000   9.17919e+07
   3      78.35800   8.74129e+07
   3      78.26980   8.34774e+07
   3      78.64220   7.95419e+07
   3      78.80880   7.57726e+07
   3      78.90680   7.25023e+07
   3      79.31840   6.87330e+07
   3      79.20080   6.55735e+07
   3      79.74960   6.25803e+07
   3      79.57320   5.95317e+07
   3      80.16120   5.66493e+07
   3      79.91620   5.42603e+07
   3      80.48460   5.17992e+07
   3      80.33760   4.97483e+07
   3      80.71980   4.76309e+07
   3      80.79820   4.56021e+07
   3      80.89620   4.37452e+07
   3      81.23920   4.19881e+07
   3      81.12160   4.03640e+07
   3      81.66060   3.89672e+07
   3      81.37640   3.77145e+07
   3      81.96440   3.62899e+07
   3      81.81740   3.51980e+07
   3      82.05260   3.42945e+07
   3      82.34660   3.29531e+07
   3      82.19960   3.24043e+07
   3      82.42500   3.12791e+07
   3      82.60140   3.05086e+07
   3      82.72880   3.01538e+07
   3      82.39560   2.84244e+07
   3      82.99340   2.78979e+07
   3      82.91500   2.74988e+07
   3      83.21880   2.68835e+07
   3      83.26780   2.67615e+07
   3      83.34620   2.66673e+07
   3      83.32660   2.62017e+07
   3      83.26780   2.55255e+07
   3      83.70880   2.52982e+07
   3      83.77740   2.48880e+07
   3      83.81660   2.46053e+07
   3      83.94400   2.43448e+07
   3      83.93420   2.39900e+07
   3      84.14000   2.36575e+07
   3      83.99300   2.30089e+07
   3      84.35560   2.26154e+07
   3      84.43400   2.23161e+07
   3      84.58100   2.19336e+07
   3      84.74760   2.16897e+07
   3      84.83580   2.14070e+07
   3      84.99260   2.10966e+07
   3      85.11020   2.06753e+07
   3      85.22780   2.03594e+07
   3      85.34540   1.99437e+07
   3      85.44340   1.95335e+07
   3      85.52180   1.92840e+07
   3      85.61980   1.90014e+07
   3      85.81580   1.86688e+07
   3      85.74720   1.83140e+07
   3      86.25680   1.78262e+07
   3      86.25680   1.74937e+07
   3      86.58020   1.71833e+07
   3      86.62920   1.69671e+07
   3      86.89380   1.66788e+07
   3      87.03100   1.64183e+07
   3      87.18780   1.61467e+07
   3      87.41320   1.58973e+07
   3      87.49160   1.56922e+07
   3      87.78560   1.54871e+07
   3      87.80520   1.53153e+07
   3      88.13840   1.50991e+07
   3      88.15800   1.49328e+07
   3      88.47160   1.47333e+07
   3      88.52060   1.45947e+07
   3      88.77540   1.44173e+07
   3      88.90280   1.42898e+07
   3      89.06940   1.41069e+07
   3      89.29480   1.39572e+07
   3      89.37320   1.38076e+07
   3      89.66720   1.36579e+07
   3      89.69660   1.35471e+07
   3      90.02980   1.34085e+07
   3      90.03960   1.32865e+07
   3      90.35320   1.31424e+07
   3      90.42180   1.30316e+07
   3      90.64720   1.29207e+07
   3      90.81380   1.28098e+07
   3      90.94120   1.26990e+07
   3      91.19600   1.25715e+07
   3      91.25480   1.24828e+07
   3      91.56840   1.23609e+07
   3      91.58800   1.22833e+07
   3      91.91140   1.21613e+07
   3      91.94080   1.20671e+07
   3      92.23480   1.19784e+07
   3      92.31320   1.18842e+07
   3      92.53860   1.17955e+07
   3      92.68560   1.17012e+07
   3      92.83260   1.16181e+07
   3      93.06780   1.15350e+07
   3      93.13640   1.14463e+07
   3      93.45000   1.13631e+07
   3      93.45980   1.12966e+07
   3      93.78320   1.12135e+07
   3      93.79300   1.11414e+07
   3      94.09680   1.10693e+07
   3      94.16540   1.09917e+07
   3      94.39080   1.09308e+07
   3      94.55740   1.08587e+07
   3      94.68480   1.07922e+07
   3      94.92980   1.07257e+07
   3      94.97880   1.06647e+07
   3      95.28260   1.06093e+07
   3      95.29240   1.05428e+07
   3      95.60600   1.04873e+07
   3      95.63540   1.04374e+07
   3      95.90980   1.03765e+07
   3      96.00780   1.03266e+07
   3      96.19400   1.02712e+07
   3      96.35080   1.02268e+07
   3      96.47820   1.01769e+07
   3      96.69380   1.01326e+07
   3      96.76240   1.00938e+07
   3      97.02700   1.00439e+07
   3      97.06620   1.00051e+07
   3      97.37000   9.96629e+06
   3      97.37980   9.92749e+06
   3      97.67380   9.88314e+06
   3      97.70320   9.85543e+06
   3      97.96780   9.82217e+06
   3      98.03640   9.78337e+06
   3      98.25200   9.75566e+06
   3      98.37940   9.72240e+06
   3      98.52640   9.69468e+06
   3      98.73220   9.66697e+06
   3      98.81060   9.63925e+06
   3      99.06540   9.61154e+06
   3      99.10460   9.58937e+06
   3      99.38880   9.56165e+06
   3      99.40840   9.53394e+06
   3      99.69260   9.51731e+06
   3      99.72200   9.49514e+06
   3      99.98660   9.47296e+06
   3     100.04540   9.45633e+06
   3     100.28060   9.43971e+06
   3     100.38840   9.41753e+06
   3     100.55500   9.40090e+06
   3     100.72160   9.38982e+06
   3     100.83920   9.36765e+06
   3     101.06460   9.35656e+06
   3     101.12340   9.33993e+06
   3     101.38800   9.32885e+06
   3     101.41740   9.31222e+06
   3     101.70160   9.30113e+06
   3     101.72120   9.29005e+06
   3     101.99560   9.27896e+06
   3     102.04460   9.26787e+06
   3     102.29940   9.25679e+06
   3     102.37780   9.25124e+06
   3     102.58360   9.24016e+06
   3     102.70120   9.23462e+06
   3     102.86780   9.22353e+06
   3     103.02460   9.21799e+06
   3     103.15200   9.21244e+06
   3     103.34800   9.20690e+06
   3     103.43620   9.19581e+06
   3     103.67140   9.19581e+06
   3     103.73020   9.19027e+06
   3     103.98500   9.18473e+06
   3     104.02420   9.17919e+06
   3     104.28880   9.17364e+06
   3     104.32800   9.17364e+06
   3     104.58280   9.16810e+06
   3     104.63180   9.16256e+06
   3     104.87680   9.16256e+06
   3     104.93560   9.15701e+06
   3     105.16100   9.15701e+06
   3     105.24920   9.15147e+06
   3     105.44520   9.15147e+06
   3     105.56280   9.15147e+06
   3     105.72940   9.15147e+06
   3     105.86660   9.15147e+06
   3     106.01360   9.15147e+06
   3     106.18020   9.14593e+06
   3     106.30760   9.14593e+06
   3     106.48400   9.15147e+06
   3     106.59180   9.14593e+06
   3     106.78780   9.15147e+06
   3     106.88580   9.15147e+06
   3     107.08180   9.15147e+06
   3     107.17980   9.15147e+06
   3     107.38560   9.15147e+06
   3     107.47380   9.15701e+06
   3     107.67960   9.15701e+06
   3     107.77760   9.15701e+06
   3     107.96380   9.16256e+06
   3     108.07160   9.16256e+06
   3     108.25780   9.16256e+06
   3     108.37540   9.16810e+06
   3     108.55180   9.16810e+06
   3     108.67920   9.17364e+06
   3     108.83600   9.17364e+06
   3     108.98300   9.17919e+06
   3     109.13000   9.18473e+06
   3     109.27700   9.18473e+06
   3     109.41420   9.19027e+06
   3     109.58080   9.19027e+06
   3     109.70820   9.19581e+06
   3     109.87480   9.20136e+06
   3     110.00220   9.20136e+06
   3     110.16880   9.20690e+06
   3     110.29620   9.21244e+06
   3     110.46280   9.21799e+06
   3     110.59020   9.21799e+06
   3     110.75680   9.22353e+06
   3     110.89400   9.22907e+06
   3     111.05080   9.23462e+06
   3     111.18800   9.24016e+06
   3     111.34480   9.24570e+06
   3     111.48200   9.25124e+06
   3     111.63880   9.25124e+06
   3     111.77600   9.25679e+06
   3     111.92300   9.26233e+06
   3     112.07000   9.26787e+06
   3     112.21700   9.27342e+06
   3     112.36400   9.27896e+06
   3     112.51100   9.28450e+06
   3     112.65800   9.29005e+06
   3     112.80500   9.29559e+06
   3     112.95200   9.30113e+06
   3     113.09900   9.30667e+06
   3     113.24600   9.31222e+06
   3     113.39300   9.31776e+06
   3     113.54000   9.32330e+06
   3     113.68700   9.32885e+06
   3     113.83400   9.33439e+06
   3     113.98100   9.33993e+06
   3     114.12800   9.34548e+06
   3     114.27500   9.35102e+06
   3     114.42200   9.35656e+06
   3     114.56900   9.36765e+06
   3     114.71600   9.37319e+06
   3     114.86300   9.37873e+06
   3     115.01000   9.38428e+06
   3     115.15700   9.38982e+06
   3     115.30400   9.39536e+06
   3     115.45100   9.40090e+06
   3     115.59800   9.40645e+06
   3     115.74500   9.41199e+06
   3     115.89200   9.41753e+06
   3     116.03900   9.42862e+06
   3     116.18600   9.43416e+06
   3     116.33300   9.43971e+06
   3     116.48000   9.44525e+06
   3     116.62700   9.45079e+06
   3     116.77400   9.45633e+06
   3     116.92100   9.46188e+06
   3     117.06800   9.46742e+06
   3     117.21500   9.47296e+06
   3     117.36200   9.48405e+06
   3     117.50900   9.48959e+06
   3     117.65600   9.49514e+06
   3     117.80300   9.50068e+06
   3     117.95000   9.50622e+06
   3     118.09700   9.51176e+06
   3     118.24400   9.52285e+06
   3     118.39100   9.52839e+06
   3     118.53800   9.53394e+06
   3     118.68500   9.54502e+06
   3     118.82220   9.55057e+06
   3     118.96920   9.55611e+06
   3     119.11620   9.56165e+06
   3     119.26320   9.56719e+06
   3     119.41020   9.57274e+06
   3     119.55720   9.58382e+06
   3     119.70420   9.58937e+06
   3     119.85120   9.59491e+06
   3     119.99820   9.60045e+06
   3     120.14520   9.60600e+06
   3     120.29220   9.61154e+06
   3     120.43920   9.61708e+06
   3     120.58620   9.62817e+06
   3     120.73320   9.63371e+06
   3     120.88020   9.63925e+06
   3     121.02720   9.64480e+06
   3     121.17420   9.65034e+06
   3     121.32120   9.65588e+06
   3     121.46820   9.66697e+06
   3     121.61520   9.67251e+06
   3     121.76220   9.67805e+06
   3     121.90920   9.68360e+06
   3     122.05620   9.68914e+06
   3     122.20320   9.69468e+06
   3     122.35020   9.70577e+06
   3     122.49720   9.71131e+06
   3     122.64420   9.71686e+06
   3     122.79120   9.72240e+06
   3     122.93820   9.72794e+06
   3     123.08520   9.73348e+06
   3     123.23220   9.74457e+06
   3     123.37920   9.75011e+06
   3     123.52620   9.75566e+06
   3     123.67320   9.76120e+06
   3     123.82020   9.76674e+06
   3     123.96720   9.77229e+06
   3     124.11420   9.78337e+06
   3     124.26120   9.78891e+06
   3     124.40820   9.79446e+06
   3     124.55520   9.80000e+06
   3     124.70220   9.80554e+06
   3     124.84920   9.81109e+06
   3     124.99620   9.82217e+06
   3     125.14320   9.82771e+06
   3     125.29020   9.83326e+06
   3     125.43720   9.83880e+06
   3     125.58420   9.84434e+06
   3     125.73120   9.85543e+06
   3     125.87820   9.86097e+06
   3     126.02520   9.86652e+06
   3     126.17220   9.87206e+06
   3     126.31920   9.87760e+06
   3     126.46620   9.88314e+06
   3     126.61320   9.89423e+06
   3     126.76020   9.89977e+06
   3     126.90720   9.90532e+06
   3     127.05420   9.91086e+06
   3     127.20120   9.91640e+06
   3     127.34820   9.92195e+06
   3     127.49520   9.92749e+06
   3     127.64220   9.93857e+06
   3     127.78920   9.94412e+06
   3     127.93620   9.94966e+06
   3     128.08320   9.95520e+06
   3     128.23020   9.96075e+06
   3     128.37720   9.96629e+06
   3     128.52420   9.97183e+06
   3     128.67120   9.98292e+06
   3     128.81820   9.98846e+06
   3     128.96520   9.99400e+06
   3     129.11220   9.99955e+06
   3     129.25920   1.00051e+07
   3     129.40620   1.00106e+07
   3     129.55320   1.00162e+07
   3     129.70020   1.00217e+07
   3     129.84720   1.00328e+07
   3     129.99420   1.00383e+07
   3     130.14120   1.00494e+07
   4      23.24000   9.96425e+08
   4      23.25000   9.96425e+08
   4      23.26000   9.96425e+08
   4      23.25000   9.96936e+08
   4      23.26000   9.96425e+08
   4      23.25000   9.96936e+08
   4      23.25000   9.96936e+08
   4      23.26000   9.96936e+08
   4      23.25000   9.96936e+08
   4      23.25000   9.96936e+08
   4      23.25000   9.96936e+08
   4      23.24000   9.97446e+08
   4      23.24000   9.96936e+08
   4      23.23000   9.97446e+08
   4      23.22000   9.96936e+08
   4      23.23000   9.96936e+08
   4      23.22000   9.97446e+08
   4      23.21000   9.96936e+08
   4      23.21000   9.96936e+08
   4      23.20000   9.97446e+08
   4      23.19000   9.96936e+08
   4      23.19000   9.97446e+08
   4      23.18000   9.97446e+08
   4      23.18000   9.96936e+08
   4      23.17000   9.97446e+08
   4      23.16000   9.97446e+08
   4      23.16000   9.97446e+08
   4      23.15000   9.97446e+08
   4      23.14000   9.97446e+08
   4      23.14000   9.97446e+08
   4      23.13000   9.97446e+08
   4      23.13000   9.97446e+08
   4      23.13000   9.97446e+08
   4      23.11000   9.97446e+08
   4      23.11000   9.97446e+08
   4      23.11000   9.97957e+08
   4      23.10000   9.97957e+08
   4      23.10000   9.97957e+08
   4      23.09000   9.97957e+08
   4      23.08000   9.97957e+08
   4      23.08000   9.97957e+08
   4      23.08000   9.97957e+08
   4      23.07000   9.97957e+08
   4      23.07000   9.97957e+08
   4      23.06000   9.98468e+08
   4      23.06000   9.98468e+08
   4      23.06000   9.98468e+08
   4      23.05000   9.98468e+08
   4      23.05000   9.98468e+08
   4      23.05000   9.98468e+08
   4      23.04000   9.98468e+08
   4      23.04000   9.98979e+08
   4      23.04000   9.98468e+08
   4      23.03000   9.98979e+08
   4      23.03000   9.98979e+08
   4      23.03000   9.98979e+08
   4      23.02000   9.98979e+08
   4      23.02000   9.98979e+08
   4      23.02000   9.99489e+08
   4      23.02000   9.99489e+08
   4      23.02000   9.99489e+08
   4      23.02000   9.99489e+08
   4      23.01000   9.99489e+08
   4      23.01000   9.99489e+08
   4      23.01000   9.99489e+08
   4      23.00000   9.99489e+08
   4      23.01000   9.99489e+08
   4      23.01000   1.00000e+09
   4      23.00000   1.00000e+09
   4      23.00000   1.00000e+09
   4      23.00000   1.00000e+09
   4      23.00000   1.00000e+09
   4      23.00000   1.00000e+09
   4      23.00000   1.00000e+09
   4      23.00000   1.00000e+09
   4      23.00000   1.00000e+09
   4      23.00000   1.00000e+09
   4      23.00000   1.00000e+09
   4      23.00000   1.00000e+09
   4      23.00000   1.00000e+09
   4      23.00000   1.00000e+09
   4      23.00000   1.00000e+09
   4      23.00000   1.00000e+09
   4      23.00000   1.00000e+09
   4      23.00000   1.00000e+09
   4      23.00000   1.00000e+09
   4      23.00000   1.00000e+09
   4      23.00000   1.00000e+09
   4      23.00000   1.00000e+09
   4      23.00000   1.00000e+09
   4      23.00000   1.00000e+09
   4      23.00000   1.00000e+09
   4      23.00000   1.00000e+09
   4      23.00000   1.00000e+09
   4      23.00000   1.00000e+09
   4      23.00000   1.00000e+09
   4      23.00000   1.00000e+09
   4      23.00000   1.00000e+09
   4      23.00000   1.00000e+09
   4      23.00000   1.00000e+09
   4      23.00000   9.99489e+08
   4      23.00000   9.99489e+08
   4      23.01000   9.99489e+08
   4      23.04000   9.98979e+08
   4      23.06000   9.98979e+08
   4      23.10000   9.98979e+08
   4      23.15000   9.98468e+08
   4      23.20000   9.98468e+08
   4      23.26000   9.98468e+08
   4      23.33000   9.98468e+08
   4      23.40000   9.98468e+08
   4      23.47000   9.98468e+08
   4      23.54000   9.98468e+08
   4      23.61000   9.97957e+08
   4      23.69000   9.97957e+08
   4      23.77000   9.97957e+08
   4      23.86000   9.98468e+08
   4      23.96000   9.98979e+08
   4      24.05000   9.98468e+08
   4      24.15000   9.97957e+08
   4      24.26000   9.96425e+08
   4      24.36000   9.94893e+08
   4      24.47000   9.92339e+08
   4      24.58000   9.89275e+08
   4      24.70000   9.86210e+08
   4      24.81000   9.83657e+08
   4      24.93000   9.81103e+08
   4      25.05000   9.79060e+08
   4      25.17000   9.77528e+08
   4      25.29000   9.76507e+08
   4      25.42000   9.75996e+08
   4      25.54000   9.74974e+08
   4      25.67000   9.74464e+08
   4      25.80000   9.73442e+08
   4      25.93000   9.72421e+08
   4      26.06000   9.71399e+08
   4      26.19000   9.70378e+08
   4      26.32000   9.69356e+08
   4      26.46000   9.68335e+08
   4      26.59000   9.68335e+08
   4      26.73000   9.68846e+08
   4      26.86000   9.70378e+08
   4      27.00000   9.72421e+08
   4      27.13000   9.75485e+08
   4      27.27000   9.78550e+08
   4      27.41000   9.80592e+08
   4      27.55000   9.82125e+08
   4      27.69000   9.82125e+08
   4      27.83000   9.81614e+08
   4      27.97000   9.81103e+08
   4      28.11000   9.80082e+08
   4      28.25000   9.79571e+08
   4      28.40000   9.79571e+08
   4      28.54000   9.80082e+08
   4      28.69000   9.80082e+08
   4      28.83000   9.79571e+08
   4      28.98000   9.77528e+08
   4      29.13000   9.74974e+08
   4      29.29000   9.71399e+08
   4      29.45000   9.67824e+08
   4      29.62000   9.64760e+08
   4      29.82000   9.62206e+08
   4      30.00000   9.60163e+08
   4      30.13000   9.58631e+08
   4      30.30000   9.57610e+08
   4      30.47000   9.57099e+08
   4      30.57000   9.56078e+08
   4      30.77000   9.55567e+08
   4      30.89000   9.54545e+08
   4      31.03000   9.53524e+08
   4      31.21000   9.53013e+08
   4      31.30000   9.50970e+08
   4      31.49000   9.50460e+08
   4      31.62000   9.49438e+08
   4      31.75000   9.48417e+08
   4      31.93000   9.49438e+08
   4      32.03000   9.49949e+08
   4      32.21000   9.51992e+08
   4      32.34000   9.54545e+08
   4      32.47000   9.57099e+08
   4      32.65000   9.59653e+08
   4      32.75000   9.60674e+08
   4      32.93000   9.61185e+08
   4      33.06000   9.60674e+08
   4      33.19000   9.59142e+08
   4      33.37000   9.58631e+08
   4      33.47000   9.57610e+08
   4      33.65000   9.58121e+08
   4      33.77000   9.58631e+08
   4      33.92000   9.58121e+08
   4      34.09000   9.57610e+08
   4      34.19000   9.54545e+08
   4      34.39000   9.50970e+08
   4      34.50000   9.46885e+08
   4      34.64000   9.42799e+08
   4      34.83000   9.40245e+08
   4      34.91000   9.38202e+08
   4      35.12000   9.37181e+08
   4      35.22000   9.36670e+08
   4      35.37000   9.34627e+08
   4      35.57000   9.34116e+08
   4      35.63000   9.32074e+08
   4      35.87000   9.30541e+08
   4      35.96000   9.30031e+08
   4      36.12000   9.27988e+08
   4      36.32000   9.30541e+08
   4      36.38000   9.31563e+08
   4      36.62000   9.35138e+08
   4      36.71000   9.38713e+08
   4      36.87000   9.38713e+08
   4      37.08000   9.39224e+08
   4      37.13000   9.37692e+08
   4      37.38000   9.35649e+08
   4      37.48000   9.36670e+08
   4      37.62000   9.35649e+08
   4      37.85000   9.36159e+08
   4      37.89000   9.33606e+08
   4      38.14000   9.29009e+08
   4      38.24000   9.25434e+08
   4      38.37000   9.19816e+08
   4      38.61000   9.18795e+08
   4      38.65000   9.16241e+08
   4      38.90000   9.14709e+08
   4      39.02000   9.14709e+08
   4      39.13000   9.11134e+08
   4      39.38000   9.11134e+08
   4      39.41000   9.08580e+08
   4      39.67000   9.08069e+08
   4      39.78000   9.10112e+08
   4      39.92000   9.13177e+08
   4      40.16000   9.15220e+08
   4      40.20000   9.17773e+08
   4      40.49000   9.15730e+08
   4      40.54000   9.14198e+08
   4      40.74000   9.12155e+08
   4      40.92000   9.14198e+08
   4      40.98000   9.11645e+08
   4      41.26000   9.09091e+08
   4      41.30000   9.04494e+08
   4      41.50000   8.98876e+08
   4      41.67000   8.96834e+08
   4      41.73000   8.93769e+08
   4      42.01000   8.93769e+08
   4      42.04000   8.91216e+08
   4      42.26000   8.88662e+08
   4      42.41000   8.88151e+08
   4      42.49000   8.85087e+08
   4      42.75000   8.88151e+08
   4      42.79000   8.90194e+08
   4      43.05000   8.92237e+08
   4      43.13000   8.92748e+08
   4      43.31000   8.91726e+08
   4      43.49000   8.88662e+08
   4      43.56000   8.89683e+08
   4      43.81000   8.87640e+08
   4      43.86000   8.84576e+08
   4      44.09000   8.79469e+08
   4      44.18000   8.74872e+08
   4      44.34000   8.71808e+08
   4      44.51000   8.70276e+08
   4      44.60000   8.67722e+08
   4      44.80000   8.66190e+08
   4      44.89000   8.63636e+08
   4      45.06000   8.63126e+08
   4      45.14000   8.63126e+08
   4      45.20000   8.65169e+08
   4      45.28000   8.65169e+08
   4      45.48000   8.64658e+08
   4      45.66000   8.63636e+08
   4      45.79000   8.62615e+08
   4      45.90000   8.59551e+08
   4      46.01000   8.54443e+08
   4      46.18000   8.49336e+08
   4      46.35000   8.46272e+08
   4      46.49000   8.43718e+08
   4      46.61000   8.40654e+08
   4      46.76000   8.38100e+08
   4      46.93000   8.38100e+08
   4      47.09000   8.39122e+08
   4      47.22000   8.38611e+08
   4      47.37000   8.37079e+08
   4      47.54000   8.34525e+08
   4      47.70000   8.31971e+08
   4      47.85000   8.27375e+08
   4      48.00000   8.22268e+08
   4      48.17000   8.18182e+08
   4      48.34000   8.15117e+08
   4      48.49000   8.12053e+08
   4      48.64000   8.10521e+08
   4      48.81000   8.10010e+08
   4      48.97000   8.08989e+08
   4      49.13000   8.06946e+08
   4      49.29000   8.02860e+08
   4      49.45000   7.98774e+08
   4      49.62000   7.94178e+08
   4      49.82000   7.89581e+08
   4      50.21000   7.85495e+08
   4      50.73000   7.81920e+08
   4      50.98000   7.82431e+08
   4      51.30000   7.77835e+08
   4      51.44000   7.76813e+08
   4      51.69000   7.74770e+08
   4      51.71000   7.65577e+08
   4      52.04000   7.66088e+08
   4      52.13000   7.58938e+08
   4      52.29000   7.57406e+08
   4      52.49000   7.52809e+08
   4      52.48000   7.50766e+08
   4      52.63000   7.45659e+08
   4      52.87000   7.44127e+08
   4      52.92000   7.40041e+08
   4      53.41000   7.38509e+08
   4      53.29000   7.34934e+08
   4      53.74000   7.31869e+08
   4      53.91000   7.28805e+08
   4      53.96000   7.26251e+08
   4      54.43000   7.20633e+08
   4      54.28000   7.17569e+08
   4      54.76000   7.12462e+08
   4      54.83000   7.08376e+08
   4      54.89000   7.05822e+08
   4      55.34000   7.04290e+08
   4      55.17000   7.00204e+08
   4      55.57000   6.94586e+08
   4      55.73000   6.89990e+08
   4      55.64000   6.81307e+08
   4      56.07000   6.81307e+08
   4      56.02000   6.78754e+08
   4      56.14000   6.77222e+08
   4      56.41000   6.72625e+08
   4      56.34000   6.68539e+08
   4      56.58000   6.62411e+08
   4      56.71000   6.60878e+08
   4      56.73000   6.56793e+08
   4      56.76000   6.53218e+08
   4      56.92000   6.47089e+08
   4      56.92000   6.45557e+08
   4      57.06000   6.44025e+08
   4      57.14000   6.40960e+08
   4      57.19000   6.37896e+08
   4      57.30000   6.33299e+08
   4      57.31000   6.28192e+08
   4      57.49000   6.23596e+08
   4      57.57000   6.22063e+08
   4      57.62000   6.19510e+08
   4      57.86000   6.18488e+08
   4      57.82000   6.15424e+08
   4      58.09000   6.10317e+08
   4      58.13000   6.03166e+08
   4      58.26000   6.00102e+08
   4      58.63000   5.98059e+08
   4      58.67000   5.94484e+08
   4      58.93000   5.87334e+08
   4      58.89000   5.81716e+08
   4      59.36000   5.77630e+08
   4      59.30000   5.72012e+08
   4      59.76000   5.64351e+08
   4      59.73000   5.59244e+08
   4      60.11000   5.52605e+08
   4      60.17000   5.45455e+08
   4      60.44000   5.40858e+08
   4      60.60000   5.34219e+08
   4      60.77000   5.26558e+08
   4      61.02000   5.20429e+08
   4      61.11000   5.14300e+08
   4      61.44000   5.04903e+08
   4      61.39000   5.00460e+08
   4      61.83000   4.94688e+08
   4      61.71000   4.87334e+08
   4      62.14000   4.78907e+08
   4      62.10000   4.76404e+08
   4      62.39000   4.67109e+08
   4      62.52000   4.60163e+08
   4      62.66000   4.54137e+08
   4      62.92000   4.46323e+08
   4      62.92000   4.40960e+08
   4      63.31000   4.33708e+08
   4      63.22000   4.26098e+08
   4      63.66000   4.20889e+08
   4      63.53000   4.11542e+08
   4      63.98000   4.02145e+08
   4      63.86000   3.98417e+08
   4      64.26000   3.89019e+08
   4      64.23000   3.84065e+08
   4      64.47000   3.76098e+08
   4      64.63000   3.69765e+08
   4      64.68000   3.63228e+08
   4      65.01000   3.55465e+08
   4      64.94000   3.50051e+08
   4      65.35000   3.42084e+08
   4      65.22000   3.35598e+08
   4      65.67000   3.27732e+08
   4      65.54000   3.20735e+08
   4      65.99000   3.13279e+08
   4      65.86000   3.05669e+08
   4      66.30000   2.96731e+08
   4      66.17000   2.91982e+08
   4      66.59000   2.85393e+08
   4      66.50000   2.77528e+08
   4      66.87000   2.69305e+08
   4      66.85000   2.64505e+08
   4      67.07000   2.57201e+08
   4      67.24000   2.51532e+08
   4      67.24000   2.45455e+08
   4      67.61000   2.39019e+08
   4      67.47000   2.33350e+08
   4      67.92000   2.26915e+08
   4      67.77000   2.21655e+08
   4      68.17000   2.15066e+08
   4      68.12000   2.09806e+08
   4      68.41000   2.03728e+08
   4      68.47000   1.97497e+08
   4      68.64000   1.91164e+08
   4      68.82000   1.85342e+08
   4      68.87000   1.80746e+08
   4      69.17000   1.74974e+08
   4      69.10000   1.69152e+08
   4      69.47000   1.63330e+08
   4      69.36000   1.59602e+08
   4      69.68000   1.53984e+08
   4      69.73000   1.49540e+08
   4      69.71000   1.45352e+08
   4      70.00000   1.40245e+08
   4      70.15000   1.37487e+08
   4      70.27000   1.37947e+08
   4      70.35000   1.37079e+08
   4      70.48000   1.36313e+08
   4      70.55000   1.35495e+08
   4      70.63000   1.34321e+08
   4      70.73000   1.31818e+08
   4      70.79000   1.27732e+08
   4      70.92000   1.25179e+08
   4      70.97000   1.22880e+08
   4      71.11000   1.19663e+08
   4      71.25000   1.17314e+08
   4      71.23000   1.13432e+08
   4      71.69000   1.10010e+08
   4      71.54000   1.07457e+08
   4      72.14000   1.02451e+08
   4      72.13000   9.83146e+07
   4      72.55000   9.40756e+07
   4      72.46000   9.06027e+07
   4      72.98000   8.63126e+07
   4      72.92000   8.28907e+07
   4      73.44000   7.92646e+07
   4      73.37000   7.61491e+07
   4      73.88000   7.23187e+07
   4      73.80000   6.94586e+07
   4      74.28000   6.66496e+07
   4      74.23000   6.38917e+07
   4      74.66000   6.11338e+07
   4      74.66000   5.86823e+07
   4      75.01000   5.63330e+07
   4      75.12000   5.40347e+07
   4      75.28000   5.21450e+07
   4      75.58000   4.99234e+07
   4      75.58000   4.83657e+07
   4      76.00000   4.62002e+07
   4      75.95000   4.45148e+07
   4      76.39000   4.24872e+07
   4      76.30000   4.12104e+07
   4      76.78000   3.94842e+07
   4      76.65000   3.81103e+07
   4      77.15000   3.64402e+07
   4      76.99000   3.53422e+07
   4      77.50000   3.38917e+07
   4      77.32000   3.29367e+07
   4      77.84000   3.16599e+07
   4      77.67000   3.07406e+07
   4      78.10000   2.96578e+07
   4      78.06000   2.88100e+07
   4      78.28000   2.78652e+07
   4      78.48000   2.70889e+07
   4      78.44000   2.63687e+07
   4      78.82000   2.54392e+07
   4      78.66000   2.47293e+07
   4      79.04000   2.39581e+07
   4      79.05000   2.34321e+07
   4      79.10000   2.33248e+07
   4      79.21000   2.31563e+07
   4      79.18000   2.27426e+07
   4      79.50000   2.24464e+07
   4      79.53000   2.20276e+07
   4      79.63000   2.16037e+07
   4      79.92000   2.13023e+07
   4      79.77000   2.09193e+07
   4      80.05000   2.07150e+07
   4      80.21000   2.05107e+07
   4      80.34000   2.02349e+07
   4      80.45000   2.01481e+07
   4      80.50000   1.98672e+07
   4      80.66000   1.95352e+07
   4      80.74000   1.91471e+07
   4      80.87000   1.90858e+07
   4      80.97000   1.88458e+07
   4      81.10000   1.86364e+07
   4      81.23000   1.83657e+07
   4      81.34000   1.81307e+07
   4      81.47000   1.79673e+07
   4      81.53000   1.76558e+07
   4      81.73000   1.74004e+07
   4      81.64000   1.70072e+07
   4      82.13000   1.65424e+07
   4      82.07000   1.62104e+07
   4      82.62000   1.58887e+07
   4      82.51000   1.56486e+07
   4      83.17000   1.53166e+07
   4      83.05000   1.50306e+07
   4      83.66000   1.46987e+07
   4      83.54000   1.44433e+07
   4      84.63000   1.37487e+07
   4      84.50000   1.35495e+07
   4      85.08000   1.33759e+07
   4      84.95000   1.32176e+07
   4      85.53000   1.30388e+07
   4      85.40000   1.28754e+07
   4      85.97000   1.27068e+07
   4      85.83000   1.25945e+07
   4      86.36000   1.24157e+07
   4      86.25000   1.22880e+07
   4      86.75000   1.21502e+07
   4      86.67000   1.20378e+07
   4      87.14000   1.19203e+07
   4      87.08000   1.18080e+07
   4      87.43000   1.16905e+07
   4      87.51000   1.15884e+07
   4      87.70000   1.14913e+07
   4      87.92000   1.14096e+07
   4      87.92000   1.13126e+07
   4      88.30000   1.12155e+07
   4      88.09000   1.11338e+07
   4      88.58000   1.10521e+07
   4      88.50000   1.09908e+07
   4      88.66000   1.09448e+07
   4      88.54000   1.08631e+07
   4      88.99000   1.08069e+07
   4      89.05000   1.07508e+07
   4      89.17000   1.06997e+07
   4      89.14000   1.06435e+07
   4      89.23000   1.05822e+07
   4      89.44000   1.05414e+07
   4      89.38000   1.05005e+07
   4      89.61000   1.04597e+07
   4      89.67000   1.04035e+07
   4      89.68000   1.03473e+07
   4      89.86000   1.03013e+07
   4      90.00000   1.02451e+07
   4      90.06000   1.01941e+07
   4      90.20000   1.01379e+07
   4      90.39000   1.00970e+07
   4      90.51000   1.00613e+07
   4      90.63000   1.00153e+07
   4      90.76000   9.97446e+06
   4      90.89000   9.93361e+06
   4      91.02000   9.89275e+06
   4      91.13000   9.84168e+06
   4      91.19000   9.79571e+06
   4      91.27000   9.74974e+06
   4      91.46000   9.70889e+06
   4      91.35000   9.65781e+06
   4      91.97000   9.60163e+06
   4      91.62000   9.56588e+06
   4      92.16000   9.50460e+06
   4      92.82000   9.45352e+06
   4      92.69000   9.40245e+06
   4      93.39000   9.36159e+06
   4      93.21000   9.32074e+06
   4      93.84000   9.27477e+06
   4      93.62000   9.23902e+06
   4      94.30000   9.19816e+06
   4      94.14000   9.16752e+06
   4      94.74000   9.12666e+06
   4      94.65000   9.09602e+06
   4      95.11000   9.06027e+06
   4      95.20000   9.03473e+06
   4      95.46000   9.00409e+06
   4      95.69000   8.97344e+06
   4      95.82000   8.94280e+06
   4      96.19000   8.92237e+06
   4      96.15000   8.89683e+06
   4      96.66000   8.87130e+06
   4      96.45000   8.85087e+06
   4      97.09000   8.82533e+06
   4      96.78000   8.81001e+06
   4      97.42000   8.78958e+06
   4      97.19000   8.76915e+06
   4      97.57000   8.74872e+06
   4      97.69000   8.73340e+06
   4      97.67000   8.71808e+06
   4      97.84000   8.69765e+06
   4      98.04000   8.68744e+06
   4      98.32000   8.67722e+06
   4      98.10000   8.66190e+06
   4      98.58000   8.64658e+06
   4      98.36000   8.63636e+06
   4      98.54000   8.62615e+06
   4      98.82000   8.61083e+06
   4      98.80000   8.60061e+06
   4      98.86000   8.58529e+06
   4      99.00000   8.58018e+06
   4      98.73000   8.56486e+06
   4      99.23000   8.55465e+06
   4      99.09000   8.54443e+06
   4      99.45000   8.53422e+06
   4      99.54000   8.52400e+06
   4      99.66000   8.51890e+06
   4      99.76000   8.50868e+06
   4      99.73000   8.49847e+06
   4      99.86000   8.49336e+06
   4     100.03000   8.48825e+06
   4     100.01000   8.47804e+06
   4     100.28000   8.47293e+06
   4     100.35000   8.46272e+06
   4     100.42000   8.45761e+06
   4     100.53000   8.45250e+06
   4     100.65000   8.44740e+06
   4     100.76000   8.44229e+06
   4     100.92000   8.43718e+06
   4     101.03000   8.43207e+06
   4     101.15000   8.42697e+06
   4     101.26000   8.42186e+06
   4     101.33000   8.41675e+06
   4     101.48000   8.41675e+06
   4     101.32000   8.41164e+06
   4     101.61000   8.41164e+06
   4     101.58000   8.40654e+06
   4     102.10000   8.40654e+06
   4     101.94000   8.40654e+06
   4     102.55000   8.40143e+06
   4     102.66000   8.40654e+06
   4     102.94000   8.40143e+06
   4     103.36000   8.40654e+06
   4     103.35000   8.40143e+06
   4     103.99000   8.40143e+06
   4     103.75000   8.40654e+06
   4     104.52000   8.40654e+06
   4     104.26000   8.40654e+06
   4     104.93000   8.40654e+06
   4     104.88000   8.41164e+06
   4     105.21000   8.41164e+06
   4     105.53000   8.41164e+06
   4     105.48000   8.41675e+06
   4     106.10000   8.41675e+06
   4     105.82000   8.42186e+06
   4     106.57000   8.41164e+06
   4     106.24000   8.41164e+06
   4     106.90000   8.41675e+06
   4     106.76000   8.42186e+06
   4     107.13000   8.42697e+06
   4     107.29000   8.43207e+06
   4     107.21000   8.43207e+06
   4     107.75000   8.43718e+06
   4     107.47000   8.44229e+06
   4     107.75000   8.44229e+06
   4     108.04000   8.44740e+06
   4     108.26000   8.44740e+06
   4     108.10000   8.45250e+06
   4     108.42000   8.45250e+06
   4     107.99000   8.45761e+06
   4     108.29000   8.46272e+06
   4     108.29000   8.46782e+06
   4     108.47000   8.47293e+06
   4     109.09000   8.47804e+06
   4     108.69000   8.48315e+06
   4     109.68000   8.48825e+06
   4     109.44000   8.49847e+06
   4     109.79000   8.50358e+06
   4     110.04000   8.50868e+06
   4     109.88000   8.51379e+06
   4     110.58000   8.52400e+06
   4     110.19000   8.52911e+06
   4     110.75000   8.53422e+06
   4     110.77000   8.54443e+06
   4     110.78000   8.54443e+06
   4     110.90000   8.54954e+06
   4     111.20000   8.55465e+06
   4     111.27000   8.55465e+06
   4     110.98000   8.56486e+06
   4     111.44000   8.56997e+06
   4     111.45000   8.57508e+06
   4     111.72000   8.58018e+06
   4     111.80000   8.58529e+06
   4     111.44000   8.59040e+06
   4     111.91000   8.60061e+06
   4     111.85000   8.60061e+06
   4     112.25000   8.60572e+06
   4     111.97000   8.61083e+06
   4     112.04000   8.61593e+06
   4     112.26000   8.62615e+06
   4     112.04000   8.63126e+06
   4     112.83000   8.64147e+06
   4     112.39000   8.64658e+06
   4     112.92000   8.65679e+06
   4     113.33000   8.66190e+06
   4     113.05000   8.66701e+06
   4     114.05000   8.67722e+06
   4     113.51000   8.68744e+06
   4     114.27000   8.69254e+06
   4     114.44000   8.70276e+06
   4     114.39000   8.70787e+06
   4     115.16000   8.71808e+06
   4     114.70000   8.72829e+06
   4     115.67000   8.73851e+06
   4     115.30000   8.74362e+06
   4     115.93000   8.75383e+06
   4     116.06000   8.75894e+06
   4     116.17000   8.76915e+06
   4     116.76000   8.77937e+06
   4     116.43000   8.78447e+06
   4     117.33000   8.79469e+06
   4     116.81000   8.80490e+06
   4     117.77000   8.81512e+06
   4     117.29000   8.82022e+06
   4     118.06000   8.83044e+06
   4     117.84000   8.84065e+06
   4     118.11000   8.84576e+06
   4     118.53000   8.85598e+06
   4     118.59000   8.86108e+06
   4     117.91000   8.86619e+06
   4     118.67000   8.87130e+06
   4     118.83000   8.87640e+06
   4     118.56000   8.88151e+06
   4     118.36000   8.88662e+06
   4     118.98000   8.89683e+06
   4     119.03000   8.90194e+06
   4     118.37000   8.90705e+06
   4     119.06000   8.91726e+06
   4     119.27000   8.92237e+06
   4     118.81000   8.92748e+06
   4     118.87000   8.93258e+06
   4     119.39000   8.93769e+06
   4     119.55000   8.94280e+06
   4     119.29000   8.94791e+06
   4     119.42000   8.95812e+06
   4     119.80000   8.96323e+06
   4     119.80000   8.96834e+06
   4     119.24000   8.97344e+06
   4     119.90000   8.98366e+06
   4     119.66000   8.98366e+06
   4     120.10000   8.99387e+06
   4     120.16000   8.99898e+06
   4     119.64000   9.00409e+06
   4     120.43000   9.01430e+06
   4     120.18000   9.01941e+06
   4     120.58000   9.02451e+06
   4     120.75000   9.02962e+06
   4     120.26000   9.03473e+06
   4     120.91000   9.04494e+06
   4     120.96000   9.05005e+06
   4     121.36000   9.05516e+06
   4     120.95000   9.06027e+06
   4     121.33000   9.06537e+06
   4     121.30000   9.07048e+06
   4     121.41000   9.08069e+06
   4     121.38000   9.08580e+06
   4     121.78000   9.09091e+06
   4     121.93000   9.09602e+06
   4     121.81000   9.10112e+06
   4     122.25000   9.10623e+06
   4     122.02000   9.11134e+06
   4     122.18000   9.12155e+06
   4     122.33000   9.12666e+06
   4     122.07000   9.13177e+06
   4     122.42000   9.14198e+06
   4     122.17000   9.14709e+06
   4     122.73000   9.15220e+06
   4     122.53000   9.16241e+06
   4     122.78000   9.16752e+06
   4     123.11000   9.17773e+06
   4     123.06000   9.18284e+06
   4     123.25000   9.18795e+06
   4     123.63000   9.19816e+06
   4     123.84000   9.20327e+06
   4     123.96000   9.20838e+06
   4     124.20000   9.21348e+06
   4     124.05000   9.21859e+06
   4     124.47000   9.22370e+06
   4     124.20000   9.22880e+06
   4     124.53000   9.23391e+06
   4     124.20000   9.23902e+06
   4     124.83000   9.24923e+06
   4     124.74000   9.25434e+06
   4     124.96000   9.26456e+06
   4     125.45000   9.27477e+06
   4     125.20000   9.27988e+06
   4     126.01000   9.29009e+06
   4     125.73000   9.29520e+06
   4     126.28000   9.30541e+06
   4     126.49000   9.31052e+06
   4     126.46000   9.32074e+06
   4     127.18000   9.33095e+06
   4     126.82000   9.33606e+06
   4     127.59000   9.34627e+06
   4     127.47000   9.35138e+06
   4     127.72000   9.36159e+06
   4     128.16000   9.37181e+06
   4     127.93000   9.37692e+06
   4     128.50000   9.38202e+06
   4     128.61000   9.39224e+06
   4     129.15000   9.39224e+06
   4     129.12000   9.39734e+06
   4     129.22000   9.40245e+06
   4     129.39000   9.40756e+06
   4     129.15000   9.41267e+06
   4     129.32000   9.42288e+06
   4     129.11000   9.42799e+06
   4     129.68000   9.43309e+06
   4     129.40000   9.44331e+06
   4     129.84000   9.44842e+06
   4     130.02000   9.45863e+06
   4     129.95000   9.46374e+06
   4     130.47000   9.47395e+06
   4     130.57000   9.47906e+06
   4     131.07000   9.47906e+06
   4     131.12000   9.48417e+06
   4     131.19000   9.48927e+06
   4     131.33000   9.49438e+06
   4     131.15000   9.49949e+06
   4     131.70000   9.50460e+06
   4     131.72000   9.50970e+06
   4     131.77000   9.51481e+06
   4     131.99000   9.51992e+06
   4     131.96000   9.52503e+06
   4     132.29000   9.53524e+06
   4     132.07000   9.53524e+06
   4     132.45000   9.54545e+06
   4     132.58000   9.55056e+06
   4     132.72000   9.55056e+06
   4     132.94000   9.55567e+06
   4     132.78000   9.56078e+06
   4     132.75000   9.58121e+06
   5      20.24000   1.00000e+09
   5      20.25000   9.99534e+08
   5      20.25000   9.99534e+08
   5      20.25000   9.99534e+08
   5      20.26000   9.99534e+08
   5      20.25000   9.99067e+08
   5      20.26000   9.99067e+08
   5      20.25000   9.99067e+08
   5      20.25000   9.99067e+08
   5      20.25000   9.98601e+08
   5      20.24000   9.98601e+08
   5      20.25000   9.98601e+08
   5      20.24000   9.98601e+08
   5      20.24000   9.98134e+08
   5      20.23000   9.98134e+08
   5      20.22000   9.98134e+08
   5      20.23000   9.97668e+08
   5      20.22000   9.97668e+08
   5      20.21000   9.97668e+08
   5      20.21000   9.97668e+08
   5      20.20000   9.97668e+08
   5      20.19000   9.97201e+08
   5      20.19000   9.97201e+08
   5      20.18000   9.97201e+08
   5      20.18000   9.97201e+08
   5      20.17000   9.96735e+08
   5      20.16000   9.96735e+08
   5      20.16000   9.96735e+08
   5      20.15000   9.96735e+08
   5      20.14000   9.96269e+08
   5      20.14000   9.96735e+08
   5      20.13000   9.96735e+08
   5      20.13000   9.96269e+08
   5      20.12000   9.96269e+08
   5      20.11000   9.96269e+08
   5      20.11000   9.96269e+08
   5      20.10000   9.95802e+08
   5      20.10000   9.96269e+08
   5      20.09000   9.95802e+08
   5      20.08000   9.95802e+08
   5      20.08000   9.95802e+08
   5      20.08000   9.95802e+08
   5      20.07000   9.96269e+08
   5      20.07000   9.95802e+08
   5      20.06000   9.96269e+08
   5      20.06000   9.95802e+08
   5      20.06000   9.95802e+08
   5      20.05000   9.95802e+08
   5      20.05000   9.95802e+08
   5      20.05000   9.96269e+08
   5      20.04000   9.95802e+08
   5      20.04000   9.96269e+08
   5      20.04000   9.95802e+08
   5      20.03000   9.96269e+08
   5      20.03000   9.96269e+08
   5      20.03000   9.96269e+08
   5      20.02000   9.96269e+08
   5      20.02000   9.96269e+08
   5      20.02000   9.96735e+08
   5      20.02000   9.96269e+08
   5      20.02000   9.96735e+08
   5      20.01000   9.96735e+08
   5      20.01000   9.96735e+08
   5      20.01000   9.96735e+08
   5      20.01000   9.96735e+08
   5      20.01000   9.97201e+08
   5      20.01000   9.96735e+08
   5      20.01000   9.97201e+08
   5      20.00000   9.97201e+08
   5      20.01000   9.97201e+08
   5      20.00000   9.97201e+08
   5      20.00000   9.97201e+08
   5      20.00000   9.97668e+08
   5      20.00000   9.97668e+08
   5      20.00000   9.97668e+08
   5      20.00000   9.97668e+08
   5      20.00000   9.97668e+08
   5      20.00000   9.97668e+08
   5      20.00000   9.97668e+08
   5      20.00000   9.98134e+08
   5      20.00000   9.97668e+08
   5      20.00000   9.98134e+08
   5      20.00000   9.98134e+08
   5      20.00000   9.98134e+08
   5      20.00000   9.98134e+08
   5      20.00000   9.98134e+08
   5      20.00000   9.98134e+08
   5      20.00000   9.97668e+08
   5      20.00000   9.97668e+08
   5      20.00000   9.97668e+08
   5      20.00000   9.97668e+08
   5      20.00000   9.97668e+08
   5      20.00000   9.97668e+08
   5      20.00000   9.97201e+08
   5      20.00000   9.97201e+08
   5      20.00000   9.97201e+08
   5      20.00000   9.97201e+08
   5      20.00000   9.97201e+08
   5      20.00000   9.96735e+08
   5      20.00000   9.96735e+08
   5      20.02000   9.96269e+08
   5      20.04000   9.95802e+08
   5      20.08000   9.95802e+08
   5      20.11000   9.95336e+08
   5      20.17000   9.94869e+08
   5      20.22000   9.94403e+08
   5      20.28000   9.93937e+08
   5      20.36000   9.93470e+08
   5      20.42000   9.93004e+08
   5      20.51000   9.92537e+08
   5      20.59000   9.92537e+08
   5      20.67000   9.92071e+08
   5      20.75000   9.91604e+08
   5      20.83000   9.91604e+08
   5      20.93000   9.91604e+08
   5      21.02000   9.92071e+08
   5      21.12000   9.92071e+08
   5      21.22000   9.92071e+08
   5      21.32000   9.92071e+08
   5      21.43000   9.91604e+08
   5      21.54000   9.91138e+08
   5      21.65000   9.90205e+08
   5      21.77000   9.89272e+08
   5      21.88000   9.88340e+08
   5      22.00000   9.87407e+08
   5      22.12000   9.86474e+08
   5      22.24000   9.86007e+08
   5      22.37000   9.85075e+08
   5      22.49000   9.85075e+08
   5      22.62000   9.84608e+08
   5      22.74000   9.84608e+08
   5      22.87000   9.84608e+08
   5      23.00000   9.84608e+08
   5      23.13000   9.84608e+08
   5      23.26000   9.84142e+08
   5      23.39000   9.83675e+08
   5      23.52000   9.82743e+08
   5      23.66000   9.81343e+08
   5      23.79000   9.79944e+08
   5      23.93000   9.78545e+08
   5      24.06000   9.77612e+08
   5      24.20000   9.76679e+08
   5      24.33000   9.76679e+08
   5      24.47000   9.77146e+08
   5      24.61000   9.77146e+08
   5      24.75000   9.77146e+08
   5      24.89000   9.76679e+08
   5      25.03000   9.75746e+08
   5      25.16000   9.74347e+08
   5      25.30000   9.72481e+08
   5      25.45000   9.71082e+08
   5      25.59000   9.70149e+08
   5      25.73000   9.69683e+08
   5      25.87000   9.69683e+08
   5      26.01000   9.69683e+08
   5      26.16000   9.69683e+08
   5      26.30000   9.69683e+08
   5      26.45000   9.68750e+08
   5      26.59000   9.67817e+08
   5      26.74000   9.66418e+08
   5      26.89000   9.65019e+08
   5      27.04000   9.64086e+08
   5      27.20000   9.63153e+08
   5      27.36000   9.62687e+08
   5      27.53000   9.62220e+08
   5      27.74000   9.62220e+08
   5      27.93000   9.62220e+08
   5      28.04000   9.61754e+08
   5      28.23000   9.61754e+08
   5      28.38000   9.61287e+08
   5      28.48000   9.59888e+08
   5      28.70000   9.59422e+08
   5      28.80000   9.57556e+08
   5      28.96000   9.55690e+08
   5      29.14000   9.54757e+08
   5      29.23000   9.53358e+08
   5      29.43000   9.52892e+08
   5      29.54000   9.52425e+08
   5      29.69000   9.51959e+08
   5      29.86000   9.52425e+08
   5      29.96000   9.51959e+08
   5      30.15000   9.51493e+08
   5      30.26000   9.50093e+08
   5      30.42000   9.48694e+08
   5      30.57000   9.47295e+08
   5      30.69000   9.45896e+08
   5      30.87000   9.45429e+08
   5      30.98000   9.44963e+08
   5      31.14000   9.44963e+08
   5      31.30000   9.45429e+08
   5      31.41000   9.44963e+08
   5      31.60000   9.44496e+08
   5      31.71000   9.43097e+08
   5      31.88000   9.41698e+08
   5      32.02000   9.40299e+08
   5      32.14000   9.38899e+08
   5      32.33000   9.38433e+08
   5      32.43000   9.37966e+08
   5      32.62000   9.37966e+08
   5      32.75000   9.37966e+08
   5      32.87000   9.36567e+08
   5      33.07000   9.35634e+08
   5      33.16000   9.33302e+08
   5      33.36000   9.30970e+08
   5      33.48000   9.29571e+08
   5      33.61000   9.27705e+08
   5      33.82000   9.27705e+08
   5      33.88000   9.27239e+08
   5      34.11000   9.26306e+08
   5      34.21000   9.25373e+08
   5      34.36000   9.23041e+08
   5      34.57000   9.22108e+08
   5      34.63000   9.20709e+08
   5      34.87000   9.20243e+08
   5      34.96000   9.20709e+08
   5      35.12000   9.19776e+08
   5      35.32000   9.19776e+08
   5      35.38000   9.17444e+08
   5      35.63000   9.16045e+08
   5      35.71000   9.14646e+08
   5      35.88000   9.13246e+08
   5      36.08000   9.14179e+08
   5      36.14000   9.12780e+08
   5      36.40000   9.11381e+08
   5      36.47000   9.09515e+08
   5      36.65000   9.05784e+08
   5      36.84000   9.04384e+08
   5      36.90000   9.02052e+08
   5      37.17000   9.01586e+08
   5      37.22000   9.00653e+08
   5      37.42000   8.98321e+08
   5      37.60000   8.97388e+08
   5      37.67000   8.95056e+08
   5      37.93000   8.95056e+08
   5      37.97000   8.94123e+08
   5      38.20000   8.93657e+08
   5      38.34000   8.93657e+08
   5      38.44000   8.90858e+08
   5      38.69000   8.89925e+08
   5      38.72000   8.88060e+08
   5      38.97000   8.87593e+08
   5      39.08000   8.86660e+08
   5      39.21000   8.83396e+08
   5      39.44000   8.81530e+08
   5      39.48000   8.77332e+08
   5      39.74000   8.75933e+08
   5      39.80000   8.74067e+08
   5      40.00000   8.71269e+08
   5      40.16000   8.70802e+08
   5      40.24000   8.68470e+08
   5      40.49000   8.68470e+08
   5      40.53000   8.66604e+08
   5      40.77000   8.66138e+08
   5      40.87000   8.65672e+08
   5      41.04000   8.63340e+08
   5      41.21000   8.61474e+08
   5      41.32000   8.61007e+08
   5      41.54000   8.57743e+08
   5      41.60000   8.55410e+08
   5      41.83000   8.51679e+08
   5      41.90000   8.48881e+08
   5      42.09000   8.46082e+08
   5      42.22000   8.43284e+08
   5      42.36000   8.41884e+08
   5      42.48000   8.40485e+08
   5      42.55000   8.39086e+08
   5      42.60000   8.38153e+08
   5      42.77000   8.37220e+08
   5      42.97000   8.35821e+08
   5      43.12000   8.33489e+08
   5      43.25000   8.30690e+08
   5      43.35000   8.26959e+08
   5      43.48000   8.22295e+08
   5      43.66000   8.18563e+08
   5      43.83000   8.14832e+08
   5      43.96000   8.12500e+08
   5      44.07000   8.11101e+08
   5      44.23000   8.08769e+08
   5      44.42000   8.07836e+08
   5      44.56000   8.07369e+08
   5      44.69000   8.05037e+08
   5      44.84000   8.00840e+08
   5      45.02000   7.96642e+08
   5      45.18000   7.92444e+08
   5      45.32000   7.86847e+08
   5      45.47000   7.83116e+08
   5      45.64000   7.81716e+08
   5      45.81000   7.79851e+08
   5      45.96000   7.77985e+08
   5      46.12000   7.77052e+08
   5      46.29000   7.73787e+08
   5      46.46000   7.68657e+08
   5      46.61000   7.63993e+08
   5      46.78000   7.57929e+08
   5      46.95000   7.53731e+08
   5      47.15000   7.52332e+08
   5      47.57000   7.50466e+08
   5      48.09000   7.45802e+08
   5      48.31000   7.48134e+08
   5      48.70000   7.39739e+08
   5      48.82000   7.29011e+08
   5      49.15000   7.22015e+08
   5      49.15000   7.23414e+08
   5      49.49000   7.26213e+08
   5      49.66000   7.22481e+08
   5      49.70000   7.15485e+08
   5      49.85000   7.12220e+08
   5      50.04000   7.06623e+08
   5      50.14000   7.03358e+08
   5      50.21000   7.01959e+08
   5      50.33000   7.00560e+08
   5      50.42000   6.97761e+08
   5      50.47000   6.96362e+08
   5      50.65000   6.91698e+08
   5      50.93000   6.85168e+08
   5      51.04000   6.81903e+08
   5      51.34000   6.78638e+08
   5      51.38000   6.77239e+08
   5      51.65000   6.74907e+08
   5      51.70000   6.71642e+08
   5      51.84000   6.67910e+08
   5      51.93000   6.62313e+08
   5      52.07000   6.58116e+08
   5      52.20000   6.59049e+08
   5      52.30000   6.58116e+08
   5      52.47000   6.52985e+08
   5      52.54000   6.48321e+08
   5      52.74000   6.45522e+08
   5      52.79000   6.41325e+08
   5      53.01000   6.40392e+08
   5      53.05000   6.38993e+08
   5      53.30000   6.33862e+08
   5      53.32000   6.28265e+08
   5      53.58000   6.25466e+08
   5      53.60000   6.25000e+08
   5      53.87000   6.21269e+08
   5      53.88000   6.16604e+08
   5      54.16000   6.12407e+08
   5      54.17000   6.09142e+08
   5      54.45000   6.06343e+08
   5      54.48000   6.03078e+08
   5      54.74000   5.97481e+08
   5      54.77000   5.94683e+08
   5      55.04000   5.92351e+08
   5      55.08000   5.86754e+08
   5      55.34000   5.81623e+08
   5      55.41000   5.79757e+08
   5      55.64000   5.76026e+08
   5      55.74000   5.69496e+08
   5      55.95000   5.66231e+08
   5      56.06000   5.64832e+08
   5      56.25000   5.58302e+08
   5      56.37000   5.53638e+08
   5      56.56000   5.49907e+08
   5      56.69000   5.45709e+08
   5      56.87000   5.41511e+08
   5      57.01000   5.39179e+08
   5      57.18000   5.32649e+08
   5      57.34000   5.27519e+08
   5      57.49000   5.24254e+08
   5      57.65000   5.19590e+08
   5      57.80000   5.14459e+08
   5      58.00000   5.10728e+08
   5      58.11000   5.04664e+08
   5      58.34000   4.98601e+08
   5      58.42000   4.95336e+08
   5      58.67000   4.91604e+08
   5      58.73000   4.85075e+08
   5      59.00000   4.79011e+08
   5      59.04000   4.75746e+08
   5      59.33000   4.70616e+08
   5      59.36000   4.65252e+08
   5      59.66000   4.60588e+08
   5      59.68000   4.53312e+08
   5      60.00000   4.48927e+08
   5      60.00000   4.44450e+08
   5      60.32000   4.36940e+08
   5      60.33000   4.32603e+08
   5      60.64000   4.25700e+08
   5      60.64000   4.21595e+08
   5      60.95000   4.16138e+08
   5      60.95000   4.11707e+08
   5      61.26000   4.05364e+08
   5      61.26000   4.01493e+08
   5      61.57000   3.94543e+08
   5      61.60000   3.86940e+08
   5      61.88000   3.81576e+08
   5      61.94000   3.77332e+08
   5      62.19000   3.71269e+08
   5      62.27000   3.65299e+08
   5      62.49000   3.58349e+08
   5      62.58000   3.52752e+08
   5      62.80000   3.46642e+08
   5      62.91000   3.40485e+08
   5      63.10000   3.35121e+08
   5      63.23000   3.29291e+08
   5      63.40000   3.23368e+08
   5      63.55000   3.18517e+08
   5      63.70000   3.11194e+08
   5      63.90000   3.03731e+08
   5      63.99000   2.98741e+08
   5      64.24000   2.91838e+08
   5      64.29000   2.86660e+08
   5      64.53000   2.80271e+08
   5      64.59000   2.74907e+08
   5      64.83000   2.68657e+08
   5      64.90000   2.63153e+08
   5      65.16000   2.56623e+08
   5      65.20000   2.50793e+08
   5      65.48000   2.44776e+08
   5      65.50000   2.38293e+08
   5      65.82000   2.31110e+08
   5      65.81000   2.26772e+08
   5      66.13000   2.19963e+08
   5      66.11000   2.15159e+08
   5      66.43000   2.08909e+08
   5      66.41000   2.03825e+08
   5      66.73000   1.97854e+08
   5      66.72000   1.92724e+08
   5      67.05000   1.86381e+08
   5      67.03000   1.81483e+08
   5      67.35000   1.74953e+08
   5      67.35000   1.70336e+08
   5      67.65000   1.64506e+08
   5      67.69000   1.59282e+08
   5      67.94000   1.53825e+08
   5      68.00000   1.49440e+08
   5      68.24000   1.44216e+08
   5      68.30000   1.39692e+08
   5      68.54000   1.34935e+08
   5      68.61000   1.30364e+08
   5      68.83000   1.25700e+08
   5      68.95000   1.20942e+08
   5      69.11000   1.16325e+08
   5      69.28000   1.12500e+08
   5      69.39000   1.07976e+08
   5      69.64000   1.03451e+08
   5      69.68000   1.00140e+08
   5      69.96000   9.60354e+07
   5      69.97000   9.27705e+07
   5      70.26000   8.89459e+07
   5      70.27000   8.59608e+07
   5      70.58000   8.19963e+07
   5      70.57000   7.90112e+07
   5      70.90000   7.54198e+07
   5      70.91000   7.24813e+07
   5      71.20000   6.91231e+07
   5      71.22000   6.69310e+07
   5      71.49000   6.40392e+07
   5      71.54000   6.16604e+07
   5      71.78000   5.87687e+07
   5      71.89000   5.67164e+07
   5      72.05000   5.40578e+07
   5      72.26000   5.16791e+07
   5      72.32000   4.99067e+07
   5      72.59000   4.79478e+07
   5      72.61000   4.62500e+07
   5      72.90000   4.42864e+07
   5      72.91000   4.26866e+07
   5      73.22000   4.08069e+07
   5      73.23000   3.93330e+07
   5      73.54000   3.76166e+07
   5      73.57000   3.64086e+07
   5      73.83000   3.50000e+07
   5      73.88000   3.39506e+07
   5      74.11000   3.27099e+07
   5      74.20000   3.17631e+07
   5      74.39000   3.05084e+07
   5      74.57000   2.95056e+07
   5      74.66000   2.87127e+07
   5      74.92000   2.77612e+07
   5      74.94000   2.69543e+07
   5      75.23000   2.61147e+07
   5      75.23000   2.54991e+07
   5      75.54000   2.46875e+07
   5      75.53000   2.41371e+07
   5      75.85000   2.33909e+07
   5      75.88000   2.28918e+07
   5      76.15000   2.21642e+07
   5      76.20000   2.16978e+07
   5      76.44000   2.11381e+07
   5      76.51000   2.07323e+07
   5      76.73000   2.02332e+07
   5      76.82000   1.98694e+07
   5      77.01000   1.94263e+07
   5      77.17000   1.90951e+07
   5      77.29000   1.86334e+07
   5      77.53000   1.82696e+07
   5      77.57000   1.79384e+07
   5      77.88000   1.76026e+07
   5      77.86000   1.73274e+07
   5      78.18000   1.70103e+07
   5      78.16000   1.67864e+07
   5      78.48000   1.64785e+07
   5      78.48000   1.62826e+07
   5      78.78000   1.59795e+07
   5      78.83000   1.57509e+07
   5      79.06000   1.55084e+07
   5      79.18000   1.52938e+07
   5      79.34000   1.50793e+07
   5      79.51000   1.48927e+07
   5      79.62000   1.47015e+07
   5      79.83000   1.45243e+07
   5      79.90000   1.43424e+07
   5      80.18000   1.41558e+07
   5      80.19000   1.40159e+07
   5      80.51000   1.38153e+07
   5      80.51000   1.36660e+07
   5      80.82000   1.35028e+07
   5      80.81000   1.33675e+07
   5      81.11000   1.32183e+07
   5      81.12000   1.30970e+07
   5      81.41000   1.29524e+07
   5      81.43000   1.28405e+07
   5      81.69000   1.27052e+07
   5      81.76000   1.26026e+07
   5      81.97000   1.24580e+07
   5      82.13000   1.23414e+07
   5      82.24000   1.22341e+07
   5      82.47000   1.21315e+07
   5      82.52000   1.20196e+07
   5      82.78000   1.19216e+07
   5      82.81000   1.18144e+07
   5      83.09000   1.17164e+07
   5      83.10000   1.16231e+07
   5      83.41000   1.15159e+07
   5      83.40000   1.14272e+07
   5      83.72000   1.13246e+07
   5      83.74000   1.12360e+07
   5      84.01000   1.11474e+07
   5      84.07000   1.10588e+07
   5      84.30000   1.09795e+07
   5      84.39000   1.09049e+07
   5      84.58000   1.08209e+07
   5      84.72000   1.07416e+07
   5      84.86000   1.06716e+07
   5      85.05000   1.05924e+07
   5      85.14000   1.05131e+07
   5      85.39000   1.04431e+07
   5      85.42000   1.03731e+07
   5      85.72000   1.03032e+07
   5      85.71000   1.02425e+07
   5      86.03000   1.01726e+07
   5      86.01000   1.01119e+07
   5      86.33000   1.00466e+07
   5      86.31000   9.99067e+06
   5      86.63000   9.93004e+06
   5      86.62000   9.87873e+06
   5      86.93000   9.81343e+06
   5      86.93000   9.76679e+06
   5      87.22000   9.70616e+06
   5      87.24000   9.65951e+06
   5      87.51000   9.60354e+06
   5      87.55000   9.55690e+06
   5      87.79000   9.50560e+06
   5      87.87000   9.45896e+06
   5      88.07000   9.41231e+06
   5      88.19000   9.37034e+06
   5      88.36000   9.32369e+06
   5      88.51000   9.28172e+06
   5      88.64000   9.23974e+06
   5      88.82000   9.20243e+06
   5      88.92000   9.16045e+06
   5      89.14000   9.12313e+06
   5      89.20000   9.08582e+06
   5      89.46000   9.05317e+06
   5      89.48000   9.01586e+06
   5      89.77000   8.98321e+06
   5      89.77000   8.95056e+06
   5      90.08000   8.91791e+06
   5      90.07000   8.88526e+06
   5      90.38000   8.85261e+06
   5      90.37000   8.82463e+06
   5      90.67000   8.79664e+06
   5      90.67000   8.76866e+06
   5      90.97000   8.74067e+06
   5      90.98000   8.71735e+06
   5      91.26000   8.68937e+06
   5      91.29000   8.66604e+06
   5      91.54000   8.64272e+06
   5      91.61000   8.61940e+06
   5      91.82000   8.59608e+06
   5      91.93000   8.57276e+06
   5      92.10000   8.55410e+06
   5      92.25000   8.53078e+06
   5      92.38000   8.51213e+06
   5      92.57000   8.49347e+06
   5      92.67000   8.47015e+06
   5      92.89000   8.45616e+06
   5      92.95000   8.43750e+06
   5      93.21000   8.41884e+06
   5      93.24000   8.40019e+06
   5      93.52000   8.38619e+06
   5      93.53000   8.36754e+06
   5      93.83000   8.35354e+06
   5      93.83000   8.33955e+06
   5      94.14000   8.32090e+06
   5      94.13000   8.31157e+06
   5      94.43000   8.29291e+06
   5      94.43000   8.28358e+06
   5      94.73000   8.26959e+06
   5      94.75000   8.25560e+06
   5      95.02000   8.24160e+06
   5      95.06000   8.23228e+06
   5      95.30000   8.22295e+06
   5      95.38000   8.20896e+06
   5      95.58000   8.20429e+06
   5      95.71000   8.19030e+06
   5      95.86000   8.18097e+06
   5      96.03000   8.17164e+06
   5      96.14000   8.16231e+06
   5      96.35000   8.15299e+06
   5      96.42000   8.14366e+06
   5      96.67000   8.13433e+06
   5      96.71000   8.12500e+06
   5      96.98000   8.12034e+06
   5      97.00000   8.11101e+06
   5      97.29000   8.10634e+06
   5      97.29000   8.09701e+06
   5      97.59000   8.09235e+06
   5      97.59000   8.08302e+06
   5      97.89000   8.07836e+06
   5      97.89000   8.07369e+06
   5      98.19000   8.06903e+06
   5      98.20000   8.06437e+06
   5      98.48000   8.05970e+06
   5      98.51000   8.05504e+06
   5      98.76000   8.05037e+06
   5      98.83000   8.04571e+06
   5      99.04000   8.04571e+06
   5      99.15000   8.04104e+06
   5      99.32000   8.03638e+06
   5      99.47000   8.03172e+06
   5      99.60000   8.03172e+06
   5      99.79000   8.02705e+06
   5      99.88000   8.02705e+06
   5     100.11000   8.02705e+06
   5     100.16000   8.02239e+06
   5     100.43000   8.02239e+06
   5     100.45000   8.02239e+06
   5     100.74000   8.02239e+06
   5     100.74000   8.01772e+06
   5     101.04000   8.01772e+06
   5     101.04000   8.01772e+06
   5     101.34000   8.01772e+06
   5     101.34000   8.01772e+06
   5     101.64000   8.01772e+06
   5     101.65000   8.01772e+06
   5     101.92000   8.01772e+06
   5     101.97000   8.01772e+06
   5     102.21000   8.01772e+06
   5     102.28000   8.01772e+06
   5     102.49000   8.01772e+06
   5     102.60000   8.01772e+06
   5     102.77000   8.01772e+06
   5     102.92000   8.01772e+06
   5     103.05000   8.02239e+06
   5     103.25000   8.01772e+06
   5     103.34000   8.02239e+06
   5     103.56000   8.02239e+06
   5     103.62000   8.02239e+06
   5     103.88000   8.02239e+06
   5     103.91000   8.02239e+06
   5     104.19000   8.02705e+06
   5     104.20000   8.02705e+06
   5     104.50000   8.02705e+06
   5     104.50000   8.02705e+06
   5     104.80000   8.03172e+06
   5     104.80000   8.03172e+06
   5     105.10000   8.03172e+06
   5     105.11000   8.03172e+06
   5     105.39000   8.03172e+06
   5     105.42000   8.03172e+06
   5     105.68000   8.03172e+06
   5     105.73000   8.03172e+06
   5     105.97000   8.03172e+06
   5     106.05000   8.03172e+06
   5     106.25000   8.02705e+06
   5     106.37000   8.02705e+06
   5     106.53000   8.02705e+06
   5     106.69000   8.01772e+06
   5     106.81000   8.01306e+06
   5     107.01000   7.97108e+06
   5     107.10000   7.77519e+06
   6      26.24000   9.79557e+08
   6      26.25000   9.79557e+08
   6      26.25000   9.79557e+08
   6      26.25000   9.79557e+08
   6      26.25000   9.79557e+08
   6      26.24000   9.79114e+08
   6      26.25000   9.79114e+08
   6      26.24000   9.79114e+08
   6      26.24000   9.79114e+08
   6      26.24000   9.79114e+08
   6      26.23000   9.79114e+08
   6      26.23000   9.79114e+08
   6      26.23000   9.79557e+08
   6      26.22000   9.79557e+08
   6      26.22000   9.79557e+08
   6      26.21000   9.79557e+08
   6      26.20000   9.79557e+08
   6      26.20000   9.79557e+08
   6      26.20000   9.79557e+08
   6      26.19000   9.79557e+08
   6      26.19000   9.79557e+08
   6      26.18000   9.79557e+08
   6      26.18000   9.79557e+08
   6      26.18000   9.79557e+08
   6      26.17000   9.80000e+08
   6      26.17000   9.80000e+08
   6      26.16000   9.80000e+08
   6      26.15000   9.80000e+08
   6      26.15000   9.80000e+08
   6      26.14000   9.80000e+08
   6      26.14000   9.79557e+08
   6      26.13000   9.79557e+08
   6      26.13000   9.79557e+08
   6      26.12000   9.79557e+08
   6      26.12000   9.79557e+08
   6      26.11000   9.79557e+08
   6      26.11000   9.79557e+08
   6      26.10000   9.79557e+08
   6      26.10000   9.79557e+08
   6      26.09000   9.79557e+08
   6      26.09000   9.79557e+08
   6      26.08000   9.79557e+08
   6      26.08000   9.79557e+08
   6      26.08000   9.79557e+08
   6      26.07000   9.79557e+08
   6      26.07000   9.79557e+08
   6      26.06000   9.79557e+08
   6      26.06000   9.79557e+08
   6      26.06000   9.79557e+08
   6      26.05000   9.79557e+08
   6      26.05000   9.79557e+08
   6      26.05000   9.79557e+08
   6      26.04000   9.79557e+08
   6      26.04000   9.79557e+08
   6      26.04000   9.79557e+08
   6      26.04000   9.79557e+08
   6      26.03000   9.79557e+08
   6      26.03000   9.79557e+08
   6      26.03000   9.79557e+08
   6      26.03000   9.79557e+08
   6      26.02000   9.79557e+08
   6      26.02000   9.79557e+08
   6      26.02000   9.79557e+08
   6      26.02000   9.79557e+08
   6      26.02000   9.79557e+08
   6      26.02000   9.79557e+08
   6      26.02000   9.79557e+08
   6      26.01000   9.79557e+08
   6      26.01000   9.79557e+08
   6      26.01000   9.79557e+08
   6      26.01000   9.79557e+08
   6      26.01000   9.79557e+08
   6      26.01000   9.79557e+08
   6      26.01000   9.79557e+08
   6      26.01000   9.79557e+08
   6      26.01000   9.79114e+08
   6      26.01000   9.79114e+08
   6      26.01000   9.79114e+08
   6      26.00000   9.79114e+08
   6      26.00000   9.79114e+08
   6      26.01000   9.79114e+08
   6      26.00000   9.79114e+08
   6      26.00000   9.79114e+08
   6      26.00000   9.79114e+08
   6      26.00000   9.79114e+08
   6      26.00000   9.79114e+08
   6      26.00000   9.78671e+08
   6      26.00000   9.78671e+08
   6      26.00000   9.78671e+08
   6      26.00000   9.78671e+08
   6      26.00000   9.78671e+08
   6      26.00000   9.78671e+08
   6      26.00000   9.78671e+08
   6      26.00000   9.78671e+08
   6      26.00000   9.78671e+08
   6      26.00000   9.78671e+08
   6      26.00000   9.78671e+08
   6      26.00000   9.78671e+08
   6      26.00000   9.78671e+08
   6      26.00000   9.78671e+08
   6      26.00000   9.78671e+08
   6      26.01000   9.78671e+08
   6      26.02000   9.78671e+08
   6      26.05000   9.78671e+08
   6      26.08000   9.78228e+08
   6      26.12000   9.78228e+08
   6      26.17000   9.77785e+08
   6      26.22000   9.77785e+08
   6      26.28000   9.77342e+08
   6      26.36000   9.77342e+08
   6      26.43000   9.76899e+08
   6      26.49000   9.76899e+08
   6      26.54000   9.76456e+08
   6      26.61000   9.76456e+08
   6      26.69000   9.76013e+08
   6      26.78000   9.75570e+08
   6      26.86000   9.74684e+08
   6      26.96000   9.74241e+08
   6      27.06000   9.73354e+08
   6      27.16000   9.72911e+08
   6      27.26000   9.72025e+08
   6      27.37000   9.71582e+08
   6      27.47000   9.70696e+08
   6      27.59000   9.70253e+08
   6      27.70000   9.69367e+08
   6      27.82000   9.68481e+08
   6      27.93000   9.68038e+08
   6      28.05000   9.67152e+08
   6      28.18000   9.66266e+08
   6      28.30000   9.65823e+08
   6      28.42000   9.64937e+08
   6      28.55000   9.64051e+08
   6      28.68000   9.63608e+08
   6      28.81000   9.62722e+08
   6      28.93000   9.61835e+08
   6      29.07000   9.61392e+08
   6      29.20000   9.60506e+08
   6      29.33000   9.59620e+08
   6      29.46000   9.58734e+08
   6      29.60000   9.57848e+08
   6      29.73000   9.56962e+08
   6      29.87000   9.56076e+08
   6      30.01000   9.54747e+08
   6      30.15000   9.53861e+08
   6      30.29000   9.52975e+08
   6      30.43000   9.52089e+08
   6      30.57000   9.51203e+08
   6      30.71000   9.50316e+08
   6      30.85000   9.49430e+08
   6      31.00000   9.48544e+08
   6      31.14000   9.47658e+08
   6      31.29000   9.46329e+08
   6      31.44000   9.45443e+08
   6      31.60000   9.44557e+08
   6      31.76000   9.43671e+08
   6      31.93000   9.42785e+08
   6      32.13000   9.41899e+08
   6      32.32000   9.41013e+08
   6      32.44000   9.40570e+08
   6      32.61000   9.39241e+08
   6      32.78000   9.38354e+08
   6      32.88000   9.37468e+08
   6      33.08000   9.36582e+08
   6      33.21000   9.35696e+08
   6      33.34000   9.34810e+08
   6      33.52000   9.33924e+08
   6      33.63000   9.33038e+08
   6      33.80000   9.32152e+08
   6      33.94000   9.31266e+08
   6      34.06000   9.30380e+08
   6      34.24000   9.29494e+08
   6      34.36000   9.28165e+08
   6      34.51000   9.27278e+08
   6      34.66000   9.26392e+08
   6      34.78000   9.25063e+08
   6      34.95000   9.24177e+08
   6      35.07000   9.22848e+08
   6      35.23000   9.21962e+08
   6      35.37000   9.20633e+08
   6      35.50000   9.19304e+08
   6      35.67000   9.17975e+08
   6      35.79000   9.16646e+08
   6      35.95000   9.15759e+08
   6      36.09000   9.14430e+08
   6      36.22000   9.13101e+08
   6      36.39000   9.11772e+08
   6      36.51000   9.10443e+08
   6      36.67000   9.09114e+08
   6      36.81000   9.07785e+08
   6      36.94000   9.06456e+08
   6      37.12000   9.04684e+08
   6      37.23000   9.03354e+08
   6      37.40000   9.01582e+08
   6      37.54000   9.00253e+08
   6      37.67000   8.98481e+08
   6      37.86000   8.96709e+08
   6      37.95000   8.95380e+08
   6      38.14000   8.93608e+08
   6      38.28000   8.91835e+08
   6      38.39000   8.90063e+08
   6      38.60000   8.88291e+08
   6      38.68000   8.86962e+08
   6      38.87000   8.84747e+08
   6      39.03000   8.82975e+08
   6      39.11000   8.80759e+08
   6      39.36000   8.78987e+08
   6      39.42000   8.76772e+08
   6      39.62000   8.75000e+08
   6      39.78000   8.72785e+08
   6      39.86000   8.71013e+08
   6      40.11000   8.68797e+08
   6      40.18000   8.66582e+08
   6      40.37000   8.64367e+08
   6      40.55000   8.61709e+08
   6      40.61000   8.59494e+08
   6      40.88000   8.56835e+08
   6      40.95000   8.54620e+08
   6      41.12000   8.51962e+08
   6      41.33000   8.49747e+08
   6      41.37000   8.47089e+08
   6      41.65000   8.44430e+08
   6      41.73000   8.41772e+08
   6      41.88000   8.39114e+08
   6      42.11000   8.36456e+08
   6      42.14000   8.33354e+08
   6      42.41000   8.30696e+08
   6      42.50000   8.28038e+08
   6      42.64000   8.24937e+08
   6      42.88000   8.21835e+08
   6      42.90000   8.18734e+08
   6      43.18000   8.15633e+08
   6      43.27000   8.12532e+08
   6      43.40000   8.09430e+08
   6      43.64000   8.06329e+08
   6      43.67000   8.02785e+08
   6      43.94000   7.99241e+08
   6      44.03000   7.95696e+08
   6      44.16000   7.92152e+08
   6      44.40000   7.89051e+08
   6      44.42000   7.85506e+08
   6      44.70000   7.81519e+08
   6      44.77000   7.77975e+08
   6      44.93000   7.73987e+08
   6      45.14000   7.70443e+08
   6      45.18000   7.66456e+08
   6      45.45000   7.62468e+08
   6      45.51000   7.58481e+08
   6      45.69000   7.54494e+08
   6      45.87000   7.50506e+08
   6      45.93000   7.46519e+08
   6      46.19000   7.42089e+08
   6      46.23000   7.38101e+08
   6      46.46000   7.33671e+08
   6      46.58000   7.29684e+08
   6      46.70000   7.24810e+08
   6      46.91000   7.20380e+08
   6      46.96000   7.16392e+08
   6      47.21000   7.11519e+08
   6      47.27000   7.07089e+08
   6      47.47000   7.02658e+08
   6      47.59000   6.98228e+08
   6      47.73000   6.93354e+08
   6      47.90000   6.88924e+08
   6      48.00000   6.84051e+08
   6      48.19000   6.79620e+08
   6      48.28000   6.75190e+08
   6      48.39000   6.70316e+08
   6      48.43000   6.66329e+08
   6      48.57000   6.61899e+08
   6      48.78000   6.56139e+08
   6      48.96000   6.50823e+08
   6      49.12000   6.45506e+08
   6      49.26000   6.39747e+08
   6      49.35000   6.34873e+08
   6      49.43000   6.30000e+08
   6      49.61000   6.24241e+08
   6      49.82000   6.18038e+08
   6      49.98000   6.12278e+08
   6      50.07000   6.06519e+08
   6      50.18000   6.01203e+08
   6      50.37000   5.94557e+08
   6      50.57000   5.88354e+08
   6      50.71000   5.82152e+08
   6      50.81000   5.76392e+08
   6      50.95000   5.70190e+08
   6      51.16000   5.63101e+08
   6      51.35000   5.56456e+08
   6      51.46000   5.49810e+08
   6      51.57000   5.43608e+08
   6      51.75000   5.36519e+08
   6      51.98000   5.29430e+08
   6      52.12000   5.21899e+08
   6      52.22000   5.15253e+08
   6      52.36000   5.08608e+08
   6      52.57000   5.00633e+08
   6      52.76000   4.93101e+08
   6      52.88000   4.86013e+08
   6      53.01000   4.79367e+08
   6      53.17000   4.71835e+08
   6      53.34000   4.64304e+08
   6      53.51000   4.56772e+08
   6      53.67000   4.49684e+08
   6      53.83000   4.42063e+08
   6      54.05000   4.34753e+08
   6      54.54000   4.27399e+08
   6      54.95000   4.16544e+08
   6      55.32000   4.07728e+08
   6      55.44000   3.95057e+08
   6      55.80000   3.74987e+08
   6      55.85000   3.65816e+08
   6      56.08000   3.50709e+08
   6      56.34000   3.41184e+08
   6      56.44000   3.33475e+08
   6      56.57000   3.27184e+08
   6      56.79000   3.24658e+08
   6      56.74000   3.21114e+08
   6      56.94000   3.07778e+08
   6      57.14000   3.01930e+08
   6      57.07000   2.98209e+08
   6      57.40000   2.98342e+08
   6      57.44000   2.98076e+08
   6      57.52000   2.94665e+08
   6      57.79000   2.92272e+08
   6      57.85000   2.89304e+08
   6      57.99000   2.84253e+08
   6      58.14000   2.80576e+08
   6      58.18000   2.75614e+08
   6      58.22000   2.71759e+08
   6      58.45000   2.71582e+08
   6      58.38000   2.69722e+08
   6      58.66000   2.64494e+08
   6      58.77000   2.62057e+08
   6      58.74000   2.58557e+08
   6      59.27000   2.53772e+08
   6      59.19000   2.51203e+08
   6      59.46000   2.46595e+08
   6      59.83000   2.42209e+08
   6      59.64000   2.38842e+08
   6      60.16000   2.32949e+08
   6      60.30000   2.28829e+08
   6      60.22000   2.24576e+08
   6      60.75000   2.18462e+08
   6      60.68000   2.14696e+08
   6      60.86000   2.09114e+08
   6      61.26000   2.03842e+08
   6      61.06000   2.00076e+08
   6      61.52000   1.92367e+08
   6      61.65000   1.87051e+08
   6      61.54000   1.83241e+08
   6      62.05000   1.74867e+08
   6      62.02000   1.71101e+08
   6      62.07000   1.66937e+08
   6      62.42000   1.61177e+08
   6      62.36000   1.58253e+08
   6      62.45000   1.54310e+08
   6      62.68000   1.50367e+08
   6      62.73000   1.46025e+08
   6      62.67000   1.39956e+08
   6      62.93000   1.36766e+08
   6      62.95000   1.32468e+08
   6      63.06000   1.28171e+08
   6      63.17000   1.25601e+08
   6      63.22000   1.22234e+08
   6      63.31000   1.19089e+08
   6      63.37000   1.16608e+08
   6      63.41000   1.13816e+08
   6      63.58000   1.12354e+08
   6      63.64000   1.11025e+08
   6      63.68000   1.08987e+08
   6      63.94000   1.06108e+08
   6      63.88000   1.04070e+08
   6      64.11000   1.01234e+08
   6      64.33000   9.80886e+07
   6      64.20000   9.56076e+07
   6      64.71000   9.12215e+07
   6      64.62000   8.78544e+07
   6      65.15000   8.43987e+07
   6      65.31000   8.22278e+07
   6      65.28000   7.97025e+07
   6      65.98000   7.64684e+07
   6      65.91000   7.46076e+07
   6      66.18000   7.20823e+07
   6      66.53000   6.85823e+07
   6      66.35000   6.61899e+07
   6      67.03000   6.32215e+07
   6      67.00000   6.14937e+07
   6      67.18000   5.94114e+07
   6      67.59000   5.65316e+07
   6      67.35000   5.44494e+07
   6      67.98000   5.20570e+07
   6      68.00000   5.06835e+07
   6      68.07000   4.90886e+07
   6      68.55000   4.67848e+07
   6      68.32000   4.51013e+07
   6      68.80000   4.29835e+07
   6      68.93000   4.17696e+07
   6      68.80000   4.06709e+07
   6      69.26000   3.87481e+07
   6      69.32000   3.73835e+07
   6      69.39000   3.66703e+07
   6      69.47000   3.58285e+07
   6      69.49000   3.48981e+07
   6      69.50000   3.36310e+07
   6      69.70000   3.29797e+07
   6      69.71000   3.20804e+07
   6      69.74000   3.10747e+07
   6      69.89000   3.05873e+07
   6      69.93000   2.99405e+07
   6      70.06000   2.91342e+07
   6      70.16000   2.85671e+07
   6      70.19000   2.80487e+07
   6      70.36000   2.72823e+07
   6      70.50000   2.68348e+07
   6      70.51000   2.62943e+07
   6      70.73000   2.55810e+07
   6      70.76000   2.51734e+07
   6      70.85000   2.46816e+07
   6      71.19000   2.41411e+07
   6      70.98000   2.37247e+07
   6      71.53000   2.29937e+07
   6      71.56000   2.22095e+07
   6      71.82000   2.16956e+07
   6      72.35000   2.12437e+07
   6      72.12000   2.08759e+07
   6      72.80000   2.03620e+07
   6      72.98000   2.00253e+07
   6      72.92000   1.96709e+07
   6      73.57000   1.91392e+07
   6      73.36000   1.86741e+07
   6      73.91000   1.82310e+07
   6      74.16000   1.78722e+07
   6      74.01000   1.75576e+07
   6      74.67000   1.71810e+07
   6      74.50000   1.69373e+07
   6      74.86000   1.66361e+07
   6      75.24000   1.61886e+07
   6      75.00000   1.59405e+07
   6      75.64000   1.56304e+07
   6      75.60000   1.54310e+07
   6      75.65000   1.51696e+07
   6      76.13000   1.49348e+07
   6      76.03000   1.47886e+07
   6      76.16000   1.46070e+07
   6      76.38000   1.43456e+07
   6      76.29000   1.41595e+07
   6      76.34000   1.38848e+07
   6      76.59000   1.37519e+07
   6      76.46000   1.35880e+07
   6      76.50000   1.34285e+07
   6      76.89000   1.33576e+07
   6      76.82000   1.32734e+07
   6      77.01000   1.31449e+07
   6      77.07000   1.30297e+07
   6      77.21000   1.29278e+07
   6      77.28000   1.28304e+07
   6      77.36000   1.27152e+07
   6      77.46000   1.26089e+07
   6      77.54000   1.25203e+07
   6      77.62000   1.24228e+07
   6      77.69000   1.23209e+07
   6      77.86000   1.22101e+07
   6      77.89000   1.21038e+07
   6      77.88000   1.19930e+07
   6      78.23000   1.18778e+07
   6      78.12000   1.17759e+07
   6      78.37000   1.16563e+07
   6      78.68000   1.15500e+07
   6      78.41000   1.14348e+07
   6      79.34000   1.13152e+07
   6      79.41000   1.12177e+07
   6      79.50000   1.11070e+07
   6      80.18000   1.10095e+07
   6      79.92000   1.09297e+07
   6      80.46000   1.08190e+07
   6      80.83000   1.07437e+07
   6      80.54000   1.06506e+07
   6      81.33000   1.05532e+07
   6      81.31000   1.04823e+07
   6      81.37000   1.03804e+07
   6      82.01000   1.03051e+07
   6      81.67000   1.02297e+07
   6      82.26000   1.01323e+07
   6      82.53000   1.00703e+07
   6      82.27000   9.99051e+06
   6      82.97000   9.91519e+06
   6      82.87000   9.85316e+06
   6      82.92000   9.76456e+06
   6      83.45000   9.72468e+06
   6      83.43000   9.66266e+06
   6      83.48000   9.60506e+06
   6      83.42000   9.53418e+06
   6      83.50000   9.46772e+06
   6      83.44000   9.41456e+06
   6      83.54000   9.39241e+06
   6      83.66000   9.33924e+06
   6      83.42000   9.28608e+06
   6      83.86000   9.25506e+06
   6      83.95000   9.19747e+06
   6      83.98000   9.16646e+06
   6      84.07000   9.12215e+06
   6      84.17000   9.06899e+06
   6      84.08000   9.03354e+06
   6      84.37000   8.99367e+06
   6      84.41000   8.95380e+06
   6      84.48000   8.91392e+06
   6      84.65000   8.87848e+06
   6      84.72000   8.83861e+06
   6      84.83000   8.80316e+06
   6      84.92000   8.77215e+06
   6      85.02000   8.75000e+06
   6      85.13000   8.71456e+06
   6      85.20000   8.67025e+06
   6      85.33000   8.64367e+06
   6      85.46000   8.61266e+06
   6      85.39000   8.56835e+06
   6      85.92000   8.54620e+06
   6      85.57000   8.50190e+06
   6      86.26000   8.46203e+06
   6      86.77000   8.43544e+06
   6      86.50000   8.40000e+06
   6      87.18000   8.36899e+06
   6      87.24000   8.33797e+06
   6      87.42000   8.31582e+06
   6      87.79000   8.28924e+06
   6      87.67000   8.26266e+06
   6      88.36000   8.23165e+06
   6      88.11000   8.20506e+06
   6      88.74000   8.18734e+06
   6      88.68000   8.16519e+06
   6      88.98000   8.14747e+06
   6      89.27000   8.12975e+06
   6      89.20000   8.10759e+06
   6      89.81000   8.08987e+06
   6      89.53000   8.06772e+06
   6      90.20000   8.05443e+06
   6      89.99000   8.04114e+06
   6      90.44000   8.02785e+06
   6      90.56000   8.01899e+06
   6      90.58000   8.00127e+06
   6      91.10000   7.98354e+06
   6      90.80000   7.97468e+06
   6      91.49000   7.95253e+06
   6      91.28000   7.96139e+06
   6      91.56000   7.92595e+06
   6      91.95000   7.93038e+06
   6      91.84000   7.94810e+06
   6      91.84000   7.90380e+06
   6      91.86000   7.90823e+06
   6      92.26000   7.89494e+06
   6      92.10000   7.87278e+06
   6      92.41000   7.90380e+06
   6      92.54000   7.87722e+06
   6      92.27000   7.87278e+06
   6      92.85000   7.88165e+06
   6      92.88000   7.85949e+06
   6      92.93000   7.84620e+06
   6      92.89000   7.83291e+06
   6      93.07000   7.83291e+06
   6      92.88000   7.81076e+06
   6      93.08000   7.83291e+06
   6      93.22000   7.81962e+06
   6      93.40000   7.80633e+06
   6      93.43000   7.81076e+06
   6      93.56000   7.80633e+06
   6      93.56000   7.78861e+06
   6      93.63000   7.79747e+06
   6      93.82000   7.79304e+06
   6      93.62000   7.78861e+06
   6      93.98000   7.78861e+06
   6      93.65000   7.77532e+06
   6      94.41000   7.77532e+06
   6      94.40000   7.77975e+06
   6      94.59000   7.76646e+06
   6      95.38000   7.77975e+06
   6      94.93000   7.76646e+06
   6      95.83000   7.77532e+06
   6      95.97000   7.77975e+06
   6      95.64000   7.77975e+06
   6      96.25000   7.78418e+06
   6      96.17000   7.77089e+06
   6      96.38000   7.77532e+06
   6      96.87000   7.78861e+06
   6      96.62000   7.79304e+06
   6      97.51000   7.78861e+06
   6      97.27000   7.79747e+06
   6      97.59000   7.79304e+06
   6      98.03000   7.79304e+06
   6      97.69000   7.79747e+06
   6      98.50000   7.79304e+06
   6      98.29000   7.81519e+06
   6      98.54000   7.81519e+06
   6      98.71000   7.81962e+06
   6      98.86000   7.81076e+06
   6      99.12000   7.79747e+06
   6      98.77000   7.80633e+06
   6      99.35000   7.83734e+06
   6      99.41000   7.82848e+06
   6      99.01000   7.80190e+06
   6      99.57000   7.85063e+06
   6      99.68000   7.82848e+06
   6      99.80000   7.83291e+06
   6      99.66000   7.81962e+06
   6      99.99000   7.82405e+06
   6      99.73000   7.80633e+06
   6     100.02000   7.84620e+06
   6     100.17000   7.83734e+06
   6     100.24000   7.82405e+06
   6     100.06000   7.82848e+06
   6     100.49000   7.86835e+06
   6     100.59000   7.83734e+06
   6     100.49000   7.84620e+06
   6     100.78000   7.85506e+06
   6     100.71000   7.84177e+06
   6     100.84000   7.85506e+06
   6     101.00000   7.85063e+06
   6     100.81000   7.84620e+06
   6     101.15000   7.85949e+06
   6     100.96000   7.84620e+06
   6     101.37000   7.85506e+06
   6     101.13000   7.85506e+06
   6     101.66000   7.85506e+06
   6     101.83000   7.86392e+06
   6     101.78000   7.85949e+06
   6     102.77000   7.87278e+06
   6     102.38000   7.87278e+06
   6     102.75000   7.88608e+06
   6     103.27000   7.89051e+06
   6     102.86000   7.89494e+06
   6     103.78000   7.89937e+06
   6     103.76000   7.90823e+06
   6     103.87000   7.91266e+06
   6     104.47000   7.92152e+06
   6     104.11000   7.92152e+06
   6     104.98000   7.93038e+06
   6     104.69000   7.93481e+06
   6     105.18000   7.93924e+06
   6     105.44000   7.95253e+06
   6     105.26000   7.95696e+06
   6     106.06000   7.95696e+06
   6     105.60000   7.96139e+06
   6     106.35000   7.96582e+06
   6     106.31000   7.97911e+06
   6     106.34000   7.98354e+06
   6     107.02000   7.98354e+06
   6     106.58000   7.99241e+06
   6     107.28000   7.97911e+06
   6     107.13000   8.00570e+06
   6     107.30000   8.01456e+06
   6     107.37000   8.00127e+06
   6     107.66000   8.00570e+06
   6     107.28000   8.00127e+06
   6     107.90000   8.04114e+06
   6     107.91000   8.02342e+06
   6     107.45000   8.01899e+06
   6     108.10000   8.05443e+06
   6     108.22000   8.03671e+06
   6     108.14000   8.02342e+06
   6     108.04000   8.03671e+06
   6     108.43000   8.05000e+06
   6     108.34000   8.03671e+06
   6     108.19000   8.03671e+06
   6     108.68000   8.06772e+06
   6     108.71000   8.05000e+06
   6     108.44000   8.04114e+06
   6     108.88000   8.07658e+06
   6     108.97000   8.06772e+06
   6     108.93000   8.05000e+06
   6     109.10000   8.08544e+06
   6     109.29000   8.07215e+06
   6     109.01000   8.05886e+06
   6     109.42000   8.08987e+06
   6     109.43000   8.08101e+06
   6     109.75000   8.07658e+06
   6     109.53000   8.07658e+06
   6     109.91000   8.09873e+06
   6     109.94000   8.08987e+06
   6     110.19000   8.10316e+06
   6     110.02000   8.09430e+06
   6     110.33000   8.08987e+06
   6     110.41000   8.09873e+06
   6     110.30000   8.09873e+06
   6     110.65000   8.11646e+06
   6     110.78000   8.10759e+06
   6     110.90000   8.10759e+06
   6     111.00000   8.12532e+06
   6     111.04000   8.12089e+06
   6     111.14000   8.11646e+06
   6     111.22000   8.10759e+06
   6     111.34000   8.10316e+06
   6     111.33000   8.12089e+06
   6     111.15000   8.12532e+06
   6     112.04000   8.12975e+06
   6     111.72000   8.12089e+06
   6     112.06000   8.12975e+06
   6     112.57000   8.13861e+06
   6     112.22000   8.13861e+06
   6     113.08000   8.15190e+06
   6     113.04000   8.15633e+06
   6     113.27000   8.16076e+06
   6     113.92000   8.16962e+06
   6     113.59000   8.17405e+06
   6     114.52000   8.18291e+06
   6     114.26000   8.18734e+06
   6     114.78000   8.19620e+06
   6     115.10000   8.20063e+06
   6     114.96000   8.20506e+06
   6     115.81000   8.21835e+06
   6     115.37000   8.21835e+06
   6     116.21000   8.22722e+06
   6     116.12000   8.23165e+06
   6     116.32000   8.23608e+06
   6     116.91000   8.24494e+06
   6     116.50000   8.24937e+06
   6     117.45000   8.25823e+06
   6     117.05000   8.26266e+06
   6     117.61000   8.26266e+06
   6     117.83000   8.27595e+06
   6     117.62000   8.27595e+06
   6     118.47000   8.27595e+06
   6     117.94000   8.28924e+06
   6     118.69000   8.27595e+06
   6     118.69000   8.28924e+06
   6     118.58000   8.30253e+06
   6     119.34000   8.29810e+06
   6     118.95000   8.32911e+06
   6     119.36000   8.32468e+06
   6     119.46000   8.32911e+06
   6     119.50000   8.30696e+06
   6     119.20000   8.30696e+06
   6     119.93000   8.34684e+06
   6     119.98000   8.33797e+06
   6     119.97000   8.32025e+06
   6     119.88000   8.32911e+06
   6     120.41000   8.34684e+06
   6     120.32000   8.32911e+06
   6     119.90000   8.33797e+06
   6     120.56000   8.37785e+06
   6     120.63000   8.36013e+06
   6     120.46000   8.35127e+06
   6     120.43000   8.35127e+06
   6     120.88000   8.37785e+06
   6     121.03000   8.37342e+06
   6     120.70000   8.35570e+06
   6     120.89000   8.36456e+06
   6     121.14000   8.38671e+06
   6     121.03000   8.37785e+06
   6     121.34000   8.38671e+06
   6     121.50000   8.38671e+06
   6     121.71000   8.37785e+06
   6     121.55000   8.40000e+06
   6     121.97000   8.40443e+06
   6     121.58000   8.38228e+06
   6     121.79000   8.42215e+06
   6     121.86000   8.42658e+06
   6     121.97000   8.41772e+06
   6     122.03000   8.42215e+06
   6     122.11000   8.41772e+06
   6     122.32000   8.42658e+06
   6     122.30000   8.42658e+06
   6     122.71000   8.43987e+06
   6     122.52000   8.43101e+06
   6     123.15000   8.44873e+06
   6     122.80000   8.44430e+06
   6     123.57000   8.46203e+06
   6     123.22000   8.45759e+06
   6     123.86000   8.47975e+06
   6     123.81000   8.47089e+06
   6     124.08000   8.48861e+06
   6     124.42000   8.48861e+06
   6     124.34000   8.49304e+06
   6     124.97000   8.50633e+06
   6     124.66000   8.49747e+06
   6     125.44000   8.51962e+06
   6     125.04000   8.51076e+06
   6     125.85000   8.52848e+06
   6     125.49000   8.52405e+06
   6     126.19000   8.53291e+06
   6     126.00000   8.54177e+06
   6     126.45000   8.54177e+06
   6     126.49000   8.55949e+06
   6     126.70000   8.54620e+06
   6     127.02000   8.56835e+06
   6     127.45000   8.57278e+06
   6     127.51000   8.54620e+06
   6     127.61000   8.57278e+06
   6     127.65000   8.56392e+06
   6     127.16000   8.56835e+06
   6     127.86000   8.60380e+06
   6     127.45000   8.58165e+06
   6     128.07000   8.59494e+06
   6     127.71000   8.58608e+06
   6     128.28000   8.55063e+06
   6     128.08000   8.59051e+06
   6     128.53000   8.60823e+06
   6     128.80000   8.59051e+06
   6     128.36000   8.60823e+06
   6     128.93000   8.61709e+06
   6     129.04000   8.61709e+06
   6     129.47000   8.59937e+06
   6     128.90000   8.60380e+06
   6     129.47000   8.62595e+06
   6     129.22000   8.63038e+06
   6     129.54000   8.62595e+06
   6     129.42000   8.63481e+06
   6     129.70000   8.63038e+06
   6     129.72000   8.63924e+06
   6     130.28000   8.63924e+06
   6     130.25000   8.63481e+06
   6     130.19000   8.64367e+06
   6     130.45000   8.66139e+06
   6     130.40000   8.65253e+06
   6     130.61000   8.66582e+06
   6     130.51000   8.65696e+06
   6     130.75000   8.67911e+06
   6     130.77000   8.67025e+06
   6     131.20000   8.68354e+06
   6     131.42000   8.67468e+06
   6     131.16000   8.67468e+06
   6     131.68000   8.71899e+06
   6     131.76000   8.70127e+06
   6     132.17000   8.69241e+06
   6     131.59000   8.67911e+06
   6     132.31000   8.71899e+06
   6     131.99000   8.71013e+06
   6     131.95000   8.71456e+06
   6     132.52000   8.72342e+06
   6     132.16000   8.72342e+06
   6     132.50000   8.73228e+06
   6     132.80000   8.74557e+06
   6     133.11000   8.74557e+06
   6     133.49000   8.73228e+06
   6     133.32000   8.73671e+06
   6     133.85000   8.77658e+06
   6     133.92000   8.75000e+06
   6     133.95000   8.75443e+06
   6     134.34000   8.78544e+06
   6     133.86000   8.76329e+06
   6     134.34000   8.79430e+06
   6     134.03000   8.78101e+06
   6     134.55000   8.79430e+06
   6     134.39000   8.79430e+06
   6     134.54000   8.79430e+06
   6     135.00000   8.80759e+06
   6     134.75000   8.80759e+06
   6     135.15000   8.80759e+06
   6     135.36000   8.82975e+06
   6     135.98000   8.82975e+06
   6     135.97000   8.81203e+06
   7      24.23000   1.00000e+09
   7      24.24000   1.00000e+09
   7      24.24000   1.00000e+09
   7      24.24000   1.00000e+09
   7      24.25000   9.99474e+08
   7      24.25000   9.99474e+08
   7      24.25000   9.99474e+08
   7      24.25000   9.99474e+08
   7      24.24000   9.99474e+08
   7      24.25000   9.99474e+08
   7      24.24000   9.99474e+08
   7      24.24000   9.99474e+08
   7      24.24000   9.99474e+08
   7      24.23000   9.99474e+08
   7      24.24000   9.99474e+08
   7      24.23000   9.99474e+08
   7      24.22000   9.99474e+08
   7      24.23000   9.99474e+08
   7      24.21000   9.98947e+08
   7      24.21000   9.99474e+08
   7      24.21000   9.98947e+08
   7      24.20000   9.98947e+08
   7      24.20000   9.99474e+08
   7      24.19000   9.98947e+08
   7      24.19000   9.98947e+08
   7      24.19000   9.98947e+08
   7      24.17000   9.98947e+08
   7      24.17000   9.98947e+08
   7      24.17000   9.98947e+08
   7      24.16000   9.98947e+08
   7      24.16000   9.98947e+08
   7      24.15000   9.98947e+08
   7      24.14000   9.98947e+08
   7      24.14000   9.98947e+08
   7      24.13000   9.98947e+08
   7      24.13000   9.98947e+08
   7      24.12000   9.98947e+08
   7      24.11000   9.98947e+08
   7      24.11000   9.98947e+08
   7      24.11000   9.98947e+08
   7      24.10000   9.98947e+08
   7      24.10000   9.98947e+08
   7      24.09000   9.98947e+08
   7      24.08000   9.98947e+08
   7      24.09000   9.98947e+08
   7      24.08000   9.98421e+08
   7      24.07000   9.98421e+08
   7      24.07000   9.98421e+08
   7      24.06000   9.98421e+08
   7      24.06000   9.98421e+08
   7      24.06000   9.98421e+08
   7      24.05000   9.98421e+08
   7      24.05000   9.98421e+08
   7      24.05000   9.98421e+08
   7      24.04000   9.98421e+08
   7      24.04000   9.98421e+08
   7      24.04000   9.98421e+08
   7      24.03000   9.98421e+08
   7      24.04000   9.97895e+08
   7      24.03000   9.97895e+08
   7      24.03000   9.97895e+08
   7      24.03000   9.97895e+08
   7      24.02000   9.97895e+08
   7      24.02000   9.97895e+08
   7      24.02000   9.97895e+08
   7      24.01000   9.97368e+08
   7      24.02000   9.97368e+08
   7      24.01000   9.97368e+08
   7      24.01000   9.97368e+08
   7      24.01000   9.97368e+08
   7      24.01000   9.97368e+08
   7      24.01000   9.97368e+08
   7      24.01000   9.97368e+08
   7      24.00000   9.97368e+08
   7      24.01000   9.96842e+08
   7      24.01000   9.96842e+08
   7      24.00000   9.96842e+08
   7      24.00000   9.96842e+08
   7      24.01000   9.96842e+08
   7      24.00000   9.96842e+08
   7      24.00000   9.96842e+08
   7      24.00000   9.96842e+08
   7      24.00000   9.96842e+08
   7      24.00000   9.96316e+08
   7      24.00000   9.96316e+08
   7      24.00000   9.96316e+08
   7      24.00000   9.96316e+08
   7      24.00000   9.96316e+08
   7      24.00000   9.96316e+08
   7      24.00000   9.96316e+08
   7      24.00000   9.96316e+08
   7      24.00000   9.96316e+08
   7      24.00000   9.95789e+08
   7      24.00000   9.95789e+08
   7      24.00000   9.95789e+08
   7      24.00000   9.95789e+08
   7      24.00000   9.95789e+08
   7      24.00000   9.95789e+08
   7      24.00000   9.95789e+08
   7      24.00000   9.95789e+08
   7      24.00000   9.95789e+08
   7      24.00000   9.95263e+08
   7      24.01000   9.95263e+08
   7      24.03000   9.95263e+08
   7      24.06000   9.95263e+08
   7      24.09000   9.95263e+08
   7      24.15000   9.94737e+08
   7      24.20000   9.94737e+08
   7      24.26000   9.94737e+08
   7      24.33000   9.94211e+08
   7      24.39000   9.94211e+08
   7      24.48000   9.93684e+08
   7      24.56000   9.93684e+08
   7      24.64000   9.93158e+08
   7      24.73000   9.93158e+08
   7      24.81000   9.92632e+08
   7      24.89000   9.92632e+08
   7      24.99000   9.92105e+08
   7      25.08000   9.91579e+08
   7      25.18000   9.91053e+08
   7      25.28000   9.91053e+08
   7      25.39000   9.90526e+08
   7      25.49000   9.90000e+08
   7      25.61000   9.89474e+08
   7      25.72000   9.88421e+08
   7      25.83000   9.87895e+08
   7      25.95000   9.87368e+08
   7      26.07000   9.86842e+08
   7      26.19000   9.85789e+08
   7      26.31000   9.85263e+08
   7      26.43000   9.84737e+08
   7      26.56000   9.83684e+08
   7      26.68000   9.83158e+08
   7      26.81000   9.82105e+08
   7      26.94000   9.81579e+08
   7      27.07000   9.80526e+08
   7      27.20000   9.80000e+08
   7      27.33000   9.78947e+08
   7      27.46000   9.78421e+08
   7      27.60000   9.77895e+08
   7      27.73000   9.76842e+08
   7      27.87000   9.76316e+08
   7      28.00000   9.75263e+08
   7      28.14000   9.74737e+08
   7      28.27000   9.73684e+08
   7      28.41000   9.72632e+08
   7      28.55000   9.72105e+08
   7      28.69000   9.71053e+08
   7      28.83000   9.70000e+08
   7      28.97000   9.69474e+08
   7      29.10000   9.68421e+08
   7      29.24000   9.67368e+08
   7      29.39000   9.66316e+08
   7      29.53000   9.65263e+08
   7      29.67000   9.64211e+08
   7      29.81000   9.63158e+08
   7      29.96000   9.62105e+08
   7      30.10000   9.61053e+08
   7      30.25000   9.60000e+08
   7      30.39000   9.58947e+08
   7      30.54000   9.57895e+08
   7      30.69000   9.56842e+08
   7      30.84000   9.55789e+08
   7      30.99000   9.54737e+08
   7      31.14000   9.53684e+08
   7      31.31000   9.52632e+08
   7      31.49000   9.51579e+08
   7      31.69000   9.50526e+08
   7      31.86000   9.50000e+08
   7      31.97000   9.48947e+08
   7      32.18000   9.47895e+08
   7      32.29000   9.46842e+08
   7      32.44000   9.45789e+08
   7      32.64000   9.44737e+08
   7      32.72000   9.43684e+08
   7      32.92000   9.42632e+08
   7      33.05000   9.41579e+08
   7      33.16000   9.40000e+08
   7      33.36000   9.38947e+08
   7      33.45000   9.37895e+08
   7      33.63000   9.36842e+08
   7      33.77000   9.35263e+08
   7      33.88000   9.34211e+08
   7      34.08000   9.32632e+08
   7      34.16000   9.31579e+08
   7      34.35000   9.30000e+08
   7      34.48000   9.28947e+08
   7      34.60000   9.27895e+08
   7      34.79000   9.26316e+08
   7      34.87000   9.24737e+08
   7      35.07000   9.23684e+08
   7      35.19000   9.22105e+08
   7      35.32000   9.20526e+08
   7      35.51000   9.18947e+08
   7      35.59000   9.17368e+08
   7      35.80000   9.15789e+08
   7      35.90000   9.14211e+08
   7      36.05000   9.12632e+08
   7      36.24000   9.10526e+08
   7      36.31000   9.08947e+08
   7      36.54000   9.07368e+08
   7      36.62000   9.05263e+08
   7      36.79000   9.03684e+08
   7      36.97000   9.01579e+08
   7      37.04000   8.99474e+08
   7      37.28000   8.97895e+08
   7      37.35000   8.95789e+08
   7      37.54000   8.94211e+08
   7      37.71000   8.91579e+08
   7      37.79000   8.90000e+08
   7      38.03000   8.87895e+08
   7      38.09000   8.85789e+08
   7      38.29000   8.83158e+08
   7      38.46000   8.81053e+08
   7      38.53000   8.78947e+08
   7      38.79000   8.76316e+08
   7      38.84000   8.73684e+08
   7      39.05000   8.71579e+08
   7      39.21000   8.68947e+08
   7      39.29000   8.66842e+08
   7      39.55000   8.64211e+08
   7      39.60000   8.61579e+08
   7      39.81000   8.58947e+08
   7      39.96000   8.56316e+08
   7      40.05000   8.54211e+08
   7      40.31000   8.51053e+08
   7      40.35000   8.48421e+08
   7      40.58000   8.45263e+08
   7      40.72000   8.42632e+08
   7      40.81000   8.39474e+08
   7      41.07000   8.36316e+08
   7      41.10000   8.33684e+08
   7      41.34000   8.31053e+08
   7      41.47000   8.27895e+08
   7      41.58000   8.24737e+08
   7      41.82000   8.21579e+08
   7      41.86000   8.18421e+08
   7      42.11000   8.15263e+08
   7      42.21000   8.11579e+08
   7      42.35000   8.08421e+08
   7      42.57000   8.04737e+08
   7      42.61000   8.01579e+08
   7      42.87000   7.98421e+08
   7      42.94000   7.94737e+08
   7      43.12000   7.91579e+08
   7      43.30000   7.87895e+08
   7      43.36000   7.84211e+08
   7      43.62000   7.80000e+08
   7      43.67000   7.76842e+08
   7      43.89000   7.72632e+08
   7      44.02000   7.68947e+08
   7      44.13000   7.65263e+08
   7      44.35000   7.61053e+08
   7      44.40000   7.57368e+08
   7      44.64000   7.53158e+08
   7      44.72000   7.49474e+08
   7      44.90000   7.45263e+08
   7      45.05000   7.41053e+08
   7      45.15000   7.37368e+08
   7      45.36000   7.32632e+08
   7      45.44000   7.28421e+08
   7      45.63000   7.24211e+08
   7      45.74000   7.20000e+08
   7      45.86000   7.15789e+08
   7      45.90000   7.11579e+08
   7      46.00000   7.06842e+08
   7      46.19000   7.01053e+08
   7      46.37000   6.95263e+08
   7      46.51000   6.90000e+08
   7      46.62000   6.85263e+08
   7      46.73000   6.79474e+08
   7      46.89000   6.73684e+08
   7      47.07000   6.67895e+08
   7      47.21000   6.62105e+08
   7      47.33000   6.56316e+08
   7      47.47000   6.50526e+08
   7      47.65000   6.44211e+08
   7      47.81000   6.37368e+08
   7      47.95000   6.31579e+08
   7      48.09000   6.24737e+08
   7      48.25000   6.17895e+08
   7      48.42000   6.11053e+08
   7      48.57000   6.04211e+08
   7      48.72000   5.97368e+08
   7      48.88000   5.90000e+08
   7      49.05000   5.83158e+08
   7      49.21000   5.75789e+08
   7      49.36000   5.67895e+08
   7      49.52000   5.60526e+08
   7      49.69000   5.52632e+08
   7      49.85000   5.44737e+08
   7      50.00000   5.36316e+08
   7      50.16000   5.28421e+08
   7      50.33000   5.20000e+08
   7      50.49000   5.11526e+08
   7      50.66000   5.03000e+08
   7      50.86000   4.94474e+08
   7      51.27000   4.86105e+08
   7      51.76000   4.77211e+08
   7      52.01000   4.67526e+08
   7      52.30000   4.61368e+08
   7      52.47000   4.50474e+08
   7      52.68000   4.42526e+08
   7      52.74000   4.33526e+08
   7      53.08000   4.26316e+08
   7      53.11000   4.20737e+08
   7      53.20000   4.12000e+08
   7      53.35000   4.04632e+08
   7      53.55000   3.97000e+08
   7      53.69000   3.89789e+08
   7      53.68000   3.82421e+08
   7      53.85000   3.76421e+08
   7      54.05000   3.71421e+08
   7      54.08000   3.65105e+08
   7      54.28000   3.58579e+08
   7      54.40000   3.53579e+08
   7      54.50000   3.47105e+08
   7      54.65000   3.42263e+08
   7      54.75000   3.36632e+08
   7      54.88000   3.30842e+08
   7      54.99000   3.25263e+08
   7      55.11000   3.19316e+08
   7      55.21000   3.13526e+08
   7      55.29000   3.08105e+08
   7      55.39000   3.03474e+08
   7      55.54000   2.98684e+08
   7      55.59000   2.92368e+08
   7      55.80000   2.87316e+08
   7      55.81000   2.82474e+08
   7      55.97000   2.76263e+08
   7      56.25000   2.70158e+08
   7      56.09000   2.65105e+08
   7      56.47000   2.58579e+08
   7      56.58000   2.53053e+08
   7      56.77000   2.47053e+08
   7      57.08000   2.39105e+08
   7      57.08000   2.31895e+08
   7      57.47000   2.23316e+08
   7      57.41000   2.15000e+08
   7      57.88000   2.07263e+08
   7      57.84000   1.99421e+08
   7      58.26000   1.91211e+08
   7      58.25000   1.84000e+08
   7      58.63000   1.77053e+08
   7      58.65000   1.68947e+08
   7      58.98000   1.62632e+08
   7      59.04000   1.56211e+08
   7      59.31000   1.50632e+08
   7      59.43000   1.43105e+08
   7      59.65000   1.38316e+08
   7      59.81000   1.32053e+08
   7      59.97000   1.26474e+08
   7      60.19000   1.21211e+08
   7      60.28000   1.17632e+08
   7      60.56000   1.11000e+08
   7      60.60000   1.07368e+08
   7      60.92000   1.02789e+08
   7      60.91000   9.81579e+07
   7      61.27000   9.38421e+07
   7      61.23000   9.13684e+07
   7      61.62000   8.61579e+07
   7      61.54000   8.32105e+07
   7      61.96000   8.00526e+07
   7      61.85000   7.62105e+07
   7      62.29000   7.29474e+07
   7      62.17000   7.10526e+07
   7      62.62000   6.72105e+07
   7      62.49000   6.47368e+07
   7      62.93000   6.26316e+07
   7      62.81000   5.95263e+07
   7      63.24000   5.71579e+07
   7      63.14000   5.56316e+07
   7      63.55000   5.29474e+07
   7      63.46000   5.09421e+07
   7      63.83000   4.94684e+07
   7      63.80000   4.73947e+07
   7      64.12000   4.53789e+07
   7      64.14000   4.39579e+07
   7      64.35000   4.28263e+07
   7      64.51000   4.10579e+07
   7      64.60000   3.94684e+07
   7      64.86000   3.81526e+07
   7      64.84000   3.72789e+07
   7      65.22000   3.60263e+07
   7      65.11000   3.46684e+07
   7      65.55000   3.34895e+07
   7      65.38000   3.27316e+07
   7      65.85000   3.18632e+07
   7      65.71000   3.07526e+07
   7      66.13000   2.97632e+07
   7      66.05000   2.90368e+07
   7      66.36000   2.83737e+07
   7      66.42000   2.75737e+07
   7      66.61000   2.66947e+07
   7      66.79000   2.60526e+07
   7      66.84000   2.55368e+07
   7      67.16000   2.49105e+07
   7      67.07000   2.43263e+07
   7      67.51000   2.36263e+07
   7      67.34000   2.31947e+07
   7      67.81000   2.26579e+07
   7      67.67000   2.23368e+07
   7      68.07000   2.18421e+07
   7      68.03000   2.12789e+07
   7      68.28000   2.08737e+07
   7      68.44000   2.05158e+07
   7      68.48000   2.01632e+07
   7      68.82000   1.98105e+07
   7      68.69000   1.95474e+07
   7      69.16000   1.91947e+07
   7      68.99000   1.89211e+07
   7      69.38000   1.86053e+07
   7      69.39000   1.82632e+07
   7      69.52000   1.80105e+07
   7      69.80000   1.76947e+07
   7      69.68000   1.75158e+07
   7      70.12000   1.72263e+07
   7      69.98000   1.70368e+07
   7      70.26000   1.67895e+07
   7      70.38000   1.65737e+07
   7      70.31000   1.64053e+07
   7      70.68000   1.61684e+07
   7      70.69000   1.60053e+07
   7      70.68000   1.58789e+07
   7      70.79000   1.57211e+07
   7      71.03000   1.55158e+07
   7      71.17000   1.54421e+07
   7      71.18000   1.54000e+07
   7      71.30000   1.53474e+07
   7      71.44000   1.52895e+07
   7      71.50000   1.52263e+07
   7      71.61000   1.51316e+07
   7      71.67000   1.49737e+07
   7      71.79000   1.48263e+07
   7      71.87000   1.47316e+07
   7      71.95000   1.46263e+07
   7      72.08000   1.45000e+07
   7      72.15000   1.43947e+07
   7      72.27000   1.42474e+07
   7      72.49000   1.41211e+07
   7      72.35000   1.40105e+07
   7      72.86000   1.38316e+07
   7      72.88000   1.37053e+07
   7      73.20000   1.35474e+07
   7      73.17000   1.33895e+07
   7      73.53000   1.32632e+07
   7      73.74000   1.31000e+07
   7      73.87000   1.29842e+07
   7      74.29000   1.28368e+07
   7      74.21000   1.27211e+07
   7      74.76000   1.25947e+07
   7      74.63000   1.24842e+07
   7      75.15000   1.23684e+07
   7      75.11000   1.22526e+07
   7      75.46000   1.21579e+07
   7      75.64000   1.20474e+07
   7      75.73000   1.19579e+07
   7      76.14000   1.18526e+07
   7      76.03000   1.17684e+07
   7      76.58000   1.16737e+07
   7      76.40000   1.15895e+07
   7      76.93000   1.15000e+07
   7      76.86000   1.14158e+07
   7      77.20000   1.13368e+07
   7      77.35000   1.12526e+07
   7      77.44000   1.11789e+07
   7      77.83000   1.11053e+07
   7      77.70000   1.10368e+07
   7      78.25000   1.09632e+07
   7      78.03000   1.08947e+07
   7      78.57000   1.08263e+07
   7      78.46000   1.07632e+07
   7      78.81000   1.07000e+07
   7      78.93000   1.06316e+07
   7      79.00000   1.05737e+07
   7      79.38000   1.05158e+07
   7      79.22000   1.04579e+07
   7      79.77000   1.04000e+07
   7      79.53000   1.03526e+07
   7      80.05000   1.03000e+07
   7      79.94000   1.02474e+07
   7      80.22000   1.02000e+07
   7      80.41000   1.01526e+07
   7      80.36000   1.01053e+07
   7      80.82000   1.00579e+07
   7      80.58000   1.00158e+07
   7      81.09000   9.97368e+06
   7      80.96000   9.93684e+06
   7      81.13000   9.90000e+06
   7      81.38000   9.86316e+06
   7      81.23000   9.83158e+06
   7      81.39000   9.78947e+06
   7      81.66000   9.76842e+06
   7      81.75000   9.73684e+06
   7      81.83000   9.71579e+06
   7      81.79000   9.68947e+06
   7      81.91000   9.66316e+06
   7      82.06000   9.64211e+06
   7      82.02000   9.62105e+06
   7      82.12000   9.59474e+06
   7      82.24000   9.57368e+06
   7      82.24000   9.54737e+06
   7      82.18000   9.52632e+06
   7      82.62000   9.50000e+06
   7      82.37000   9.47368e+06
   7      83.08000   9.45263e+06
   7      82.89000   9.43158e+06
   7      83.04000   9.40526e+06
   7      83.63000   9.38421e+06
   7      83.62000   9.36842e+06
   7      83.79000   9.34737e+06
   7      83.96000   9.32632e+06
   7      83.93000   9.31053e+06
   7      84.49000   9.30000e+06
   7      84.28000   9.28421e+06
   7      84.92000   9.26842e+06
   7      84.76000   9.25263e+06
   7      85.20000   9.24211e+06
   7      85.33000   9.23158e+06
   7      85.42000   9.22105e+06
   7      85.87000   9.21053e+06
   7      85.68000   9.19474e+06
   7      86.32000   9.18947e+06
   7      86.06000   9.17895e+06
   7      86.62000   9.17368e+06
   7      86.57000   9.16842e+06
   7      86.79000   9.15789e+06
   7      87.10000   9.15263e+06
   7      86.96000   9.14211e+06
   7      87.52000   9.14211e+06
   7      87.26000   9.13684e+06
   7      87.73000   9.13684e+06
   7      87.72000   9.13158e+06
   7      87.69000   9.12105e+06
   7      88.13000   9.12632e+06
   7      88.07000   9.12632e+06
   7      88.27000   9.11579e+06
   7      88.25000   9.11579e+06
   7      88.50000   9.11053e+06
   7      88.42000   9.09474e+06
   7      88.32000   9.11579e+06
   7      88.75000   9.10526e+06
   7      88.64000   9.09474e+06
   7      89.15000   9.10000e+06
   7      88.75000   9.09474e+06
   7      89.51000   9.10000e+06
   7      89.44000   9.10526e+06
   7      89.71000   9.08947e+06
   7      90.40000   9.10000e+06
   7      89.93000   9.09474e+06
   7      90.44000   9.10526e+06
   7      90.73000   9.10526e+06
   7      90.45000   9.10526e+06
   7      91.20000   9.10526e+06
   7      91.01000   9.10526e+06
   7      91.28000   9.10526e+06
   7      91.77000   9.11579e+06
   7      91.40000   9.10526e+06
   7      92.28000   9.12105e+06
   7      91.97000   9.12105e+06
   7      92.43000   9.11579e+06
   7      92.80000   9.13158e+06
   7      92.49000   9.12105e+06
   7      93.39000   9.13684e+06
   7      92.98000   9.13158e+06
   7      93.55000   9.13684e+06
   7      93.81000   9.14737e+06
   7      93.53000   9.13684e+06
   7      94.37000   9.15789e+06
   7      93.98000   9.15263e+06
   7      94.42000   9.15263e+06
   7      94.76000   9.16842e+06
   7      94.84000   9.16316e+06
   7      94.46000   9.16316e+06
   7      94.69000   9.17368e+06
   7      95.05000   9.17368e+06
   7      94.89000   9.17368e+06
   7      94.61000   9.17368e+06
   7      95.24000   9.18947e+06
   7      95.20000   9.17895e+06
   7      94.85000   9.18421e+06
   7      95.35000   9.19474e+06
   7      95.36000   9.19474e+06
   7      94.94000   9.19474e+06
   7      95.65000   9.20000e+06
   7      95.71000   9.20526e+06
   7      95.62000   9.20000e+06
   7      95.57000   9.21053e+06
   7      95.95000   9.21053e+06
   7      95.65000   9.21053e+06
   7      95.83000   9.22632e+06
   7      96.13000   9.22632e+06
   7      96.27000   9.22632e+06
   7      96.14000   9.22105e+06
   7      96.35000   9.23684e+06
   7      96.45000   9.23158e+06
   7      96.27000   9.23684e+06
   7      96.67000   9.24211e+06
   7      96.64000   9.24211e+06
   7      96.61000   9.24211e+06
   7      96.95000   9.25263e+06
   7      96.88000   9.25263e+06
   7      97.08000   9.25263e+06
   7      97.20000   9.25789e+06
   7      97.01000   9.26316e+06
   7      97.38000   9.26842e+06
   7      97.41000   9.26842e+06
   7      97.62000   9.27895e+06
   7      97.70000   9.28421e+06
   7      97.84000   9.28421e+06
   7      97.92000   9.27895e+06
   7      98.06000   9.28421e+06
   7      98.14000   9.28421e+06
   7      98.24000   9.28947e+06
   7      98.38000   9.29474e+06
   7      98.48000   9.30000e+06
   7      98.62000   9.30526e+06
   7      98.71000   9.31053e+06
   7      98.78000   9.30526e+06
   7      98.91000   9.31579e+06
   7      98.81000   9.31053e+06
   7      99.26000   9.32105e+06
   7      99.16000   9.33158e+06
   7      99.52000   9.33684e+06
   7      99.95000   9.34737e+06
   7      99.83000   9.34737e+06
   7     100.57000   9.35789e+06
   7     100.31000   9.36316e+06
   7     100.98000   9.37368e+06
   7     100.99000   9.37895e+06
   7     101.24000   9.38421e+06
   7     101.71000   9.40000e+06
   7     101.52000   9.40000e+06
   7     102.30000   9.41053e+06
   7     102.00000   9.41579e+06
   7     102.68000   9.42632e+06
   7     102.68000   9.42632e+06
   7     102.89000   9.43684e+06
   7     103.37000   9.44737e+06
   7     103.14000   9.45263e+06
   7     103.94000   9.45789e+06
   7     103.59000   9.46316e+06
   7     104.28000   9.47368e+06
   7     104.24000   9.47895e+06
   7     104.44000   9.48421e+06
   7     104.90000   9.49474e+06
   7     104.63000   9.49474e+06
   7     105.42000   9.50526e+06
   7     105.04000   9.51053e+06
   7     105.71000   9.52105e+06
   7     105.65000   9.52632e+06
   7     105.79000   9.53158e+06
   7     106.27000   9.54211e+06
   7     105.92000   9.54211e+06
   7     106.69000   9.54737e+06
   7     106.36000   9.55789e+06
   7     106.72000   9.55789e+06
   7     106.98000   9.57368e+06
   7     106.75000   9.57368e+06
   7     107.19000   9.56842e+06
   7     107.06000   9.58421e+06
   7     107.37000   9.58421e+06
   7     107.50000   9.58947e+06
   7     107.15000   9.58947e+06
   7     107.53000   9.61053e+06
   7     107.83000   9.61053e+06
   7     107.49000   9.60000e+06
   7     107.77000   9.62105e+06
   7     108.07000   9.61579e+06
   7     108.18000   9.61579e+06
   7     107.90000   9.62105e+06
   7     108.33000   9.63158e+06
   7     108.40000   9.63158e+06
   7     108.23000   9.62105e+06
   7     108.51000   9.64211e+06
   7     108.73000   9.64211e+06
   7     108.66000   9.63684e+06
   7     108.79000   9.64737e+06
   7     108.88000   9.64211e+06
   7     108.72000   9.64737e+06
   7     109.13000   9.65789e+06
   7     109.21000   9.65789e+06
   7     109.27000   9.66316e+06
   7     109.33000   9.66316e+06
   7     109.45000   9.66316e+06
   7     109.24000   9.66842e+06
   7     109.52000   9.67895e+06
   7     109.23000   9.67368e+06
   7     110.11000   9.68947e+06
   7     109.80000   9.69474e+06
   7     110.26000   9.70000e+06
   7     110.68000   9.71579e+06
   7     110.43000   9.72105e+06
   7     111.28000   9.72632e+06
   7     110.94000   9.73158e+06
   7     111.60000   9.74737e+06
   7     111.71000   9.75263e+06
   7     111.77000   9.75789e+06
   7     112.44000   9.76842e+06
   7     112.07000   9.77368e+06
   7     112.95000   9.78421e+06
   7     112.66000   9.78947e+06
   7     113.16000   9.80000e+06
   7     113.41000   9.80526e+06
   7     113.29000   9.80526e+06
   7     114.05000   9.82105e+06
   7     113.60000   9.82105e+06
   7     114.41000   9.82632e+06
   7     114.22000   9.84211e+06
   7     114.47000   9.84211e+06
   7     114.90000   9.85789e+06
   7     114.54000   9.85789e+06
   7     115.30000   9.86842e+06
   7     115.05000   9.87368e+06
   7     115.13000   9.87895e+06
   7     115.53000   9.88421e+06
   7     115.83000   9.87895e+06
   7     115.66000   9.87895e+06
   7     115.88000   9.89474e+06
   7     115.26000   9.89474e+06
   7     115.70000   9.90000e+06
   7     115.79000   9.91053e+06
   7     115.63000   9.91053e+06
   7     116.34000   9.92105e+06
   7     115.95000   9.92632e+06
   7     116.46000   9.92632e+06
   7     116.66000   9.94211e+06
   7     116.43000   9.94211e+06
   7     117.13000   9.95263e+06
   7     117.03000   9.95789e+06
   7     117.40000   9.95789e+06
   7     117.48000   9.95789e+06
   7     117.64000   9.95263e+06
   7     117.17000   9.96842e+06
   7     117.81000   9.97895e+06
   7     117.86000   9.97895e+06
   7     118.25000   9.98421e+06
   7     118.04000   9.98947e+06
   7     118.39000   9.98947e+06
   7     118.20000   9.98421e+06
   7     118.13000   1.00000e+07
   7     118.31000   1.00053e+07
   7     118.20000   1.00053e+07
   7     118.49000   1.00105e+07
   7     118.17000   1.00105e+07
   7     118.82000   1.00211e+07
   7     118.52000   1.00263e+07
   7     118.75000   1.00316e+07
   7     119.26000   1.00368e+07
   7     118.97000   1.00421e+07
   7     119.79000   1.00474e+07
   7     119.42000   1.00526e+07
   7     120.28000   1.00632e+07
   7     120.12000   1.00684e+07
   7     120.14000   1.00737e+07
   7     120.84000   1.00842e+07
   7     120.45000   1.00895e+07
   7     121.21000   1.00947e+07
   7     121.21000   1.01053e+07
   7     121.48000   1.01000e+07
   7     121.65000   1.01211e+07
   7     121.81000   1.01158e+07
   7     122.18000   1.01263e+07
   7     122.14000   1.01263e+07
   7     122.81000   1.01421e+07
   7     122.45000   1.01474e+07
   7     123.41000   1.01579e+07
   7     122.89000   1.01684e+07
   7     123.72000   1.01684e+07
   7     123.63000   1.01737e+07
   7     123.92000   1.01789e+07
   7     124.30000   1.01947e+07
   7     124.21000   1.01789e+07
   7     124.77000   1.02053e+07
   7     124.47000   1.02053e+07
   7     125.21000   1.02158e+07
   7     125.06000   1.02211e+07
   7     125.50000   1.02211e+07
   7     125.45000   1.02158e+07
   7     125.07000   1.02316e+07
   7     125.79000   1.02474e+07
   7     125.75000   1.02368e+07
   7     125.36000   1.02474e+07
   7     126.12000   1.02526e+07
   7     126.03000   1.02526e+07
   7     125.51000   1.02474e+07
   7     126.17000   1.02632e+07
   7     125.73000   1.02579e+07
   7     126.17000   1.02632e+07
   7     125.97000   1.02684e+07
   7     126.42000   1.02737e+07
   7     126.64000   1.02737e+07
   7     126.09000   1.02895e+07
   7     126.84000   1.02895e+07
   7     126.65000   1.02947e+07
   7     126.96000   1.03000e+07
   7     127.06000   1.03000e+07
   7     126.79000   1.03053e+07
   7     127.42000   1.03105e+07
   7     127.40000   1.03105e+07
   7     127.05000   1.03105e+07
   7     127.57000   1.03316e+07
   7     127.75000   1.03316e+07
   7     127.48000   1.03263e+07
   7     127.76000   1.03474e+07
   7     127.94000   1.03421e+07
   7     127.68000   1.03421e+07
   7     128.15000   1.03526e+07
   7     128.11000   1.03474e+07
   7     128.03000   1.03632e+07
   7     128.45000   1.03684e+07
   7     128.37000   1.03632e+07
   7     128.32000   1.03737e+07
   7     128.53000   1.03789e+07
   7     128.82000   1.03737e+07
   7     128.97000   1.03789e+07
   7     129.01000   1.03842e+07
   7     129.04000   1.03789e+07
   7     129.13000   1.03947e+07
   7     129.49000   1.04000e+07
   7     129.09000   1.03895e+07
   7     129.41000   1.04053e+07
   7     129.13000   1.04105e+07
   7     129.70000   1.04211e+07
   7     129.49000   1.04211e+07
   7     129.84000   1.04316e+07
   7     130.12000   1.04368e+07
   7     129.96000   1.04368e+07
   7     130.68000   1.04526e+07
   7     130.37000   1.04526e+07
   7     130.91000   1.04632e+07
   7     131.06000   1.04684e+07
   7     131.02000   1.04737e+07
   7     131.69000   1.04789e+07
   7     131.40000   1.04789e+07
   7     131.90000   1.04895e+07
   7     132.05000   1.04947e+07
   7     132.05000   1.04895e+07
   7     132.32000   1.05053e+07
   7     132.70000   1.05105e+07
   7     132.96000   1.05000e+07
   7     133.18000   1.05316e+07
   7     133.21000   1.05158e+07
   7     133.23000   1.05211e+07
   7     133.57000   1.05316e+07
   7     133.40000   1.05263e+07
   7     133.99000   1.05474e+07
   7     133.83000   1.05316e+07
   8      23.22000   9.98941e+08
   8      23.22000   9.98941e+08
   8      23.24000   9.98941e+08
   8      23.23000   9.98412e+08
   8      23.24000   9.98412e+08
   8      23.24000   9.98412e+08
   8      23.23000   9.98412e+08
   8      23.25000   9.98412e+08
   8      23.23000   9.98412e+08
   8      23.24000   9.98412e+08
   8      23.24000   9.98412e+08
   8      23.23000   9.98412e+08
   8      23.24000   9.98412e+08
   8      23.23000   9.98412e+08
   8      23.23000   9.98412e+08
   8      23.23000   9.98941e+08
   8      23.21000   9.98941e+08
   8      23.22000   9.98941e+08
   8      23.21000   9.98941e+08
   8      23.21000   9.98941e+08
   8      23.21000   9.98941e+08
   8      23.19000   9.98941e+08
   8      23.20000   9.98941e+08
   8      23.18000   9.99471e+08
   8      23.18000   9.99471e+08
   8      23.18000   9.99471e+08
   8      23.17000   9.98941e+08
   8      23.17000   9.98941e+08
   8      23.16000   9.98941e+08
   8      23.15000   9.98941e+08
   8      23.16000   9.98941e+08
   8      23.14000   9.98941e+08
   8      23.14000   9.98941e+08
   8      23.14000   9.98941e+08
   8      23.12000   9.98941e+08
   8      23.13000   9.98941e+08
   8      23.12000   9.98941e+08
   8      23.11000   9.98941e+08
   8      23.11000   9.98941e+08
   8      23.10000   9.99471e+08
   8      23.10000   9.99471e+08
   8      23.10000   9.99471e+08
   8      23.08000   9.99471e+08
   8      23.09000   9.99471e+08
   8      23.08000   9.99471e+08
   8      23.07000   9.99471e+08
   8      23.08000   9.99471e+08
   8      23.06000   9.99471e+08
   8      23.06000   9.99471e+08
   8      23.06000   9.99471e+08
   8      23.05000   1.00000e+09
   8      23.06000   1.00000e+09
   8      23.05000   1.00000e+09
   8      23.04000   1.00000e+09
   8      23.05000   1.00000e+09
   8      23.04000   1.00000e+09
   8      23.04000   9.99471e+08
   8      23.04000   9.99471e+08
   8      23.03000   9.99471e+08
   8      23.03000   9.99471e+08
   8      23.03000   9.99471e+08
   8      23.02000   9.99471e+08
   8      23.03000   9.99471e+08
   8      23.02000   9.99471e+08
   8      23.02000   9.99471e+08
   8      23.02000   9.99471e+08
   8      23.01000   9.99471e+08
   8      23.02000   9.99471e+08
   8      23.01000   9.99471e+08
   8      23.01000   9.99471e+08
   8      23.01000   9.99471e+08
   8      23.01000   9.99471e+08
   8      23.00000   9.99471e+08
   8      23.01000   9.99471e+08
   8      23.00000   9.99471e+08
   8      23.00000   9.99471e+08
   8      23.01000   9.99471e+08
   8      23.00000   9.99471e+08
   8      23.00000   9.99471e+08
   8      23.01000   9.99471e+08
   8      23.00000   9.99471e+08
   8      23.01000   9.99471e+08
   8      23.00000   9.99471e+08
   8      23.00000   9.99471e+08
   8      23.01000   9.99471e+08
   8      23.00000   9.99471e+08
   8      23.00000   9.99471e+08
   8      23.01000   9.99471e+08
   8      23.00000   9.98941e+08
   8      23.00000   9.98941e+08
   8      23.01000   9.98941e+08
   8      23.00000   9.98941e+08
   8      23.00000   9.98941e+08
   8      23.00000   9.98941e+08
   8      23.00000   9.98941e+08
   8      23.00000   9.98941e+08
   8      23.01000   9.98941e+08
   8      23.00000   9.98941e+08
   8      23.01000   9.98412e+08
   8      23.00000   9.98412e+08
   8      23.00000   9.98412e+08
   8      23.01000   9.98412e+08
   8      23.01000   9.98412e+08
   8      23.03000   9.98412e+08
   8      23.07000   9.98412e+08
   8      23.09000   9.98412e+08
   8      23.15000   9.98412e+08
   8      23.20000   9.97882e+08
   8      23.25000   9.97882e+08
   8      23.34000   9.97882e+08
   8      23.39000   9.97353e+08
   8      23.48000   9.97353e+08
   8      23.56000   9.96824e+08
   8      23.64000   9.96824e+08
   8      23.72000   9.96294e+08
   8      23.79000   9.96294e+08
   8      23.88000   9.95765e+08
   8      23.97000   9.95236e+08
   8      24.06000   9.94706e+08
   8      24.16000   9.94177e+08
   8      24.26000   9.93647e+08
   8      24.36000   9.93118e+08
   8      24.47000   9.92059e+08
   8      24.58000   9.91530e+08
   8      24.69000   9.91001e+08
   8      24.81000   9.89942e+08
   8      24.92000   9.89412e+08
   8      25.04000   9.88883e+08
   8      25.16000   9.87824e+08
   8      25.29000   9.87295e+08
   8      25.41000   9.86765e+08
   8      25.53000   9.85707e+08
   8      25.66000   9.84648e+08
   8      25.79000   9.84119e+08
   8      25.92000   9.83060e+08
   8      26.05000   9.82001e+08
   8      26.18000   9.80942e+08
   8      26.31000   9.79884e+08
   8      26.44000   9.79354e+08
   8      26.57000   9.78295e+08
   8      26.71000   9.77237e+08
   8      26.84000   9.75648e+08
   8      26.98000   9.74590e+08
   8      27.11000   9.73531e+08
   8      27.25000   9.72472e+08
   8      27.39000   9.71413e+08
   8      27.53000   9.70355e+08
   8      27.67000   9.69296e+08
   8      27.81000   9.68237e+08
   8      27.95000   9.67178e+08
   8      28.09000   9.65590e+08
   8      28.23000   9.64531e+08
   8      28.37000   9.63473e+08
   8      28.52000   9.62414e+08
   8      28.66000   9.60826e+08
   8      28.80000   9.59238e+08
   8      28.95000   9.58179e+08
   8      29.10000   9.56591e+08
   8      29.25000   9.55532e+08
   8      29.40000   9.53944e+08
   8      29.56000   9.52885e+08
   8      29.72000   9.51297e+08
   8      29.90000   9.49709e+08
   8      30.11000   9.48650e+08
   8      30.27000   9.47591e+08
   8      30.38000   9.46533e+08
   8      30.60000   9.44944e+08
   8      30.71000   9.43886e+08
   8      30.85000   9.42298e+08
   8      31.05000   9.41239e+08
   8      31.14000   9.39651e+08
   8      31.34000   9.38592e+08
   8      31.46000   9.37004e+08
   8      31.58000   9.35416e+08
   8      31.78000   9.34357e+08
   8      31.87000   9.32769e+08
   8      32.06000   9.31181e+08
   8      32.19000   9.29592e+08
   8      32.31000   9.28534e+08
   8      32.50000   9.26945e+08
   8      32.59000   9.25357e+08
   8      32.78000   9.24299e+08
   8      32.90000   9.22710e+08
   8      33.03000   9.21122e+08
   8      33.22000   9.19534e+08
   8      33.31000   9.17946e+08
   8      33.50000   9.16358e+08
   8      33.62000   9.14240e+08
   8      33.76000   9.12652e+08
   8      33.94000   9.11064e+08
   8      34.03000   9.08947e+08
   8      34.23000   9.07358e+08
   8      34.34000   9.05770e+08
   8      34.48000   9.04182e+08
   8      34.67000   9.02065e+08
   8      34.75000   9.00476e+08
   8      34.97000   8.98359e+08
   8      35.07000   8.96241e+08
   8      35.22000   8.94124e+08
   8      35.41000   8.92536e+08
   8      35.48000   8.90418e+08
   8      35.71000   8.88301e+08
   8      35.80000   8.86183e+08
   8      35.96000   8.84066e+08
   8      36.16000   8.81948e+08
   8      36.22000   8.79831e+08
   8      36.47000   8.77713e+08
   8      36.55000   8.75596e+08
   8      36.72000   8.72949e+08
   8      36.91000   8.70831e+08
   8      36.97000   8.68184e+08
   8      37.23000   8.65537e+08
   8      37.30000   8.63420e+08
   8      37.48000   8.61302e+08
   8      37.67000   8.58655e+08
   8      37.73000   8.56008e+08
   8      37.99000   8.53362e+08
   8      38.06000   8.50715e+08
   8      38.24000   8.48068e+08
   8      38.43000   8.45421e+08
   8      38.49000   8.42774e+08
   8      38.75000   8.40127e+08
   8      38.82000   8.37480e+08
   8      39.00000   8.34304e+08
   8      39.20000   8.31657e+08
   8      39.25000   8.28481e+08
   8      39.52000   8.25304e+08
   8      39.58000   8.22657e+08
   8      39.76000   8.19481e+08
   8      39.96000   8.16834e+08
   8      40.01000   8.13658e+08
   8      40.28000   8.10482e+08
   8      40.34000   8.07305e+08
   8      40.53000   8.04129e+08
   8      40.72000   8.00953e+08
   8      40.77000   7.97777e+08
   8      41.04000   7.94071e+08
   8      41.09000   7.90895e+08
   8      41.29000   7.87189e+08
   8      41.46000   7.84013e+08
   8      41.53000   7.80307e+08
   8      41.80000   7.77131e+08
   8      41.83000   7.73425e+08
   8      42.06000   7.69719e+08
   8      42.19000   7.66014e+08
   8      42.29000   7.62308e+08
   8      42.54000   7.58602e+08
   8      42.57000   7.54897e+08
   8      42.82000   7.50662e+08
   8      42.91000   7.46956e+08
   8      43.07000   7.42721e+08
   8      43.25000   7.39015e+08
   8      43.32000   7.34780e+08
   8      43.56000   7.30545e+08
   8      43.62000   7.26840e+08
   8      43.83000   7.22605e+08
   8      43.95000   7.18370e+08
   8      44.08000   7.14134e+08
   8      44.27000   7.09899e+08
   8      44.36000   7.05664e+08
   8      44.56000   7.00900e+08
   8      44.65000   6.96665e+08
   8      44.81000   6.92430e+08
   8      44.89000   6.87665e+08
   8      44.94000   6.82901e+08
   8      45.06000   6.78137e+08
   8      45.28000   6.72843e+08
   8      45.45000   6.67549e+08
   8      45.61000   6.62785e+08
   8      45.73000   6.57491e+08
   8      45.82000   6.52197e+08
   8      45.93000   6.46903e+08
   8      46.12000   6.41080e+08
   8      46.31000   6.35257e+08
   8      46.45000   6.29434e+08
   8      46.55000   6.23610e+08
   8      46.68000   6.17258e+08
   8      46.88000   6.10376e+08
   8      47.06000   6.04553e+08
   8      47.18000   5.97671e+08
   8      47.30000   5.91848e+08
   8      47.48000   5.84436e+08
   8      47.67000   5.77554e+08
   8      47.81000   5.71202e+08
   8      47.94000   5.63790e+08
   8      48.09000   5.56908e+08
   8      48.28000   5.49497e+08
   8      48.46000   5.42086e+08
   8      48.59000   5.34674e+08
   8      48.72000   5.27051e+08
   8      48.90000   5.19164e+08
   8      49.08000   5.11170e+08
   8      49.23000   5.03176e+08
   8      49.37000   4.95130e+08
   8      49.53000   4.86924e+08
   8      49.70000   4.78507e+08
   8      49.87000   4.70037e+08
   8      50.03000   4.61567e+08
   8      50.20000   4.52885e+08
   8      50.48000   4.44256e+08
   8      51.04000   4.35416e+08
   8      51.37000   4.25146e+08
   8      51.73000   4.16993e+08
   8      51.82000   4.06776e+08
   8      52.17000   3.95183e+08
   8      52.22000   3.86130e+08
   8      52.39000   3.75331e+08
   8      52.76000   3.64426e+08
   8      52.81000   3.55797e+08
   8      52.96000   3.47538e+08
   8      53.14000   3.39227e+08
   8      53.06000   3.30386e+08
   8      53.20000   3.20593e+08
   8      53.45000   3.14134e+08
   8      53.40000   3.08047e+08
   8      53.91000   3.00371e+08
   8      54.01000   2.94230e+08
   8      53.99000   2.88830e+08
   8      54.31000   2.82213e+08
   8      54.36000   2.76231e+08
   8      54.38000   2.70672e+08
   8      54.68000   2.64584e+08
   8      54.80000   2.58549e+08
   8      54.85000   2.51720e+08
   8      54.93000   2.46374e+08
   8      55.03000   2.40603e+08
   8      55.12000   2.34569e+08
   8      55.23000   2.30281e+08
   8      55.33000   2.26257e+08
   8      55.42000   2.21440e+08
   8      55.49000   2.16358e+08
   8      55.55000   2.12123e+08
   8      55.68000   2.08629e+08
   8      55.79000   2.04182e+08
   8      55.91000   1.99735e+08
   8      56.02000   1.96188e+08
   8      56.07000   1.91742e+08
   8      56.28000   1.87189e+08
   8      56.29000   1.83430e+08
   8      56.42000   1.79354e+08
   8      56.69000   1.74749e+08
   8      56.54000   1.70725e+08
   8      57.06000   1.65961e+08
   8      57.16000   1.61620e+08
   8      57.26000   1.56220e+08
   8      57.56000   1.50397e+08
   8      57.54000   1.44997e+08
   8      58.00000   1.39809e+08
   8      57.96000   1.33986e+08
   8      58.40000   1.27898e+08
   8      58.33000   1.23134e+08
   8      58.79000   1.17787e+08
   8      58.73000   1.12070e+08
   8      59.16000   1.07358e+08
   8      59.12000   1.03176e+08
   8      59.51000   9.78295e+07
   8      59.52000   9.35945e+07
   8      59.86000   9.00476e+07
   8      59.92000   8.52303e+07
   8      60.19000   8.13129e+07
   8      60.32000   7.82425e+07
   8      60.51000   7.42721e+07
   8      60.71000   7.06194e+07
   8      60.83000   6.81313e+07
   8      61.10000   6.46374e+07
   8      61.15000   6.15140e+07
   8      61.47000   5.91848e+07
   8      61.46000   5.64849e+07
   8      61.84000   5.36263e+07
   8      61.78000   5.18158e+07
   8      62.20000   4.94336e+07
   8      62.10000   4.70672e+07
   8      62.56000   4.53626e+07
   8      62.42000   4.35786e+07
   8      62.89000   4.14082e+07
   8      62.75000   4.01323e+07
   8      63.23000   3.85230e+07
   8      63.08000   3.68131e+07
   8      63.54000   3.56008e+07
   8      63.42000   3.43886e+07
   8      63.85000   3.28481e+07
   8      63.76000   3.19164e+07
   8      64.12000   3.10429e+07
   8      64.12000   2.96665e+07
   8      64.39000   2.87507e+07
   8      64.49000   2.80889e+07
   8      64.63000   2.73107e+07
   8      64.86000   2.62361e+07
   8      64.87000   2.55267e+07
   8      65.23000   2.48915e+07
   8      65.11000   2.43727e+07
   8      65.56000   2.37374e+07
   8      65.40000   2.30016e+07
   8      65.88000   2.24563e+07
   8      65.70000   2.20434e+07
   8      66.14000   2.16040e+07
   8      66.04000   2.09846e+07
   8      66.40000   2.05400e+07
   8      66.42000   2.01694e+07
   8      66.57000   1.97882e+07
   8      66.83000   1.94653e+07
   8      66.74000   1.91689e+07
   8      67.19000   1.87771e+07
   8      66.99000   1.84277e+07
   8      67.46000   1.81048e+07
   8      67.36000   1.78401e+07
   8      67.60000   1.75701e+07
   8      67.79000   1.72790e+07
   8      67.71000   1.70725e+07
   8      68.16000   1.67867e+07
   8      67.97000   1.65908e+07
   8      68.34000   1.63314e+07
   8      68.37000   1.61143e+07
   8      68.36000   1.59449e+07
   8      68.73000   1.57173e+07
   8      68.64000   1.55532e+07
   8      68.68000   1.54156e+07
   8      69.00000   1.52144e+07
   8      69.11000   1.50768e+07
   8      69.23000   1.50132e+07
   8      69.30000   1.49127e+07
   8      69.30000   1.48332e+07
   8      69.43000   1.47274e+07
   8      69.56000   1.46162e+07
   8      69.48000   1.45209e+07
   8      69.54000   1.43939e+07
   8      69.54000   1.42350e+07
   8      69.76000   1.40815e+07
   8      69.76000   1.39704e+07
   8      70.05000   1.38380e+07
   8      69.89000   1.37374e+07
   8      70.32000   1.36051e+07
   8      70.59000   1.34727e+07
   8      70.53000   1.33510e+07
   8      71.29000   1.31922e+07
   8      71.10000   1.30757e+07
   8      71.57000   1.29381e+07
   8      71.93000   1.28004e+07
   8      71.71000   1.26787e+07
   8      72.51000   1.25410e+07
   8      72.42000   1.24246e+07
   8      72.66000   1.23081e+07
   8      73.19000   1.21810e+07
   8      72.86000   1.20805e+07
   8      73.59000   1.19640e+07
   8      73.66000   1.18528e+07
   8      73.64000   1.17575e+07
   8      74.27000   1.16464e+07
   8      73.94000   1.15564e+07
   8      74.48000   1.14558e+07
   8      74.75000   1.13605e+07
   8      74.51000   1.12758e+07
   8      75.19000   1.11805e+07
   8      75.06000   1.11011e+07
   8      75.15000   1.10217e+07
   8      75.65000   1.09370e+07
   8      75.63000   1.08682e+07
   8      75.69000   1.07994e+07
   8      75.44000   1.07305e+07
   8      75.73000   1.06617e+07
   8      75.91000   1.06035e+07
   8      75.92000   1.05453e+07
   8      75.97000   1.04870e+07
   8      75.98000   1.04341e+07
   8      75.87000   1.03812e+07
   8      76.19000   1.03282e+07
   8      76.16000   1.02859e+07
   8      76.12000   1.02382e+07
   8      76.48000   1.01853e+07
   8      76.54000   1.01429e+07
   8      76.61000   1.01006e+07
   8      76.68000   1.00582e+07
   8      76.74000   1.00159e+07
   8      76.83000   9.97882e+06
   8      76.91000   9.94177e+06
   8      77.02000   9.90471e+06
   8      77.11000   9.86765e+06
   8      77.23000   9.83589e+06
   8      77.33000   9.80413e+06
   8      77.42000   9.76707e+06
   8      77.39000   9.73531e+06
   8      77.44000   9.70355e+06
   8      77.84000   9.67178e+06
   8      77.65000   9.64002e+06
   8      78.15000   9.60296e+06
   8      78.39000   9.57120e+06
   8      78.19000   9.53944e+06
   8      79.19000   9.50768e+06
   8      79.14000   9.47591e+06
   8      79.34000   9.44944e+06
   8      79.89000   9.42298e+06
   8      79.52000   9.39651e+06
   8      80.35000   9.37004e+06
   8      80.59000   9.34886e+06
   8      80.41000   9.32239e+06
   8      81.16000   9.30122e+06
   8      80.92000   9.28004e+06
   8      81.32000   9.25887e+06
   8      81.89000   9.24299e+06
   8      81.58000   9.22181e+06
   8      82.18000   9.20593e+06
   8      82.22000   9.19005e+06
   8      82.07000   9.17417e+06
   8      82.87000   9.16358e+06
   8      82.56000   9.14770e+06
   8      82.99000   9.13182e+06
   8      83.38000   9.12123e+06
   8      83.00000   9.11064e+06
   8      83.75000   9.10535e+06
   8      83.72000   9.09476e+06
   8      83.64000   9.07888e+06
   8      84.25000   9.07888e+06
   8      84.28000   9.06829e+06
   8      84.23000   9.05770e+06
   8      84.12000   9.05770e+06
   8      84.29000   9.04711e+06
   8      84.03000   9.04182e+06
   8      84.33000   9.04182e+06
   8      84.51000   9.03653e+06
   8      84.11000   9.02594e+06
   8      84.68000   9.03123e+06
   8      84.76000   9.02065e+06
   8      84.88000   9.01535e+06
   8      84.79000   9.00476e+06
   8      84.99000   9.01006e+06
   8      85.05000   9.00476e+06
   8      84.93000   9.00476e+06
   8      85.29000   9.00476e+06
   8      85.29000   8.99947e+06
   8      85.29000   8.99418e+06
   8      85.54000   8.99418e+06
   8      85.53000   8.98888e+06
   8      85.55000   8.99418e+06
   8      85.80000   8.98888e+06
   8      85.77000   8.98888e+06
   8      85.95000   8.98888e+06
   8      86.09000   8.98888e+06
   8      86.17000   8.98359e+06
   8      86.31000   8.98359e+06
   8      86.39000   8.98359e+06
   8      86.50000   8.98359e+06
   8      86.65000   8.98888e+06
   8      86.69000   8.98359e+06
   8      86.77000   8.98359e+06
   8      86.98000   8.98888e+06
   8      86.76000   8.98888e+06
   8      87.27000   8.99418e+06
   8      87.17000   8.99418e+06
   8      87.28000   8.99418e+06
   8      87.99000   8.99947e+06
   8      87.65000   8.99947e+06
   8      87.83000   9.00476e+06
   8      88.04000   9.01535e+06
   8      88.55000   9.01006e+06
   8      88.32000   9.01535e+06
   8      89.02000   9.02065e+06
   8      89.37000   9.02594e+06
   8      89.33000   9.02594e+06
   8      90.00000   9.03653e+06
   8      89.76000   9.03653e+06
   8      90.52000   9.04711e+06
   8      90.37000   9.05241e+06
   8      90.85000   9.05241e+06
   8      91.05000   9.05770e+06
   8      91.10000   9.06829e+06
   8      91.66000   9.07358e+06
   8      91.41000   9.07358e+06
   8      92.15000   9.08417e+06
   8      91.88000   9.08417e+06
   8      92.46000   9.08947e+06
   8      92.47000   9.10005e+06
   8      92.63000   9.10005e+06
   8      93.07000   9.11064e+06
   8      92.83000   9.11593e+06
   8      93.55000   9.12123e+06
   8      93.21000   9.12123e+06
   8      93.81000   9.13182e+06
   8      93.81000   9.13711e+06
   8      93.85000   9.13711e+06
   8      94.41000   9.15299e+06
   8      94.03000   9.15299e+06
   8      94.73000   9.15299e+06
   8      94.62000   9.16358e+06
   8      94.68000   9.16887e+06
   8      94.80000   9.17417e+06
   8      94.80000   9.18475e+06
   8      95.20000   9.18475e+06
   8      94.79000   9.17946e+06
   8      95.36000   9.20064e+06
   8      95.43000   9.20064e+06
   8      95.63000   9.19005e+06
   8      95.62000   9.20064e+06
   8      95.66000   9.20064e+06
   8      95.53000   9.20064e+06
   8      95.66000   9.22181e+06
   8      95.92000   9.21652e+06
   8      95.59000   9.21122e+06
   8      96.09000   9.23240e+06
   8      96.20000   9.22181e+06
   8      96.15000   9.22710e+06
   8      96.36000   9.23769e+06
   8      96.32000   9.23240e+06
   8      96.36000   9.23769e+06
   8      96.60000   9.24828e+06
   8      96.60000   9.24299e+06
   8      96.66000   9.24828e+06
   8      96.84000   9.25357e+06
   8      96.78000   9.24828e+06
   8      97.01000   9.25887e+06
   8      97.12000   9.26416e+06
   8      97.24000   9.26416e+06
   8      97.33000   9.26945e+06
   8      97.45000   9.27475e+06
   8      97.53000   9.26945e+06
   8      97.64000   9.28004e+06
   8      97.72000   9.29063e+06
   8      97.67000   9.28004e+06
   8      97.87000   9.29592e+06
   8      97.52000   9.29592e+06
   8      98.51000   9.29592e+06
   8      98.52000   9.31181e+06
   8      98.71000   9.31710e+06
   8      99.28000   9.31710e+06
   8      99.07000   9.32769e+06
   8      99.80000   9.33298e+06
   8      99.53000   9.33298e+06
   8     100.15000   9.35416e+06
   8     100.25000   9.35945e+06
   8     100.38000   9.35945e+06
   8     100.93000   9.37533e+06
   8     100.67000   9.37533e+06
   8     101.48000   9.37533e+06
   8     101.17000   9.39121e+06
   8     101.81000   9.40180e+06
   8     101.84000   9.39651e+06
   8     101.98000   9.41239e+06
   8     102.51000   9.42298e+06
   8     102.21000   9.41239e+06
   8     103.02000   9.43356e+06
   8     102.66000   9.43886e+06
   8     103.30000   9.43356e+06
   8     103.30000   9.44415e+06
   8     103.39000   9.45474e+06
   8     103.94000   9.44944e+06
   8     103.57000   9.46533e+06
   8     104.37000   9.48121e+06
   8     104.04000   9.48121e+06
   8     104.44000   9.48121e+06
   8     104.68000   9.49709e+06
   8     104.41000   9.49709e+06
   8     105.11000   9.49709e+06
   8     104.85000   9.52356e+06
   8     105.14000   9.50238e+06
   8     105.17000   9.51297e+06
   8     105.66000   9.52885e+06
   8     105.32000   9.52356e+06
   8     105.74000   9.53415e+06
   8     105.89000   9.54473e+06
   8     105.87000   9.54473e+06
   8     105.84000   9.53944e+06
   8     106.24000   9.55532e+06
   8     105.95000   9.55003e+06
   8     106.13000   9.55532e+06
   8     106.39000   9.57120e+06
   8     106.40000   9.56591e+06
   8     106.37000   9.57120e+06
   8     106.66000   9.57650e+06
   8     106.31000   9.58179e+06
   8     106.76000   9.58708e+06
   8     106.76000   9.59238e+06
   8     106.99000   9.59238e+06
   8     106.82000   9.58708e+06
   8     107.08000   9.60296e+06
   8     106.95000   9.59767e+06
   8     106.89000   9.59767e+06
   8     107.04000   9.61355e+06
   8     106.95000   9.61355e+06
   8     107.61000   9.61355e+06
   8     107.11000   9.62943e+06
   8     107.90000   9.62943e+06
   8     107.99000   9.62943e+06
   8     107.92000   9.65061e+06
   8     108.82000   9.64531e+06
   8     108.43000   9.65061e+06
   8     109.04000   9.67178e+06
   8     109.28000   9.66649e+06
   8     109.11000   9.66649e+06
   8     109.96000   9.67708e+06
   8     109.51000   9.68237e+06
   8     110.28000   9.69296e+06
   8     110.28000   9.70884e+06
   8     110.32000   9.69296e+06
   8     111.01000   9.70884e+06
   8     110.54000   9.71413e+06
   8     111.40000   9.70355e+06
   8     111.19000   9.71413e+06
   8     111.38000   9.71943e+06
   8     111.89000   9.71943e+06
   8     111.46000   9.73531e+06
   8     112.16000   9.73531e+06
   8     112.08000   9.74060e+06
   8     112.35000   9.74590e+06
   8     112.34000   9.75119e+06
   8     112.87000   9.74060e+06
   8     112.49000   9.75119e+06
   8     112.92000   9.77766e+06
   8     113.04000   9.76707e+06
   8     112.87000   9.77237e+06
   8     112.95000   9.78295e+06
   8     113.37000   9.78295e+06
   8     113.12000   9.78825e+06
   8     113.04000   9.79884e+06
   8     113.49000   9.79354e+06
   8     113.30000   9.80413e+06
   8     113.57000   9.80942e+06
   8     113.70000   9.80413e+06
   8     113.31000   9.80942e+06
   8     113.89000   9.83060e+06
   8     113.86000   9.81472e+06
   8     114.22000   9.83060e+06
   8     114.04000   9.84119e+06
   8     114.40000   9.83060e+06
   8     114.19000   9.83060e+06
   8     114.25000   9.85177e+06
   8     114.37000   9.85707e+06
   8     114.37000   9.85177e+06
   8     114.55000   9.86236e+06
   8     114.82000   9.86236e+06
   8     114.96000   9.86236e+06
   8     115.10000   9.87824e+06
   8     115.06000   9.86765e+06
   8     115.23000   9.87824e+06
   8     115.22000   9.88883e+06
   8     115.15000   9.88883e+06
   8     115.34000   9.89412e+06
   8     115.17000   9.89942e+06
   8     115.79000   9.90471e+06
   8     115.53000   9.90471e+06
   8     115.98000   9.93118e+06
   8     116.29000   9.92059e+06
   8     116.12000   9.92589e+06
   8     116.98000   9.95236e+06
   8     116.62000   9.94177e+06
   8     117.31000   9.95236e+06
   8     117.47000   9.96824e+06
   8     117.47000   9.95765e+06
   8     118.25000   9.97882e+06
   8     117.83000   9.98941e+06
   8     118.72000   9.98412e+06
   8     118.56000   9.99471e+06
   8     118.87000   1.00106e+07
   8     119.39000   1.00106e+07
   8     119.04000   1.00212e+07
   8     119.97000   1.00318e+07
   8     119.58000   1.00318e+07
   8     120.15000   1.00371e+07
   8     120.35000   1.00529e+07
   8     120.19000   1.00476e+07
   8     120.95000   1.00688e+07
   8     120.54000   1.00688e+07
   8     120.98000   1.00688e+07
   8     121.17000   1.00900e+07
   8     121.64000   1.00847e+07
   8     121.69000   1.00741e+07
   8     121.82000   1.00900e+07
   8     121.42000   1.00900e+07
   8     121.61000   1.01006e+07
   8     121.62000   1.01165e+07
   8     121.50000   1.01112e+07
   8     121.83000   1.01165e+07
   8     121.65000   1.01323e+07
   8     121.93000   1.01218e+07
   8     122.05000   1.01376e+07
   8     122.52000   1.01429e+07
   8     122.67000   1.01376e+07
   8     122.32000   1.01376e+07
   8     122.82000   1.01535e+07
   8     122.72000   1.01535e+07
   8     122.89000   1.01588e+07
   8     122.99000   1.01641e+07
   8     123.34000   1.01694e+07
   8     123.65000   1.01694e+07
   8     123.33000   1.01694e+07
   8     123.84000   1.01959e+07
   8     123.74000   1.01853e+07
   8     123.86000   1.01853e+07
   8     124.30000   1.02012e+07
   8     124.15000   1.01906e+07
   8     124.34000   1.02118e+07
   8     124.61000   1.02170e+07
   8     124.84000   1.02223e+07
   8     124.60000   1.02118e+07
   8     124.86000   1.02276e+07
   8     124.69000   1.02329e+07
   8     124.78000   1.02276e+07
   8     124.60000   1.02382e+07
   8     125.17000   1.02488e+07
   8     124.75000   1.02488e+07
   8     124.93000   1.02541e+07
   8     125.25000   1.02700e+07
   8     125.06000   1.02753e+07
   8     125.68000   1.02806e+07
   8     125.81000   1.02859e+07
   8     125.83000   1.02965e+07
   8     126.09000   1.02965e+07
   8     126.47000   1.03017e+07
   8     126.82000   1.03070e+07
   8     127.03000   1.03176e+07
   8     127.09000   1.03123e+07
   8     127.22000   1.03176e+07
   8     127.34000   1.03282e+07
   8     127.30000   1.03282e+07
   8     127.39000   1.03335e+07
   8     127.23000   1.03441e+07
   8     127.79000   1.03494e+07
   8     127.53000   1.03494e+07
   8     128.02000   1.03600e+07
   8     128.27000   1.03706e+07
   8     128.21000   1.03706e+07
   8     129.00000   1.03864e+07
   8     128.62000   1.03864e+07
   8     129.46000   1.03970e+07
   8     129.35000   1.03970e+07
   8     129.67000   1.04129e+07
   8     130.16000   1.04182e+07
   8     129.90000   1.04182e+07
   8     130.78000   1.04394e+07
   8     130.39000   1.04447e+07
   8     131.08000   1.04447e+07
   8     131.10000   1.04500e+07
   8     131.15000   1.04606e+07
   8     131.74000   1.04711e+07
   8     131.43000   1.04817e+07
   8     131.81000   1.04817e+07
   8     132.11000   1.04976e+07
   8     132.46000   1.04870e+07
   8     132.46000   1.04923e+07
   8     132.56000   1.05029e+07
   8     132.28000   1.05029e+07
   8     132.57000   1.05241e+07
   8     132.75000   1.05241e+07
   8     132.44000   1.05135e+07
   8     132.80000   1.05400e+07
   8     132.48000   1.05294e+07
   8     132.86000   1.05347e+07
   8     132.80000   1.05506e+07
   8     132.83000   1.05453e+07
   9      20.00000   1.00000e+09
   9      25.00000   9.56474e+08
   9      26.00000   9.44904e+08
   9      27.00000   9.30028e+08
   9      28.00000   9.14050e+08
   9      29.00000   8.96419e+08
   9      30.00000   8.77686e+08
   9      31.00000   8.58402e+08
   9      32.00000   8.41873e+08
   9      33.00000   8.24242e+08
   9      34.00000   8.03306e+08
   9      35.00000   7.80716e+08
   9      36.00000   7.55372e+08
   9      37.00000   7.26722e+08
   9      38.00000   6.94215e+08
   9      39.00000   6.57851e+08
   9      40.00000   6.19284e+08
   9      41.00000   5.75758e+08
   9      42.00000   5.27493e+08
   9      43.00000   4.82204e+08
   9      44.00000   4.25840e+08
   9      45.00000   3.74325e+08
   9      46.00000   3.21157e+08
   9      47.00000   2.68760e+08
   9      48.00000   2.21873e+08
   9      49.00000   1.72782e+08
   9      50.00000   1.30909e+08
   9      51.00000   9.66391e+07
   9      52.00000   7.16804e+07
   9      53.00000   5.27603e+07
   9      54.00000   4.37631e+07
   9      55.00000   3.92287e+07
   9      56.00000   2.96970e+07
   9      57.00000   2.70799e+07
   9      58.00000   2.33003e+07
   9      59.00000   2.05950e+07
   9      60.00000   1.83526e+07
   9      61.00000   1.64793e+07
   9      62.00000   1.45730e+07
   9      63.00000   1.27273e+07
   9      64.00000   1.17741e+07
   9      65.00000   1.11185e+07
   9      66.00000   1.06061e+07
   9      67.00000   1.00441e+07
   9      68.00000   9.65840e+06
   9      69.00000   9.24518e+06
   9      70.00000   8.91460e+06
   9      71.00000   8.64463e+06
   9      72.00000   8.42424e+06
   9      73.00000   8.24793e+06
   9      74.00000   8.11019e+06
   9      75.00000   7.97245e+06
   9      76.00000   7.90634e+06
   9      77.00000   7.87879e+06
   9      78.00000   7.86777e+06
   9      79.00000   7.85124e+06
   9      80.00000   7.85124e+06
   9      81.00000   7.85675e+06
   9      82.00000   7.86226e+06
   9      83.00000   7.88430e+06
   9      84.00000   7.91736e+06
   9      85.00000   7.94490e+06
   9      86.00000   7.97796e+06
   9      87.00000   8.00000e+06
   9      88.00000   8.02755e+06
   9      89.00000   8.04959e+06
   9      90.00000   8.08264e+06
   9      91.00000   8.11019e+06
   9      92.00000   8.14876e+06
   9      93.00000   8.18733e+06
   9      94.00000   8.22590e+06
   9      95.00000   8.24242e+06
   9      96.00000   8.27548e+06
   9      97.00000   8.31405e+06
   9      98.00000   8.37466e+06
   9      99.00000   8.41322e+06
   9     100.00000   8.45730e+06
   9     101.00000   8.47383e+06
   9     102.00000   8.50138e+06
   9     103.00000   8.53444e+06
   9     104.00000   8.56749e+06
   9     105.00000   8.60055e+06
   9     106.00000   8.65014e+06
   9     107.00000   8.70523e+06
   9     108.00000   8.72727e+06
   9     109.00000   8.75482e+06
   9     110.00000   8.78788e+06
   9     111.00000   8.81543e+06
   9     112.00000   8.86501e+06
   9     113.00000   8.89256e+06
   9     114.00000   8.92562e+06
   9     115.00000   8.97521e+06
   9     116.00000   8.99725e+06
   9     117.00000   9.05785e+06
   9     118.00000   9.07438e+06
   9     119.00000   9.12397e+06
   9     120.00000   9.15152e+06
   9     121.00000   9.18457e+06
   9     122.00000   9.21763e+06
   9     123.00000   9.23967e+06
   9     124.00000   9.29477e+06
   9     125.00000   9.32231e+06
  10      22.11000   1.00000e+09
  10      22.09000   9.96983e+08
  10      22.28000   9.95852e+08
  10      22.74000   9.93967e+08
  10      23.18000   9.90950e+08
  10      23.00000   9.89819e+08
  10      23.61000   9.87934e+08
  10      23.65000   9.85294e+08
  10      23.86000   9.82655e+08
  10      23.98000   9.81146e+08
  10      23.78000   9.78130e+08
  10      24.61000   9.75490e+08
  10      24.73000   9.73228e+08
  10      24.97000   9.71719e+08
  10      25.15000   9.68703e+08
  10      25.25000   9.67195e+08
  10      25.24000   9.64932e+08
  10      25.69000   9.61538e+08
  10      25.76000   9.58899e+08
  10      26.04000   9.56637e+08
  10      26.18000   9.55128e+08
  10      26.43000   9.50603e+08
  10      26.60000   9.48341e+08
  10      26.58000   9.46456e+08
  10      27.04000   9.42685e+08
  10      27.04000   9.39668e+08
  10      27.63000   9.37029e+08
  10      27.78000   9.35143e+08
  10      27.78000   9.33635e+08
  10      27.91000   9.31373e+08
  10      28.37000   9.30241e+08
  10      28.48000   9.26471e+08
  10      28.45000   9.23831e+08
  10      28.89000   9.21946e+08
  10      29.21000   9.18552e+08
  10      29.41000   9.14404e+08
  10      29.58000   9.12519e+08
  10      29.83000   9.10633e+08
  10      29.77000   9.07617e+08
  10      30.24000   9.04600e+08
  10      30.42000   9.00830e+08
  10      30.53000   8.98567e+08
  10      30.92000   8.95551e+08
  10      30.77000   8.92911e+08
  10      31.66000   8.88763e+08
  10      31.72000   8.85747e+08
  10      32.16000   8.83484e+08
  10      32.20000   8.79336e+08
  10      32.50000   8.76697e+08
  10      32.92000   8.72926e+08
  10      33.18000   8.68401e+08
  10      33.37000   8.66516e+08
  10      33.64000   8.63499e+08
  10      33.90000   8.60860e+08
  10      34.12000   8.55204e+08
  10      34.57000   8.51056e+08
  10      34.97000   8.46908e+08
  10      35.10000   8.44646e+08
  10      35.30000   8.40875e+08
  10      35.55000   8.37481e+08
  10      35.72000   8.34465e+08
  10      36.11000   8.31071e+08
  10      36.16000   8.27300e+08
  10      36.80000   8.23529e+08
  10      36.93000   8.19759e+08
  10      37.40000   8.15988e+08
  10      37.18000   8.12594e+08
  10      38.19000   8.08069e+08
  10      38.26000   8.03922e+08
  10      38.43000   7.98643e+08
  10      38.54000   7.93363e+08
  10      38.88000   7.89216e+08
  10      38.69000   7.85445e+08
  10      39.42000   7.80166e+08
  10      39.53000   7.73756e+08
  10      39.80000   7.68854e+08
  10      40.05000   7.64706e+08
  10      40.14000   7.59804e+08
  10      40.44000   7.54148e+08
  10      40.60000   7.50000e+08
  10      40.65000   7.45852e+08
  10      40.93000   7.40950e+08
  10      40.90000   7.34540e+08
  10      41.49000   7.29261e+08
  10      41.85000   7.22097e+08
  10      42.21000   7.15309e+08
  10      42.33000   7.08522e+08
  10      42.67000   6.99472e+08
  10      43.05000   6.94193e+08
  10      42.89000   6.88537e+08
  10      43.18000   6.78733e+08
  10      43.49000   6.70437e+08
  10      43.67000   6.64781e+08
  10      43.79000   6.58748e+08
  10      43.91000   6.50452e+08
  10      44.23000   6.42911e+08
  10      44.29000   6.36878e+08
  10      44.89000   6.28205e+08
  10      45.12000   6.20287e+08
  10      45.23000   6.12745e+08
  10      45.36000   6.04072e+08
  10      45.47000   5.93891e+08
  10      46.02000   5.84087e+08
  10      45.78000   5.73529e+08
  10      46.66000   5.61086e+08
  10      47.02000   5.48265e+08
  10      46.98000   5.36953e+08
  10      47.24000   5.25641e+08
  10      47.42000   5.12821e+08
  10      47.49000   4.99246e+08
  10      47.94000   4.84540e+08
  10      48.24000   4.69834e+08
  10      48.25000   4.53620e+08
  10      48.84000   4.37783e+08
  10      48.75000   4.21192e+08
  10      49.38000   4.02338e+08
  10      49.27000   3.83861e+08
  10      49.72000   3.63424e+08
  10      49.98000   3.38914e+08
  10      50.17000   3.13688e+08
  10      50.49000   2.86614e+08
  10      50.58000   2.60030e+08
  10      51.04000   2.34729e+08
  10      51.22000   2.08899e+08
  10      51.53000   1.86689e+08
  10      51.68000   1.69118e+08
  10      52.18000   1.43477e+08
  10      52.23000   1.39178e+08
  10      52.55000   1.29336e+08
  10      52.88000   1.16176e+08
  10      53.00000   1.06109e+08
  10      53.27000   9.64555e+07
  10      53.71000   8.56335e+07
  10      53.79000   7.64706e+07
  10      54.10000   6.90799e+07
  10      54.25000   6.22172e+07
  10      54.62000   5.41101e+07
  10      54.79000   4.90573e+07
  10      55.37000   4.67195e+07
  10      55.48000   4.21569e+07
  10      55.60000   3.83861e+07
  10      56.06000   3.59578e+07
  10      56.24000   3.19608e+07
  10      56.56000   2.90196e+07
  10      57.20000   2.81109e+07
  10      57.38000   2.57466e+07
  10      57.67000   2.39216e+07
  10      57.86000   2.30543e+07
  10      58.23000   2.12858e+07
  10      58.45000   1.98982e+07
  10      58.64000   1.92798e+07
  10      58.97000   1.79487e+07
  10      59.19000   1.70551e+07
  10      59.59000   1.66101e+07
  10      59.74000   1.58409e+07
  10      60.15000   1.51584e+07
  10      60.26000   1.48228e+07
  10      60.57000   1.42157e+07
  10      60.83000   1.37557e+07
  10      61.12000   1.34351e+07
  10      61.50000   1.30279e+07
  10      61.71000   1.26471e+07
  10      61.98000   1.24246e+07
  10      62.21000   1.21418e+07
  10      62.35000   1.17949e+07
  10      62.78000   1.15422e+07
  10      63.05000   1.13650e+07
  10      63.49000   1.11576e+07
  10      63.56000   1.09691e+07
  10      63.95000   1.07730e+07
  10      64.31000   1.05317e+07
  10      64.40000   1.03620e+07
  10      64.94000   1.02036e+07
  10      64.94000   1.00528e+07
  10      65.47000   9.90196e+06
  10      65.55000   9.77376e+06
  10      65.79000   9.64555e+06
  10      66.09000   9.51735e+06
  10      66.31000   9.39668e+06
  10      66.58000   9.27979e+06
  10      66.77000   9.17421e+06
  10      66.98000   9.06109e+06
  10      67.38000   8.95551e+06
  10      67.65000   8.85370e+06
  10      67.71000   8.76697e+06
  10      67.96000   8.66516e+06
  10      68.32000   8.56335e+06
  10      68.64000   8.46908e+06
  10      68.83000   8.38235e+06
  10      68.99000   8.29186e+06
  10      69.25000   8.20890e+06
  10      69.56000   8.12217e+06
  10      69.83000   8.03922e+06
  10      70.08000   7.96380e+06
  10      70.21000   7.88462e+06
  10      70.62000   7.80920e+06
  10      70.70000   7.73379e+06
  10      71.05000   7.66214e+06
  10      71.30000   7.59427e+06
  10      71.53000   7.52262e+06
  10      71.85000   7.45475e+06
  10      72.05000   7.39065e+06
  10      72.17000   7.33032e+06
  10      72.14000   7.25867e+06
  10      73.09000   7.19457e+06
  10      73.54000   7.13424e+06
  10      74.13000   7.08522e+06
  10      74.34000   7.03243e+06
  10      74.70000   6.99095e+06
  10      74.82000   6.94193e+06
  10      74.88000   6.89668e+06
  10      75.05000   6.85143e+06
  10      75.44000   6.80995e+06
  10      75.45000   6.77225e+06
  10      75.85000   6.73831e+06
  10      75.92000   6.70060e+06
  10      76.25000   6.67044e+06
  10      76.43000   6.64404e+06
  10      76.56000   6.61388e+06
  10      76.91000   6.58748e+06
  10      77.23000   6.56109e+06
  10      77.50000   6.54223e+06
  10      77.74000   6.52338e+06
  10      77.88000   6.50452e+06
  10      78.18000   6.48567e+06
  10      78.34000   6.47436e+06
  10      78.49000   6.45928e+06
  10      78.93000   6.44796e+06
  10      79.13000   6.43665e+06
  10      79.38000   6.42534e+06
  10      79.36000   6.41780e+06
  10      79.93000   6.40649e+06
  10      79.97000   6.39894e+06
  10      80.55000   6.39894e+06
  10      80.65000   6.39517e+06
  10      81.00000   6.38763e+06
  10      81.30000   6.38386e+06
  10      81.50000   6.38009e+06
  10      81.75000   6.37632e+06
  10      82.16000   6.38009e+06
  10      82.25000   6.37255e+06
  10      82.61000   6.37632e+06
  10      82.77000   6.37255e+06
  10      83.18000   6.37255e+06
  10      83.26000   6.37255e+06
  10      83.61000   6.37632e+06
  10      83.77000   6.37632e+06
  10      84.16000   6.38009e+06
  10      84.28000   6.38009e+06
  10      84.55000   6.38386e+06
  10      84.68000   6.38763e+06
  10      85.04000   6.39140e+06
  10      85.13000   6.39140e+06
  10      85.39000   6.39517e+06
  10      85.53000   6.39517e+06
  10      85.76000   6.40649e+06
  10      86.01000   6.41026e+06
  10      86.28000   6.41780e+06
  10      86.53000   6.42157e+06
  10      86.77000   6.42534e+06
  10      87.03000   6.43288e+06
  10      87.28000   6.43665e+06
  10      87.44000   6.44042e+06
  10      87.75000   6.44796e+06
  10      87.91000   6.44796e+06
  10      88.21000   6.45551e+06
  10      88.37000   6.46305e+06
  10      88.65000   6.47059e+06
  10      88.81000   6.47436e+06
  10      89.15000   6.48190e+06
  10      89.35000   6.48567e+06
  10      89.53000   6.49321e+06
  10      89.89000   6.50075e+06
  10      90.06000   6.50452e+06
  10      90.37000   6.50830e+06
  10      90.60000   6.51961e+06
  10      90.77000   6.52715e+06
  10      91.15000   6.53092e+06
  10      91.21000   6.53469e+06
  10      91.41000   6.54977e+06
  10      91.50000   6.54977e+06
  10      91.91000   6.56109e+06
  10      92.18000   6.57240e+06
  10      92.39000   6.57994e+06
  10      92.70000   6.58748e+06
  10      92.93000   6.59502e+06
  10      93.21000   6.60256e+06
  10      93.59000   6.61388e+06
  10      93.75000   6.61765e+06
  10      94.20000   6.62896e+06
  10      94.37000   6.63273e+06
  10      94.70000   6.63650e+06
  10      94.83000   6.65158e+06
  10      95.08000   6.65913e+06
  10      95.39000   6.66667e+06
  10      95.74000   6.67421e+06
  10      96.50000   6.68552e+06
  10      96.56000   6.69306e+06
  10      97.04000   6.69683e+06
  10      97.21000   6.70437e+06
  10      97.24000   6.71569e+06
  10      97.91000   6.72323e+06
  10      98.01000   6.72323e+06
  10      98.42000   6.84389e+06
  10      98.51000   6.73454e+06
  10      98.94000   6.74585e+06
  10      99.11000   6.75716e+06
  10      99.41000   6.76094e+06
  10      99.54000   6.76471e+06
  10      99.93000   6.77602e+06
  10     100.13000   6.78733e+06
  10     100.27000   6.78733e+06
  10     100.58000   6.79487e+06
  10     100.91000   6.80995e+06
  10     100.99000   6.81373e+06
  10     101.25000   6.81373e+06
  10     101.53000   6.82881e+06
  10     101.71000   6.83635e+06
  10     102.11000   6.84012e+06
  10     102.31000   6.84766e+06
  10     102.47000   6.85897e+06
  10     102.75000   6.86275e+06
  10     102.95000   6.86652e+06
  10     103.19000   6.87783e+06
  10     103.50000   6.88537e+06
  10     103.55000   6.88537e+06
  10     103.92000   6.90045e+06
  10     104.07000   6.90422e+06
  10     104.32000   6.90422e+06
  10     104.71000   6.91931e+06
  10     104.81000   6.92685e+06
  10     105.11000   6.92685e+06
  10     105.35000   6.93816e+06
  10     105.63000   6.95701e+06
  10     105.79000   6.94947e+06
  10     106.11000   6.96078e+06
  10     106.39000   6.96833e+06
  10     106.50000   6.97210e+06
  10     106.97000   6.97964e+06
  10     107.07000   6.99095e+06
  10     107.34000   6.99472e+06
  10     107.58000   7.00226e+06
  10     107.83000   7.01357e+06
  10     108.11000   7.01735e+06
  10     108.31000   7.02489e+06
  10     108.58000   7.03997e+06
  10     108.88000   7.04374e+06
  10     109.20000   7.04751e+06
  10     109.50000   7.05882e+06
  10     109.56000   7.06637e+06
  10     109.99000   7.07391e+06
  10     110.08000   7.08145e+06
  10     110.69000   7.09653e+06
  10     110.71000   7.10030e+06
  10     111.17000   7.10784e+06
  10     111.60000   7.11916e+06
  10     111.72000   7.12293e+06
  10     111.94000   7.13047e+06
  10     112.30000   7.14178e+06
  10     112.39000   7.14932e+06
  10     112.43000   7.15309e+06
  10     112.94000   7.16440e+06
  10     113.15000   7.17195e+06
  10     113.39000   7.17572e+06
  10     113.64000   7.18703e+06
  10     114.02000   7.19834e+06
  10     114.12000   7.20211e+06
  10     114.61000   7.21342e+06
  10     114.97000   7.22474e+06
  10     114.68000   7.22474e+06
  10     115.31000   7.23605e+06
  10     115.38000   7.24736e+06
  10     115.66000   7.25490e+06
  10     115.93000   7.25867e+06
  10     116.02000   7.26998e+06
  10     116.36000   7.28130e+06
  10     116.66000   7.28507e+06
  10     116.98000   7.38311e+06
  10     117.06000   7.36425e+06
  10     117.62000   7.34540e+06
  10     117.64000   7.33032e+06
  10     118.00000   7.32655e+06
  10     118.42000   7.33409e+06
  10     118.48000   7.33786e+06
  10     119.07000   7.34917e+06
  10     118.68000   7.35294e+06
  10     119.57000   7.36425e+06
  10     119.54000   7.37179e+06
  10     119.79000   7.37557e+06
  10     120.07000   7.38688e+06
  10     120.39000   7.39819e+06
  10     120.37000   7.39819e+06
  10     120.74000   7.40950e+06
  10     120.89000   7.42081e+06
  10     121.15000   7.42836e+06
  10     121.42000   7.43590e+06
  10     121.41000   7.43967e+06
  10     121.83000   7.45098e+06
  10     122.17000   7.45852e+06
  10     122.27000   7.46606e+06
  10     122.65000   7.47738e+06
  10     122.83000   7.47738e+06
  10     123.33000   7.49246e+06
  10     123.14000   7.49623e+06
  10     123.71000   7.50377e+06
  10     123.96000   7.51508e+06
  10     123.93000   7.51885e+06
  10     124.49000   7.52640e+06
  10     124.73000   7.54148e+06
  10     124.53000   7.53771e+06
  10     125.16000   7.54902e+06
  10     125.66000   7.56410e+06
  10     125.72000   7.57164e+06
  10     126.34000   7.57919e+06
  10     126.56000   7.59050e+06
  10     126.68000   7.59804e+06
  10     127.03000   7.60558e+06
  10     126.97000   7.60935e+06
  10     127.21000   7.62443e+06
  10     127.79000   7.63575e+06
  10     127.84000   7.63952e+06
  10     128.12000   7.64706e+06
  10     128.36000   7.65460e+06
  10     128.65000   7.66214e+06
  10     128.76000   7.66968e+06
  10     128.97000   7.67345e+06
  10     129.52000   7.68477e+06
  10     129.29000   7.68477e+06
  10     130.22000   7.69985e+06
  10     130.11000   7.70362e+06
  10     130.44000   7.71493e+06
  10     130.71000   7.72247e+06
  10     131.18000   7.73379e+06
  10     130.74000   7.73756e+06
  10     131.50000   7.74133e+06
  10     131.64000   7.75641e+06
  10     131.83000   7.75641e+06
  10     131.85000   7.76772e+06
  10     132.46000   7.77526e+06
  10     132.24000   7.78658e+06
  10     132.87000   7.79035e+06
  10     132.78000   7.80166e+06
  10     133.12000   7.80543e+06
  10     133.32000   7.81297e+06
  10     133.87000   7.82428e+06
  10     134.01000   7.83560e+06
  10     134.32000   7.83560e+06
  10     134.36000   7.84691e+06
  10     134.74000   7.85445e+06
  10     134.78000   7.85822e+06
  10     134.91000   7.87330e+06
  10     135.30000   7.88084e+06
  10     135.10000   7.88462e+06
  10     135.90000   7.89593e+06
  11      20.60000   1.00000e+09
  11      21.16000   9.94685e+08
  11      21.15000   9.87735e+08
  11      21.72000   9.83647e+08
  11      21.74000   9.80376e+08
  11      22.08000   9.76697e+08
  11      22.04000   9.73426e+08
  11      22.56000   9.70155e+08
  11      22.62000   9.63614e+08
  11      22.99000   9.59526e+08
  11      23.01000   9.56255e+08
  11      23.46000   9.52167e+08
  11      23.52000   9.45217e+08
  11      23.88000   9.39493e+08
  11      24.06000   9.33769e+08
  11      24.31000   9.29681e+08
  11      24.99000   9.22322e+08
  11      24.98000   9.17416e+08
  11      25.40000   9.12919e+08
  11      25.54000   9.08422e+08
  11      25.59000   9.04742e+08
  11      25.83000   9.00654e+08
  11      25.83000   8.95748e+08
  11      26.11000   8.88798e+08
  11      26.48000   8.81848e+08
  11      26.52000   8.76533e+08
  11      26.85000   8.71218e+08
  11      27.04000   8.63451e+08
  11      27.33000   8.58136e+08
  11      27.34000   8.52412e+08
  11      28.24000   8.46280e+08
  11      28.29000   8.41374e+08
  11      28.59000   8.36877e+08
  11      28.62000   8.31562e+08
  11      29.17000   8.25838e+08
  11      29.01000   8.20114e+08
  11      29.91000   8.14391e+08
  11      29.81000   8.09076e+08
  11      30.13000   8.02535e+08
  11      30.34000   7.93132e+08
  11      30.77000   7.86999e+08
  11      30.81000   7.82093e+08
  11      31.18000   7.76778e+08
  11      31.17000   7.71464e+08
  11      31.41000   7.65740e+08
  11      31.49000   7.58381e+08
  11      32.00000   7.48978e+08
  11      32.30000   7.39984e+08
  11      32.63000   7.30581e+08
  11      32.86000   7.24857e+08
  11      33.10000   7.17907e+08
  11      33.25000   7.12592e+08
  11      33.36000   7.05642e+08
  11      33.63000   6.99101e+08
  11      33.91000   6.92968e+08
  11      34.01000   6.85200e+08
  11      34.48000   6.77433e+08
  11      34.61000   6.71300e+08
  11      34.83000   6.63123e+08
  11      34.91000   6.54947e+08
  11      35.26000   6.46770e+08
  11      35.36000   6.39411e+08
  11      35.71000   6.31643e+08
  11      35.97000   6.23058e+08
  11      36.20000   6.14473e+08
  11      36.37000   6.08749e+08
  11      36.68000   6.00981e+08
  11      36.86000   5.90352e+08
  11      37.47000   5.82993e+08
  11      37.48000   5.75634e+08
  11      37.97000   5.66231e+08
  11      38.12000   5.58054e+08
  11      38.25000   5.51104e+08
  11      38.59000   5.41292e+08
  11      38.84000   5.31889e+08
  11      38.93000   5.23303e+08
  11      39.12000   5.12265e+08
  11      39.48000   5.00409e+08
  11      39.81000   4.89370e+08
  11      40.01000   4.79558e+08
  11      40.32000   4.66476e+08
  11      40.48000   4.54620e+08
  11      40.79000   4.42764e+08
  11      41.04000   4.28455e+08
  11      41.18000   4.15372e+08
  11      41.47000   4.00123e+08
  11      41.54000   3.83442e+08
  11      42.13000   3.65372e+08
  11      42.26000   3.47302e+08
  11      42.44000   3.28986e+08
  11      42.71000   3.07482e+08
  11      43.07000   2.84832e+08
  11      43.37000   2.58095e+08
  11      43.62000   2.33197e+08
  11      44.00000   2.00245e+08
  11      44.21000   1.78741e+08
  11      44.53000   1.49550e+08
  11      44.86000   1.32052e+08
  11      44.98000   1.24775e+08
  11      45.23000   1.07359e+08
  11      45.45000   9.40311e+07
  11      45.81000   8.50777e+07
  11      45.90000   7.51840e+07
  11      46.48000   6.61488e+07
  11      46.81000   5.81357e+07
  11      46.87000   5.28209e+07
  11      53.26000   1.37735e+07
  11      53.68000   1.33565e+07
  11      53.75000   1.31112e+07
  11      54.04000   1.28782e+07
  11      54.27000   1.25756e+07
  11      54.47000   1.21872e+07
  11      54.86000   1.19215e+07
  11      55.07000   1.17212e+07
  11      55.31000   1.15209e+07
  11      55.58000   1.13123e+07
  11      55.81000   1.11161e+07
  11      56.26000   1.09485e+07
  11      56.37000   1.08258e+07
  11      56.72000   1.06582e+07
  11      57.02000   1.04988e+07
  11      57.28000   1.03598e+07
  11      57.48000   1.02412e+07
  11      57.73000   1.01104e+07
  11      57.92000   9.98774e+06
  11      58.28000   9.85691e+06
  11      58.45000   9.73426e+06
  11      58.78000   9.62796e+06
  11      58.94000   9.51758e+06
  11      59.10000   9.39902e+06
  11      59.47000   9.30090e+06
  11      59.76000   9.20278e+06
  11      60.02000   9.11284e+06
  11      60.19000   9.02698e+06
  11      60.44000   8.92886e+06
  11      60.62000   8.83074e+06
  11      60.89000   8.73671e+06
  11      61.15000   8.63859e+06
  11      61.48000   8.55274e+06
  11      61.67000   8.46280e+06
  11      61.98000   8.38103e+06
  11      62.27000   8.30744e+06
  11      62.41000   8.24203e+06
  11      62.70000   8.17661e+06
  11      63.00000   8.11120e+06
  11      63.27000   8.04170e+06
  11      63.54000   7.98855e+06
  11      63.72000   7.93540e+06
  11      64.18000   7.88226e+06
  11      64.37000   7.82911e+06
  11      64.59000   7.77596e+06
  11      64.78000   7.72690e+06
  11      65.03000   7.66966e+06
  11      65.43000   7.60834e+06
  11      65.54000   7.56337e+06
  11      65.64000   7.51431e+06
  11      66.18000   7.46934e+06
  11      66.38000   7.41619e+06
  11      66.80000   7.37531e+06
  11      66.76000   7.33442e+06
  11      67.37000   7.29354e+06
  11      67.20000   7.25675e+06
  11      67.72000   7.21995e+06
  11      67.87000   7.18724e+06
  11      68.30000   7.15454e+06
  11      68.36000   7.12592e+06
  11      68.48000   7.09730e+06
  11      68.93000   7.07277e+06
  11      69.17000   7.04007e+06
  11      69.50000   7.01962e+06
  11      69.70000   6.99918e+06
  11      69.97000   6.97465e+06
  11      70.01000   6.96239e+06
  11      70.44000   6.94195e+06
  11      70.47000   6.92559e+06
  11      70.85000   6.91333e+06
  11      71.05000   6.89697e+06
  11      71.38000   6.88471e+06
  11      71.53000   6.87653e+06
  11      71.81000   6.86836e+06
  11      71.91000   6.86018e+06
  11      72.23000   6.85200e+06
  11      72.41000   6.84791e+06
  11      72.73000   6.83974e+06
  11      72.85000   6.83565e+06
  11      73.22000   6.83156e+06
  11      73.52000   6.83156e+06
  11      73.67000   6.83156e+06
  11      73.94000   6.82339e+06
  11      74.10000   6.82339e+06
  11      74.49000   6.82339e+06
  11      74.62000   6.82339e+06
  11      74.87000   6.82747e+06
  11      75.05000   6.83156e+06
  11      75.52000   6.83156e+06
  11      75.53000   6.83565e+06
  11      75.92000   6.83974e+06
  11      76.03000   6.83974e+06
  11      76.40000   6.84383e+06
  11      76.56000   6.85200e+06
  11      76.76000   6.85200e+06
  11      77.08000   6.86018e+06
  11      77.34000   6.86427e+06
  11      77.60000   6.86836e+06
  11      77.89000   6.87244e+06
  11      78.16000   6.88062e+06
  11      78.57000   6.88471e+06
  11      78.66000   6.89289e+06
  11      78.90000   6.89697e+06
  11      79.06000   6.90515e+06
  11      79.35000   6.91333e+06
  11      79.64000   6.92150e+06
  11      79.81000   6.92559e+06
  11      80.12000   6.93377e+06
  11      80.33000   6.93786e+06
  11      80.62000   6.95012e+06
  11      80.86000   6.95421e+06
  11      81.14000   6.96648e+06
  11      81.47000   6.97056e+06
  11      81.60000   6.97874e+06
  11      81.78000   6.98692e+06
  11      82.13000   6.99101e+06
  11      82.32000   6.99918e+06
  11      82.49000   7.00736e+06
  11      82.90000   7.01554e+06
  11      83.14000   7.02371e+06
  11      83.49000   7.03189e+06
  11      83.73000   7.03598e+06
  11      84.03000   7.04415e+06
  11      84.14000   7.05642e+06
  11      84.51000   7.06051e+06
  11      84.59000   7.07277e+06
  11      85.09000   7.08095e+06
  11      85.26000   7.08095e+06
  11      85.58000   7.08913e+06
  11      85.85000   7.09730e+06
  11      86.14000   7.10139e+06
  11      86.42000   7.10957e+06
  11      86.75000   7.12183e+06
  11      86.68000   7.12183e+06
  11      87.01000   7.13410e+06
  11      86.97000   7.14227e+06
  11      87.39000   7.14636e+06
  11      87.57000   7.15863e+06
  11      87.91000   7.16680e+06
  11      88.13000   7.17498e+06
  11      88.42000   7.18724e+06
  11      88.68000   7.19133e+06
  11      88.81000   7.20360e+06
  11      89.16000   7.21177e+06
  11      89.37000   7.21995e+06
  11      89.63000   7.22813e+06
  11      89.90000   7.23630e+06
  11      90.07000   7.24039e+06
  11      90.58000   7.25266e+06
  11      90.78000   7.25675e+06
  11      91.01000   7.26901e+06
  11      91.14000   7.27310e+06
  11      91.48000   7.28128e+06
  11      91.94000   7.28536e+06
  11      91.91000   7.29763e+06
  11      92.18000   7.30581e+06
  11      92.50000   7.30989e+06
  11      92.67000   7.31807e+06
  11      93.13000   7.32216e+06
  11      93.21000   7.33034e+06
  11      93.59000   7.33442e+06
  11      93.64000   7.34669e+06
  11      94.08000   7.35078e+06
  11      94.32000   7.35895e+06
  11      94.62000   7.36713e+06
  11      94.68000   7.37531e+06
  11      95.12000   7.38348e+06
  11      95.28000   7.38757e+06
  11      95.44000   7.39984e+06
  11      95.72000   7.40801e+06
  11      95.85000   7.41619e+06
  11      96.34000   7.42845e+06
  11      96.52000   7.43254e+06
  11      96.73000   7.43663e+06
  11      96.82000   7.44890e+06
  11      97.47000   7.45707e+06
  11      97.32000   7.46116e+06
  11      97.79000   7.46934e+06
  11      98.14000   7.48160e+06
  11      98.03000   7.48569e+06
  11      98.49000   7.50204e+06
  11      98.74000   7.50613e+06
  11      98.99000   7.51431e+06
  11      99.46000   7.51840e+06
  11      99.44000   7.53475e+06
  11      99.97000   7.53884e+06
  11      99.89000   7.54702e+06
  11     100.59000   7.55519e+06
  11     100.59000   7.56337e+06
  11     101.26000   7.56746e+06
  11     101.19000   7.57972e+06
  11     101.61000   7.58381e+06
  11     101.54000   7.60016e+06
  11     102.02000   7.60425e+06
  11     102.16000   7.60834e+06
  11     102.50000   7.62061e+06
  11     102.73000   7.62469e+06
  11     102.95000   7.64513e+06
  11     103.13000   7.64513e+06
  11     103.30000   7.65740e+06
  11     103.86000   7.66149e+06
  11     103.60000   7.67375e+06
  11     104.29000   7.68193e+06
  11     104.40000   7.68602e+06
  11     104.48000   7.70237e+06
  11     104.86000   7.70237e+06
  11     105.07000   7.71464e+06
  11     105.59000   7.71872e+06
  11     105.44000   7.73508e+06
  11     106.14000   7.73917e+06
  11     106.02000   7.74734e+06
  11     106.53000   7.75552e+06
  11     106.68000   7.75552e+06
  11     106.92000   7.77187e+06
  11     107.22000   7.78005e+06
  11     107.32000   7.78823e+06
  11     107.78000   7.79231e+06
  11     107.91000   7.80867e+06
  11     108.08000   7.80867e+06
  11     108.32000   7.82093e+06
  11     108.74000   7.82911e+06
  11     108.71000   7.83320e+06
  11     109.00000   7.84955e+06
  11     109.37000   7.84955e+06
  11     109.35000   7.86999e+06
  11     110.03000   7.86590e+06
  11     109.92000   7.88226e+06
  11     110.48000   7.88635e+06
  11     110.44000   7.89861e+06
  11     110.82000   7.90679e+06
  11     110.95000   7.91087e+06
  11     111.46000   7.91905e+06
  11     111.38000   7.93132e+06
  11     112.04000   7.93949e+06
  11     111.91000   7.94767e+06
  11     112.53000   7.95585e+06
  11     112.50000   7.95993e+06
  11     112.85000   7.97220e+06
  11     112.94000   7.98038e+06
  11     113.49000   7.98446e+06
  11     113.47000   7.99673e+06
  11     113.90000   8.00082e+06
  11     113.98000   8.01308e+06
  11     114.39000   8.01308e+06
  11     114.25000   8.02944e+06
  11     114.85000   8.03352e+06
  11     115.07000   8.04170e+06
  11     115.39000   8.04988e+06
  11     115.03000   8.06214e+06
  11     116.04000   8.06623e+06
  11     116.21000   8.07032e+06
  11     116.50000   8.08258e+06
  11     116.51000   8.09076e+06
  11     116.87000   8.10303e+06
  11     117.16000   8.10711e+06
  11     117.53000   8.11938e+06
  11     117.66000   8.12347e+06
  11     117.88000   8.13573e+06
  11     118.32000   8.13982e+06
  11     118.27000   8.15209e+06
  11     118.82000   8.15617e+06
  11     118.81000   8.16435e+06
  11     118.96000   8.18070e+06
  11     119.39000   8.18070e+06
  11     119.41000   8.19297e+06
  11     119.73000   8.20523e+06
  11     119.88000   8.20523e+06
  11     120.31000   8.21750e+06
  11     120.25000   8.22567e+06
  11     120.38000   8.24203e+06
  11     121.30000   8.24612e+06
  11     121.32000   8.25020e+06
  11     121.51000   8.26656e+06
  11     121.97000   8.27065e+06
  11     121.77000   8.27473e+06
  11     122.06000   8.29109e+06
  11     122.89000   8.29109e+06
  11     122.89000   8.29926e+06
  11     123.13000   8.31562e+06
  11     123.31000   8.32379e+06
  11     123.72000   8.32788e+06
  11     123.88000   8.33606e+06
  11     124.09000   8.35241e+06
  11     124.54000   8.35241e+06
  11     124.43000   8.36468e+06
  11     124.70000   8.37694e+06
  11     125.02000   8.38103e+06
  11     125.23000   8.38921e+06
  11     125.39000   8.40556e+06
  11     125.64000   8.40965e+06
  11     125.82000   8.41783e+06
  11     126.35000   8.42191e+06
  11     126.19000   8.43827e+06
  11     126.80000   8.44235e+06
  11     126.81000   8.45053e+06
  11     127.11000   8.46280e+06
  11     127.60000   8.46688e+06
  11     127.47000   8.47915e+06
  11     127.78000   8.48733e+06
  11     128.22000   8.48733e+06
  11     127.96000   8.49959e+06
  11     128.81000   8.50777e+06
  11     128.90000   8.51594e+06
  11     129.04000   8.52821e+06
  11     129.66000   8.52821e+06
  11     129.64000   8.54047e+06
  11     129.93000   8.54865e+06
  11     130.28000   8.55683e+06
  11     130.45000   8.56909e+06
  11     130.84000   8.56909e+06
  11     131.08000   8.57727e+06
  11     131.09000   8.59362e+06
  11     131.49000   8.59771e+06
  11     131.88000   8.60180e+06
  11     131.90000   8.61815e+06
  11     132.31000   8.62224e+06
  11     132.46000   8.62633e+06
  11     132.51000   8.64268e+06
  11     132.96000   8.64677e+06
  11     133.42000   8.64677e+06
  11     133.18000   8.66721e+06
  11     133.69000   8.66721e+06
  11     134.08000   8.67539e+06
  11     134.00000   8.69174e+06
  11     134.55000   8.69174e+06
  11     134.85000   8.69992e+06
  11     134.65000   8.71218e+06
  12      21.71000   1.00000e+09
  12      22.03000   9.93253e+08
  12      22.64000   9.86506e+08
  12      22.72000   9.80723e+08
  12      23.21000   9.74458e+08
  12      23.22000   9.68675e+08
  12      23.48000   9.63855e+08
  12      23.68000   9.58072e+08
  12      23.96000   9.52771e+08
  12      23.90000   9.48434e+08
  12      24.20000   9.43133e+08
  12      24.16000   9.36386e+08
  12      24.69000   9.29157e+08
  12      24.71000   9.20964e+08
  12      25.31000   9.13253e+08
  12      25.31000   9.07952e+08
  12      25.86000   9.01687e+08
  12      26.05000   8.93976e+08
  12      26.70000   8.87229e+08
  12      26.79000   8.81928e+08
  12      27.15000   8.76145e+08
  12      27.09000   8.70361e+08
  12      27.38000   8.63133e+08
  12      27.47000   8.56386e+08
  12      27.62000   8.49157e+08
  12      27.83000   8.41928e+08
  12      28.19000   8.33735e+08
  12      28.40000   8.27470e+08
  12      28.43000   8.21205e+08
  12      28.69000   8.14458e+08
  12      28.88000   8.05301e+08
  12      29.20000   7.98554e+08
  12      29.37000   7.89398e+08
  12      29.64000   7.79277e+08
  12      29.98000   7.71566e+08
  12      29.94000   7.62410e+08
  12      30.52000   7.53735e+08
  12      30.65000   7.44096e+08
  12      31.08000   7.35422e+08
  12      31.14000   7.26747e+08
  12      31.65000   7.17108e+08
  12      32.04000   7.08434e+08
  12      32.37000   7.00241e+08
  12      32.33000   6.93494e+08
  12      32.56000   6.82410e+08
  12      32.80000   6.71325e+08
  12      33.24000   6.60241e+08
  12      33.50000   6.49639e+08
  12      33.65000   6.40482e+08
  12      33.92000   6.29398e+08
  12      34.21000   6.19277e+08
  12      34.46000   6.10602e+08
  12      34.56000   6.00964e+08
  12      34.81000   5.89398e+08
  12      34.87000   5.76386e+08
  12      35.20000   5.61446e+08
  12      35.50000   5.47470e+08
  12      35.65000   5.32530e+08
  12      36.04000   5.19036e+08
  12      36.32000   5.05542e+08
  12      36.39000   4.91566e+08
  12      36.80000   4.73928e+08
  12      37.03000   4.55181e+08
  12      37.50000   4.38313e+08
  12      37.57000   4.21831e+08
  12      38.04000   4.03277e+08
  12      38.03000   3.82651e+08
  12      38.68000   3.62265e+08
  12      38.82000   3.40096e+08
  12      39.11000   3.16771e+08
  12      39.30000   2.93060e+08
  12      39.49000   2.67277e+08
  12      39.80000   2.37590e+08
  12      40.10000   2.14988e+08
  12      40.65000   1.88096e+08
  12      40.96000   1.75084e+08
  12      41.06000   1.60867e+08
  12      41.53000   1.39084e+08
  12      41.58000   1.29398e+08
  12      42.08000   1.19663e+08
  12      42.15000   1.07181e+08
  12      42.44000   9.63373e+07
  12      42.77000   8.77108e+07
  12      43.07000   7.99518e+07
  12      43.18000   7.18554e+07
  12      43.54000   6.46747e+07
  12      43.84000   5.93253e+07
  12      44.08000   5.38795e+07
  12      44.35000   4.84819e+07
  12      44.64000   4.59952e+07
  12      44.88000   4.18843e+07
  12      45.23000   3.84048e+07
  12      45.39000   3.69012e+07
  12      45.62000   3.38795e+07
  12      46.01000   3.08916e+07
  12      46.35000   2.91277e+07
  12      46.53000   2.72145e+07
  12      46.87000   2.54024e+07
  12      47.19000   2.44964e+07
  12      47.30000   2.31518e+07
  12      47.70000   2.17880e+07
  12      47.97000   2.10506e+07
  12      48.30000   2.01446e+07
  12      48.71000   1.92867e+07
  12      48.94000   1.87952e+07
  12      49.18000   1.80337e+07
  12      49.28000   1.72964e+07
  12      49.95000   1.67518e+07
  12      50.04000   1.62410e+07
  12      50.30000   1.57590e+07
  12      50.64000   1.53831e+07
  12      50.87000   1.49108e+07
  12      51.08000   1.44723e+07
  12      51.51000   1.41590e+07
  12      51.87000   1.38265e+07
  12      51.90000   1.35373e+07
  12      52.30000   1.32771e+07
  12      52.42000   1.30217e+07
  12      52.70000   1.27759e+07
  12      52.99000   1.25687e+07
  12      53.18000   1.23711e+07
  12      53.50000   1.21831e+07
  12      53.53000   1.20096e+07
  12      54.20000   1.18265e+07
  12      54.38000   1.16627e+07
  12      54.88000   1.15229e+07
  12      54.90000   1.14120e+07
  12      55.27000   1.12819e+07
  12      55.32000   1.11711e+07
  12      55.97000   1.10410e+07
  12      56.01000   1.09349e+07
  12      56.67000   1.08193e+07
  12      56.33000   1.07229e+07
  12      57.11000   1.06072e+07
  12      57.37000   1.04723e+07
  12      57.65000   1.03614e+07
  12      57.92000   1.02651e+07
  12      58.07000   1.01687e+07
  12      58.20000   1.00771e+07
  12      58.51000   9.98554e+06
  12      58.71000   9.88916e+06
  12      59.03000   9.79277e+06
  12      59.06000   9.70602e+06
  12      59.45000   9.60964e+06
  12      59.80000   9.51807e+06
  12      59.90000   9.43614e+06
  12      60.33000   9.35904e+06
  12      60.37000   9.28193e+06
  12      60.69000   9.20964e+06
  12      60.72000   9.13253e+06
  12      61.04000   9.05542e+06
  12      61.28000   8.97831e+06
  12      61.48000   8.89639e+06
  12      61.75000   8.83373e+06
  12      61.78000   8.76145e+06
  12      62.32000   8.69398e+06
  12      62.53000   8.62169e+06
  12      62.79000   8.55904e+06
  12      62.90000   8.50120e+06
  12      63.25000   8.44337e+06
  12      63.47000   8.39036e+06
  12      63.59000   8.34217e+06
  12      63.92000   8.29880e+06
  12      64.06000   8.25542e+06
  12      64.30000   8.21205e+06
  12      64.64000   8.16867e+06
  12      64.79000   8.13012e+06
  12      65.08000   8.09639e+06
  12      65.15000   8.06265e+06
  12      65.51000   8.02892e+06
  12      65.79000   8.00482e+06
  12      66.07000   7.97590e+06
  12      66.18000   7.95181e+06
  12      66.49000   7.92771e+06
  12      66.68000   7.90843e+06
  12      67.03000   7.88916e+06
  12      67.14000   7.87470e+06
  12      67.49000   7.85542e+06
  12      67.58000   7.84578e+06
  12      67.83000   7.83133e+06
  12      68.26000   7.82169e+06
  12      68.62000   7.80723e+06
  12      68.64000   7.80241e+06
  12      69.00000   7.79277e+06
  12      69.20000   7.78795e+06
  12      69.55000   7.78313e+06
  12      69.74000   7.77831e+06
  12      69.89000   7.77831e+06
  12      70.16000   7.77349e+06
  12      70.42000   7.77349e+06
  12      70.70000   7.77349e+06
  12      70.96000   7.77831e+06
  12      71.34000   7.77831e+06
  12      71.51000   7.77831e+06
  12      71.75000   7.78313e+06
  12      72.05000   7.78313e+06
  12      72.21000   7.78795e+06
  12      72.53000   7.79277e+06
  12      72.63000   7.79759e+06
  12      73.15000   7.79759e+06
  12      73.21000   7.80723e+06
  12      73.64000   7.81205e+06
  12      73.84000   7.82169e+06
  12      74.11000   7.82651e+06
  12      74.42000   7.83133e+06
  12      74.53000   7.84096e+06
  12      74.87000   7.84578e+06
  12      75.12000   7.85542e+06
  12      75.36000   7.86506e+06
  12      75.73000   7.86988e+06
  12      75.97000   7.87470e+06
  12      76.25000   7.88434e+06
  12      76.54000   7.88916e+06
  12      76.73000   7.89880e+06
  12      76.97000   7.90361e+06
  12      77.26000   7.90843e+06
  12      77.45000   7.91325e+06
  12      77.67000   7.92289e+06
  12      77.89000   7.93253e+06
  12      78.17000   7.93735e+06
  12      78.42000   7.94217e+06
  12      78.56000   7.95663e+06
  12      78.88000   8.06747e+06
  12      79.09000   7.93735e+06
  12      79.26000   7.96627e+06
  12      79.39000   7.98554e+06
  12      79.66000   8.00000e+06
  12      79.80000   8.01446e+06
  12      80.20000   8.02410e+06
  12      80.36000   8.03373e+06
  12      80.55000   8.04337e+06
  12      80.94000   8.05301e+06
  12      81.14000   8.06747e+06
  12      81.51000   8.07711e+06
  12      81.68000   8.08193e+06
  12      82.02000   8.09639e+06
  12      82.16000   8.10602e+06
  12      82.50000   8.11084e+06
  12      82.70000   8.12530e+06
  12      83.08000   8.13494e+06
  12      83.33000   8.13976e+06
  12      83.68000   8.14940e+06
  12      83.76000   8.15904e+06
  12      84.09000   8.16386e+06
  12      84.32000   8.17349e+06
  12      84.53000   8.17831e+06
  12      84.77000   8.18795e+06
  12      85.04000   8.19277e+06
  12      85.20000   8.20723e+06
  12      85.55000   8.21687e+06
  12      85.63000   8.22651e+06
  12      86.02000   8.23614e+06
  12      86.24000   8.24578e+06
  12      86.50000   8.25060e+06
  12      86.78000   8.26024e+06
  12      86.99000   8.26988e+06
  12      87.22000   8.27470e+06
  12      87.38000   8.29398e+06
  12      87.59000   8.30361e+06
  12      87.95000   8.30843e+06
  12      88.11000   8.32771e+06
  12      88.58000   8.33735e+06
  12      88.69000   8.34217e+06
  12      89.19000   8.35663e+06
  12      89.26000   8.36145e+06
  12      89.80000   8.37108e+06
  12      89.76000   8.38072e+06
  12      90.09000   8.39036e+06
  12      90.37000   8.39518e+06
  12      90.58000   8.40964e+06
  12      90.90000   8.41446e+06
  12      91.11000   8.42410e+06
  12      91.56000   8.43373e+06
  12      91.55000   8.43855e+06
  12      91.94000   8.45301e+06
  12      92.09000   8.46265e+06
  12      92.39000   8.46747e+06
  12      92.47000   8.48193e+06
  12      92.91000   8.49157e+06
  12      92.96000   8.49639e+06
  12      93.31000   8.50602e+06
  12      93.47000   8.52048e+06
  12      93.77000   8.53012e+06
  12      94.08000   8.53976e+06
  12      94.42000   8.54940e+06
  12      94.42000   8.55904e+06
  12      95.15000   8.56867e+06
  12      95.16000   8.57831e+06
  12      95.42000   8.58795e+06
  12      95.56000   8.60241e+06
  12      96.09000   8.60723e+06
  12      96.14000   8.61687e+06
  12      96.56000   8.63133e+06
  12      96.83000   8.63614e+06
  12      97.06000   8.64578e+06
  12      97.36000   8.65542e+06
  12      97.53000   8.66024e+06
  12      97.87000   8.66988e+06
  12      98.08000   8.67952e+06
  12      98.14000   8.68916e+06
  12      98.52000   8.70361e+06
  12      98.80000   8.71325e+06
  12      99.01000   8.72289e+06
  12      99.31000   8.73253e+06
  12      99.47000   8.75181e+06
  12      99.72000   8.76627e+06
  12     100.02000   8.81446e+06
  12     100.22000   8.78072e+06
  12     100.50000   8.78554e+06
  12     100.82000   8.79036e+06
  12     101.01000   8.80000e+06
  12     101.34000   8.80964e+06
  12     101.45000   8.81928e+06
  12     101.71000   8.82892e+06
  12     102.16000   8.84337e+06
  12     102.12000   8.84819e+06
  12     102.42000   8.85783e+06
  12     102.57000   8.87229e+06
  12     102.79000   8.88193e+06
  12     103.15000   8.89157e+06
  12     103.26000   8.90120e+06
  12     103.76000   8.91084e+06
  12     103.99000   8.91566e+06
  12     104.33000   8.93012e+06
  12     104.41000   8.93494e+06
  12     104.64000   8.94940e+06
  12     105.11000   8.96386e+06
  12     104.99000   8.96867e+06
  12     105.34000   8.97831e+06
  12     105.54000   8.99277e+06
  12     105.86000   9.00241e+06
  12     106.18000   9.01205e+06
  12     106.57000   9.01687e+06
  12     106.69000   9.03133e+06
  12     107.05000   9.03614e+06
  12     107.20000   9.04578e+06
  12     107.36000   9.05542e+06
  12     107.71000   9.06506e+06
  12     108.00000   9.07470e+06
  12     108.04000   9.08434e+06
  12     108.33000   9.09398e+06
  12     108.76000   9.10361e+06
  12     108.97000   9.11325e+06
  12     109.22000   9.11807e+06
  12     109.26000   9.12771e+06
  12     109.72000   9.14699e+06
  12     109.89000   9.15663e+06
  12     110.09000   9.16627e+06
  12     110.60000   9.17590e+06
  12     110.70000   9.18554e+06
  12     111.05000   9.19036e+06
  12     111.20000   9.20000e+06
  12     111.62000   9.20964e+06
  12     111.79000   9.21446e+06
  12     111.98000   9.22892e+06
  12     112.20000   9.23855e+06
  12     112.34000   9.24819e+06
  12     112.71000   9.25783e+06
  12     112.68000   9.26747e+06
  12     113.17000   9.27711e+06
  12     113.31000   9.29157e+06
  12     113.49000   9.29639e+06
  12     113.79000   9.31084e+06
  12     114.21000   9.32530e+06
  12     114.21000   9.33012e+06
  12     114.68000   9.34458e+06
  12     114.94000   9.34940e+06
  12     115.09000   9.35904e+06
  12     115.34000   9.36867e+06
  12     115.52000   9.38313e+06
  12     116.11000   9.39277e+06
  12     116.26000   9.39759e+06
  12     116.45000   9.41205e+06
  12     116.63000   9.41687e+06
  12     116.67000   9.43133e+06
  12     117.35000   9.45060e+06
  12     117.44000   9.45542e+06
  12     117.52000   9.46024e+06
  12     117.89000   9.47470e+06
  12     118.24000   9.47952e+06
  12     118.26000   9.48916e+06
  12     118.72000   9.50843e+06
  12     119.13000   9.51325e+06
  12     119.26000   9.52771e+06
  12     119.44000   9.53253e+06
  12     119.73000   9.54217e+06
  12     119.82000   9.55181e+06
  12     120.06000   9.56145e+06
  12     120.39000   9.57590e+06
  12     120.71000   9.58554e+06
  12     121.02000   9.59518e+06
  12     121.22000   9.60000e+06
  12     121.47000   9.60964e+06
  12     121.85000   9.61928e+06
  12     121.72000   9.62892e+06
  12     122.24000   9.64337e+06
  12     122.54000   9.65783e+06
  12     122.68000   9.66265e+06
  12     123.02000   9.67229e+06
  12     123.41000   9.68193e+06
  12     123.50000   9.68675e+06
  12     123.78000   9.69639e+06
  12     123.71000   9.71084e+06
  12     124.30000   9.72530e+06
  12     124.53000   9.73494e+06
  12     124.62000   9.73976e+06
  12     125.13000   9.75422e+06
  12     124.91000   9.75904e+06
  12     125.43000   9.77349e+06
  12     125.79000   9.78313e+06
  12     125.83000   9.78795e+06
  12     126.18000   9.79759e+06
  12     126.31000   9.81205e+06
  12     126.38000   9.82169e+06
  12     126.98000   9.83614e+06
  12     127.22000   9.84578e+06
  12     127.52000   9.85060e+06
  12     127.78000   9.86024e+06
  12     127.71000   9.86988e+06
  12     127.82000   9.87952e+06
  12     128.51000   9.89880e+06
  12     128.97000   9.90361e+06
  12     129.00000   9.91325e+06
  12     129.27000   9.92289e+06
  12     129.49000   9.93735e+06
  12     129.66000   9.94699e+06
  12     129.91000   9.95663e+06
  12     130.59000   9.96627e+06
  12     130.59000   9.97590e+06
  12     130.86000   9.98072e+06
  12     131.02000   9.99036e+06
  12     131.01000   1.00000e+07
  12     131.40000   1.00145e+07
  12     131.80000   1.00241e+07
  12     131.70000   1.00337e+07
  12     132.57000   1.00482e+07
  12     132.66000   1.00578e+07
  12     132.94000   1.00627e+07
  12     133.10000   1.00723e+07
  12     133.30000   1.00819e+07
  12     133.54000   1.00916e+07
  12     133.83000   1.00964e+07
  12     133.90000   1.01060e+07
  12     134.07000   1.01157e+07
  12     134.50000   1.01253e+07
  12     134.78000   1.01349e+07
  12     134.87000   1.01446e+07
