# Supplementary material for: Thermomechanical data of polyurethane shape memory polymer: Considering varying compositions
Source: Data Brief. 2020 Sep 9;32:106294. doi: 10.1016/j.dib.2020.106294 (PMC7495509; doi:10.1016/j.dib.2020.106294)
Supplement: Supplementary file 2 [file mmc2.txt]

   1      10.00000       0.04813
   1      58.60000       0.04813
   1      59.20000       0.04827
   1      59.80000       0.04884
   1      60.40000       0.04984
   1      61.00000       0.05129
   1      61.60000       0.05336
   1      62.20000       0.05606
   1      62.80000       0.05950
   1      63.40000       0.06392
   1      64.00000       0.06935
   1      64.60000       0.07588
   1      65.20000       0.08365
   1      65.80000       0.09289
   1      66.40000       0.10337
   1      67.00000       0.11459
   1      67.60000       0.12667
   1      68.20000       0.13974
   1      68.80000       0.15391
   1      69.40000       0.16908
   1      70.00000       0.18597
   1      70.60000       0.20470
   1      71.20000       0.22554
   1      71.80000       0.24760
   1      72.40000       0.27238
   1      73.00000       0.30061
   1      73.60000       0.33192
   1      74.20000       0.36644
   1      74.80000       0.40466
   1      75.40000       0.44682
   1      76.00000       0.49354
   1      76.60000       0.54470
   1      77.20000       0.60005
   1      77.80000       0.65848
   1      78.40000       0.71852
   1      79.00000       0.77855
   1      79.60000       0.83686
   1      80.20000       0.88827
   1      80.80000       0.93006
   1      81.40000       0.96224
   1      82.00000       0.98282
   1      82.60000       0.99170
   1      83.20000       0.98849
   1      83.80000       0.97395
   1      84.40000       0.94954
   1      85.00000       0.91798
   1      85.60000       0.88087
   1      86.20000       0.83958
   1      86.80000       0.79692
   1      87.40000       0.75501
   1      88.00000       0.71531
   1      88.60000       0.67821
   1      89.20000       0.64418
   1      89.80000       0.61238
   1      90.40000       0.58181
   1      91.00000       0.54901
   1      91.60000       0.51265
   1      92.20000       0.47160
   1      92.80000       0.42648
   1      93.40000       0.37803
   1      94.00000       0.32946
   1      94.60000       0.28385
   1      95.20000       0.24144
   1      95.80000       0.20409
   1      96.40000       0.17290
   1      97.00000       0.14467
   1      97.60000       0.10374
   1      98.20000       0.08426
   1      98.80000       0.06873
   1      99.40000       0.05718
   1     100.00000       0.04993
   1     100.60000       0.04490
   1     101.20000       0.04010
   1     101.80000       0.03531
   1     102.40000       0.03151
   1     103.00000       0.02905
   1     103.60000       0.02728
   1     104.20000       0.02521
   1     104.80000       0.02493
   1     105.40000       0.02382
   1     106.00000       0.02240
   1     106.60000       0.02151
   1     107.20000       0.02036
   1     107.80000       0.01975
   1     108.40000       0.01868
   1     109.00000       0.01833
   1     109.60000       0.01805
   1     110.20000       0.01782
   1     110.80000       0.01785
   1     111.40000       0.01754
   1     112.00000       0.01805
   1     112.60000       0.01805
   1     113.20000       0.01790
   1     113.80000       0.01798
   1     114.40000       0.01766
   1     115.00000       0.01853
   1     115.60000       0.01856
   1     116.20000       0.01878
   1     116.80000       0.01848
   1     117.40000       0.01844
   1     118.00000       0.01807
   2      12.23000       0.04214
   2      12.22000       0.04215
   2      12.22000       0.04213
   2      12.22000       0.04218
   2      12.21000       0.04216
   2      12.21000       0.04225
   2      12.20000       0.04214
   2      12.20000       0.04219
   2      12.19000       0.04214
   2      12.19000       0.04214
   2      12.19000       0.04209
   2      12.18000       0.04219
   2      12.18000       0.04210
   2      12.17000       0.04211
   2      12.17000       0.04221
   2      12.16000       0.04219
   2      12.16000       0.04215
   2      12.15000       0.04210
   2      12.15000       0.04224
   2      12.14000       0.04219
   2      12.14000       0.04209
   2      12.13000       0.04213
   2      12.13000       0.04215
   2      12.12000       0.04221
   2      12.12000       0.04202
   2      12.11000       0.04210
   2      12.11000       0.04229
   2      12.11000       0.04217
   2      12.10000       0.04210
   2      12.10000       0.04200
   2      12.09000       0.04219
   2      12.09000       0.04244
   2      12.09000       0.04221
   2      12.09000       0.04210
   2      12.09000       0.04219
   2      12.08000       0.04216
   2      12.08000       0.04232
   2      12.08000       0.04216
   2      12.08000       0.04194
   2      12.07000       0.04221
   2      12.07000       0.04235
   2      12.06000       0.04227
   2      12.06000       0.04201
   2      12.06000       0.04201
   2      12.06000       0.04205
   2      12.05000       0.04226
   2      12.05000       0.04247
   2      12.05000       0.04219
   2      12.04000       0.04206
   2      12.04000       0.04205
   2      12.04000       0.04215
   2      12.04000       0.04233
   2      12.04000       0.04240
   2      12.03000       0.04223
   2      12.03000       0.04189
   2      12.03000       0.04214
   2      12.03000       0.04229
   2      12.03000       0.04227
   2      12.02000       0.04228
   2      12.02000       0.04225
   2      12.02000       0.04199
   2      12.02000       0.04197
   2      12.02000       0.04229
   2      12.02000       0.04250
   2      12.02000       0.04227
   2      12.02000       0.04204
   2      12.01000       0.04200
   2      12.01000       0.04200
   2      12.01000       0.04228
   2      12.01000       0.04254
   2      12.01000       0.04231
   2      12.01000       0.04214
   2      12.01000       0.04197
   2      12.01000       0.04215
   2      12.01000       0.04228
   2      12.01000       0.04236
   2      12.01000       0.04247
   2      12.01000       0.04212
   2      12.01000       0.04182
   2      12.01000       0.04199
   2      12.01000       0.04238
   2      12.01000       0.04246
   2      12.01000       0.04239
   2      12.01000       0.04234
   2      12.01000       0.04198
   2      12.01000       0.04184
   2      12.01000       0.04252
   2      12.01000       0.04199
   2      12.01000       0.04223
   2      12.01000       0.04252
   2      12.02000       0.04235
   2      12.04000       0.04212
   2      12.08000       0.04182
   2      12.12000       0.04205
   2      12.18000       0.04262
   2      12.24000       0.04250
   2      12.32000       0.04263
   2      12.44000       0.04182
   2      12.54000       0.04214
   2      12.62000       0.04209
   2      12.69000       0.04226
   2      12.81000       0.04198
   2      12.91000       0.04241
   2      13.00000       0.04260
   2      13.11000       0.04226
   2      13.22000       0.04180
   2      13.33000       0.04214
   2      13.45000       0.04251
   2      13.57000       0.04240
   2      13.69000       0.04216
   2      13.82000       0.04209
   2      13.95000       0.04214
   2      14.07000       0.04224
   2      14.21000       0.04260
   2      14.34000       0.04245
   2      14.48000       0.04219
   2      14.61000       0.04226
   2      14.75000       0.04245
   2      14.90000       0.04251
   2      15.04000       0.04254
   2      15.18000       0.04242
   2      15.33000       0.04214
   2      15.47000       0.04240
   2      15.62000       0.04246
   2      15.76000       0.04247
   2      15.91000       0.04228
   2      16.06000       0.04224
   2      16.21000       0.04247
   2      16.36000       0.04255
   2      16.51000       0.04250
   2      16.67000       0.04219
   2      16.82000       0.04232
   2      16.98000       0.04246
   2      17.14000       0.04251
   2      17.30000       0.04249
   2      17.46000       0.04232
   2      17.64000       0.04214
   2      17.85000       0.04238
   2      18.08000       0.04287
   2      18.21000       0.04226
   2      18.36000       0.04232
   2      18.58000       0.04196
   2      18.68000       0.04209
   2      18.89000       0.04303
   2      19.04000       0.04283
   2      19.18000       0.04258
   2      19.38000       0.04232
   2      19.49000       0.04225
   2      19.69000       0.04238
   2      19.82000       0.04261
   2      19.98000       0.04256
   2      20.15000       0.04251
   2      20.27000       0.04252
   2      20.47000       0.04250
   2      20.59000       0.04249
   2      20.76000       0.04235
   2      20.92000       0.04260
   2      21.05000       0.04274
   2      21.24000       0.04250
   2      21.35000       0.04231
   2      21.54000       0.04233
   2      21.67000       0.04262
   2      21.83000       0.04278
   2      22.00000       0.04231
   2      22.12000       0.04225
   2      22.32000       0.04260
   2      22.43000       0.04279
   2      22.61000       0.04278
   2      22.77000       0.04242
   2      22.91000       0.04200
   2      23.11000       0.04244
   2      23.20000       0.04297
   2      23.41000       0.04259
   2      23.53000       0.04226
   2      23.69000       0.04206
   2      23.88000       0.04247
   2      23.99000       0.04308
   2      24.22000       0.04283
   2      24.30000       0.04196
   2      24.52000       0.04211
   2      24.65000       0.04244
   2      24.80000       0.04261
   2      25.01000       0.04306
   2      25.09000       0.04222
   2      25.35000       0.04173
   2      25.43000       0.04228
   2      25.65000       0.04270
   2      25.80000       0.04287
   2      25.92000       0.04273
   2      26.17000       0.04178
   2      26.22000       0.04238
   2      26.48000       0.04279
   2      26.59000       0.04259
   2      26.75000       0.04234
   2      26.97000       0.04190
   2      27.03000       0.04263
   2      27.31000       0.04279
   2      27.38000       0.04217
   2      27.59000       0.04228
   2      27.77000       0.04205
   2      27.86000       0.04271
   2      28.13000       0.04283
   2      28.17000       0.04200
   2      28.43000       0.04205
   2      28.55000       0.04227
   2      28.70000       0.04261
   2      28.93000       0.04288
   2      28.99000       0.04218
   2      29.28000       0.04173
   2      29.33000       0.04219
   2      29.57000       0.04251
   2      29.71000       0.04287
   2      29.83000       0.04247
   2      30.08000       0.04154
   2      30.12000       0.04205
   2      30.40000       0.04271
   2      30.47000       0.04249
   2      30.69000       0.04210
   2      30.83000       0.04160
   2      30.95000       0.04236
   2      31.19000       0.04299
   2      31.24000       0.04173
   2      31.50000       0.04164
   2      31.57000       0.04231
   2      31.80000       0.04258
   2      31.92000       0.04233
   2      32.08000       0.04159
   2      32.26000       0.04176
   2      32.37000       0.04277
   2      32.59000       0.04219
   2      32.67000       0.04154
   2      32.90000       0.04170
   2      33.01000       0.04229
   2      33.22000       0.04216
   2      33.33000       0.04189
   2      33.52000       0.04196
   2      33.65000       0.04212
   2      33.82000       0.04189
   2      33.95000       0.04181
   2      34.06000       0.04205
   2      34.09000       0.04128
   2      34.23000       0.04055
   2      34.47000       0.04157
   2      34.65000       0.04131
   2      34.84000       0.04174
   2      35.00000       0.04198
   2      35.11000       0.04228
   2      35.17000       0.04283
   2      35.35000       0.04290
   2      35.60000       0.04223
   2      35.75000       0.04243
   2      35.83000       0.04200
   2      35.97000       0.04276
   2      36.20000       0.04204
   2      36.39000       0.04219
   2      36.50000       0.04218
   2      36.63000       0.04242
   2      36.85000       0.04181
   2      37.05000       0.04165
   2      37.16000       0.04196
   2      37.29000       0.04118
   2      37.51000       0.04181
   2      37.72000       0.04114
   2      37.83000       0.04127
   2      37.97000       0.04122
   2      38.17000       0.04105
   2      38.37000       0.04130
   2      38.51000       0.04124
   2      38.66000       0.04156
   2      38.85000       0.04159
   2      39.03000       0.04158
   2      39.20000       0.04127
   2      39.38000       0.04144
   2      39.61000       0.04189
   2      40.15000       0.04131
   2      40.59000       0.03986
   2      40.97000       0.04368
   2      41.03000       0.04788
   2      41.43000       0.04786
   2      41.55000       0.04342
   2      41.77000       0.03979
   2      42.05000       0.03414
   2      42.06000       0.03975
   2      42.25000       0.03873
   2      42.43000       0.03968
   2      42.44000       0.04656
   2      42.53000       0.03976
   2      42.79000       0.04154
   2      42.83000       0.03925
   2      42.99000       0.04422
   2      43.05000       0.04232
   2      43.24000       0.04182
   2      43.33000       0.04130
   2      43.39000       0.04192
   2      43.53000       0.04200
   2      43.62000       0.04264
   2      43.78000       0.04136
   2      43.90000       0.04136
   2      44.03000       0.04105
   2      44.14000       0.04127
   2      44.25000       0.04176
   2      44.30000       0.04256
   2      44.41000       0.04141
   2      44.62000       0.04170
   2      44.60000       0.03989
   2      44.95000       0.04186
   2      44.83000       0.04224
   2      45.24000       0.04068
   2      45.46000       0.04234
   2      45.38000       0.04186
   2      46.01000       0.04150
   2      45.98000       0.04219
   2      46.17000       0.04284
   2      46.69000       0.04082
   2      46.50000       0.04159
   2      47.00000       0.04334
   2      47.20000       0.04210
   2      47.11000       0.03934
   2      47.69000       0.04256
   2      47.58000       0.04283
   2      47.80000       0.04117
   2      48.23000       0.04271
   2      47.99000       0.04259
   2      48.44000       0.04100
   2      48.68000       0.04134
   2      48.44000       0.04454
   2      49.05000       0.04282
   2      49.08000       0.04214
   2      49.04000       0.03771
   2      49.60000       0.04265
   2      49.44000       0.04228
   2      49.61000       0.04528
   2      50.02000       0.03989
   2      49.80000       0.04184
   2      50.05000       0.04506
   2      50.41000       0.04036
   2      50.17000       0.04257
   2      50.48000       0.04528
   2      50.79000       0.04069
   2      50.59000       0.04273
   2      50.82000       0.04536
   2      51.10000       0.04113
   2      51.02000       0.04256
   2      51.12000       0.04345
   2      51.29000       0.04270
   2      51.20000       0.04686
   2      51.28000       0.04133
   2      51.45000       0.04389
   2      51.31000       0.04684
   2      51.39000       0.04108
   2      51.67000       0.04192
   2      51.54000       0.04531
   2      51.87000       0.04460
   2      51.98000       0.04298
   2      51.81000       0.04821
   2      52.41000       0.04299
   2      52.36000       0.04239
   2      52.43000       0.04713
   2      53.08000       0.04395
   2      52.95000       0.04326
   2      53.18000       0.04770
   2      53.59000       0.04345
   2      53.28000       0.04577
   2      53.88000       0.04754
   2      54.16000       0.04337
   2      53.95000       0.04661
   2      54.49000       0.04643
   2      54.53000       0.04401
   2      54.39000       0.05068
   2      55.06000       0.04477
   2      54.97000       0.04389
   2      55.02000       0.05128
   2      55.61000       0.04474
   2      55.39000       0.04528
   2      55.64000       0.05175
   2      56.09000       0.04516
   2      55.81000       0.04703
   2      56.16000       0.05139
   2      56.52000       0.04586
   2      56.29000       0.04759
   2      56.55000       0.05026
   2      56.81000       0.05009
   2      56.86000       0.05015
   2      56.75000       0.04519
   2      56.81000       0.05023
   2      57.11000       0.05090
   2      57.13000       0.05092
   2      57.20000       0.05223
   2      57.25000       0.04904
   2      57.16000       0.05112
   2      57.44000       0.05317
   2      57.47000       0.05099
   2      57.47000       0.05267
   2      57.63000       0.05393
   2      57.68000       0.05260
   2      57.86000       0.05271
   2      57.87000       0.05303
   2      58.00000       0.05539
   2      58.08000       0.05317
   2      58.18000       0.05555
   2      58.33000       0.05664
   2      58.25000       0.05533
   2      58.50000       0.05437
   2      58.63000       0.05734
   2      58.56000       0.05394
   2      59.04000       0.05766
   2      59.10000       0.05753
   2      59.37000       0.05887
   2      59.25000       0.06025
   2      59.81000       0.06160
   2      59.78000       0.06012
   2      60.18000       0.06315
   2      60.42000       0.06311
   2      60.53000       0.06360
   2      60.98000       0.06551
   2      60.87000       0.06587
   2      61.46000       0.06615
   2      61.30000       0.06878
   2      61.84000       0.06829
   2      61.82000       0.07211
   2      62.12000       0.07106
   2      62.38000       0.07459
   2      62.36000       0.07465
   2      62.88000       0.07602
   2      62.70000       0.07836
   2      63.29000       0.07966
   2      63.12000       0.08324
   2      63.60000       0.08603
   2      63.60000       0.08562
   2      63.88000       0.08940
   2      64.06000       0.09277
   2      64.17000       0.09228
   2      64.50000       0.09745
   2      64.45000       0.09901
   2      64.93000       0.10140
   2      64.75000       0.10682
   2      65.31000       0.10953
   2      65.07000       0.11249
   2      65.61000       0.11561
   2      65.48000       0.11857
   2      65.86000       0.12136
   2      65.90000       0.12827
   2      66.06000       0.13418
   2      66.34000       0.13468
   2      66.23000       0.14281
   2      66.74000       0.14651
   2      66.50000       0.14906
   2      67.02000       0.15390
   2      66.88000       0.16294
   2      67.14000       0.16984
   2      67.32000       0.17231
   2      67.20000       0.17806
   2      67.50000       0.18225
   2      67.75000       0.18940
   2      67.73000       0.19104
   2      67.83000       0.19466
   2      67.71000       0.19491
   2      68.00000       0.20542
   2      67.93000       0.21076
   2      67.98000       0.21274
   2      68.03000       0.21915
   2      68.29000       0.22145
   2      68.27000       0.22925
   2      68.40000       0.23344
   2      68.53000       0.23772
   2      68.57000       0.24092
   2      68.74000       0.24758
   2      68.84000       0.25374
   2      68.97000       0.25867
   2      69.06000       0.26261
   2      69.09000       0.26647
   2      69.18000       0.27543
   2      69.42000       0.28135
   2      69.45000       0.28874
   2      69.73000       0.29770
   2      69.60000       0.30551
   2      70.19000       0.31487
   2      69.95000       0.32251
   2      70.20000       0.33435
   2      70.49000       0.34610
   2      70.85000       0.35768
   2      70.66000       0.37075
   2      71.35000       0.38578
   2      71.34000       0.40123
   2      71.71000       0.41611
   2      71.91000       0.43435
   2      72.02000       0.45226
   2      72.54000       0.46910
   2      72.41000       0.48751
   2      73.04000       0.50468
   2      72.83000       0.52243
   2      73.48000       0.54232
   2      73.33000       0.56064
   2      73.83000       0.58316
   2      73.85000       0.60353
   2      74.14000       0.62145
   2      74.34000       0.64593
   2      74.49000       0.66763
   2      74.82000       0.69063
   2      74.81000       0.70542
   2      75.27000       0.73558
   2      75.14000       0.75431
   2      75.69000       0.77740
   2      75.48000       0.78907
   2      76.07000       0.81216
   2      75.81000       0.82909
   2      76.36000       0.85374
   2      76.21000       0.86689
   2      76.45000       0.88003
   2      76.65000       0.89071
   2      76.70000       0.89893
   2      77.24000       0.92276
   2      77.08000       0.93180
   2      77.42000       0.94988
   2      77.21000       0.95563
   2      77.55000       0.96138
   2      77.72000       0.95234
   2      77.76000       0.96385
   2      77.91000       0.96713
   2      77.77000       0.97535
   2      78.09000       0.98603
   2      78.29000       0.98274
   2      78.34000       0.98603
   2      78.47000       0.99178
   2      78.51000       0.99260
   2      78.60000       0.99178
   2      78.74000       0.99425
   2      78.72000       0.99753
   2      78.74000       1.00000
   2      78.72000       0.99753
   2      79.44000       0.99836
   2      78.97000       0.99753
   2      79.73000       0.99425
   2      80.09000       0.98028
   2      80.12000       0.98192
   2      80.75000       0.96960
   2      80.59000       0.95563
   2      81.20000       0.93919
   2      80.92000       0.91701
   2      81.70000       0.89975
   2      81.46000       0.88332
   2      82.13000       0.86606
   2      81.93000       0.84717
   2      82.54000       0.82498
   2      82.44000       0.80074
   2      82.88000       0.77634
   2      82.99000       0.75916
   2      83.14000       0.73977
   2      83.50000       0.72194
   2      83.42000       0.70041
   2      83.99000       0.68151
   2      83.69000       0.66746
   2      84.38000       0.64930
   2      84.06000       0.64117
   2      84.56000       0.62794
   2      84.57000       0.61002
   2      84.62000       0.60370
   2      84.79000       0.59523
   2      85.02000       0.59260
   2      85.48000       0.54100
   2      85.52000       0.53887
   2      85.54000       0.54158
   2      85.38000       0.52827
   2      85.80000       0.52736
   2      85.77000       0.52473
   2      85.69000       0.51849
   2      86.07000       0.51512
   2      85.87000       0.51134
   2      86.21000       0.50444
   2      86.27000       0.50074
   2      86.48000       0.49211
   2      86.53000       0.48850
   2      86.62000       0.48759
   2      86.62000       0.47946
   2      86.87000       0.47634
   2      86.67000       0.47108
   2      86.98000       0.46639
   2      86.70000       0.45850
   2      87.32000       0.44667
   2      87.01000       0.43837
   2      87.64000       0.42383
   2      88.09000       0.41306
   2      87.87000       0.40140
   2      88.73000       0.38948
   2      88.48000       0.37970
   2      88.99000       0.36804
   2      89.17000       0.35990
   2      89.15000       0.34938
   2      89.87000       0.34150
   2      89.50000       0.33246
   2      90.31000       0.32531
   2      90.14000       0.31750
   2      90.46000       0.31060
   2      90.86000       0.30370
   2      90.62000       0.29712
   2      91.42000       0.29055
   2      91.03000       0.28521
   2      91.75000       0.27847
   2      91.64000       0.27395
   2      91.84000       0.26820
   2      92.28000       0.26311
   2      91.95000       0.25941
   2      92.73000       0.25390
   2      92.39000       0.25062
   2      92.85000       0.24733
   2      92.74000       0.24191
   2      93.00000       0.23887
   2      93.15000       0.23763
   2      93.41000       0.23525
   2      93.19000       0.22851
   2      93.21000       0.22342
   2      93.74000       0.22334
   2      93.42000       0.21988
   2      93.65000       0.21553
   2      93.97000       0.21463
   2      94.06000       0.21339
   2      93.88000       0.20863
   2      94.30000       0.20748
   2      94.23000       0.20600
   2      94.03000       0.20074
   2      94.53000       0.19860
   2      94.60000       0.19745
   2      94.59000       0.19466
   2      94.74000       0.18998
   2      94.97000       0.18915
   2      94.65000       0.18578
   2      95.08000       0.18176
   2      94.83000       0.18028
   2      95.21000       0.17691
   2      95.12000       0.17420
   2      95.34000       0.17058
   2      95.85000       0.16689
   2      95.38000       0.16294
   2      96.00000       0.15859
   2      96.08000       0.15505
   2      95.96000       0.15127
   2      96.74000       0.14708
   2      96.54000       0.14396
   2      96.79000       0.14043
   2      97.35000       0.13689
   2      97.08000       0.13385
   2      97.63000       0.13007
   2      97.74000       0.12744
   2      98.00000       0.12564
   2      98.09000       0.12391
   2      98.51000       0.12243
   2      98.10000       0.11898
   2      98.62000       0.11635
   2      98.58000       0.11471
   2      98.95000       0.11290
   2      99.01000       0.11126
   2      98.94000       0.10937
   2      99.30000       0.10789
   2      99.13000       0.10608
   2      99.31000       0.10378
   2      99.55000       0.10247
   2      99.26000       0.10016
   2      99.70000       0.09803
   2      99.54000       0.09663
   2      99.84000       0.09482
   2      99.75000       0.09326
   2     100.07000       0.09145
   2     100.24000       0.08981
   2     100.10000       0.08776
   2     100.47000       0.08595
   2     100.39000       0.08472
   2     100.39000       0.08307
   2     100.30000       0.08115
   2     100.87000       0.07920
   2     100.45000       0.07736
   2     100.67000       0.07496
   2     101.08000       0.07308
   2     100.86000       0.07141
   2     101.33000       0.06948
   2     101.67000       0.06776
   2     101.48000       0.06598
   2     102.37000       0.06413
   2     102.09000       0.06251
   2     102.66000       0.06070
   2     103.02000       0.05903
   2     102.86000       0.05742
   2     103.78000       0.05569
   2     103.39000       0.05420
   2     104.18000       0.05257
   2     104.24000       0.05111
   2     104.32000       0.04964
   2     105.02000       0.04813
   2     104.61000       0.04684
   2     105.52000       0.04537
   2     105.25000       0.04416
   2     105.63000       0.04284
   2     105.99000       0.04161
   2     105.69000       0.04053
   2     106.42000       0.03933
   2     106.28000       0.03842
   2     106.58000       0.03759
   2     106.71000       0.03685
   2     107.12000       0.03611
   2     106.62000       0.03509
   2     107.25000       0.03417
   2     107.34000       0.03342
   2     107.68000       0.03269
   2     107.53000       0.03182
   2     107.63000       0.03120
   2     107.15000       0.03035
   2     107.70000       0.02955
   2     107.30000       0.02886
   2     107.87000       0.02809
   2     107.46000       0.02737
   2     107.98000       0.02657
   2     107.97000       0.02588
   2     108.06000       0.02518
   2     108.44000       0.02453
   2     108.29000       0.02386
   2     108.83000       0.02325
   2     108.84000       0.02272
   2     109.24000       0.02220
   2     109.26000       0.02172
   2     109.23000       0.02118
   2     109.64000       0.02075
   2     109.13000       0.02025
   2     109.64000       0.01974
   2     109.25000       0.01925
   2     109.80000       0.01878
   2     109.79000       0.01830
   2     109.62000       0.01783
   2     110.21000       0.01737
   2     110.04000       0.01697
   2     110.59000       0.01661
   2     110.83000       0.01623
   2     110.78000       0.01590
   2     110.67000       0.01551
   2     111.12000       0.01520
   2     111.05000       0.01486
   2     111.45000       0.01456
   2     111.39000       0.01426
   2     111.86000       0.01397
   2     112.14000       0.01371
   2     111.74000       0.01343
   2     112.28000       0.01320
   2     112.25000       0.01290
   2     112.50000       0.01270
   2     112.85000       0.01251
   2     112.77000       0.01226
   2     112.93000       0.01205
   2     113.27000       0.01185
   2     113.07000       0.01165
   2     113.37000       0.01141
   2     113.34000       0.01126
   2     113.29000       0.01104
   2     113.36000       0.01084
   2     113.22000       0.01063
   2     113.73000       0.01046
   2     113.45000       0.01030
   2     113.82000       0.01010
   2     114.08000       0.00993
   2     113.94000       0.00979
   2     114.35000       0.00962
   2     114.55000       0.00948
   2     115.13000       0.00942
   2     115.10000       0.00929
   2     115.36000       0.00914
   2     115.28000       0.00906
   2     115.31000       0.00895
   2     115.28000       0.00879
   2     115.43000       0.00867
   2     115.88000       0.00857
   2     115.56000       0.00842
   2     116.27000       0.00830
   2     116.10000       0.00824
   2     116.34000       0.00811
   2     116.78000       0.00800
   2     116.56000       0.00792
   2     117.02000       0.00783
   2     117.25000       0.00774
   2     117.78000       0.00767
   2     117.77000       0.00764
   2     117.98000       0.00755
   2     118.01000       0.00745
   2     117.96000       0.00740
   2     117.84000       0.00734
   2     118.03000       0.00722
   2     118.51000       0.00717
   2     118.18000       0.00711
   2     118.95000       0.00706
   2     118.71000       0.00695
   2     119.08000       0.00696
   2     119.42000       0.00697
   2     119.22000       0.00683
   2     119.90000       0.00675
   2     119.77000       0.00674
   2     119.87000       0.00666
   2     120.16000       0.00659
   2     120.64000       0.00658
   2     120.63000       0.00658
   2     121.04000       0.00649
   2     120.79000       0.00643
   2     121.09000       0.00645
   2     120.96000       0.00640
   2     121.07000       0.00631
   2     120.80000       0.00631
   2     121.24000       0.00628
   2     121.57000       0.00619
   2     121.33000       0.00615
   2     121.76000       0.00609
   3      12.22000       0.04800
   3      12.21000       0.04785
   3      12.23000       0.04767
   3      12.22000       0.04731
   3      12.23000       0.04719
   3      12.22000       0.04772
   3      12.22000       0.04799
   3      12.22000       0.04805
   3      12.22000       0.04711
   3      12.20000       0.04732
   3      12.21000       0.04762
   3      12.20000       0.04794
   3      12.20000       0.04801
   3      12.19000       0.04791
   3      12.19000       0.04744
   3      12.19000       0.04744
   3      12.17000       0.04744
   3      12.18000       0.04765
   3      12.16000       0.04815
   3      12.16000       0.04774
   3      12.16000       0.04756
   3      12.15000       0.04731
   3      12.15000       0.04764
   3      12.13000       0.04783
   3      12.14000       0.04792
   3      12.12000       0.04803
   3      12.12000       0.04755
   3      12.12000       0.04742
   3      12.11000       0.04737
   3      12.11000       0.04805
   3      12.09000       0.04812
   3      12.10000       0.04788
   3      12.09000       0.04780
   3      12.09000       0.04740
   3      12.08000       0.04724
   3      12.07000       0.04753
   3      12.08000       0.04816
   3      12.06000       0.04815
   3      12.07000       0.04781
   3      12.06000       0.04761
   3      12.05000       0.04749
   3      12.06000       0.04745
   3      12.05000       0.04796
   3      12.05000       0.04810
   3      12.04000       0.04775
   3      12.04000       0.04761
   3      12.04000       0.04752
   3      12.03000       0.04781
   3      12.04000       0.04777
   3      12.03000       0.04789
   3      12.03000       0.04804
   3      12.03000       0.04783
   3      12.02000       0.04737
   3      12.02000       0.04784
   3      12.02000       0.04743
   3      12.02000       0.04785
   3      12.01000       0.04815
   3      12.02000       0.04789
   3      12.01000       0.04760
   3      12.02000       0.04753
   3      12.01000       0.04804
   3      12.01000       0.04804
   3      12.01000       0.04792
   3      12.00000       0.04781
   3      12.01000       0.04743
   3      12.01000       0.04787
   3      12.00000       0.04814
   3      12.01000       0.04786
   3      12.00000       0.04773
   3      12.01000       0.04763
   3      12.00000       0.04771
   3      12.00000       0.04793
   3      12.01000       0.04787
   3      12.00000       0.04770
   3      12.01000       0.04766
   3      12.01000       0.04791
   3      12.00000       0.04789
   3      12.01000       0.04765
   3      12.00000       0.04779
   3      12.00000       0.04775
   3      12.01000       0.04796
   3      12.00000       0.04789
   3      12.01000       0.04755
   3      12.00000       0.04768
   3      12.00000       0.04784
   3      12.01000       0.04797
   3      12.00000       0.04790
   3      12.01000       0.04761
   3      12.02000       0.04787
   3      12.04000       0.04828
   3      12.08000       0.04804
   3      12.12000       0.04747
   3      12.18000       0.04745
   3      12.24000       0.04787
   3      12.31000       0.04790
   3      12.39000       0.04760
   3      12.46000       0.04788
   3      12.55000       0.04812
   3      12.63000       0.04783
   3      12.71000       0.04788
   3      12.79000       0.04816
   3      12.88000       0.04833
   3      12.97000       0.04844
   3      13.07000       0.04833
   3      13.17000       0.04829
   3      13.27000       0.04811
   3      13.38000       0.04804
   3      13.48000       0.04803
   3      13.59000       0.04803
   3      13.71000       0.04801
   3      13.82000       0.04808
   3      13.94000       0.04798
   3      14.06000       0.04809
   3      14.18000       0.04809
   3      14.30000       0.04805
   3      14.43000       0.04819
   3      14.55000       0.04812
   3      14.68000       0.04820
   3      14.81000       0.04821
   3      14.94000       0.04820
   3      15.07000       0.04822
   3      15.20000       0.04820
   3      15.33000       0.04820
   3      15.46000       0.04820
   3      15.60000       0.04825
   3      15.73000       0.04820
   3      15.87000       0.04822
   3      16.01000       0.04818
   3      16.15000       0.04809
   3      16.30000       0.04834
   3      16.44000       0.04806
   3      16.58000       0.04826
   3      16.73000       0.04841
   3      16.87000       0.04826
   3      17.01000       0.04832
   3      17.16000       0.04838
   3      17.31000       0.04822
   3      17.46000       0.04833
   3      17.61000       0.04849
   3      17.76000       0.04830
   3      17.92000       0.04857
   3      18.07000       0.04846
   3      18.22000       0.04846
   3      18.37000       0.04867
   3      18.54000       0.04844
   3      18.71000       0.04881
   3      18.92000       0.04858
   3      19.09000       0.04871
   3      19.19000       0.04817
   3      19.41000       0.04885
   3      19.53000       0.04862
   3      19.66000       0.04817
   3      19.87000       0.04907
   3      19.95000       0.04814
   3      20.14000       0.04862
   3      20.29000       0.04869
   3      20.39000       0.04823
   3      20.59000       0.04878
   3      20.69000       0.04846
   3      20.85000       0.04852
   3      21.02000       0.04874
   3      21.11000       0.04849
   3      21.31000       0.04858
   3      21.42000       0.04875
   3      21.56000       0.04840
   3      21.74000       0.04880
   3      21.83000       0.04859
   3      22.03000       0.04858
   3      22.14000       0.04893
   3      22.28000       0.04862
   3      22.47000       0.04871
   3      22.55000       0.04880
   3      22.76000       0.04874
   3      22.87000       0.04884
   3      23.01000       0.04880
   3      23.20000       0.04884
   3      23.27000       0.04891
   3      23.49000       0.04885
   3      23.59000       0.04899
   3      23.74000       0.04897
   3      23.93000       0.04891
   3      24.00000       0.04912
   3      24.22000       0.04896
   3      24.33000       0.04906
   3      24.47000       0.04920
   3      24.68000       0.04902
   3      24.74000       0.04929
   3      24.97000       0.04915
   3      25.08000       0.04917
   3      25.20000       0.04930
   3      25.43000       0.04906
   3      25.48000       0.04933
   3      25.71000       0.04912
   3      25.85000       0.04926
   3      25.95000       0.04928
   3      26.20000       0.04910
   3      26.24000       0.04940
   3      26.46000       0.04916
   3      26.62000       0.04928
   3      26.70000       0.04935
   3      26.96000       0.04914
   3      27.01000       0.04947
   3      27.22000       0.04930
   3      27.39000       0.04936
   3      27.45000       0.04953
   3      27.72000       0.04935
   3      27.78000       0.04960
   3      27.97000       0.04955
   3      28.16000       0.04958
   3      28.21000       0.04972
   3      28.48000       0.04956
   3      28.54000       0.04987
   3      28.73000       0.04980
   3      28.92000       0.04978
   3      28.97000       0.04997
   3      29.24000       0.04964
   3      29.30000       0.05001
   3      29.49000       0.04996
   3      29.68000       0.04918
   3      29.74000       0.05079
   3      30.02000       0.05006
   3      30.06000       0.04962
   3      30.30000       0.04987
   3      30.43000       0.05074
   3      30.56000       0.04989
   3      30.79000       0.05011
   3      30.83000       0.05028
   3      31.08000       0.05008
   3      31.16000       0.05045
   3      31.32000       0.05034
   3      31.51000       0.05040
   3      31.57000       0.05061
   3      31.82000       0.05044
   3      31.88000       0.05075
   3      32.08000       0.05066
   3      32.22000       0.05083
   3      32.33000       0.05082
   3      32.54000       0.05075
   3      32.61000       0.05102
   3      32.83000       0.05058
   3      32.93000       0.05106
   3      33.12000       0.05140
   3      33.25000       0.05109
   3      33.39000       0.05093
   3      33.45000       0.05143
   3      33.51000       0.05053
   3      33.68000       0.05125
   3      33.89000       0.05137
   3      34.03000       0.05152
   3      34.15000       0.05169
   3      34.25000       0.05185
   3      34.39000       0.05193
   3      34.58000       0.05200
   3      34.74000       0.05208
   3      34.85000       0.05222
   3      34.97000       0.05226
   3      35.15000       0.05237
   3      35.33000       0.05234
   3      35.47000       0.05249
   3      35.59000       0.05264
   3      35.76000       0.05264
   3      35.94000       0.05279
   3      36.09000       0.05296
   3      36.22000       0.05315
   3      36.39000       0.05324
   3      36.57000       0.05344
   3      36.73000       0.05368
   3      36.86000       0.05385
   3      37.02000       0.05406
   3      37.20000       0.05412
   3      37.37000       0.05427
   3      37.51000       0.05442
   3      37.66000       0.05463
   3      37.83000       0.05469
   3      38.00000       0.05485
   3      38.15000       0.05515
   3      38.32000       0.05530
   3      38.50000       0.05555
   3      38.75000       0.05576
   3      39.29000       0.05643
   3      39.65000       0.05465
   3      40.00000       0.05688
   3      40.10000       0.06344
   3      40.44000       0.05639
   3      40.53000       0.05663
   3      40.66000       0.05956
   3      41.04000       0.06185
   3      41.02000       0.05779
   3      41.21000       0.05548
   3      41.41000       0.05778
   3      41.36000       0.05526
   3      41.59000       0.05729
   3      41.86000       0.05796
   3      41.88000       0.05782
   3      42.18000       0.06102
   3      42.30000       0.06169
   3      42.41000       0.06109
   3      42.51000       0.06055
   3      42.51000       0.06028
   3      42.77000       0.06098
   3      42.77000       0.06304
   3      42.93000       0.06283
   3      43.11000       0.06471
   3      43.08000       0.06417
   3      43.39000       0.06340
   3      43.43000       0.06374
   3      43.57000       0.06355
   3      43.83000       0.06364
   3      43.76000       0.06385
   3      44.27000       0.06494
   3      44.15000       0.06700
   3      44.65000       0.06820
   3      44.85000       0.06749
   3      44.89000       0.06640
   3      45.37000       0.06699
   3      45.18000       0.06808
   3      45.72000       0.06919
   3      45.89000       0.07143
   3      45.89000       0.07248
   3      46.32000       0.06971
   3      46.14000       0.07031
   3      46.59000       0.06911
   3      46.73000       0.07096
   3      46.69000       0.07344
   3      47.23000       0.07707
   3      47.05000       0.07669
   3      47.42000       0.07989
   3      47.65000       0.07915
   3      47.47000       0.07585
   3      48.02000       0.07702
   3      47.98000       0.07756
   3      48.05000       0.07974
   3      48.46000       0.08426
   3      48.30000       0.08355
   3      48.53000       0.08607
   3      48.75000       0.08592
   3      48.64000       0.08606
   3      48.97000       0.08540
   3      49.07000       0.08630
   3      49.07000       0.08449
   3      49.12000       0.08952
   3      49.26000       0.09028
   3      49.27000       0.09136
   3      49.40000       0.09252
   3      49.44000       0.09157
   3      49.50000       0.09420
   3      49.61000       0.09663
   3      49.62000       0.09906
   3      49.85000       0.09972
   3      49.75000       0.09925
   3      50.04000       0.10131
   3      50.19000       0.10187
   3      50.21000       0.10262
   3      50.89000       0.10505
   3      50.77000       0.10814
   3      51.19000       0.11123
   3      51.37000       0.11132
   3      51.28000       0.11020
   3      51.98000       0.11422
   3      51.91000       0.11646
   3      52.19000       0.12245
   3      52.46000       0.12301
   3      52.27000       0.12226
   3      52.98000       0.12572
   3      52.93000       0.12788
   3      53.10000       0.13471
   3      53.47000       0.13237
   3      53.21000       0.13714
   3      53.72000       0.14163
   3      53.97000       0.14097
   3      53.78000       0.14649
   3      54.34000       0.14930
   3      54.33000       0.14967
   3      54.30000       0.15809
   3      54.86000       0.15659
   3      54.71000       0.15912
   3      54.88000       0.16876
   3      55.34000       0.16773
   3      55.10000       0.17119
   3      55.51000       0.17259
   3      55.73000       0.17867
   3      55.56000       0.18251
   3      55.96000       0.18924
   3      56.04000       0.19205
   3      56.10000       0.19411
   3      56.10000       0.19729
   3      56.15000       0.20000
   3      56.24000       0.20187
   3      56.25000       0.20702
   3      56.39000       0.21169
   3      56.44000       0.21478
   3      56.51000       0.21590
   3      56.64000       0.22030
   3      56.72000       0.22423
   3      56.86000       0.22769
   3      56.97000       0.22993
   3      57.07000       0.23237
   3      57.16000       0.23742
   3      57.16000       0.23985
   3      57.34000       0.24612
   3      57.54000       0.24846
   3      57.58000       0.25500
   3      57.78000       0.25996
   3      57.62000       0.26127
   3      58.16000       0.26576
   3      58.14000       0.27521
   3      58.46000       0.28260
   3      58.82000       0.28672
   3      58.63000       0.29326
   3      59.46000       0.30009
   3      59.53000       0.30645
   3      59.59000       0.31272
   3      60.11000       0.31993
   3      59.86000       0.32563
   3      60.41000       0.33302
   3      60.79000       0.34116
   3      60.66000       0.34453
   3      61.18000       0.35370
   3      61.06000       0.36380
   3      61.35000       0.37502
   3      61.88000       0.38064
   3      61.68000       0.38746
   3      62.17000       0.39616
   3      62.22000       0.40384
   3      62.09000       0.41076
   3      62.78000       0.42086
   3      62.60000       0.42760
   3      62.87000       0.43265
   3      63.33000       0.44584
   3      63.07000       0.45641
   3      63.68000       0.46511
   3      63.66000       0.47325
   3      63.69000       0.47867
   3      64.18000       0.49588
   3      64.20000       0.50346
   3      64.22000       0.50776
   3      64.16000       0.51010
   3      64.39000       0.51787
   3      64.20000       0.52862
   3      64.51000       0.53686
   3      64.57000       0.54415
   3      64.65000       0.55267
   3      64.71000       0.55416
   3      64.86000       0.56277
   3      64.84000       0.57166
   3      64.98000       0.57680
   3      65.11000       0.58438
   3      65.17000       0.59252
   3      65.33000       0.60047
   3      65.40000       0.60683
   3      65.49000       0.61487
   3      65.68000       0.61964
   3      65.75000       0.62788
   3      65.83000       0.63489
   3      66.02000       0.64163
   3      65.91000       0.64986
   3      66.31000       0.65931
   3      66.21000       0.66941
   3      66.46000       0.68129
   3      67.28000       0.69551
   3      67.05000       0.70804
   3      67.54000       0.72170
   3      67.73000       0.73583
   3      67.82000       0.75080
   3      68.21000       0.76408
   3      68.08000       0.77951
   3      68.70000       0.79345
   3      68.50000       0.80907
   3      69.10000       0.82488
   3      69.01000       0.83873
   3      69.39000       0.85529
   3      69.56000       0.86866
   3      69.66000       0.87736
   3      70.08000       0.89785
   3      69.96000       0.90458
   3      70.52000       0.91777
   3      70.34000       0.92975
   3      70.94000       0.94294
   3      70.69000       0.95323
   3      71.27000       0.96258
   3      71.12000       0.96913
   3      71.51000       0.97474
   3      71.59000       0.98223
   3      71.69000       0.98316
   3      72.04000       0.99439
   3      71.92000       0.99626
   3      72.47000       0.99439
   3      72.18000       0.99439
   3      72.78000       0.99813
   3      72.63000       0.99813
   3      72.87000       0.99626
   3      73.17000       1.00000
   3      73.02000       1.00000
   3      73.25000       0.99252
   3      73.43000       0.98129
   3      73.56000       0.97755
   3      73.22000       0.96913
   3      73.83000       0.97007
   3      73.75000       0.97100
   3      74.06000       0.96352
   3      74.11000       0.96726
   3      74.19000       0.96913
   3      74.17000       0.96539
   3      74.11000       0.95229
   3      74.56000       0.95323
   3      74.63000       0.94761
   3      74.67000       0.94668
   3      74.80000       0.94387
   3      74.79000       0.93920
   3      75.00000       0.92844
   3      74.85000       0.92395
   3      75.22000       0.91796
   3      75.30000       0.91375
   3      75.45000       0.90262
   3      75.62000       0.89317
   3      75.71000       0.88709
   3      75.87000       0.88354
   3      75.99000       0.87699
   3      76.11000       0.86885
   3      76.23000       0.85351
   3      76.33000       0.83573
   3      76.41000       0.82180
   3      76.51000       0.81459
   3      76.71000       0.80496
   3      76.64000       0.79205
   3      77.16000       0.77315
   3      77.16000       0.75529
   3      77.49000       0.74032
   3      77.54000       0.72133
   3      77.81000       0.70945
   3      77.95000       0.69270
   3      78.11000       0.68007
   3      78.34000       0.66501
   3      78.42000       0.65145
   3      78.72000       0.63695
   3      78.74000       0.62535
   3      79.08000       0.61450
   3      79.10000       0.60150
   3      79.42000       0.58849
   3      79.47000       0.57456
   3      79.73000       0.56277
   3      79.86000       0.55108
   3      80.03000       0.54219
   3      80.26000       0.53096
   3      80.34000       0.52095
   3      80.64000       0.50935
   3      80.67000       0.50094
   3      81.01000       0.48980
   3      81.02000       0.48307
   3      81.34000       0.47175
   3      81.41000       0.46305
   3      81.64000       0.45332
   3      81.81000       0.44518
   3      81.94000       0.43704
   3      82.20000       0.42816
   3      82.26000       0.42077
   3      82.58000       0.41104
   3      82.60000       0.40561
   3      82.93000       0.39729
   3      82.96000       0.39102
   3      83.26000       0.38288
   3      83.34000       0.37624
   3      83.57000       0.37007
   3      83.72000       0.36230
   3      83.87000       0.35631
   3      84.11000       0.34911
   3      84.18000       0.34415
   3      84.50000       0.33658
   3      84.51000       0.33115
   3      84.84000       0.32442
   3      84.85000       0.31983
   3      85.16000       0.31328
   3      85.23000       0.30739
   3      85.46000       0.30178
   3      85.63000       0.29626
   3      85.76000       0.29139
   3      86.01000       0.28503
   3      86.06000       0.28064
   3      86.37000       0.27446
   3      86.38000       0.27044
   3      86.70000       0.26464
   3      86.73000       0.25968
   3      87.01000       0.25500
   3      87.11000       0.25014
   3      87.30000       0.24500
   3      87.46000       0.24032
   3      87.59000       0.23601
   3      87.81000       0.23078
   3      87.88000       0.22666
   3      88.15000       0.22226
   3      88.19000       0.21768
   3      88.50000       0.21272
   3      88.51000       0.20889
   3      88.81000       0.20430
   3      88.84000       0.20028
   3      89.11000       0.19579
   3      89.18000       0.19177
   3      89.40000       0.18728
   3      89.53000       0.18382
   3      89.68000       0.17970
   3      89.89000       0.17540
   3      89.97000       0.17175
   3      90.23000       0.16791
   3      90.27000       0.16417
   3      90.56000       0.16024
   3      90.58000       0.15716
   3      90.87000       0.15285
   3      90.90000       0.15014
   3      91.17000       0.14630
   3      91.23000       0.14294
   3      91.47000       0.13948
   3      91.58000       0.13648
   3      91.75000       0.13340
   3      91.92000       0.13012
   3      92.04000       0.12713
   3      92.27000       0.12385
   3      92.33000       0.12142
   3      92.60000       0.11833
   3      92.63000       0.11562
   3      92.92000       0.11254
   3      92.94000       0.11020
   3      93.22000       0.10720
   3      93.27000       0.10505
   3      93.53000       0.10243
   3      93.61000       0.09991
   3      93.82000       0.09757
   3      93.94000       0.09523
   3      94.11000       0.09294
   3      94.27000       0.09073
   3      94.40000       0.08849
   3      94.60000       0.08667
   3      94.69000       0.08430
   3      94.93000       0.08240
   3      94.99000       0.08049
   3      95.25000       0.07842
   3      95.29000       0.07674
   3      95.56000       0.07483
   3      95.60000       0.07311
   3      95.86000       0.07140
   3      95.91000       0.06970
   3      96.16000       0.06808
   3      96.22000       0.06645
   3      96.45000       0.06489
   3      96.54000       0.06340
   3      96.74000       0.06185
   3      96.86000       0.06048
   3      97.03000       0.05897
   3      97.17000       0.05767
   3      97.32000       0.05626
   3      97.49000       0.05500
   3      97.62000       0.05367
   3      97.80000       0.05244
   3      97.91000       0.05123
   3      98.11000       0.04997
   3      98.21000       0.04890
   3      98.41000       0.04767
   3      98.51000       0.04665
   3      98.72000       0.04549
   3      98.81000       0.04452
   3      99.02000       0.04342
   3      99.12000       0.04245
   3      99.31000       0.04149
   3      99.42000       0.04051
   3      99.61000       0.03961
   3      99.73000       0.03867
   3      99.91000       0.03780
   3     100.04000       0.03695
   3     100.20000       0.03611
   3     100.35000       0.03529
   3     100.50000       0.03448
   3     100.65000       0.03380
   3     100.79000       0.03294
   3     100.96000       0.03225
   3     101.09000       0.03151
   3     101.26000       0.03082
   3     101.39000       0.03015
   3     101.56000       0.02946
   3     101.69000       0.02886
   3     101.86000       0.02819
   3     101.99000       0.02764
   3     102.16000       0.02700
   3     102.30000       0.02644
   3     102.46000       0.02589
   3     102.60000       0.02534
   3     102.76000       0.02484
   3     102.90000       0.02428
   3     103.06000       0.02384
   3     103.20000       0.02331
   3     103.35000       0.02289
   3     103.50000       0.02239
   3     103.65000       0.02193
   3     103.80000       0.02156
   3     103.95000       0.02110
   3     104.10000       0.02075
   3     104.25000       0.02031
   3     104.40000       0.02000
   3     104.55000       0.01958
   3     104.70000       0.01925
   3     104.85000       0.01891
   3     105.00000       0.01852
   3     105.15000       0.01822
   3     105.30000       0.01785
   3     105.45000       0.01759
   3     105.60000       0.01725
   3     105.75000       0.01698
   3     105.90000       0.01667
   3     106.05000       0.01640
   3     106.20000       0.01616
   3     106.35000       0.01587
   3     106.50000       0.01564
   3     106.65000       0.01535
   3     106.80000       0.01515
   3     106.95000       0.01495
   3     107.10000       0.01472
   3     107.25000       0.01447
   3     107.40000       0.01425
   3     107.55000       0.01410
   3     107.70000       0.01384
   3     107.85000       0.01369
   3     108.00000       0.01358
   3     108.15000       0.01325
   3     108.30000       0.01316
   3     108.45000       0.01305
   3     108.60000       0.01290
   3     108.75000       0.01275
   3     108.90000       0.01265
   3     109.05000       0.01239
   3     109.20000       0.01226
   3     109.35000       0.01217
   3     109.50000       0.01206
   3     109.65000       0.01196
   3     109.80000       0.01180
   3     109.95000       0.01172
   3     110.10000       0.01160
   3     110.25000       0.01152
   3     110.39000       0.01138
   3     110.54000       0.01121
   3     110.69000       0.01111
   3     110.84000       0.01103
   3     110.99000       0.01089
   3     111.14000       0.01078
   3     111.29000       0.01074
   3     111.44000       0.01060
   3     111.59000       0.01051
   3     111.74000       0.01047
   3     111.89000       0.01038
   3     112.04000       0.01026
   3     112.19000       0.01021
   3     112.34000       0.01015
   3     112.49000       0.01002
   3     112.64000       0.01001
   3     112.79000       0.00993
   3     112.94000       0.00984
   3     113.09000       0.00981
   3     113.24000       0.00975
   3     113.39000       0.00964
   3     113.54000       0.00964
   3     113.69000       0.00959
   3     113.84000       0.00950
   3     113.99000       0.00949
   3     114.14000       0.00944
   3     114.29000       0.00932
   3     114.44000       0.00936
   3     114.59000       0.00935
   3     114.74000       0.00925
   3     114.89000       0.00923
   3     115.04000       0.00919
   3     115.19000       0.00908
   3     115.34000       0.00910
   3     115.49000       0.00904
   3     115.64000       0.00895
   3     115.79000       0.00897
   3     115.94000       0.00893
   3     116.09000       0.00885
   3     116.24000       0.00887
   3     116.39000       0.00884
   3     116.54000       0.00878
   3     116.69000       0.00878
   3     116.84000       0.00874
   3     116.99000       0.00867
   3     117.14000       0.00869
   3     117.29000       0.00866
   3     117.44000       0.00859
   3     117.59000       0.00860
   3     117.74000       0.00860
   3     117.89000       0.00851
   3     118.04000       0.00850
   3     118.19000       0.00849
   3     118.34000       0.00843
   3     118.49000       0.00839
   3     118.64000       0.00842
   3     118.79000       0.00838
   3     118.94000       0.00832
   3     119.09000       0.00837
   3     119.24000       0.00832
   3     119.39000       0.00826
   3     119.54000       0.00829
   3     119.69000       0.00825
   3     119.84000       0.00820
   3     119.99000       0.00822
   3     120.14000       0.00824
   3     120.29000       0.00817
   3     120.44000       0.00817
   3     120.59000       0.00821
   3     120.74000       0.00816
   3     120.89000       0.00822
   3     121.04000       0.00823
   3     121.19000       0.00838
   3     121.34000       0.00840
   3     121.49000       0.00862
   3     121.64000       0.00861
   3     121.79000       0.00839
   3     121.94000       0.00844
   4      12.26000       0.05321
   4      12.25000       0.05309
   4      12.25000       0.05321
   4      12.26000       0.05319
   4      12.25000       0.05308
   4      12.25000       0.05326
   4      12.25000       0.05311
   4      12.24000       0.05315
   4      12.24000       0.05321
   4      12.23000       0.05307
   4      12.22000       0.05318
   4      12.23000       0.05316
   4      12.22000       0.05310
   4      12.21000       0.05318
   4      12.21000       0.05312
   4      12.20000       0.05313
   4      12.19000       0.05317
   4      12.19000       0.05307
   4      12.18000       0.05316
   4      12.18000       0.05310
   4      12.17000       0.05307
   4      12.16000       0.05315
   4      12.16000       0.05308
   4      12.15000       0.05308
   4      12.14000       0.05312
   4      12.14000       0.05307
   4      12.13000       0.05307
   4      12.13000       0.05306
   4      12.13000       0.05308
   4      12.11000       0.05310
   4      12.11000       0.05303
   4      12.11000       0.05312
   4      12.10000       0.05304
   4      12.10000       0.05305
   4      12.09000       0.05310
   4      12.08000       0.05301
   4      12.08000       0.05307
   4      12.08000       0.05305
   4      12.07000       0.05301
   4      12.07000       0.05312
   4      12.06000       0.05301
   4      12.06000       0.05301
   4      12.06000       0.05312
   4      12.05000       0.05296
   4      12.05000       0.05304
   4      12.05000       0.05308
   4      12.04000       0.05296
   4      12.04000       0.05306
   4      12.04000       0.05304
   4      12.03000       0.05298
   4      12.03000       0.05308
   4      12.03000       0.05301
   4      12.02000       0.05300
   4      12.02000       0.05308
   4      12.02000       0.05295
   4      12.02000       0.05302
   4      12.02000       0.05302
   4      12.02000       0.05299
   4      12.01000       0.05301
   4      12.01000       0.05299
   4      12.01000       0.05299
   4      12.00000       0.05298
   4      12.01000       0.05296
   4      12.01000       0.05301
   4      12.00000       0.05300
   4      12.00000       0.05300
   4      12.00000       0.05302
   4      12.00000       0.05296
   4      12.00000       0.05302
   4      12.00000       0.05299
   4      12.00000       0.05294
   4      12.00000       0.05304
   4      12.00000       0.05299
   4      12.00000       0.05295
   4      12.00000       0.05305
   4      12.00000       0.05294
   4      12.00000       0.05300
   4      12.00000       0.05304
   4      12.00000       0.05294
   4      12.00000       0.05297
   4      12.00000       0.05301
   4      12.00000       0.05295
   4      12.00000       0.05301
   4      12.00000       0.05296
   4      12.00000       0.05297
   4      12.00000       0.05300
   4      12.00000       0.05296
   4      12.00000       0.05298
   4      12.00000       0.05298
   4      12.00000       0.05300
   4      12.00000       0.05301
   4      12.00000       0.05295
   4      12.00000       0.05300
   4      12.00000       0.05299
   4      12.00000       0.05294
   4      12.00000       0.05302
   4      12.00000       0.05295
   4      12.00000       0.05298
   4      12.01000       0.05312
   4      12.04000       0.05313
   4      12.06000       0.05313
   4      12.10000       0.05317
   4      12.15000       0.05316
   4      12.20000       0.05316
   4      12.26000       0.05308
   4      12.33000       0.05299
   4      12.40000       0.05299
   4      12.47000       0.05302
   4      12.54000       0.05312
   4      12.61000       0.05325
   4      12.69000       0.05332
   4      12.77000       0.05331
   4      12.86000       0.05330
   4      12.96000       0.05329
   4      13.05000       0.05325
   4      13.15000       0.05331
   4      13.26000       0.05328
   4      13.36000       0.05324
   4      13.47000       0.05333
   4      13.58000       0.05325
   4      13.70000       0.05330
   4      13.81000       0.05332
   4      13.93000       0.05322
   4      14.05000       0.05338
   4      14.17000       0.05332
   4      14.29000       0.05331
   4      14.42000       0.05341
   4      14.54000       0.05340
   4      14.67000       0.05341
   4      14.80000       0.05342
   4      14.93000       0.05341
   4      15.06000       0.05342
   4      15.19000       0.05345
   4      15.32000       0.05342
   4      15.46000       0.05340
   4      15.59000       0.05346
   4      15.73000       0.05345
   4      15.86000       0.05343
   4      16.00000       0.05353
   4      16.13000       0.05343
   4      16.27000       0.05354
   4      16.41000       0.05359
   4      16.55000       0.05356
   4      16.69000       0.05366
   4      16.83000       0.05369
   4      16.97000       0.05371
   4      17.11000       0.05378
   4      17.25000       0.05382
   4      17.40000       0.05382
   4      17.54000       0.05386
   4      17.69000       0.05395
   4      17.83000       0.05392
   4      17.98000       0.05401
   4      18.13000       0.05408
   4      18.29000       0.05396
   4      18.45000       0.05405
   4      18.62000       0.05395
   4      18.82000       0.05388
   4      19.00000       0.05400
   4      19.13000       0.05416
   4      19.30000       0.05419
   4      19.47000       0.05418
   4      19.57000       0.05441
   4      19.77000       0.05425
   4      19.89000       0.05435
   4      20.03000       0.05447
   4      20.21000       0.05420
   4      20.30000       0.05450
   4      20.49000       0.05434
   4      20.62000       0.05431
   4      20.75000       0.05461
   4      20.93000       0.05429
   4      21.03000       0.05455
   4      21.21000       0.05454
   4      21.34000       0.05442
   4      21.47000       0.05471
   4      21.65000       0.05451
   4      21.75000       0.05467
   4      21.93000       0.05475
   4      22.06000       0.05466
   4      22.19000       0.05490
   4      22.37000       0.05477
   4      22.47000       0.05497
   4      22.65000       0.05493
   4      22.77000       0.05493
   4      22.92000       0.05520
   4      23.09000       0.05498
   4      23.19000       0.05532
   4      23.39000       0.05526
   4      23.50000       0.05519
   4      23.64000       0.05555
   4      23.83000       0.05515
   4      23.91000       0.05550
   4      24.12000       0.05553
   4      24.22000       0.05538
   4      24.37000       0.05581
   4      24.57000       0.05537
   4      24.63000       0.05575
   4      24.87000       0.05561
   4      24.96000       0.05551
   4      25.12000       0.05594
   4      25.32000       0.05538
   4      25.38000       0.05596
   4      25.62000       0.05577
   4      25.71000       0.05564
   4      25.87000       0.05622
   4      26.08000       0.05560
   4      26.13000       0.05626
   4      26.38000       0.05622
   4      26.48000       0.05604
   4      26.62000       0.05661
   4      26.85000       0.05614
   4      26.89000       0.05671
   4      27.14000       0.05668
   4      27.24000       0.05655
   4      27.37000       0.05709
   4      27.61000       0.05655
   4      27.65000       0.05718
   4      27.90000       0.05715
   4      28.02000       0.05686
   4      28.13000       0.05751
   4      28.38000       0.05684
   4      28.41000       0.05735
   4      28.67000       0.05765
   4      28.78000       0.05682
   4      28.92000       0.05834
   4      29.16000       0.05744
   4      29.20000       0.05687
   4      29.49000       0.05802
   4      29.54000       0.05826
   4      29.74000       0.05782
   4      29.92000       0.05886
   4      29.98000       0.05824
   4      30.26000       0.05865
   4      30.30000       0.05879
   4      30.50000       0.05843
   4      30.67000       0.05920
   4      30.73000       0.05860
   4      31.01000       0.05904
   4      31.04000       0.05914
   4      31.26000       0.05871
   4      31.41000       0.05971
   4      31.49000       0.05913
   4      31.75000       0.05922
   4      31.79000       0.06062
   4      32.05000       0.06042
   4      32.13000       0.05990
   4      32.31000       0.06043
   4      32.49000       0.06144
   4      32.56000       0.06044
   4      32.81000       0.06204
   4      32.86000       0.06079
   4      33.09000       0.06135
   4      33.18000       0.06187
   4      33.34000       0.06088
   4      33.51000       0.06287
   4      33.60000       0.06138
   4      33.80000       0.06301
   4      33.89000       0.06237
   4      34.06000       0.06275
   4      34.14000       0.06351
   4      34.20000       0.06287
   4      34.28000       0.06210
   4      34.48000       0.06248
   4      34.66000       0.06524
   4      34.79000       0.06538
   4      34.90000       0.06562
   4      35.01000       0.06497
   4      35.18000       0.06458
   4      35.35000       0.06636
   4      35.49000       0.06674
   4      35.61000       0.06704
   4      35.76000       0.06653
   4      35.93000       0.06767
   4      36.09000       0.06879
   4      36.22000       0.06898
   4      36.37000       0.06934
   4      36.54000       0.06968
   4      36.70000       0.07104
   4      36.85000       0.07091
   4      37.00000       0.07153
   4      37.17000       0.07193
   4      37.34000       0.07289
   4      37.49000       0.07365
   4      37.64000       0.07411
   4      37.81000       0.07530
   4      37.97000       0.07591
   4      38.13000       0.07731
   4      38.29000       0.07780
   4      38.45000       0.07878
   4      38.62000       0.07963
   4      38.82000       0.08071
   4      39.21000       0.08246
   4      39.73000       0.07964
   4      39.98000       0.08789
   4      40.30000       0.08584
   4      40.44000       0.08425
   4      40.69000       0.09005
   4      40.71000       0.08697
   4      41.04000       0.08750
   4      41.13000       0.09082
   4      41.29000       0.09401
   4      41.49000       0.09588
   4      41.48000       0.09841
   4      41.63000       0.09888
   4      41.87000       0.09897
   4      41.92000       0.10309
   4      42.41000       0.09897
   4      42.29000       0.10028
   4      42.74000       0.10009
   4      42.91000       0.10281
   4      42.96000       0.10552
   4      43.43000       0.10908
   4      43.28000       0.11058
   4      43.76000       0.11348
   4      43.83000       0.11273
   4      43.89000       0.10777
   4      44.34000       0.11564
   4      44.17000       0.11629
   4      44.57000       0.12341
   4      44.73000       0.12481
   4      44.64000       0.12247
   4      45.07000       0.12416
   4      45.02000       0.12360
   4      45.14000       0.12912
   4      45.41000       0.13361
   4      45.34000       0.13502
   4      45.58000       0.13642
   4      45.71000       0.13558
   4      45.73000       0.13736
   4      45.76000       0.14167
   4      45.92000       0.14345
   4      45.92000       0.14242
   4      46.06000       0.14532
   4      46.14000       0.14588
   4      46.19000       0.14953
   4      46.30000       0.15225
   4      46.31000       0.15627
   4      46.49000       0.15684
   4      46.57000       0.15796
   4      46.62000       0.15852
   4      46.86000       0.16049
   4      46.82000       0.16442
   4      47.09000       0.16713
   4      47.13000       0.16976
   4      47.26000       0.16760
   4      47.63000       0.17406
   4      47.67000       0.17978
   4      47.93000       0.18127
   4      47.89000       0.18305
   4      48.36000       0.18614
   4      48.30000       0.19270
   4      48.76000       0.19644
   4      48.73000       0.19822
   4      49.11000       0.20581
   4      49.17000       0.21105
   4      49.44000       0.21105
   4      49.60000       0.21788
   4      49.77000       0.22622
   4      50.02000       0.23174
   4      50.11000       0.23230
   4      50.44000       0.23989
   4      50.39000       0.24457
   4      50.83000       0.24831
   4      50.71000       0.25740
   4      51.14000       0.25815
   4      51.10000       0.26835
   4      51.39000       0.27116
   4      51.52000       0.28024
   4      51.66000       0.28970
   4      51.92000       0.29251
   4      51.92000       0.30075
   4      52.31000       0.30861
   4      52.22000       0.31217
   4      52.66000       0.31835
   4      52.53000       0.32865
   4      52.98000       0.33811
   4      52.86000       0.34288
   4      53.26000       0.35215
   4      53.23000       0.35740
   4      53.47000       0.36639
   4      53.63000       0.37219
   4      53.68000       0.38268
   4      54.01000       0.38801
   4      53.94000       0.39663
   4      54.35000       0.40524
   4      54.22000       0.40946
   4      54.67000       0.41929
   4      54.54000       0.43118
   4      54.99000       0.44223
   4      54.86000       0.44785
   4      55.30000       0.46011
   4      55.17000       0.46620
   4      55.59000       0.47612
   4      55.50000       0.48642
   4      55.87000       0.49672
   4      55.85000       0.50571
   4      56.07000       0.51517
   4      56.24000       0.52416
   4      56.24000       0.53324
   4      56.61000       0.54270
   4      56.47000       0.55262
   4      56.92000       0.56199
   4      56.77000       0.57051
   4      57.17000       0.58174
   4      57.12000       0.58830
   4      57.41000       0.59850
   4      57.47000       0.61311
   4      57.64000       0.62463
   4      57.82000       0.63230
   4      57.87000       0.63624
   4      58.17000       0.65449
   4      58.10000       0.66573
   4      58.47000       0.67622
   4      58.36000       0.67968
   4      58.68000       0.69438
   4      58.73000       0.70609
   4      58.71000       0.71816
   4      59.00000       0.72734
   4      59.15000       0.73155
   4      59.27000       0.73221
   4      59.35000       0.73155
   4      59.48000       0.73605
   4      59.55000       0.73886
   4      59.63000       0.73633
   4      59.73000       0.74494
   4      59.79000       0.75496
   4      59.92000       0.76049
   4      59.97000       0.76564
   4      60.11000       0.77360
   4      60.25000       0.77875
   4      60.23000       0.79157
   4      60.69000       0.79944
   4      60.54000       0.80056
   4      61.14000       0.81882
   4      61.13000       0.82996
   4      61.55000       0.84101
   4      61.46000       0.84522
   4      61.98000       0.85740
   4      61.92000       0.86610
   4      62.44000       0.87921
   4      62.37000       0.89429
   4      62.88000       0.90337
   4      62.80000       0.91339
   4      63.28000       0.91348
   4      63.23000       0.93193
   4      63.66000       0.93727
   4      63.66000       0.94569
   4      64.01000       0.95225
   4      64.12000       0.96067
   4      64.28000       0.96723
   4      64.58000       0.97378
   4      64.58000       0.97191
   4      65.00000       0.98408
   4      64.95000       0.98596
   4      65.39000       0.99251
   4      65.30000       0.99064
   4      65.78000       0.99532
   4      65.65000       1.00000
   4      66.15000       1.00000
   4      65.99000       0.99719
   4      66.50000       0.99532
   4      66.32000       0.99625
   4      66.84000       0.99345
   4      66.67000       0.99157
   4      67.10000       0.98783
   4      67.06000       0.98689
   4      67.28000       0.98221
   4      67.48000       0.97566
   4      67.44000       0.96629
   4      67.82000       0.96536
   4      67.66000       0.95693
   4      68.04000       0.94569
   4      68.05000       0.93914
   4      68.10000       0.94195
   4      68.21000       0.93820
   4      68.18000       0.93193
   4      68.50000       0.92837
   4      68.53000       0.92079
   4      68.63000       0.91320
   4      68.92000       0.90955
   4      68.77000       0.90047
   4      69.05000       0.89803
   4      69.21000       0.89391
   4      69.34000       0.88876
   4      69.45000       0.88755
   4      69.50000       0.88464
   4      69.66000       0.87350
   4      69.74000       0.86442
   4      69.87000       0.86367
   4      69.97000       0.86077
   4      70.10000       0.85908
   4      70.23000       0.85094
   4      70.34000       0.84204
   4      70.47000       0.83118
   4      70.53000       0.82275
   4      70.73000       0.81404
   4      70.64000       0.80300
   4      71.13000       0.79073
   4      71.07000       0.77135
   4      71.62000       0.75028
   4      71.51000       0.72800
   4      72.17000       0.71002
   4      72.05000       0.69251
   4      72.66000       0.67500
   4      72.54000       0.66161
   4      73.63000       0.60272
   4      73.50000       0.58895
   4      74.08000       0.57154
   4      73.95000       0.55300
   4      74.53000       0.53717
   4      74.40000       0.52481
   4      74.97000       0.51030
   4      74.83000       0.49775
   4      75.36000       0.48333
   4      75.25000       0.47135
   4      75.75000       0.45599
   4      75.67000       0.44663
   4      76.14000       0.43408
   4      76.08000       0.42640
   4      76.43000       0.41451
   4      76.51000       0.40524
   4      76.70000       0.39466
   4      76.92000       0.38577
   4      76.92000       0.37800
   4      77.30000       0.36891
   4      77.09000       0.36236
   4      77.58000       0.35290
   4      77.50000       0.34906
   4      77.66000       0.34953
   4      77.54000       0.34476
   4      77.99000       0.34195
   4      78.05000       0.33427
   4      78.17000       0.33212
   4      78.14000       0.32921
   4      78.23000       0.32612
   4      78.44000       0.32528
   4      78.38000       0.32331
   4      78.61000       0.32247
   4      78.67000       0.31938
   4      78.68000       0.31732
   4      78.86000       0.31395
   4      79.00000       0.30955
   4      79.06000       0.30365
   4      79.20000       0.29794
   4      79.39000       0.29579
   4      79.51000       0.29335
   4      79.63000       0.29288
   4      79.76000       0.28867
   4      79.89000       0.28483
   4      80.02000       0.28127
   4      80.13000       0.27556
   4      80.19000       0.26929
   4      80.27000       0.26564
   4      80.46000       0.26227
   4      80.35000       0.25740
   4      80.97000       0.25169
   4      80.62000       0.24607
   4      81.16000       0.23886
   4      81.82000       0.23174
   4      81.69000       0.22537
   4      82.39000       0.21891
   4      82.21000       0.21330
   4      82.84000       0.20777
   4      82.62000       0.20225
   4      83.30000       0.19635
   4      83.14000       0.19195
   4      83.74000       0.18661
   4      83.65000       0.18240
   4      84.11000       0.17715
   4      84.20000       0.17275
   4      84.46000       0.16863
   4      84.69000       0.16461
   4      84.82000       0.16011
   4      85.19000       0.15599
   4      85.15000       0.15253
   4      85.66000       0.14878
   4      85.45000       0.14560
   4      86.09000       0.14157
   4      85.78000       0.13867
   4      86.42000       0.13539
   4      86.19000       0.13296
   4      86.57000       0.12940
   4      86.69000       0.12725
   4      86.67000       0.12537
   4      86.84000       0.12285
   4      87.04000       0.12125
   4      87.32000       0.11919
   4      87.10000       0.11770
   4      87.58000       0.11564
   4      87.36000       0.11386
   4      87.54000       0.11161
   4      87.82000       0.11030
   4      87.80000       0.10871
   4      87.86000       0.10712
   4      88.00000       0.10599
   4      87.73000       0.10449
   4      88.23000       0.10225
   4      88.09000       0.10075
   4      88.45000       0.09925
   4      88.54000       0.09728
   4      88.66000       0.09607
   4      88.76000       0.09513
   4      88.73000       0.09382
   4      88.86000       0.09228
   4      89.03000       0.09069
   4      89.01000       0.08930
   4      89.28000       0.08758
   4      89.35000       0.08635
   4      89.42000       0.08495
   4      89.53000       0.08370
   4      89.65000       0.08236
   4      89.76000       0.08095
   4      89.92000       0.07972
   4      90.03000       0.07834
   4      90.15000       0.07748
   4      90.26000       0.07621
   4      90.33000       0.07466
   4      90.48000       0.07334
   4      90.32000       0.07199
   4      90.61000       0.07003
   4      90.58000       0.06817
   4      91.10000       0.06662
   4      90.94000       0.06484
   4      91.55000       0.06325
   4      91.66000       0.06158
   4      91.94000       0.05981
   4      92.36000       0.05824
   4      92.35000       0.05691
   4      92.99000       0.05514
   4      92.75000       0.05404
   4      93.52000       0.05236
   4      93.26000       0.05123
   4      93.93000       0.04980
   4      93.88000       0.04864
   4      94.21000       0.04737
   4      94.53000       0.04621
   4      94.48000       0.04505
   4      95.10000       0.04384
   4      94.82000       0.04281
   4      95.57000       0.04228
   4      95.24000       0.04099
   4      95.90000       0.04001
   4      95.76000       0.03910
   4      96.13000       0.03783
   4      96.29000       0.03713
   4      96.21000       0.03621
   4      96.75000       0.03530
   4      96.47000       0.03465
   4      96.75000       0.03395
   4      97.04000       0.03330
   4      97.26000       0.03284
   4      97.10000       0.03243
   4      97.42000       0.03177
   4      96.99000       0.03126
   4      97.29000       0.03052
   4      97.29000       0.02989
   4      97.47000       0.02925
   4      98.09000       0.02846
   4      97.69000       0.02787
   4      98.68000       0.02710
   4      98.44000       0.02654
   4      98.79000       0.02589
   4      99.04000       0.02525
   4      98.88000       0.02479
   4      99.58000       0.02414
   4      99.19000       0.02371
   4      99.75000       0.02318
   4      99.77000       0.02269
   4      99.78000       0.02239
   4      99.90000       0.02204
   4     100.20000       0.02169
   4     100.27000       0.02140
   4      99.98000       0.02096
   4     100.44000       0.02059
   4     100.45000       0.02026
   4     100.72000       0.01995
   4     100.80000       0.01962
   4     100.44000       0.01931
   4     100.91000       0.01896
   4     100.85000       0.01870
   4     101.25000       0.01842
   4     100.97000       0.01822
   4     101.04000       0.01787
   4     101.26000       0.01753
   4     101.04000       0.01730
   4     101.83000       0.01687
   4     101.39000       0.01669
   4     101.92000       0.01632
   4     102.33000       0.01611
   4     102.05000       0.01580
   4     103.05000       0.01561
   4     102.51000       0.01528
   4     103.27000       0.01506
   4     103.44000       0.01480
   4     103.39000       0.01459
   4     104.16000       0.01435
   4     103.70000       0.01413
   4     104.67000       0.01392
   4     104.30000       0.01371
   4     104.93000       0.01358
   4     105.06000       0.01331
   4     105.17000       0.01320
   4     105.76000       0.01301
   4     105.43000       0.01285
   4     106.33000       0.01271
   4     105.81000       0.01257
   4     106.77000       0.01237
   4     106.29000       0.01233
   4     107.06000       0.01215
   4     106.84000       0.01206
   4     107.11000       0.01191
   4     107.53000       0.01184
   4     107.59000       0.01169
   4     106.91000       0.01171
   4     107.67000       0.01154
   4     107.83000       0.01144
   4     107.56000       0.01144
   4     107.36000       0.01132
   4     107.98000       0.01123
   4     108.03000       0.01117
   4     107.37000       0.01114
   4     108.06000       0.01099
   4     108.27000       0.01095
   4     107.81000       0.01097
   4     107.87000       0.01083
   4     108.39000       0.01074
   4     108.55000       0.01075
   4     108.29000       0.01069
   4     108.42000       0.01060
   4     108.80000       0.01057
   4     108.80000       0.01056
   4     108.24000       0.01044
   4     108.90000       0.01045
   4     108.66000       0.01037
   4     109.10000       0.01032
   4     109.16000       0.01022
   4     108.64000       0.01021
   4     109.43000       0.01017
   4     109.18000       0.01006
   4     109.58000       0.01007
   4     109.75000       0.01007
   4     109.26000       0.00996
   4     109.91000       0.00992
   4     109.96000       0.00993
   4     110.36000       0.00986
   4     109.95000       0.00991
   4     110.33000       0.00979
   4     110.30000       0.00978
   4     110.41000       0.00975
   4     110.38000       0.00969
   4     110.78000       0.00970
   4     110.93000       0.00969
   4     110.81000       0.00963
   4     111.25000       0.00960
   4     111.02000       0.00961
   4     111.18000       0.00954
   4     111.33000       0.00950
   4     111.07000       0.00947
   4     111.42000       0.00946
   4     111.17000       0.00941
   4     111.73000       0.00938
   4     111.53000       0.00939
   4     111.78000       0.00935
   4     112.11000       0.00934
   4     112.06000       0.00934
   4     112.25000       0.00933
   4     112.63000       0.00920
   4     112.84000       0.00925
   4     112.96000       0.00920
   4     113.20000       0.00915
   4     113.05000       0.00915
   4     113.47000       0.00917
   4     113.20000       0.00913
   4     113.53000       0.00907
   4     113.20000       0.00910
   4     113.83000       0.00903
   4     113.74000       0.00902
   4     113.96000       0.00900
   4     114.45000       0.00891
   4     114.20000       0.00900
   4     115.01000       0.00890
   4     114.73000       0.00887
   4     115.28000       0.00888
   4     115.49000       0.00887
   4     115.46000       0.00882
   4     116.18000       0.00875
   4     115.82000       0.00882
   4     116.59000       0.00878
   4     116.47000       0.00874
   4     116.72000       0.00870
   4     117.16000       0.00871
   4     116.93000       0.00875
   4     117.50000       0.00862
   4     117.61000       0.00863
   4     118.15000       0.00865
   4     118.12000       0.00865
   4     118.22000       0.00862
   4     118.39000       0.00855
   4     118.15000       0.00858
   4     118.32000       0.00857
   4     118.11000       0.00858
   4     118.68000       0.00846
   4     118.40000       0.00847
   4     118.84000       0.00843
   4     119.02000       0.00843
   4     118.95000       0.00846
   4     119.47000       0.00834
   4     119.57000       0.00833
   4     120.07000       0.00836
   4     120.12000       0.00837
   4     120.19000       0.00834
   4     120.33000       0.00836
   4     120.15000       0.00825
   4     120.70000       0.00824
   4     120.72000       0.00834
   4     120.77000       0.00822
   4     120.99000       0.00821
   4     120.96000       0.00827
   4     121.29000       0.00820
   4     121.07000       0.00822
   4     121.45000       0.00815
   4     121.58000       0.00815
   4     121.72000       0.00815
   4     121.94000       0.00816
   4     121.78000       0.00811
   4     121.75000       0.00806
   5      11.61000       0.05151
   5      11.75000       0.05154
   5      11.89000       0.05156
   5      12.03000       0.05159
   5      12.16000       0.05160
   5      12.30000       0.05166
   5      12.45000       0.05168
   5      12.59000       0.05166
   5      12.73000       0.05178
   5      12.87000       0.05178
   5      13.01000       0.05180
   5      13.16000       0.05192
   5      13.30000       0.05189
   5      13.45000       0.05197
   5      13.59000       0.05204
   5      13.74000       0.05203
   5      13.89000       0.05211
   5      14.04000       0.05209
   5      14.20000       0.05211
   5      14.36000       0.05211
   5      14.53000       0.05210
   5      14.74000       0.05207
   5      14.93000       0.05221
   5      15.04000       0.05254
   5      15.23000       0.05231
   5      15.38000       0.05237
   5      15.48000       0.05268
   5      15.70000       0.05221
   5      15.80000       0.05259
   5      15.96000       0.05263
   5      16.14000       0.05239
   5      16.23000       0.05282
   5      16.43000       0.05249
   5      16.54000       0.05264
   5      16.69000       0.05283
   5      16.86000       0.05258
   5      16.96000       0.05289
   5      17.15000       0.05275
   5      17.26000       0.05287
   5      17.42000       0.05295
   5      17.57000       0.05287
   5      17.69000       0.05310
   5      17.87000       0.05295
   5      17.98000       0.05316
   5      18.14000       0.05320
   5      18.30000       0.05315
   5      18.41000       0.05344
   5      18.60000       0.05328
   5      18.71000       0.05349
   5      18.88000       0.05354
   5      19.02000       0.05347
   5      19.14000       0.05376
   5      19.33000       0.05361
   5      19.43000       0.05380
   5      19.62000       0.05389
   5      19.75000       0.05384
   5      19.87000       0.05409
   5      20.07000       0.05389
   5      20.16000       0.05415
   5      20.36000       0.05410
   5      20.48000       0.05405
   5      20.61000       0.05442
   5      20.82000       0.05405
   5      20.88000       0.05443
   5      21.11000       0.05438
   5      21.21000       0.05428
   5      21.36000       0.05475
   5      21.57000       0.05438
   5      21.63000       0.05486
   5      21.87000       0.05483
   5      21.96000       0.05481
   5      22.12000       0.05525
   5      22.32000       0.05486
   5      22.38000       0.05549
   5      22.63000       0.05533
   5      22.71000       0.05542
   5      22.88000       0.05592
   5      23.08000       0.05541
   5      23.14000       0.05616
   5      23.40000       0.05590
   5      23.47000       0.05598
   5      23.65000       0.05642
   5      23.84000       0.05590
   5      23.90000       0.05667
   5      24.17000       0.05627
   5      24.22000       0.05660
   5      24.42000       0.05686
   5      24.60000       0.05643
   5      24.67000       0.05737
   5      24.93000       0.05684
   5      24.97000       0.05744
   5      25.20000       0.05765
   5      25.34000       0.05740
   5      25.44000       0.05827
   5      25.69000       0.05772
   5      25.72000       0.05856
   5      25.97000       0.05851
   5      26.08000       0.05853
   5      26.21000       0.05925
   5      26.44000       0.05855
   5      26.48000       0.05958
   5      26.74000       0.05918
   5      26.80000       0.05958
   5      27.00000       0.05996
   5      27.16000       0.05955
   5      27.24000       0.06055
   5      27.49000       0.06002
   5      27.53000       0.06102
   5      27.77000       0.06092
   5      27.87000       0.06118
   5      28.04000       0.06201
   5      28.21000       0.06159
   5      28.32000       0.06168
   5      28.54000       0.06291
   5      28.60000       0.06211
   5      28.83000       0.06325
   5      28.90000       0.06296
   5      29.09000       0.06350
   5      29.22000       0.06402
   5      29.36000       0.06390
   5      29.48000       0.06505
   5      29.55000       0.06476
   5      29.60000       0.06433
   5      29.77000       0.06431
   5      29.97000       0.06566
   5      30.12000       0.06671
   5      30.25000       0.06687
   5      30.35000       0.06754
   5      30.48000       0.06786
   5      30.66000       0.06837
   5      30.83000       0.06889
   5      30.96000       0.06935
   5      31.07000       0.07000
   5      31.23000       0.07058
   5      31.42000       0.07114
   5      31.56000       0.07158
   5      31.69000       0.07225
   5      31.84000       0.07285
   5      32.02000       0.07331
   5      32.18000       0.07399
   5      32.32000       0.07472
   5      32.47000       0.07542
   5      32.64000       0.07606
   5      32.81000       0.07693
   5      32.96000       0.07766
   5      33.12000       0.07835
   5      33.29000       0.07915
   5      33.46000       0.07986
   5      33.61000       0.08074
   5      33.78000       0.08159
   5      33.95000       0.08247
   5      34.15000       0.08340
   5      34.57000       0.08448
   5      35.09000       0.08547
   5      35.31000       0.08596
   5      35.70000       0.09009
   5      35.82000       0.09381
   5      36.15000       0.08902
   5      36.15000       0.08745
   5      36.49000       0.09166
   5      36.66000       0.09232
   5      36.70000       0.09653
   5      36.85000       0.09620
   5      37.04000       0.09694
   5      37.14000       0.09554
   5      37.21000       0.09769
   5      37.33000       0.09810
   5      37.42000       0.09917
   5      37.47000       0.10149
   5      37.65000       0.10314
   5      37.93000       0.10462
   5      38.04000       0.10248
   5      38.34000       0.10454
   5      38.38000       0.10784
   5      38.65000       0.10768
   5      38.70000       0.10900
   5      38.84000       0.11040
   5      38.93000       0.11338
   5      39.07000       0.11272
   5      39.20000       0.11173
   5      39.30000       0.11536
   5      39.47000       0.11668
   5      39.54000       0.11635
   5      39.74000       0.11833
   5      39.79000       0.11949
   5      40.01000       0.12015
   5      40.05000       0.12155
   5      40.30000       0.12428
   5      40.32000       0.12362
   5      40.58000       0.12469
   5      40.60000       0.12725
   5      40.87000       0.12882
   5      40.88000       0.12915
   5      41.16000       0.13047
   5      41.17000       0.13311
   5      41.45000       0.13394
   5      41.48000       0.13600
   5      41.74000       0.13765
   5      41.77000       0.13741
   5      42.04000       0.14030
   5      42.08000       0.14410
   5      42.34000       0.14434
   5      42.41000       0.14401
   5      42.64000       0.14789
   5      42.74000       0.15145
   5      42.95000       0.15202
   5      43.06000       0.15277
   5      43.25000       0.15599
   5      43.37000       0.15640
   5      43.56000       0.15979
   5      43.69000       0.16358
   5      43.87000       0.16441
   5      44.01000       0.16647
   5      44.18000       0.16936
   5      44.34000       0.16953
   5      44.49000       0.17407
   5      44.65000       0.17903
   5      44.80000       0.17969
   5      45.00000       0.17960
   5      45.11000       0.18514
   5      45.34000       0.18960
   5      45.42000       0.19116
   5      45.67000       0.19232
   5      45.73000       0.19579
   5      46.00000       0.20000
   5      46.04000       0.20429
   5      46.33000       0.20784
   5      46.36000       0.20859
   5      46.66000       0.21148
   5      46.68000       0.21850
   5      47.00000       0.22337
   5      47.00000       0.22370
   5      47.32000       0.22667
   5      47.33000       0.23303
   5      47.64000       0.23749
   5      47.64000       0.24253
   5      47.95000       0.24649
   5      47.95000       0.25087
   5      48.26000       0.25508
   5      48.26000       0.25723
   5      48.57000       0.26160
   5      48.60000       0.26870
   5      48.88000       0.27440
   5      48.94000       0.27952
   5      49.19000       0.28340
   5      49.27000       0.28530
   5      49.49000       0.29265
   5      49.58000       0.29777
   5      49.80000       0.30504
   5      49.91000       0.31214
   5      50.10000       0.31866
   5      50.23000       0.32684
   5      50.40000       0.33088
   5      50.55000       0.33675
   5      50.70000       0.34377
   5      50.90000       0.34946
   5      50.99000       0.35879
   5      51.24000       0.36722
   5      51.29000       0.37366
   5      51.53000       0.38167
   5      51.59000       0.38869
   5      51.83000       0.39686
   5      51.90000       0.40421
   5      52.16000       0.41429
   5      52.20000       0.42081
   5      52.48000       0.42989
   5      52.50000       0.44137
   5      52.82000       0.45120
   5      52.81000       0.45888
   5      53.13000       0.46969
   5      53.11000       0.47820
   5      53.43000       0.48885
   5      53.41000       0.49827
   5      53.73000       0.50892
   5      53.72000       0.51800
   5      54.05000       0.52948
   5      54.03000       0.53947
   5      54.35000       0.55450
   5      54.35000       0.56342
   5      54.65000       0.57770
   5      54.69000       0.59017
   5      54.94000       0.60264
   5      55.00000       0.61346
   5      55.24000       0.62684
   5      55.30000       0.63840
   5      55.54000       0.65153
   5      55.61000       0.66375
   5      55.83000       0.67407
   5      55.95000       0.69034
   5      56.11000       0.70487
   5      56.28000       0.71552
   5      56.39000       0.73410
   5      56.64000       0.74616
   5      56.68000       0.75954
   5      56.96000       0.77341
   5      56.97000       0.78604
   5      57.26000       0.79959
   5      57.27000       0.81107
   5      57.58000       0.82494
   5      57.57000       0.83732
   5      57.90000       0.85219
   5      57.91000       0.86705
   5      58.20000       0.88026
   5      58.22000       0.88852
   5      58.49000       0.90091
   5      58.54000       0.90999
   5      58.78000       0.92403
   5      58.89000       0.92981
   5      59.05000       0.95045
   5      59.26000       0.95541
   5      59.32000       0.96036
   5      59.59000       0.96449
   5      59.61000       0.97358
   5      59.90000       0.97936
   5      59.91000       0.98596
   5      60.22000       0.99092
   5      60.23000       0.99917
   5      60.54000       0.99917
   5      60.57000       0.99917
   5      60.83000       1.00000
   5      60.88000       1.00000
   5      61.11000       0.99752
   5      61.20000       0.99505
   5      61.39000       0.99670
   5      61.57000       0.98431
   5      61.66000       0.98018
   5      61.92000       0.97110
   5      61.94000       0.97027
   5      62.23000       0.96036
   5      62.23000       0.95293
   5      62.54000       0.94385
   5      62.53000       0.93476
   5      62.85000       0.92155
   5      62.88000       0.90999
   5      63.15000       0.90008
   5      63.20000       0.88852
   5      63.44000       0.87696
   5      63.51000       0.86375
   5      63.73000       0.85219
   5      63.82000       0.83815
   5      64.01000       0.82576
   5      64.17000       0.80851
   5      64.29000       0.80149
   5      64.53000       0.78134
   5      64.57000       0.77036
   5      64.88000       0.75178
   5      64.86000       0.74335
   5      65.18000       0.72634
   5      65.16000       0.71519
   5      65.48000       0.69967
   5      65.48000       0.68662
   5      65.78000       0.67258
   5      65.83000       0.66069
   5      66.06000       0.64500
   5      66.18000       0.63196
   5      66.34000       0.62040
   5      66.51000       0.60760
   5      66.62000       0.59653
   5      66.83000       0.58340
   5      66.90000       0.57217
   5      67.18000       0.55764
   5      67.19000       0.54938
   5      67.51000       0.53526
   5      67.51000       0.52709
   5      67.82000       0.51396
   5      67.81000       0.50718
   5      68.11000       0.49455
   5      68.12000       0.48704
   5      68.41000       0.47622
   5      68.43000       0.46788
   5      68.69000       0.45805
   5      68.76000       0.44897
   5      68.97000       0.44046
   5      69.13000       0.43097
   5      69.24000       0.42329
   5      69.47000       0.41429
   5      69.52000       0.40768
   5      69.78000       0.39876
   5      69.81000       0.39306
   5      70.09000       0.38406
   5      70.10000       0.37820
   5      70.41000       0.36994
   5      70.40000       0.36482
   5      70.72000       0.35665
   5      70.74000       0.35087
   5      71.01000       0.34286
   5      71.07000       0.33914
   5      71.30000       0.33121
   5      71.39000       0.32626
   5      71.58000       0.32040
   5      71.72000       0.31453
   5      71.86000       0.30875
   5      72.05000       0.30306
   5      72.14000       0.29818
   5      72.39000       0.29216
   5      72.42000       0.28819
   5      72.72000       0.28208
   5      72.71000       0.27828
   5      73.03000       0.27242
   5      73.01000       0.26854
   5      73.33000       0.26317
   5      73.31000       0.25921
   5      73.63000       0.25409
   5      73.62000       0.25021
   5      73.93000       0.24517
   5      73.93000       0.24145
   5      74.22000       0.23658
   5      74.24000       0.23303
   5      74.51000       0.22816
   5      74.55000       0.22477
   5      74.79000       0.22007
   5      74.87000       0.21668
   5      75.07000       0.21222
   5      75.19000       0.20875
   5      75.36000       0.20471
   5      75.51000       0.20099
   5      75.64000       0.19736
   5      75.82000       0.19356
   5      75.92000       0.19017
   5      76.14000       0.18629
   5      76.20000       0.18315
   5      76.46000       0.17936
   5      76.48000       0.17630
   5      76.77000       0.17258
   5      76.77000       0.16961
   5      77.08000       0.16606
   5      77.07000       0.16317
   5      77.38000       0.15979
   5      77.37000       0.15698
   5      77.67000       0.15367
   5      77.67000       0.15103
   5      77.97000       0.14773
   5      77.98000       0.14525
   5      78.26000       0.14211
   5      78.29000       0.13964
   5      78.54000       0.13666
   5      78.61000       0.13427
   5      78.82000       0.13146
   5      78.93000       0.12907
   5      79.10000       0.12642
   5      79.25000       0.12403
   5      79.38000       0.12164
   5      79.57000       0.11916
   5      79.67000       0.11701
   5      79.89000       0.11462
   5      79.95000       0.11247
   5      80.21000       0.11016
   5      80.24000       0.10818
   5      80.52000       0.10586
   5      80.53000       0.10396
   5      80.83000       0.10182
   5      80.83000       0.10000
   5      81.14000       0.09785
   5      81.13000       0.09612
   5      81.43000       0.09405
   5      81.43000       0.09232
   5      81.73000       0.09042
   5      81.75000       0.08877
   5      82.02000       0.08687
   5      82.06000       0.08530
   5      82.30000       0.08348
   5      82.38000       0.08189
   5      82.58000       0.08045
   5      82.71000       0.07898
   5      82.86000       0.07714
   5      83.03000       0.07562
   5      83.14000       0.07410
   5      83.35000       0.07256
   5      83.42000       0.07113
   5      83.67000       0.06960
   5      83.71000       0.06824
   5      83.98000       0.06672
   5      84.00000       0.06544
   5      84.29000       0.06398
   5      84.29000       0.06270
   5      84.59000       0.06128
   5      84.59000       0.06007
   5      84.89000       0.05870
   5      84.89000       0.05748
   5      85.19000       0.05621
   5      85.20000       0.05500
   5      85.48000       0.05377
   5      85.51000       0.05263
   5      85.76000       0.05142
   5      85.83000       0.05030
   5      86.04000       0.04919
   5      86.15000       0.04810
   5      86.32000       0.04699
   5      86.47000       0.04599
   5      86.60000       0.04490
   5      86.79000       0.04391
   5      86.88000       0.04291
   5      87.11000       0.04192
   5      87.16000       0.04097
   5      87.43000       0.04003
   5      87.45000       0.03914
   5      87.74000       0.03819
   5      87.74000       0.03738
   5      88.04000       0.03649
   5      88.04000       0.03568
   5      88.34000       0.03483
   5      88.34000       0.03409
   5      88.64000       0.03326
   5      88.65000       0.03254
   5      88.92000       0.03179
   5      88.97000       0.03109
   5      89.21000       0.03036
   5      89.28000       0.02969
   5      89.49000       0.02902
   5      89.60000       0.02835
   5      89.77000       0.02773
   5      89.92000       0.02711
   5      90.05000       0.02650
   5      90.25000       0.02593
   5      90.34000       0.02537
   5      90.56000       0.02481
   5      90.62000       0.02428
   5      90.88000       0.02376
   5      90.91000       0.02325
   5      91.19000       0.02275
   5      91.20000       0.02230
   5      91.50000       0.02182
   5      91.50000       0.02136
   5      91.80000       0.02095
   5      91.80000       0.02053
   5      92.10000       0.02009
   5      92.11000       0.01972
   5      92.39000       0.01931
   5      92.42000       0.01893
   5      92.68000       0.01855
   5      92.73000       0.01822
   5      92.97000       0.01786
   5      93.05000       0.01752
   5      93.25000       0.01724
   5      93.37000       0.01694
   5      93.53000       0.01664
   5      93.69000       0.01646
   5      93.81000       0.01655
   5      94.01000       0.02045
   5      94.10000       0.02023
   6      12.25000       0.06273
   6      12.24000       0.06273
   6      12.25000       0.06271
   6      12.24000       0.06273
   6      12.24000       0.06272
   6      12.24000       0.06270
   6      12.23000       0.06271
   6      12.23000       0.06269
   6      12.23000       0.06269
   6      12.22000       0.06267
   6      12.22000       0.06282
   6      12.21000       0.06279
   6      12.20000       0.06273
   6      12.20000       0.06270
   6      12.20000       0.06272
   6      12.19000       0.06270
   6      12.19000       0.06267
   6      12.18000       0.06267
   6      12.18000       0.06264
   6      12.18000       0.06265
   6      12.17000       0.06265
   6      12.17000       0.06264
   6      12.16000       0.06265
   6      12.15000       0.06264
   6      12.15000       0.06264
   6      12.14000       0.06264
   6      12.14000       0.06264
   6      12.13000       0.06264
   6      12.13000       0.06264
   6      12.12000       0.06264
   6      12.12000       0.06263
   6      12.11000       0.06264
   6      12.11000       0.06262
   6      12.10000       0.06264
   6      12.10000       0.06262
   6      12.09000       0.06261
   6      12.09000       0.06262
   6      12.08000       0.06260
   6      12.08000       0.06260
   6      12.08000       0.06260
   6      12.07000       0.06259
   6      12.07000       0.06258
   6      12.06000       0.06258
   6      12.06000       0.06257
   6      12.06000       0.06258
   6      12.05000       0.06256
   6      12.05000       0.06257
   6      12.05000       0.06256
   6      12.04000       0.06256
   6      12.04000       0.06255
   6      12.04000       0.06256
   6      12.04000       0.06258
   6      12.03000       0.06257
   6      12.03000       0.06256
   6      12.03000       0.06256
   6      12.03000       0.06256
   6      12.02000       0.06256
   6      12.02000       0.06255
   6      12.02000       0.06255
   6      12.02000       0.06254
   6      12.02000       0.06254
   6      12.02000       0.06255
   6      12.02000       0.06254
   6      12.01000       0.06254
   6      12.01000       0.06254
   6      12.01000       0.06254
   6      12.01000       0.06255
   6      12.01000       0.06255
   6      12.01000       0.06255
   6      12.01000       0.06255
   6      12.01000       0.06255
   6      12.01000       0.06255
   6      12.01000       0.06255
   6      12.01000       0.06255
   6      12.00000       0.06255
   6      12.00000       0.06254
   6      12.01000       0.06254
   6      12.00000       0.06255
   6      12.00000       0.06254
   6      12.00000       0.06254
   6      12.00000       0.06255
   6      12.00000       0.06254
   6      12.00000       0.06254
   6      12.00000       0.06254
   6      12.00000       0.06244
   6      12.00000       0.06260
   6      12.00000       0.06259
   6      12.00000       0.06256
   6      12.00000       0.06255
   6      12.00000       0.06254
   6      12.00000       0.06253
   6      12.00000       0.06253
   6      12.00000       0.06253
   6      12.00000       0.06252
   6      12.00000       0.06253
   6      12.00000       0.06252
   6      12.00000       0.06252
   6      12.01000       0.06251
   6      12.02000       0.06249
   6      12.05000       0.06247
   6      12.08000       0.06248
   6      12.12000       0.06248
   6      12.17000       0.06248
   6      12.22000       0.06253
   6      12.28000       0.06258
   6      12.36000       0.06264
   6      12.43000       0.06264
   6      12.49000       0.06263
   6      12.54000       0.06258
   6      12.61000       0.06254
   6      12.69000       0.06257
   6      12.78000       0.06264
   6      12.86000       0.06269
   6      12.96000       0.06273
   6      13.06000       0.06279
   6      13.16000       0.06282
   6      13.26000       0.06287
   6      13.37000       0.06293
   6      13.47000       0.06297
   6      13.59000       0.06303
   6      13.70000       0.06308
   6      13.82000       0.06313
   6      13.93000       0.06318
   6      14.05000       0.06324
   6      14.18000       0.06330
   6      14.30000       0.06336
   6      14.42000       0.06343
   6      14.55000       0.06350
   6      14.68000       0.06358
   6      14.81000       0.06364
   6      14.93000       0.06376
   6      15.07000       0.06393
   6      15.20000       0.06396
   6      15.33000       0.06400
   6      15.46000       0.06406
   6      15.60000       0.06413
   6      15.73000       0.06420
   6      15.87000       0.06428
   6      16.01000       0.06436
   6      16.15000       0.06445
   6      16.29000       0.06453
   6      16.43000       0.06462
   6      16.57000       0.06471
   6      16.71000       0.06481
   6      16.85000       0.06491
   6      17.00000       0.06501
   6      17.14000       0.06513
   6      17.29000       0.06524
   6      17.44000       0.06535
   6      17.60000       0.06547
   6      17.76000       0.06559
   6      17.93000       0.06572
   6      18.13000       0.06586
   6      18.32000       0.06596
   6      18.44000       0.06595
   6      18.61000       0.06610
   6      18.78000       0.06625
   6      18.88000       0.06625
   6      19.08000       0.06649
   6      19.21000       0.06654
   6      19.34000       0.06659
   6      19.52000       0.06682
   6      19.63000       0.06683
   6      19.80000       0.06700
   6      19.94000       0.06715
   6      20.06000       0.06720
   6      20.24000       0.06744
   6      20.36000       0.06752
   6      20.51000       0.06768
   6      20.66000       0.06784
   6      20.78000       0.06794
   6      20.95000       0.06815
   6      21.07000       0.06826
   6      21.23000       0.06843
   6      21.37000       0.06861
   6      21.50000       0.06872
   6      21.67000       0.06894
   6      21.79000       0.06907
   6      21.95000       0.06926
   6      22.09000       0.06951
   6      22.22000       0.06967
   6      22.39000       0.06992
   6      22.51000       0.07009
   6      22.67000       0.07033
   6      22.81000       0.07057
   6      22.94000       0.07075
   6      23.12000       0.07104
   6      23.23000       0.07122
   6      23.40000       0.07147
   6      23.54000       0.07175
   6      23.67000       0.07194
   6      23.86000       0.07231
   6      23.95000       0.07251
   6      24.14000       0.07282
   6      24.28000       0.07319
   6      24.39000       0.07340
   6      24.60000       0.07386
   6      24.68000       0.07409
   6      24.87000       0.07443
   6      25.03000       0.07488
   6      25.11000       0.07508
   6      25.36000       0.07561
   6      25.42000       0.07592
   6      25.62000       0.07640
   6      25.78000       0.07693
   6      25.86000       0.07714
   6      26.11000       0.07775
   6      26.18000       0.07810
   6      26.37000       0.07851
   6      26.55000       0.07917
   6      26.61000       0.07944
   6      26.88000       0.08013
   6      26.95000       0.08059
   6      27.12000       0.08108
   6      27.33000       0.08189
   6      27.37000       0.08222
   6      27.65000       0.08301
   6      27.73000       0.08356
   6      27.88000       0.08413
   6      28.11000       0.08502
   6      28.14000       0.08542
   6      28.41000       0.08634
   6      28.50000       0.08699
   6      28.64000       0.08768
   6      28.88000       0.08870
   6      28.90000       0.08917
   6      29.18000       0.09024
   6      29.27000       0.09104
   6      29.40000       0.09184
   6      29.64000       0.09299
   6      29.67000       0.09352
   6      29.94000       0.09476
   6      30.03000       0.09556
   6      30.16000       0.09654
   6      30.40000       0.09787
   6      30.42000       0.09858
   6      30.70000       0.10000
   6      30.77000       0.10089
   6      30.93000       0.10204
   6      31.14000       0.10355
   6      31.18000       0.10444
   6      31.45000       0.10603
   6      31.51000       0.10692
   6      31.69000       0.10843
   6      31.87000       0.10985
   6      31.93000       0.11100
   6      32.19000       0.11278
   6      32.23000       0.11375
   6      32.46000       0.11562
   6      32.58000       0.11695
   6      32.70000       0.11863
   6      32.91000       0.12050
   6      32.96000       0.12165
   6      33.21000       0.12378
   6      33.27000       0.12502
   6      33.47000       0.12706
   6      33.59000       0.12875
   6      33.73000       0.13052
   6      33.90000       0.13256
   6      34.00000       0.13416
   6      34.19000       0.13638
   6      34.28000       0.13807
   6      34.39000       0.14028
   6      34.43000       0.14188
   6      34.57000       0.14339
   6      34.78000       0.14587
   6      34.96000       0.14836
   6      35.12000       0.15067
   6      35.26000       0.15324
   6      35.35000       0.15572
   6      35.43000       0.15776
   6      35.61000       0.16007
   6      35.82000       0.16300
   6      35.98000       0.16584
   6      36.07000       0.16877
   6      36.18000       0.17134
   6      36.37000       0.17418
   6      36.57000       0.17746
   6      36.71000       0.18075
   6      36.81000       0.18394
   6      36.95000       0.18705
   6      37.16000       0.19059
   6      37.35000       0.19423
   6      37.46000       0.19814
   6      37.57000       0.20151
   6      37.75000       0.20541
   6      37.98000       0.20958
   6      38.12000       0.21411
   6      38.22000       0.21837
   6      38.36000       0.22227
   6      38.57000       0.22697
   6      38.76000       0.23203
   6      38.88000       0.23700
   6      39.01000       0.24153
   6      39.17000       0.24641
   6      39.34000       0.25182
   6      39.51000       0.25714
   6      39.67000       0.26256
   6      39.83000       0.26823
   6      40.05000       0.27382
   6      40.54000       0.27888
   6      40.95000       0.28536
   6      41.32000       0.29627
   6      41.44000       0.29805
   6      41.80000       0.32573
   6      41.85000       0.33691
   6      42.08000       0.35492
   6      42.34000       0.35945
   6      42.44000       0.36708
   6      42.57000       0.37560
   6      42.79000       0.37995
   6      42.74000       0.38225
   6      42.94000       0.39601
   6      43.14000       0.40781
   6      43.07000       0.41304
   6      43.40000       0.41517
   6      43.44000       0.41349
   6      43.52000       0.41633
   6      43.79000       0.42041
   6      43.85000       0.42272
   6      43.99000       0.42884
   6      44.14000       0.43398
   6      44.18000       0.43966
   6      44.22000       0.44641
   6      44.45000       0.44712
   6      44.38000       0.44729
   6      44.66000       0.45288
   6      44.77000       0.45839
   6      44.74000       0.46078
   6      45.27000       0.46930
   6      45.19000       0.47276
   6      45.46000       0.47720
   6      45.83000       0.48563
   6      45.64000       0.48980
   6      46.16000       0.49805
   6      46.30000       0.50603
   6      46.22000       0.51100
   6      46.75000       0.52245
   6      46.68000       0.52919
   6      46.86000       0.53602
   6      47.26000       0.54552
   6      47.06000       0.55333
   6      47.52000       0.56460
   6      47.65000       0.57498
   6      47.54000       0.58287
   6      48.05000       0.60177
   6      48.02000       0.61278
   6      48.07000       0.61686
   6      48.42000       0.63496
   6      48.36000       0.64215
   6      48.45000       0.64996
   6      48.68000       0.66025
   6      48.73000       0.67054
   6      48.67000       0.68367
   6      48.93000       0.69077
   6      48.95000       0.70124
   6      49.06000       0.71757
   6      49.17000       0.72680
   6      49.22000       0.73620
   6      49.31000       0.74614
   6      49.37000       0.75315
   6      49.41000       0.76149
   6      49.58000       0.76655
   6      49.64000       0.76974
   6      49.68000       0.77498
   6      49.94000       0.78465
   6      49.88000       0.79193
   6      50.11000       0.80027
   6      50.33000       0.81145
   6      50.20000       0.81961
   6      50.71000       0.83079
   6      50.62000       0.84082
   6      51.15000       0.85466
   6      51.31000       0.86628
   6      51.28000       0.87622
   6      51.98000       0.88438
   6      51.91000       0.88997
   6      52.18000       0.89885
   6      52.53000       0.90949
   6      52.35000       0.92635
   6      53.03000       0.93345
   6      53.00000       0.93878
   6      53.18000       0.94499
   6      53.59000       0.95031
   6      53.35000       0.96717
   6      53.98000       0.97338
   6      54.00000       0.97604
   6      54.07000       0.97959
   6      54.55000       0.97782
   6      54.32000       0.99379
   6      54.80000       0.99468
   6      54.93000       0.99468
   6      54.80000       0.99823
   6      55.26000       0.98846
   6      55.32000       0.99823
   6      55.39000       1.00000
   6      55.47000       0.99911
   6      55.49000       1.00000
   6      55.50000       0.99911
   6      55.70000       0.99379
   6      55.71000       0.98846
   6      55.74000       0.97870
   6      55.89000       0.98225
   6      55.93000       0.97693
   6      56.06000       0.97427
   6      56.16000       0.97249
   6      56.19000       0.96717
   6      56.36000       0.96362
   6      56.50000       0.96273
   6      56.51000       0.95741
   6      56.73000       0.94676
   6      56.76000       0.94410
   6      56.85000       0.93878
   6      57.19000       0.92813
   6      56.98000       0.92280
   6      57.53000       0.90240
   6      57.56000       0.89796
   6      57.82000       0.88909
   6      58.35000       0.87844
   6      58.12000       0.87258
   6      58.80000       0.85874
   6      58.98000       0.84428
   6      58.92000       0.83461
   6      59.57000       0.81260
   6      59.36000       0.80852
   6      59.91000       0.79059
   6      60.16000       0.77720
   6      60.01000       0.76832
   6      60.67000       0.74650
   6      60.50000       0.73203
   6      60.86000       0.71455
   6      61.24000       0.70479
   6      61.00000       0.69556
   6      61.64000       0.67693
   6      61.60000       0.66815
   6      61.65000       0.65599
   6      62.13000       0.63425
   6      62.03000       0.62529
   6      62.16000       0.61491
   6      62.38000       0.59743
   6      62.29000       0.57897
   6      62.34000       0.56628
   6      62.59000       0.56247
   6      62.46000       0.55058
   6      62.50000       0.53957
   6      62.89000       0.54144
   6      62.82000       0.53940
   6      63.01000       0.53203
   6      63.07000       0.52236
   6      63.21000       0.51633
   6      63.28000       0.51224
   6      63.36000       0.50257
   6      63.46000       0.49352
   6      63.54000       0.48926
   6      63.62000       0.48607
   6      63.69000       0.47959
   6      63.86000       0.47462
   6      63.89000       0.47028
   6      63.88000       0.46362
   6      64.23000       0.45457
   6      64.12000       0.44916
   6      64.37000       0.44020
   6      64.68000       0.43203
   6      64.41000       0.42263
   6      65.34000       0.41091
   6      65.41000       0.40311
   6      65.50000       0.39468
   6      66.18000       0.38571
   6      65.92000       0.38048
   6      66.46000       0.37116
   6      66.83000       0.36398
   6      66.54000       0.35794
   6      67.33000       0.34791
   6      67.31000       0.34268
   6      67.37000       0.33558
   6      68.01000       0.32786
   6      67.67000       0.32325
   6      68.26000       0.31464
   6      68.53000       0.30932
   6      68.27000       0.30461
   6      68.97000       0.29681
   6      68.87000       0.29317
   6      68.92000       0.28678
   6      69.45000       0.28039
   6      69.43000       0.27711
   6      69.48000       0.27498
   6      69.42000       0.27054
   6      69.50000       0.26664
   6      69.44000       0.26043
   6      69.54000       0.25599
   6      69.66000       0.25404
   6      69.42000       0.24871
   6      69.86000       0.24685
   6      69.95000       0.24499
   6      69.98000       0.24099
   6      70.07000       0.23824
   6      70.17000       0.23461
   6      70.08000       0.23008
   6      70.37000       0.22706
   6      70.41000       0.22449
   6      70.48000       0.22218
   6      70.65000       0.21970
   6      70.72000       0.21721
   6      70.83000       0.21446
   6      70.92000       0.21083
   6      71.02000       0.20790
   6      71.13000       0.20550
   6      71.20000       0.20213
   6      71.33000       0.19752
   6      71.46000       0.19397
   6      71.39000       0.18980
   6      71.92000       0.18563
   6      71.57000       0.18243
   6      72.26000       0.17666
   6      72.77000       0.17258
   6      72.50000       0.16752
   6      73.18000       0.16291
   6      73.24000       0.15847
   6      73.42000       0.15368
   6      73.79000       0.14916
   6      73.67000       0.14543
   6      74.36000       0.14126
   6      74.11000       0.13762
   6      74.74000       0.13416
   6      74.68000       0.13017
   6      74.98000       0.12653
   6      75.27000       0.12316
   6      75.20000       0.11988
   6      75.81000       0.11668
   6      75.53000       0.11358
   6      76.20000       0.11047
   6      75.99000       0.10763
   6      76.44000       0.10479
   6      76.56000       0.10213
   6      76.58000       0.09956
   6      77.10000       0.09681
   6      76.80000       0.09441
   6      77.49000       0.09210
   6      77.28000       0.08997
   6      77.56000       0.08783
   6      77.95000       0.08456
   6      77.84000       0.08314
   6      77.84000       0.08171
   6      77.86000       0.08003
   6      78.26000       0.07844
   6      78.10000       0.07626
   6      78.41000       0.07442
   6      78.54000       0.07356
   6      78.27000       0.07065
   6      78.85000       0.07005
   6      78.88000       0.06925
   6      78.93000       0.06856
   6      78.89000       0.06751
   6      79.07000       0.06639
   6      78.88000       0.06474
   6      79.08000       0.06313
   6      79.22000       0.06240
   6      79.40000       0.06116
   6      79.43000       0.05988
   6      79.56000       0.05878
   6      79.56000       0.05775
   6      79.63000       0.05619
   6      79.82000       0.05517
   6      79.62000       0.05394
   6      79.98000       0.05272
   6      79.65000       0.05162
   6      80.41000       0.05013
   6      80.40000       0.04894
   6      80.59000       0.04768
   6      81.38000       0.04582
   6      80.93000       0.04485
   6      81.83000       0.04267
   6      81.97000       0.04168
   6      81.64000       0.03993
   6      82.25000       0.03878
   6      82.17000       0.03788
   6      82.38000       0.03657
   6      82.87000       0.03500
   6      82.62000       0.03395
   6      83.51000       0.03307
   6      83.27000       0.03184
   6      83.59000       0.03121
   6      84.03000       0.02988
   6      83.69000       0.02920
   6      84.50000       0.02830
   6      84.29000       0.02721
   6      84.54000       0.02664
   6      84.71000       0.02587
   6      84.86000       0.02547
   6      85.12000       0.02524
   6      84.77000       0.02396
   6      85.35000       0.02355
   6      85.41000       0.02325
   6      85.01000       0.02286
   6      85.57000       0.02169
   6      85.68000       0.02152
   6      85.80000       0.02126
   6      85.66000       0.02070
   6      85.99000       0.02075
   6      85.73000       0.01982
   6      86.02000       0.01940
   6      86.17000       0.01922
   6      86.24000       0.01898
   6      86.06000       0.01833
   6      86.49000       0.01803
   6      86.59000       0.01775
   6      86.49000       0.01740
   6      86.78000       0.01691
   6      86.71000       0.01672
   6      86.84000       0.01640
   6      87.00000       0.01614
   6      86.81000       0.01594
   6      87.15000       0.01534
   6      86.96000       0.01522
   6      87.37000       0.01475
   6      87.13000       0.01474
   6      87.66000       0.01423
   6      87.83000       0.01390
   6      87.78000       0.01366
   6      88.77000       0.01324
   6      88.38000       0.01298
   6      88.75000       0.01247
   6      89.27000       0.01240
   6      88.86000       0.01178
   6      89.78000       0.01184
   6      89.76000       0.01150
   6      89.87000       0.01122
   6      90.47000       0.01074
   6      90.11000       0.01067
   6      90.98000       0.01046
   6      90.69000       0.01028
   6      91.18000       0.00995
   6      91.44000       0.00985
   6      91.26000       0.00953
   6      92.06000       0.00941
   6      91.60000       0.00935
   6      92.35000       0.00916
   6      92.31000       0.00852
   6      92.34000       0.00888
   6      93.02000       0.00850
   6      92.58000       0.00873
   6      93.28000       0.00834
   6      93.13000       0.00788
   6      93.30000       0.00776
   6      93.37000       0.00799
   6      93.66000       0.00820
   6      93.28000       0.00757
   6      93.90000       0.00758
   6      93.91000       0.00765
   6      93.45000       0.00759
   6      94.10000       0.00715
   6      94.22000       0.00720
   6      94.14000       0.00742
   6      94.04000       0.00693
   6      94.43000       0.00689
   6      94.34000       0.00707
   6      94.19000       0.00699
   6      94.68000       0.00665
   6      94.71000       0.00686
   6      94.44000       0.00675
   6      94.88000       0.00648
   6      94.97000       0.00654
   6      94.93000       0.00690
   6      95.10000       0.00640
   6      95.29000       0.00621
   6      95.01000       0.00643
   6      95.42000       0.00628
   6      95.43000       0.00620
   6      95.75000       0.00645
   6      95.53000       0.00616
   6      95.91000       0.00612
   6      95.94000       0.00625
   6      96.19000       0.00589
   6      96.02000       0.00637
   6      96.33000       0.00636
   6      96.41000       0.00616
   6      96.30000       0.00608
   6      96.65000       0.00584
   6      96.78000       0.00595
   6      96.90000       0.00596
   6      97.00000       0.00529
   6      97.04000       0.00590
   6      97.14000       0.00554
   6      97.22000       0.00609
   6      97.34000       0.00631
   6      97.33000       0.00610
   6      97.15000       0.00554
   6      98.04000       0.00546
   6      97.72000       0.00554
   6      98.06000       0.00525
   6      98.57000       0.00555
   6      98.22000       0.00508
   6      99.08000       0.00510
   6      99.04000       0.00530
   6      99.27000       0.00505
   6      99.92000       0.00503
   6      99.59000       0.00517
   6     100.52000       0.00506
   6     100.26000       0.00506
   6     100.78000       0.00485
   6     101.10000       0.00488
   6     100.96000       0.00474
   6     101.81000       0.00501
   6     101.37000       0.00472
   6     102.21000       0.00487
   6     102.12000       0.00476
   6     102.32000       0.00481
   6     102.91000       0.00467
   6     102.50000       0.00489
   6     103.45000       0.00466
   6     103.05000       0.00479
   6     103.61000       0.00454
   6     103.83000       0.00453
   6     103.62000       0.00462
   6     104.47000       0.00488
   6     103.94000       0.00470
   6     104.69000       0.00552
   6     104.69000       0.00461
   6     104.58000       0.00512
   6     105.34000       0.00465
   6     104.95000       0.00450
   6     105.36000       0.00426
   6     105.46000       0.00461
   6     105.50000       0.00448
   6     105.20000       0.00473
   6     105.93000       0.00429
   6     105.98000       0.00433
   6     105.97000       0.00449
   6     105.88000       0.00400
   6     106.41000       0.00427
   6     106.32000       0.00474
   6     105.90000       0.00448
   6     106.56000       0.00446
   6     106.63000       0.00421
   6     106.46000       0.00438
   6     106.43000       0.00416
   6     106.88000       0.00439
   6     107.03000       0.00418
   6     106.70000       0.00463
   6     106.89000       0.00426
   6     107.14000       0.00453
   6     107.03000       0.00414
   6     107.34000       0.00453
   6     107.50000       0.00412
   6     107.71000       0.00428
   6     107.55000       0.00407
   6     107.97000       0.00453
   6     107.58000       0.00457
   6     107.79000       0.00372
   6     107.86000       0.00417
   6     107.97000       0.00413
   6     108.03000       0.00455
   6     108.11000       0.00419
   6     108.32000       0.00426
   6     108.30000       0.00433
   6     108.71000       0.00423
   6     108.52000       0.00400
   6     109.15000       0.00412
   6     108.80000       0.00446
   6     109.57000       0.00400
   6     109.22000       0.00435
   6     109.86000       0.00404
   6     109.81000       0.00429
   6     110.08000       0.00412
   6     110.42000       0.00442
   6     110.34000       0.00391
   6     110.97000       0.00413
   6     110.66000       0.00392
   6     111.44000       0.00416
   6     111.04000       0.00440
   6     111.85000       0.00400
   6     111.49000       0.00404
   6     112.19000       0.00413
   6     112.00000       0.00415
   6     112.45000       0.00405
   6     112.49000       0.00413
   6     112.70000       0.00411
   6     113.02000       0.00398
   6     113.45000       0.00395
   6     113.51000       0.00437
   6     113.61000       0.00368
   6     113.65000       0.00402
   6     113.16000       0.00393
   6     113.86000       0.00379
   6     113.45000       0.00426
   6     114.07000       0.00391
   6     113.71000       0.00399
   6     114.28000       0.00556
   6     114.08000       0.00432
   6     114.53000       0.00383
   6     114.80000       0.00456
   6     114.36000       0.00374
   6     114.93000       0.00332
   6     115.04000       0.00398
   6     115.47000       0.00437
   6     114.90000       0.00429
   6     115.47000       0.00323
   6     115.22000       0.00374
   6     115.54000       0.00412
   6     115.42000       0.00381
   6     115.70000       0.00409
   6     115.72000       0.00371
   6     116.28000       0.00420
   6     116.25000       0.00405
   6     116.19000       0.00381
   6     116.45000       0.00396
   6     116.40000       0.00382
   6     116.61000       0.00383
   6     116.51000       0.00426
   6     116.75000       0.00398
   6     116.77000       0.00372
   6     117.20000       0.00408
   6     117.42000       0.00379
   6     117.16000       0.00390
   6     117.68000       0.00335
   6     117.76000       0.00419
   6     118.17000       0.00404
   6     117.59000       0.00436
   6     118.31000       0.00371
   6     117.99000       0.00389
   6     117.95000       0.00397
   6     118.52000       0.00384
   6     118.16000       0.00387
   6     118.50000       0.00409
   6     118.80000       0.00381
   6     119.11000       0.00354
   6     119.49000       0.00420
   6     119.32000       0.00424
   6     119.85000       0.00344
   6     119.92000       0.00412
   6     119.95000       0.00376
   6     120.34000       0.00351
   6     119.86000       0.00447
   6     120.34000       0.00304
   6     120.03000       0.00390
   6     120.55000       0.00386
   6     120.39000       0.00353
   6     120.54000       0.00416
   6     121.00000       0.00358
   6     120.75000       0.00377
   6     121.15000       0.00384
   6     121.36000       0.00348
   6     121.98000       0.00362
   6     121.97000       0.00392
   7      12.24000       0.07253
   7      12.24000       0.07252
   7      12.25000       0.07252
   7      12.25000       0.07252
   7      12.25000       0.07252
   7      12.25000       0.07251
   7      12.24000       0.07251
   7      12.25000       0.07251
   7      12.24000       0.07250
   7      12.24000       0.07250
   7      12.24000       0.07250
   7      12.23000       0.07249
   7      12.24000       0.07249
   7      12.23000       0.07248
   7      12.22000       0.07248
   7      12.23000       0.07248
   7      12.21000       0.07247
   7      12.21000       0.07247
   7      12.21000       0.07247
   7      12.20000       0.07246
   7      12.20000       0.07247
   7      12.19000       0.07246
   7      12.19000       0.07246
   7      12.19000       0.07245
   7      12.17000       0.07244
   7      12.17000       0.07245
   7      12.17000       0.07244
   7      12.16000       0.07244
   7      12.16000       0.07244
   7      12.15000       0.07244
   7      12.14000       0.07244
   7      12.14000       0.07244
   7      12.13000       0.07243
   7      12.13000       0.07243
   7      12.12000       0.07243
   7      12.11000       0.07242
   7      12.11000       0.07243
   7      12.11000       0.07243
   7      12.10000       0.07242
   7      12.10000       0.07243
   7      12.09000       0.07242
   7      12.08000       0.07242
   7      12.09000       0.07242
   7      12.08000       0.07242
   7      12.07000       0.07242
   7      12.07000       0.07242
   7      12.06000       0.07242
   7      12.06000       0.07242
   7      12.06000       0.07242
   7      12.05000       0.07242
   7      12.05000       0.07243
   7      12.05000       0.07242
   7      12.04000       0.07242
   7      12.04000       0.07243
   7      12.04000       0.07243
   7      12.03000       0.07243
   7      12.04000       0.07243
   7      12.03000       0.07243
   7      12.03000       0.07243
   7      12.03000       0.07243
   7      12.02000       0.07243
   7      12.02000       0.07244
   7      12.02000       0.07244
   7      12.01000       0.07244
   7      12.02000       0.07245
   7      12.01000       0.07244
   7      12.01000       0.07245
   7      12.01000       0.07246
   7      12.01000       0.07245
   7      12.01000       0.07246
   7      12.01000       0.07246
   7      12.00000       0.07246
   7      12.01000       0.07246
   7      12.01000       0.07247
   7      12.00000       0.07246
   7      12.00000       0.07247
   7      12.01000       0.07247
   7      12.00000       0.07247
   7      12.00000       0.07247
   7      12.00000       0.07247
   7      12.00000       0.07247
   7      12.00000       0.07248
   7      12.00000       0.07248
   7      12.00000       0.07248
   7      12.00000       0.07248
   7      12.00000       0.07248
   7      12.00000       0.07248
   7      12.00000       0.07250
   7      12.00000       0.07249
   7      12.00000       0.07250
   7      12.00000       0.07250
   7      12.00000       0.07250
   7      12.00000       0.07250
   7      12.00000       0.07251
   7      12.00000       0.07251
   7      12.00000       0.07251
   7      12.00000       0.07251
   7      12.00000       0.07251
   7      12.00000       0.07251
   7      12.00000       0.07251
   7      12.01000       0.07252
   7      12.03000       0.07253
   7      12.06000       0.07254
   7      12.09000       0.07255
   7      12.15000       0.07256
   7      12.20000       0.07257
   7      12.26000       0.07258
   7      12.33000       0.07259
   7      12.39000       0.07260
   7      12.48000       0.07260
   7      12.56000       0.07262
   7      12.64000       0.07264
   7      12.73000       0.07265
   7      12.81000       0.07267
   7      12.89000       0.07270
   7      12.99000       0.07272
   7      13.08000       0.07274
   7      13.18000       0.07277
   7      13.28000       0.07279
   7      13.39000       0.07282
   7      13.49000       0.07285
   7      13.61000       0.07288
   7      13.72000       0.07293
   7      13.83000       0.07297
   7      13.95000       0.07301
   7      14.07000       0.07305
   7      14.19000       0.07309
   7      14.31000       0.07314
   7      14.43000       0.07318
   7      14.56000       0.07323
   7      14.68000       0.07329
   7      14.81000       0.07333
   7      14.94000       0.07339
   7      15.07000       0.07343
   7      15.20000       0.07348
   7      15.33000       0.07353
   7      15.46000       0.07359
   7      15.60000       0.07365
   7      15.73000       0.07371
   7      15.87000       0.07376
   7      16.00000       0.07383
   7      16.14000       0.07389
   7      16.27000       0.07396
   7      16.41000       0.07403
   7      16.55000       0.07410
   7      16.69000       0.07417
   7      16.83000       0.07426
   7      16.97000       0.07434
   7      17.10000       0.07443
   7      17.24000       0.07451
   7      17.39000       0.07460
   7      17.53000       0.07469
   7      17.67000       0.07479
   7      17.81000       0.07489
   7      17.96000       0.07499
   7      18.10000       0.07509
   7      18.25000       0.07519
   7      18.39000       0.07529
   7      18.54000       0.07539
   7      18.69000       0.07550
   7      18.84000       0.07561
   7      18.99000       0.07573
   7      19.14000       0.07584
   7      19.31000       0.07596
   7      19.49000       0.07607
   7      19.69000       0.07619
   7      19.86000       0.07633
   7      19.97000       0.07647
   7      20.18000       0.07658
   7      20.29000       0.07672
   7      20.44000       0.07688
   7      20.64000       0.07699
   7      20.72000       0.07716
   7      20.92000       0.07730
   7      21.05000       0.07744
   7      21.16000       0.07761
   7      21.36000       0.07775
   7      21.45000       0.07791
   7      21.63000       0.07809
   7      21.77000       0.07823
   7      21.88000       0.07842
   7      22.08000       0.07859
   7      22.16000       0.07876
   7      22.35000       0.07895
   7      22.48000       0.07911
   7      22.60000       0.07933
   7      22.79000       0.07951
   7      22.87000       0.07971
   7      23.07000       0.07993
   7      23.19000       0.08013
   7      23.32000       0.08039
   7      23.51000       0.08060
   7      23.59000       0.08085
   7      23.80000       0.08111
   7      23.90000       0.08134
   7      24.05000       0.08163
   7      24.24000       0.08187
   7      24.31000       0.08214
   7      24.54000       0.08242
   7      24.62000       0.08266
   7      24.79000       0.08299
   7      24.97000       0.08324
   7      25.04000       0.08357
   7      25.28000       0.08389
   7      25.35000       0.08422
   7      25.54000       0.08455
   7      25.71000       0.08488
   7      25.79000       0.08521
   7      26.03000       0.08562
   7      26.09000       0.08595
   7      26.29000       0.08636
   7      26.46000       0.08669
   7      26.53000       0.08710
   7      26.79000       0.08751
   7      26.84000       0.08784
   7      27.05000       0.08833
   7      27.21000       0.08866
   7      27.29000       0.08915
   7      27.55000       0.08956
   7      27.60000       0.09006
   7      27.81000       0.09055
   7      27.96000       0.09096
   7      28.05000       0.09145
   7      28.31000       0.09195
   7      28.35000       0.09244
   7      28.58000       0.09302
   7      28.72000       0.09351
   7      28.81000       0.09408
   7      29.07000       0.09458
   7      29.10000       0.09515
   7      29.34000       0.09573
   7      29.47000       0.09630
   7      29.58000       0.09696
   7      29.82000       0.09753
   7      29.86000       0.09819
   7      30.11000       0.09885
   7      30.21000       0.09942
   7      30.35000       0.10016
   7      30.57000       0.10082
   7      30.61000       0.10156
   7      30.87000       0.10230
   7      30.94000       0.10304
   7      31.12000       0.10386
   7      31.30000       0.10460
   7      31.36000       0.10542
   7      31.62000       0.10624
   7      31.67000       0.10707
   7      31.89000       0.10797
   7      32.02000       0.10879
   7      32.13000       0.10978
   7      32.35000       0.11068
   7      32.40000       0.11167
   7      32.64000       0.11265
   7      32.72000       0.11364
   7      32.90000       0.11471
   7      33.05000       0.11569
   7      33.15000       0.11693
   7      33.36000       0.11800
   7      33.44000       0.11915
   7      33.63000       0.12038
   7      33.74000       0.12153
   7      33.86000       0.12284
   7      33.90000       0.12408
   7      34.00000       0.12555
   7      34.19000       0.12703
   7      34.37000       0.12851
   7      34.51000       0.13007
   7      34.62000       0.13172
   7      34.73000       0.13344
   7      34.89000       0.13533
   7      35.07000       0.13722
   7      35.21000       0.13919
   7      35.33000       0.14125
   7      35.47000       0.14339
   7      35.65000       0.14569
   7      35.81000       0.14799
   7      35.95000       0.15045
   7      36.09000       0.15308
   7      36.25000       0.15579
   7      36.42000       0.15859
   7      36.57000       0.16154
   7      36.72000       0.16467
   7      36.88000       0.16795
   7      37.05000       0.17141
   7      37.21000       0.17502
   7      37.36000       0.17880
   7      37.52000       0.18283
   7      37.69000       0.18702
   7      37.85000       0.19145
   7      38.00000       0.19614
   7      38.16000       0.20099
   7      38.33000       0.20608
   7      38.49000       0.21142
   7      38.66000       0.21701
   7      38.86000       0.22276
   7      39.27000       0.22859
   7      39.76000       0.23525
   7      40.01000       0.24174
   7      40.30000       0.24667
   7      40.47000       0.25497
   7      40.68000       0.26122
   7      40.74000       0.26878
   7      41.08000       0.27461
   7      41.11000       0.28003
   7      41.20000       0.28743
   7      41.35000       0.29417
   7      41.55000       0.30140
   7      41.69000       0.30789
   7      41.68000       0.31504
   7      41.85000       0.32046
   7      42.05000       0.32580
   7      42.08000       0.33229
   7      42.28000       0.33837
   7      42.40000       0.34363
   7      42.50000       0.35062
   7      42.65000       0.35522
   7      42.75000       0.36179
   7      42.88000       0.36804
   7      42.99000       0.37428
   7      43.11000       0.38102
   7      43.21000       0.38767
   7      43.29000       0.39408
   7      43.39000       0.39951
   7      43.54000       0.40575
   7      43.59000       0.41356
   7      43.80000       0.41947
   7      43.81000       0.42588
   7      43.97000       0.43410
   7      44.25000       0.44174
   7      44.09000       0.44906
   7      44.47000       0.45826
   7      44.58000       0.46615
   7      44.77000       0.47527
   7      45.08000       0.48644
   7      45.08000       0.49762
   7      45.47000       0.51167
   7      45.41000       0.52843
   7      45.88000       0.54330
   7      45.84000       0.55415
   7      46.26000       0.57214
   7      46.25000       0.59113
   7      46.63000       0.60131
   7      46.65000       0.61972
   7      46.98000       0.63689
   7      47.04000       0.64963
   7      47.31000       0.65957
   7      47.43000       0.68529
   7      47.65000       0.69770
   7      47.81000       0.70978
   7      47.97000       0.72950
   7      48.19000       0.74528
   7      48.28000       0.74873
   7      48.56000       0.77428
   7      48.60000       0.79030
   7      48.92000       0.79753
   7      48.91000       0.81660
   7      49.27000       0.83402
   7      49.23000       0.83402
   7      49.62000       0.85456
   7      49.54000       0.87346
   7      49.96000       0.87592
   7      49.85000       0.89318
   7      50.29000       0.91044
   7      50.17000       0.90797
   7      50.62000       0.92112
   7      50.49000       0.94084
   7      50.93000       0.93919
   7      50.81000       0.95234
   7      51.24000       0.96713
   7      51.14000       0.96138
   7      51.55000       0.96795
   7      51.46000       0.98521
   7      51.83000       0.98192
   7      51.80000       0.98028
   7      52.12000       0.99671
   7      52.14000       0.99671
   7      52.35000       0.99260
   7      52.51000       0.98850
   7      52.60000       1.00000
   7      52.86000       0.99836
   7      52.84000       0.99260
   7      53.22000       0.98192
   7      53.11000       0.98603
   7      53.55000       0.98521
   7      53.38000       0.97864
   7      53.85000       0.96631
   7      53.71000       0.95974
   7      54.13000       0.95974
   7      54.05000       0.95234
   7      54.36000       0.94002
   7      54.42000       0.92523
   7      54.61000       0.92358
   7      54.79000       0.91290
   7      54.84000       0.90140
   7      55.16000       0.88414
   7      55.07000       0.87264
   7      55.51000       0.86524
   7      55.34000       0.85538
   7      55.81000       0.84224
   7      55.67000       0.82744
   7      56.07000       0.80748
   7      56.03000       0.80493
   7      56.28000       0.78998
   7      56.44000       0.77617
   7      56.48000       0.76401
   7      56.82000       0.74758
   7      56.69000       0.73459
   7      57.16000       0.71980
   7      56.99000       0.70616
   7      57.38000       0.69129
   7      57.39000       0.68184
   7      57.52000       0.66623
   7      57.80000       0.65612
   7      57.68000       0.64224
   7      58.12000       0.62942
   7      57.98000       0.61988
   7      58.26000       0.60501
   7      58.38000       0.59671
   7      58.31000       0.58299
   7      58.68000       0.57149
   7      58.69000       0.56376
   7      58.68000       0.56031
   7      58.79000       0.54922
   7      59.03000       0.53903
   7      59.17000       0.53961
   7      59.18000       0.53878
   7      59.30000       0.54141
   7      59.44000       0.54265
   7      59.50000       0.54339
   7      59.61000       0.53854
   7      59.67000       0.53262
   7      59.79000       0.52399
   7      59.87000       0.52169
   7      59.95000       0.51495
   7      60.08000       0.51019
   7      60.15000       0.50386
   7      60.27000       0.49491
   7      60.49000       0.48932
   7      60.35000       0.48036
   7      60.86000       0.47083
   7      60.88000       0.46122
   7      61.20000       0.44807
   7      61.17000       0.43846
   7      61.53000       0.42580
   7      61.74000       0.41537
   7      61.87000       0.40477
   7      62.29000       0.39359
   7      62.21000       0.38513
   7      62.76000       0.37387
   7      62.63000       0.36631
   7      63.15000       0.35612
   7      63.11000       0.34906
   7      63.46000       0.33993
   7      63.64000       0.33262
   7      63.73000       0.32498
   7      64.14000       0.31717
   7      64.03000       0.31085
   7      64.58000       0.30271
   7      64.40000       0.29745
   7      64.93000       0.28973
   7      64.86000       0.28496
   7      65.20000       0.27781
   7      65.35000       0.27288
   7      65.44000       0.26656
   7      65.83000       0.26105
   7      65.70000       0.25588
   7      66.25000       0.24979
   7      66.03000       0.24552
   7      66.57000       0.23952
   7      66.46000       0.23574
   7      66.81000       0.22983
   7      66.93000       0.22629
   7      67.00000       0.22062
   7      67.38000       0.21668
   7      67.22000       0.21208
   7      67.77000       0.20731
   7      67.53000       0.20353
   7      68.05000       0.19877
   7      67.94000       0.19556
   7      68.22000       0.19047
   7      68.41000       0.18776
   7      68.36000       0.18283
   7      68.82000       0.17938
   7      68.58000       0.17535
   7      69.09000       0.17124
   7      68.96000       0.16869
   7      69.13000       0.16368
   7      69.38000       0.16130
   7      69.23000       0.15867
   7      69.39000       0.15472
   7      69.66000       0.15357
   7      69.75000       0.15185
   7      69.83000       0.15086
   7      69.79000       0.14799
   7      69.91000       0.14626
   7      70.06000       0.14503
   7      70.02000       0.14289
   7      70.12000       0.14125
   7      70.24000       0.13895
   7      70.24000       0.13632
   7      70.18000       0.13402
   7      70.62000       0.13188
   7      70.37000       0.12876
   7      71.08000       0.12514
   7      70.89000       0.12268
   7      71.04000       0.11857
   7      71.63000       0.11553
   7      71.62000       0.11200
   7      71.79000       0.10838
   7      71.96000       0.10624
   7      71.93000       0.10238
   7      72.49000       0.09959
   7      72.28000       0.09647
   7      72.92000       0.09351
   7      72.76000       0.09129
   7      73.20000       0.08792
   7      73.33000       0.08628
   7      73.42000       0.08283
   7      73.87000       0.08104
   7      73.68000       0.07818
   7      74.32000       0.07576
   7      74.06000       0.07371
   7      74.62000       0.07131
   7      74.57000       0.06984
   7      74.79000       0.06686
   7      75.10000       0.06599
   7      74.96000       0.06304
   7      75.52000       0.06159
   7      75.26000       0.05953
   7      75.73000       0.05766
   7      75.72000       0.05708
   7      75.69000       0.05442
   7      76.13000       0.05324
   7      76.07000       0.05318
   7      76.27000       0.05130
   7      76.25000       0.05021
   7      76.50000       0.04925
   7      76.42000       0.04550
   7      76.32000       0.04703
   7      76.75000       0.04597
   7      76.64000       0.04357
   7      77.15000       0.04349
   7      76.75000       0.04136
   7      77.51000       0.03998
   7      77.44000       0.04010
   7      77.71000       0.03731
   7      78.40000       0.03735
   7      77.93000       0.03521
   7      78.44000       0.03438
   7      78.73000       0.03392
   7      78.45000       0.03297
   7      79.20000       0.03119
   7      79.01000       0.03141
   7      79.28000       0.02835
   7      79.77000       0.02952
   7      79.40000       0.02731
   7      80.28000       0.02749
   7      79.97000       0.02700
   7      80.43000       0.02435
   7      80.80000       0.02537
   7      80.49000       0.02314
   7      81.39000       0.02364
   7      80.98000       0.02312
   7      81.55000       0.02081
   7      81.81000       0.02191
   7      81.53000       0.01944
   7      82.37000       0.02063
   7      81.98000       0.01992
   7      82.42000       0.01790
   7      82.76000       0.01923
   7      82.84000       0.01850
   7      82.46000       0.01613
   7      82.69000       0.01772
   7      83.05000       0.01669
   7      82.89000       0.01588
   7      82.61000       0.01535
   7      83.24000       0.01664
   7      83.20000       0.01490
   7      82.85000       0.01391
   7      83.35000       0.01549
   7      83.36000       0.01364
   7      82.94000       0.01306
   7      83.65000       0.01417
   7      83.71000       0.01348
   7      83.62000       0.01226
   7      83.57000       0.01287
   7      83.95000       0.01279
   7      83.65000       0.01061
   7      83.83000       0.01236
   7      84.13000       0.01222
   7      84.27000       0.01141
   7      84.14000       0.01042
   7      84.35000       0.01176
   7      84.45000       0.01027
   7      84.27000       0.01062
   7      84.67000       0.01064
   7      84.64000       0.01005
   7      84.61000       0.00938
   7      84.95000       0.01018
   7      84.88000       0.00929
   7      85.08000       0.00913
   7      85.20000       0.00942
   7      85.01000       0.00849
   7      85.38000       0.00961
   7      85.41000       0.00860
   7      85.62000       0.00828
   7      85.70000       0.00940
   7      85.84000       0.00849
   7      85.92000       0.00782
   7      86.06000       0.00846
   7      86.14000       0.00738
   7      86.24000       0.00761
   7      86.38000       0.00747
   7      86.48000       0.00723
   7      86.62000       0.00821
   7      86.71000       0.00737
   7      86.78000       0.00706
   7      86.91000       0.00724
   7      86.81000       0.00667
   7      87.26000       0.00629
   7      87.16000       0.00647
   7      87.52000       0.00616
   7      87.95000       0.00672
   7      87.83000       0.00606
   7      88.57000       0.00621
   7      88.31000       0.00610
   7      88.98000       0.00567
   7      88.99000       0.00608
   7      89.24000       0.00564
   7      89.71000       0.00578
   7      89.52000       0.00541
   7      90.30000       0.00537
   7      90.00000       0.00527
   7      90.68000       0.00498
   7      90.68000       0.00562
   7      90.89000       0.00482
   7      91.37000       0.00528
   7      91.14000       0.00466
   7      91.94000       0.00481
   7      91.59000       0.00451
   7      92.28000       0.00436
   7      92.24000       0.00517
   7      92.44000       0.00454
   7      92.90000       0.00513
   7      92.63000       0.00436
   7      93.42000       0.00453
   7      93.04000       0.00429
   7      93.71000       0.00413
   7      93.65000       0.00474
   7      93.79000       0.00395
   7      94.27000       0.00456
   7      93.92000       0.00382
   7      94.69000       0.00420
   7      94.36000       0.00429
   7      94.72000       0.00359
   7      94.98000       0.00476
   7      94.75000       0.00459
   7      95.19000       0.00278
   7      95.06000       0.00491
   7      95.37000       0.00376
   7      95.50000       0.00305
   7      95.15000       0.00237
   7      95.53000       0.00526
   7      95.83000       0.00430
   7      95.49000       0.00247
   7      95.77000       0.00434
   7      96.07000       0.00410
   7      96.18000       0.00355
   7      95.90000       0.00271
   7      96.33000       0.00422
   7      96.40000       0.00331
   7      96.23000       0.00222
   7      96.51000       0.00450
   7      96.73000       0.00388
   7      96.66000       0.00294
   7      96.79000       0.00387
   7      96.88000       0.00267
   7      96.72000       0.00284
   7      97.13000       0.00434
   7      97.21000       0.00242
   7      97.27000       0.00376
   7      97.33000       0.00328
   7      97.45000       0.00270
   7      97.24000       0.00259
   7      97.52000       0.00340
   7      97.23000       0.00260
   7      98.11000       0.00282
   7      97.80000       0.00282
   7      98.26000       0.00282
   7      98.68000       0.00334
   7      98.43000       0.00274
   7      99.28000       0.00328
   7      98.94000       0.00301
   7      99.60000       0.00287
   7      99.71000       0.00338
   7      99.77000       0.00297
   7     100.44000       0.00359
   7     100.07000       0.00289
   7     100.95000       0.00331
   7     100.66000       0.00305
   7     101.16000       0.00279
   7     101.41000       0.00362
   7     101.29000       0.00271
   7     102.05000       0.00319
   7     101.60000       0.00264
   7     102.41000       0.00312
   7     102.22000       0.00310
   7     102.47000       0.00252
   7     102.90000       0.00352
   7     102.54000       0.00247
   7     103.30000       0.00310
   7     103.05000       0.00371
   7     103.13000       0.00320
   7     103.53000       0.00328
   7     103.83000       0.00319
   7     103.66000       0.00136
   7     103.88000       0.00306
   7     103.26000       0.00282
   7     103.70000       0.00214
   7     103.79000       0.00308
   7     103.63000       0.00228
   7     104.34000       0.00312
   7     103.95000       0.00271
   7     104.46000       0.00250
   7     104.66000       0.00288
   7     104.43000       0.00244
   7     105.13000       0.00300
   7     105.03000       0.00358
   7     105.40000       0.00332
   7     105.48000       0.00243
   7     105.64000       0.00177
   7     105.17000       0.00109
   7     105.81000       0.00406
   7     105.86000       0.00329
   7     106.25000       0.00242
   7     106.04000       0.00283
   7     106.39000       0.00340
   7     106.20000       0.00144
   7     106.13000       0.00246
   7     106.31000       0.00337
   7     106.20000       0.00211
   7     106.49000       0.00269
   7     106.17000       0.00219
   7     106.82000       0.00272
   7     106.52000       0.00292
   7     106.75000       0.00241
   7     107.26000       0.00266
   7     106.97000       0.00259
   7     107.79000       0.00256
   7     107.42000       0.00205
   7     108.28000       0.00217
   7     108.12000       0.00277
   7     108.14000       0.00244
   7     108.84000       0.00286
   7     108.45000       0.00314
   7     109.21000       0.00185
   7     109.21000       0.00301
   7     109.48000       0.00196
   7     109.65000       0.00317
   7     109.81000       0.00141
   7     110.18000       0.00320
   7     110.14000       0.00247
   7     110.81000       0.00317
   7     110.45000       0.00210
   7     111.41000       0.00310
   7     110.89000       0.00292
   7     111.72000       0.00239
   7     111.63000       0.00285
   7     111.92000       0.00238
   7     112.30000       0.00296
   7     112.21000       0.00175
   7     112.77000       0.00274
   7     112.47000       0.00291
   7     113.21000       0.00355
   7     113.06000       0.00339
   7     113.50000       0.00281
   7     113.45000       0.00119
   7     113.07000       0.00172
   7     113.79000       0.00450
   7     113.75000       0.00227
   7     113.36000       0.00245
   7     114.12000       0.00323
   7     114.03000       0.00262
   7     113.51000       0.00139
   7     114.17000       0.00311
   7     113.73000       0.00246
   7     114.17000       0.00238
   7     113.97000       0.00289
   7     114.42000       0.00225
   7     114.64000       0.00193
   7     114.09000       0.00175
   7     114.84000       0.00319
   7     114.65000       0.00264
   7     114.96000       0.00242
   7     115.06000       0.00224
   7     114.79000       0.00253
   7     115.42000       0.00297
   7     115.40000       0.00151
   7     115.05000       0.00153
   7     115.57000       0.00320
   7     115.75000       0.00254
   7     115.48000       0.00174
   7     115.76000       0.00288
   7     115.94000       0.00243
   7     115.68000       0.00189
   7     116.15000       0.00332
   7     116.11000       0.00216
   7     116.03000       0.00139
   7     116.45000       0.00370
   7     116.37000       0.00181
   7     116.32000       0.00168
   7     116.53000       0.00319
   7     116.82000       0.00293
   7     116.97000       0.00216
   7     117.01000       0.00157
   7     117.04000       0.00190
   7     117.13000       0.00302
   7     117.49000       0.00278
   7     117.09000       0.00113
   7     117.41000       0.00281
   7     117.13000       0.00158
   7     117.70000       0.00216
   7     117.49000       0.00213
   7     117.84000       0.00214
   7     118.12000       0.00266
   7     117.96000       0.00180
   7     118.68000       0.00276
   7     118.37000       0.00193
   7     118.91000       0.00232
   7     119.06000       0.00263
   7     119.02000       0.00177
   7     119.69000       0.00297
   7     119.40000       0.00202
   7     119.90000       0.00247
   7     120.05000       0.00297
   7     120.05000       0.00270
   7     120.32000       0.00212
   7     120.70000       0.00318
   7     120.96000       0.00155
   7     121.18000       0.00324
   7     121.21000       0.00206
   7     121.23000       0.00144
   7     121.57000       0.00319
   7     121.40000       0.00061
   7     121.99000       0.00451
   7     121.83000       0.00103
   8       7.24000       0.07671
   8       7.23000       0.07675
   8       7.24000       0.07672
   8       7.24000       0.07675
   8       7.23000       0.07676
   8       7.25000       0.07674
   8       7.23000       0.07678
   8       7.24000       0.07676
   8       7.24000       0.07678
   8       7.23000       0.07680
   8       7.24000       0.07679
   8       7.23000       0.07683
   8       7.23000       0.07682
   8       7.23000       0.07684
   8       7.21000       0.07686
   8       7.22000       0.07685
   8       7.21000       0.07688
   8       7.21000       0.07687
   8       7.21000       0.07688
   8       7.19000       0.07690
   8       7.20000       0.07687
   8       7.18000       0.07690
   8       7.18000       0.07690
   8       7.18000       0.07690
   8       7.17000       0.07691
   8       7.17000       0.07690
   8       7.16000       0.07691
   8       7.15000       0.07691
   8       7.16000       0.07691
   8       7.14000       0.07694
   8       7.14000       0.07692
   8       7.14000       0.07695
   8       7.12000       0.07695
   8       7.13000       0.07695
   8       7.12000       0.07697
   8       7.11000       0.07697
   8       7.11000       0.07698
   8       7.10000       0.07700
   8       7.10000       0.07700
   8       7.10000       0.07702
   8       7.08000       0.07704
   8       7.09000       0.07704
   8       7.08000       0.07708
   8       7.07000       0.07708
   8       7.08000       0.07709
   8       7.06000       0.07711
   8       7.06000       0.07710
   8       7.06000       0.07713
   8       7.05000       0.07714
   8       7.06000       0.07715
   8       7.05000       0.07718
   8       7.04000       0.07718
   8       7.05000       0.07719
   8       7.04000       0.07722
   8       7.04000       0.07722
   8       7.04000       0.07724
   8       7.03000       0.07726
   8       7.03000       0.07726
   8       7.03000       0.07729
   8       7.02000       0.07730
   8       7.03000       0.07731
   8       7.02000       0.07733
   8       7.02000       0.07734
   8       7.02000       0.07736
   8       7.01000       0.07738
   8       7.02000       0.07739
   8       7.01000       0.07741
   8       7.01000       0.07743
   8       7.01000       0.07744
   8       7.01000       0.07746
   8       7.00000       0.07747
   8       7.01000       0.07749
   8       7.00000       0.07752
   8       7.00000       0.07753
   8       7.01000       0.07755
   8       7.00000       0.07758
   8       7.00000       0.07759
   8       7.01000       0.07761
   8       7.00000       0.07763
   8       7.01000       0.07764
   8       7.00000       0.07767
   8       7.00000       0.07768
   8       7.01000       0.07768
   8       7.00000       0.07772
   8       7.00000       0.07772
   8       7.01000       0.07773
   8       7.00000       0.07776
   8       7.00000       0.07777
   8       7.01000       0.07778
   8       7.00000       0.07780
   8       7.00000       0.07781
   8       7.00000       0.07782
   8       7.00000       0.07785
   8       7.00000       0.07785
   8       7.01000       0.07787
   8       7.00000       0.07789
   8       7.01000       0.07790
   8       7.00000       0.07792
   8       7.00000       0.07794
   8       7.01000       0.07795
   8       7.01000       0.07796
   8       7.03000       0.07796
   8       7.07000       0.07798
   8       7.09000       0.07801
   8       7.15000       0.07802
   8       7.20000       0.07807
   8       7.25000       0.07811
   8       7.34000       0.07817
   8       7.39000       0.07821
   8       7.48000       0.07826
   8       7.56000       0.07830
   8       7.64000       0.07832
   8       7.72000       0.07835
   8       7.79000       0.07837
   8       7.88000       0.07841
   8       7.97000       0.07845
   8       8.06000       0.07851
   8       8.16000       0.07858
   8       8.26000       0.07865
   8       8.36000       0.07872
   8       8.47000       0.07879
   8       8.58000       0.07887
   8       8.69000       0.07895
   8       8.81000       0.07904
   8       8.92000       0.07913
   8       9.04000       0.07922
   8       9.16000       0.07933
   8       9.29000       0.07944
   8       9.41000       0.07955
   8       9.53000       0.07966
   8       9.66000       0.07977
   8       9.79000       0.07987
   8       9.92000       0.07999
   8      10.05000       0.08011
   8      10.18000       0.08022
   8      10.31000       0.08034
   8      10.44000       0.08046
   8      10.57000       0.08058
   8      10.71000       0.08071
   8      10.84000       0.08085
   8      10.98000       0.08098
   8      11.11000       0.08112
   8      11.25000       0.08126
   8      11.39000       0.08140
   8      11.53000       0.08156
   8      11.67000       0.08172
   8      11.81000       0.08188
   8      11.95000       0.08204
   8      12.09000       0.08218
   8      12.23000       0.08235
   8      12.37000       0.08251
   8      12.52000       0.08268
   8      12.66000       0.08284
   8      12.80000       0.08300
   8      12.95000       0.08317
   8      13.10000       0.08333
   8      13.25000       0.08358
   8      13.40000       0.08374
   8      13.56000       0.08391
   8      13.72000       0.08407
   8      13.90000       0.08432
   8      14.11000       0.08448
   8      14.27000       0.08465
   8      14.38000       0.08481
   8      14.60000       0.08506
   8      14.71000       0.08522
   8      14.85000       0.08539
   8      15.05000       0.08563
   8      15.14000       0.08571
   8      15.34000       0.08596
   8      15.46000       0.08612
   8      15.58000       0.08629
   8      15.78000       0.08654
   8      15.87000       0.08670
   8      16.06000       0.08695
   8      16.19000       0.08711
   8      16.31000       0.08727
   8      16.50000       0.08760
   8      16.59000       0.08777
   8      16.78000       0.08801
   8      16.90000       0.08826
   8      17.03000       0.08842
   8      17.22000       0.08867
   8      17.31000       0.08883
   8      17.50000       0.08916
   8      17.62000       0.08933
   8      17.76000       0.08957
   8      17.94000       0.08982
   8      18.03000       0.09007
   8      18.23000       0.09031
   8      18.34000       0.09064
   8      18.48000       0.09080
   8      18.67000       0.09122
   8      18.75000       0.09138
   8      18.97000       0.09171
   8      19.07000       0.09195
   8      19.22000       0.09220
   8      19.41000       0.09253
   8      19.48000       0.09278
   8      19.71000       0.09310
   8      19.80000       0.09343
   8      19.96000       0.09368
   8      20.16000       0.09409
   8      20.22000       0.09433
   8      20.47000       0.09475
   8      20.55000       0.09507
   8      20.72000       0.09532
   8      20.91000       0.09581
   8      20.97000       0.09606
   8      21.23000       0.09647
   8      21.30000       0.09680
   8      21.48000       0.09721
   8      21.67000       0.09770
   8      21.73000       0.09795
   8      21.99000       0.09844
   8      22.06000       0.09885
   8      22.24000       0.09918
   8      22.43000       0.09975
   8      22.49000       0.10008
   8      22.75000       0.10066
   8      22.82000       0.10107
   8      23.00000       0.10156
   8      23.20000       0.10213
   8      23.25000       0.10255
   8      23.52000       0.10320
   8      23.58000       0.10369
   8      23.76000       0.10427
   8      23.96000       0.10493
   8      24.01000       0.10542
   8      24.28000       0.10608
   8      24.34000       0.10665
   8      24.53000       0.10731
   8      24.72000       0.10805
   8      24.77000       0.10862
   8      25.04000       0.10944
   8      25.09000       0.11002
   8      25.29000       0.11076
   8      25.46000       0.11158
   8      25.53000       0.11223
   8      25.80000       0.11314
   8      25.83000       0.11379
   8      26.06000       0.11470
   8      26.19000       0.11560
   8      26.29000       0.11634
   8      26.54000       0.11732
   8      26.57000       0.11814
   8      26.82000       0.11921
   8      26.91000       0.12003
   8      27.07000       0.12102
   8      27.25000       0.12217
   8      27.32000       0.12307
   8      27.56000       0.12430
   8      27.62000       0.12521
   8      27.83000       0.12635
   8      27.95000       0.12750
   8      28.08000       0.12865
   8      28.27000       0.12997
   8      28.36000       0.13103
   8      28.56000       0.13243
   8      28.65000       0.13366
   8      28.81000       0.13498
   8      28.89000       0.13637
   8      28.94000       0.13768
   8      29.06000       0.13900
   8      29.28000       0.14056
   8      29.45000       0.14228
   8      29.61000       0.14384
   8      29.73000       0.14557
   8      29.82000       0.14721
   8      29.93000       0.14885
   8      30.12000       0.15074
   8      30.31000       0.15271
   8      30.45000       0.15476
   8      30.55000       0.15681
   8      30.68000       0.15878
   8      30.88000       0.16100
   8      31.06000       0.16346
   8      31.18000       0.16585
   8      31.30000       0.16831
   8      31.48000       0.17094
   8      31.67000       0.17365
   8      31.81000       0.17652
   8      31.94000       0.17947
   8      32.09000       0.18243
   8      32.28000       0.18571
   8      32.46000       0.18908
   8      32.59000       0.19253
   8      32.72000       0.19606
   8      32.90000       0.19984
   8      33.08000       0.20386
   8      33.23000       0.20805
   8      33.37000       0.21232
   8      33.53000       0.21675
   8      33.70000       0.22151
   8      33.87000       0.22652
   8      34.03000       0.23169
   8      34.20000       0.23703
   8      34.48000       0.24261
   8      35.04000       0.24795
   8      35.37000       0.25476
   8      35.73000       0.26166
   8      35.82000       0.26609
   8      36.17000       0.27603
   8      36.22000       0.28374
   8      36.39000       0.29097
   8      36.76000       0.30181
   8      36.81000       0.31100
   8      36.96000       0.31995
   8      37.14000       0.32857
   8      37.06000       0.33686
   8      37.20000       0.34967
   8      37.45000       0.35911
   8      37.40000       0.36601
   8      37.91000       0.37562
   8      38.01000       0.38440
   8      37.99000       0.39097
   8      38.31000       0.39910
   8      38.36000       0.40739
   8      38.38000       0.41461
   8      38.68000       0.42250
   8      38.80000       0.43046
   8      38.85000       0.44056
   8      38.93000       0.44819
   8      39.03000       0.45640
   8      39.12000       0.46609
   8      39.23000       0.47307
   8      39.33000       0.47816
   8      39.42000       0.48571
   8      39.49000       0.49417
   8      39.55000       0.50148
   8      39.68000       0.50665
   8      39.79000       0.51371
   8      39.91000       0.52192
   8      40.02000       0.52734
   8      40.07000       0.53522
   8      40.28000       0.54401
   8      40.29000       0.55090
   8      40.42000       0.55813
   8      40.69000       0.56765
   8      40.54000       0.57553
   8      41.06000       0.58530
   8      41.16000       0.59458
   8      41.26000       0.60640
   8      41.56000       0.62069
   8      41.54000       0.63621
   8      42.00000       0.64696
   8      41.96000       0.66199
   8      42.40000       0.68186
   8      42.33000       0.69499
   8      42.79000       0.70821
   8      42.73000       0.72841
   8      43.16000       0.74762
   8      43.12000       0.75567
   8      43.51000       0.77282
   8      43.52000       0.79507
   8      43.86000       0.80402
   8      43.92000       0.81913
   8      44.19000       0.84319
   8      44.32000       0.85057
   8      44.51000       0.85961
   8      44.71000       0.88670
   8      44.83000       0.89245
   8      45.10000       0.89984
   8      45.15000       0.92529
   8      45.47000       0.93186
   8      45.46000       0.93186
   8      45.84000       0.95649
   8      45.78000       0.96059
   8      46.20000       0.95813
   8      46.10000       0.98112
   8      46.56000       0.98194
   8      46.42000       0.97455
   8      46.89000       0.99507
   8      46.75000       0.99343
   8      47.23000       0.98276
   8      47.08000       1.00000
   8      47.54000       0.99507
   8      47.42000       0.98112
   8      47.85000       0.99261
   8      47.76000       0.98686
   8      48.12000       0.96798
   8      48.12000       0.97619
   8      48.39000       0.96880
   8      48.49000       0.95649
   8      48.63000       0.93924
   8      48.86000       0.94089
   8      48.87000       0.93186
   8      49.23000       0.92118
   8      49.11000       0.90640
   8      49.56000       0.88670
   8      49.40000       0.88342
   8      49.88000       0.87028
   8      49.70000       0.85878
   8      50.14000       0.83415
   8      50.04000       0.82841
   8      50.40000       0.81273
   8      50.42000       0.80107
   8      50.57000       0.78588
   8      50.83000       0.77003
   8      50.74000       0.75517
   8      51.19000       0.73768
   8      50.99000       0.72521
   8      51.46000       0.71018
   8      51.36000       0.69951
   8      51.60000       0.68284
   8      51.79000       0.67315
   8      51.71000       0.65755
   8      52.16000       0.64548
   8      51.97000       0.63333
   8      52.34000       0.62020
   8      52.37000       0.61084
   8      52.36000       0.59631
   8      52.73000       0.58465
   8      52.64000       0.57677
   8      52.68000       0.56650
   8      53.00000       0.55501
   8      53.11000       0.55066
   8      53.23000       0.55255
   8      53.30000       0.55255
   8      53.30000       0.55033
   8      53.43000       0.54852
   8      53.56000       0.54606
   8      53.48000       0.54236
   8      53.54000       0.53539
   8      53.54000       0.52430
   8      53.76000       0.51839
   8      53.76000       0.51199
   8      54.05000       0.50468
   8      53.89000       0.49934
   8      54.32000       0.49007
   8      54.59000       0.48309
   8      54.53000       0.47414
   8      55.29000       0.46486
   8      55.10000       0.45624
   8      55.57000       0.44573
   8      55.93000       0.43703
   8      55.71000       0.42800
   8      56.51000       0.41790
   8      56.42000       0.40969
   8      56.66000       0.40000
   8      57.19000       0.39154
   8      56.86000       0.38358
   8      57.59000       0.37381
   8      57.66000       0.36683
   8      57.64000       0.35837
   8      58.27000       0.35066
   8      57.94000       0.34392
   8      58.48000       0.33489
   8      58.75000       0.32824
   8      58.51000       0.32143
   8      59.19000       0.31346
   8      59.06000       0.30772
   8      59.15000       0.29967
   8      59.65000       0.29343
   8      59.63000       0.28867
   8      59.69000       0.28465
   8      59.44000       0.27874
   8      59.73000       0.27323
   8      59.91000       0.26757
   8      59.92000       0.26199
   8      59.97000       0.25805
   8      59.98000       0.25279
   8      59.87000       0.24680
   8      60.19000       0.24335
   8      60.16000       0.23826
   8      60.12000       0.23358
   8      60.48000       0.23013
   8      60.54000       0.22545
   8      60.61000       0.22217
   8      60.68000       0.21847
   8      60.74000       0.21371
   8      60.83000       0.20961
   8      60.91000       0.20591
   8      61.02000       0.20287
   8      61.11000       0.19885
   8      61.23000       0.19516
   8      61.33000       0.19171
   8      61.42000       0.18801
   8      61.39000       0.18415
   8      61.44000       0.18038
   8      61.84000       0.17652
   8      61.65000       0.17274
   8      62.15000       0.16864
   8      62.39000       0.16494
   8      62.19000       0.16018
   8      63.19000       0.15575
   8      63.14000       0.15181
   8      63.34000       0.14721
   8      63.89000       0.14343
   8      63.52000       0.13924
   8      64.35000       0.13465
   8      64.59000       0.13144
   8      64.41000       0.12709
   8      65.16000       0.12348
   8      64.92000       0.12003
   8      65.32000       0.11552
   8      65.89000       0.11264
   8      65.58000       0.10911
   8      66.18000       0.10550
   8      66.22000       0.10296
   8      66.07000       0.09885
   8      66.87000       0.09655
   8      66.56000       0.09376
   8      66.99000       0.08974
   8      67.38000       0.08785
   8      67.00000       0.08489
   8      67.75000       0.08209
   8      67.72000       0.08007
   8      67.64000       0.07670
   8      68.25000       0.07520
   8      68.28000       0.07319
   8      68.23000       0.07067
   8      68.12000       0.06882
   8      68.29000       0.06673
   8      68.03000       0.06437
   8      68.33000       0.06369
   8      68.51000       0.06172
   8      68.11000       0.05913
   8      68.68000       0.05860
   8      68.76000       0.05652
   8      68.88000       0.05559
   8      68.79000       0.05361
   8      68.99000       0.05263
   8      69.05000       0.05133
   8      68.93000       0.05040
   8      69.29000       0.04922
   8      69.29000       0.04791
   8      69.29000       0.04601
   8      69.54000       0.04546
   8      69.53000       0.04427
   8      69.55000       0.04351
   8      69.80000       0.04236
   8      69.77000       0.04148
   8      69.95000       0.04025
   8      70.09000       0.03945
   8      70.17000       0.03813
   8      70.31000       0.03756
   8      70.39000       0.03644
   8      70.50000       0.03554
   8      70.65000       0.03482
   8      70.69000       0.03373
   8      70.77000       0.03280
   8      70.98000       0.03227
   8      70.76000       0.03095
   8      71.27000       0.02989
   8      71.17000       0.02947
   8      71.28000       0.02791
   8      71.99000       0.02745
   8      71.65000       0.02652
   8      71.83000       0.02559
   8      72.04000       0.02498
   8      72.55000       0.02386
   8      72.32000       0.02300
   8      73.02000       0.02247
   8      73.37000       0.02164
   8      73.33000       0.02083
   8      74.00000       0.02021
   8      73.76000       0.01933
   8      74.52000       0.01901
   8      74.37000       0.01824
   8      74.85000       0.01767
   8      75.05000       0.01734
   8      75.10000       0.01628
   8      75.66000       0.01609
   8      75.41000       0.01542
   8      76.15000       0.01491
   8      75.88000       0.01449
   8      76.46000       0.01409
   8      76.47000       0.01384
   8      76.63000       0.01314
   8      77.07000       0.01334
   8      76.83000       0.01232
   8      77.55000       0.01212
   8      77.21000       0.01200
   8      77.81000       0.01123
   8      77.81000       0.01141
   8      77.85000       0.01090
   8      78.41000       0.01052
   8      78.03000       0.01030
   8      78.73000       0.00962
   8      78.62000       0.01005
   8      78.68000       0.00901
   8      78.80000       0.00955
   8      78.80000       0.00948
   8      79.20000       0.00889
   8      78.79000       0.00785
   8      79.36000       0.00891
   8      79.43000       0.00865
   8      79.63000       0.00786
   8      79.62000       0.00800
   8      79.66000       0.00787
   8      79.53000       0.00702
   8      79.66000       0.00771
   8      79.92000       0.00744
   8      79.59000       0.00683
   8      80.09000       0.00751
   8      80.20000       0.00702
   8      80.15000       0.00659
   8      80.36000       0.00669
   8      80.32000       0.00619
   8      80.36000       0.00685
   8      80.60000       0.00625
   8      80.60000       0.00650
   8      80.66000       0.00625
   8      80.84000       0.00600
   8      80.78000       0.00608
   8      81.01000       0.00599
   8      81.12000       0.00530
   8      81.24000       0.00614
   8      81.33000       0.00561
   8      81.45000       0.00510
   8      81.53000       0.00562
   8      81.64000       0.00554
   8      81.72000       0.00519
   8      81.67000       0.00527
   8      81.87000       0.00513
   8      81.52000       0.00423
   8      82.51000       0.00515
   8      82.52000       0.00456
   8      82.71000       0.00435
   8      83.28000       0.00489
   8      83.07000       0.00410
   8      83.80000       0.00415
   8      83.53000       0.00504
   8      84.15000       0.00502
   8      84.25000       0.00489
   8      84.38000       0.00479
   8      84.93000       0.00451
   8      84.67000       0.00384
   8      85.48000       0.00448
   8      85.17000       0.00356
   8      85.81000       0.00373
   8      85.84000       0.00467
   8      85.98000       0.00379
   8      86.51000       0.00391
   8      86.21000       0.00406
   8      87.02000       0.00373
   8      86.66000       0.00346
   8      87.30000       0.00384
   8      87.30000       0.00315
   8      87.39000       0.00295
   8      87.94000       0.00381
   8      87.57000       0.00341
   8      88.37000       0.00354
   8      88.04000       0.00459
   8      88.44000       0.00333
   8      88.68000       0.00264
   8      88.41000       0.00368
   8      89.11000       0.00426
   8      88.85000       0.00405
   8      89.14000       0.00272
   8      89.17000       0.00416
   8      89.66000       0.00279
   8      89.32000       0.00196
   8      89.74000       0.00403
   8      89.89000       0.00330
   8      89.87000       0.00259
   8      89.84000       0.00333
   8      90.24000       0.00325
   8      89.95000       0.00176
   8      90.13000       0.00352
   8      90.39000       0.00321
   8      90.40000       0.00234
   8      90.37000       0.00314
   8      90.66000       0.00299
   8      90.31000       0.00193
   8      90.76000       0.00388
   8      90.76000       0.00294
   8      90.99000       0.00243
   8      90.82000       0.00310
   8      91.08000       0.00241
   8      90.95000       0.00206
   8      90.89000       0.00289
   8      91.04000       0.00292
   8      90.95000       0.00223
   8      91.61000       0.00302
   8      91.11000       0.00158
   8      91.90000       0.00259
   8      91.99000       0.00271
   8      91.92000       0.00186
   8      92.82000       0.00289
   8      92.43000       0.00262
   8      93.04000       0.00223
   8      93.28000       0.00287
   8      93.11000       0.00224
   8      93.96000       0.00124
   8      93.51000       0.00345
   8      94.28000       0.00351
   8      94.28000       0.00265
   8      94.32000      -0.00411
   8      95.01000       0.00590
   8      94.54000       0.00411
   8      95.40000       0.00375
   8      95.19000       0.00330
   8      95.38000       0.00205
   8      95.89000       0.00306
   8      95.46000       0.00244
   8      96.16000       0.00180
   8      96.08000       0.00364
   8      96.35000       0.00196
   8      96.34000       0.00261
   8      96.87000       0.00226
   8      96.49000       0.00121
   8      96.92000       0.00271
   8      97.04000       0.00291
   8      96.87000       0.00207
   8      96.95000       0.00234
   8      97.37000       0.00315
   8      97.12000       0.00161
   8      97.04000       0.00183
   8      97.49000       0.00336
   8      97.30000       0.00212
   8      97.57000       0.00213
   8      97.70000       0.00233
   8      97.31000       0.00119
   8      97.89000       0.00293
   8      97.86000       0.00287
   8      98.22000       0.00204
   8      98.04000       0.00173
   8      98.40000       0.00269
   8      98.19000       0.00168
   8      98.25000       0.00196
   8      98.37000       0.00276
   8      98.37000       0.00223
   8      98.55000       0.00215
   8      98.82000       0.00231
   8      98.96000       0.00201
   8      99.10000       0.00238
   8      99.06000       0.00150
   8      99.23000       0.00258
   8      99.22000       0.00179
   8      99.15000       0.00159
   8      99.34000       0.00285
   8      99.17000       0.00140
   8      99.79000       0.00231
   8      99.53000       0.00201
   8      99.98000       0.00167
   8     100.29000       0.00249
   8     100.12000       0.00210
   8     100.98000       0.00204
   8     100.62000       0.00209
   8     101.31000       0.00233
   8     101.47000       0.00192
   8     101.47000       0.00224
   8     102.25000       0.00251
   8     101.83000       0.00155
   8     102.72000       0.00267
   8     102.56000       0.00234
   8     102.87000       0.00162
   8     103.39000       0.00271
   8     103.04000       0.00189
   8     103.97000       0.00208
   8     103.58000       0.00240
   8     104.15000       0.00194
   8     104.35000       0.00236
   8     104.19000       0.00205
   8     104.95000       0.00211
   8     104.54000       0.00226
   8     104.98000       0.00186
   8     105.17000       0.00310
   8     105.64000       0.00274
   8     105.69000       0.00197
   8     105.82000       0.00136
   8     105.42000       0.00158
   8     105.61000       0.00216
   8     105.62000       0.00226
   8     105.50000       0.00178
   8     105.83000       0.00249
   8     105.65000       0.00272
   8     105.93000       0.00199
   8     106.05000       0.00280
   8     106.52000       0.00195
   8     106.67000       0.00169
   8     106.32000       0.00181
   8     106.82000       0.00238
   8     106.72000       0.00180
   8     106.89000       0.00240
   8     106.99000       0.00199
   8     107.34000       0.00202
   8     107.65000       0.00193
   8     107.33000       0.00127
   8     107.84000       0.00264
   8     107.74000       0.00225
   8     107.86000       0.00209
   8     108.30000       0.00192
   8     108.15000       0.00075
   8     108.34000       0.00246
   8     108.61000       0.00276
   8     108.84000       0.00229
   8     108.60000       0.00134
   8     108.86000       0.00218
   8     108.69000       0.00180
   8     108.78000       0.00191
   8     108.60000       0.00160
   8     109.17000       0.00189
   8     108.75000       0.00140
   8     108.93000       0.00194
   8     109.25000       0.00219
   8     109.06000       0.00171
   8     109.68000       0.00186
   8     109.81000       0.00271
   8     109.83000       0.00204
   8     110.09000       0.00133
   8     110.47000       0.00283
   8     110.82000       0.00136
   8     111.03000       0.00217
   8     111.09000       0.00188
   8     111.22000       0.00161
   8     111.34000       0.00189
   8     111.30000       0.00161
   8     111.39000       0.00270
   8     111.23000       0.00132
   8     111.79000       0.00175
   8     111.53000       0.00178
   8     112.02000       0.00181
   8     112.27000       0.00194
   8     112.21000       0.00163
   8     113.00000       0.00217
   8     112.62000       0.00150
   8     113.46000       0.00201
   8     113.35000       0.00228
   8     113.67000       0.00131
   8     114.16000       0.00235
   8     113.90000       0.00163
   8     114.78000       0.00215
   8     114.39000       0.00170
   8     115.08000       0.00194
   8     115.10000       0.00255
   8     115.15000       0.00178
   8     115.74000       0.00082
   8     115.43000       0.00314
   8     115.81000       0.00208
   8     116.11000       0.00320
   8     116.46000       0.00149
   8     116.46000       0.00146
   8     116.56000       0.00159
   8     116.28000       0.00180
   8     116.57000       0.00267
   8     116.75000       0.00164
   8     116.44000       0.00190
   8     116.80000       0.00251
   8     116.48000       0.00145
   8     116.86000       0.00221
   8     116.80000       0.00170
   8     116.83000       0.00134
   9      -5.16000       0.04311
   9      -4.72000       0.04323
   9      -4.66000       0.04353
   9      -4.46000       0.04379
   9      -4.37000       0.04378
   9      -4.09000       0.04399
   9      -3.89000       0.04424
   9      -3.60000       0.04433
   9      -3.63000       0.04444
   9      -3.13000       0.04502
   9      -3.08000       0.04500
   9      -2.47000       0.04528
   9      -2.49000       0.04532
   9      -1.87000       0.04578
   9      -1.94000       0.04583
   9      -1.57000       0.04591
   9      -1.37000       0.04596
   9      -0.97000       0.04645
   9      -0.85000       0.04664
   9      -0.41000       0.04694
   9      -0.41000       0.04709
   9       0.00000       0.04717
   9       0.08000       0.04732
   9       0.80000       0.04774
   9       0.95000       0.04785
   9       1.39000       0.04794
   9       1.27000       0.04826
   9       1.66000       0.04877
   9       1.87000       0.04883
   9       1.85000       0.04900
   9       2.15000       0.04942
   9       2.51000       0.04976
   9       2.59000       0.05030
   9       3.29000       0.05000
   9       3.41000       0.05050
   9       3.83000       0.05028
   9       3.95000       0.05043
   9       4.41000       0.05091
   9       4.34000       0.05140
   9       4.74000       0.05163
   9       4.70000       0.05186
   9       4.95000       0.05216
   9       5.22000       0.05217
   9       5.49000       0.05241
   9       5.35000       0.05282
   9       5.99000       0.05304
   9       6.08000       0.05328
   9       6.64000       0.05324
   9       6.69000       0.05366
   9       7.27000       0.05377
   9       7.09000       0.05426
   9       8.11000       0.05451
   9       8.09000       0.05469
   9       8.28000       0.05490
   9       8.74000       0.05548
   9       9.18000       0.05557
   9       9.00000       0.05562
   9       9.61000       0.05604
   9       9.65000       0.05620
   9       9.86000       0.05655
   9       9.98000       0.05688
   9       9.78000       0.05724
   9      10.61000       0.05739
   9      10.73000       0.05780
   9      10.97000       0.05813
   9      11.15000       0.05816
   9      11.25000       0.05839
   9      11.24000       0.05898
   9      11.69000       0.05905
   9      11.76000       0.05940
   9      12.04000       0.05990
   9      12.18000       0.06022
   9      12.43000       0.06040
   9      12.60000       0.06055
   9      12.58000       0.06114
   9      13.04000       0.06145
   9      13.04000       0.06176
   9      13.63000       0.06213
   9      13.78000       0.06215
   9      13.78000       0.06253
   9      13.91000       0.06272
   9      14.37000       0.06311
   9      14.48000       0.06340
   9      14.45000       0.06338
   9      14.89000       0.06402
   9      15.21000       0.06452
   9      15.41000       0.06466
   9      15.58000       0.06509
   9      15.83000       0.06535
   9      15.77000       0.06561
   9      16.24000       0.06620
   9      16.42000       0.06659
   9      16.53000       0.06670
   9      16.92000       0.06739
   9      16.77000       0.06769
   9      17.66000       0.06824
   9      17.72000       0.06825
   9      18.16000       0.06850
   9      18.20000       0.06926
   9      18.50000       0.06977
   9      18.92000       0.07030
   9      19.18000       0.07042
   9      19.37000       0.07074
   9      19.64000       0.07118
   9      19.90000       0.07155
   9      20.12000       0.07223
   9      20.57000       0.07267
   9      20.97000       0.07321
   9      21.10000       0.07372
   9      21.30000       0.07401
   9      21.55000       0.07453
   9      21.72000       0.07489
   9      22.11000       0.07547
   9      22.16000       0.07606
   9      22.80000       0.07672
   9      22.93000       0.07701
   9      23.40000       0.07745
   9      23.18000       0.07796
   9      24.19000       0.07861
   9      24.26000       0.07942
   9      24.43000       0.07985
   9      24.54000       0.08051
   9      24.88000       0.08117
   9      24.69000       0.08197
   9      25.42000       0.08285
   9      25.53000       0.08321
   9      25.80000       0.08394
   9      26.05000       0.08482
   9      26.14000       0.08562
   9      26.44000       0.08635
   9      26.60000       0.08701
   9      26.65000       0.08788
   9      26.93000       0.08883
   9      26.90000       0.08956
   9      27.49000       0.09058
   9      27.85000       0.09190
   9      28.21000       0.09270
   9      28.33000       0.09401
   9      28.67000       0.09496
   9      29.05000       0.09620
   9      28.89000       0.09759
   9      29.18000       0.09905
   9      29.49000       0.10044
   9      29.67000       0.10197
   9      29.79000       0.10365
   9      29.91000       0.10547
   9      30.23000       0.10730
   9      30.29000       0.10934
   9      30.89000       0.11131
   9      31.12000       0.11336
   9      31.23000       0.11569
   9      31.36000       0.11839
   9      31.47000       0.12124
   9      32.02000       0.12431
   9      31.78000       0.12788
   9      32.66000       0.13182
   9      33.02000       0.13657
   9      32.98000       0.14146
   9      33.24000       0.14701
   9      33.42000       0.15343
   9      33.49000       0.16073
   9      33.94000       0.16912
   9      34.24000       0.17825
   9      34.25000       0.18978
   9      34.84000       0.20263
   9      34.75000       0.21752
   9      35.38000       0.23547
   9      35.27000       0.25569
   9      35.72000       0.27971
   9      35.98000       0.31161
   9      36.17000       0.34547
   9      36.49000       0.38168
   9      36.58000       0.41672
   9      37.04000       0.44416
   9      37.22000       0.47314
   9      37.53000       0.52577
   9      37.68000       0.52234
   9      38.18000       0.61832
   9      38.23000       0.64715
   9      38.55000       0.63927
   9      38.88000       0.68555
   9      39.00000       0.73212
   9      39.27000       0.74453
   9      39.71000       0.78613
   9      39.79000       0.83942
   9      40.10000       0.86277
   9      40.25000       0.88175
   9      40.62000       0.92920
   9      40.79000       0.96715
   9      41.37000       0.94672
   9      41.48000       0.95036
   9      41.60000       1.00000
   9      42.06000       0.97737
   9      42.24000       0.97737
   9      42.56000       0.99343
   9      43.20000       0.95985
   9      43.38000       0.94015
   9      43.67000       0.94891
   9      43.86000       0.91168
   9      44.23000       0.88029
   9      44.45000       0.86642
   9      44.64000       0.82555
   9      44.97000       0.78540
   9      45.19000       0.76496
   9      45.59000       0.72796
   9      45.74000       0.69095
   9      46.15000       0.66810
   9      46.26000       0.63387
   9      46.57000       0.59847
   9      46.83000       0.58029
   9      47.12000       0.54701
   9      47.50000       0.52117
   9      47.71000       0.50029
   9      47.98000       0.47898
   9      48.21000       0.45066
   9      48.35000       0.43467
   9      48.78000       0.41066
   9      49.05000       0.39292
   9      49.49000       0.37496
   9      49.56000       0.36022
   9      49.95000       0.34314
   9      50.31000       0.33197
   9      50.40000       0.32044
   9      50.94000       0.30752
   9      50.94000       0.29555
   9      51.47000       0.28380
   9      51.55000       0.27526
   9      51.79000       0.26657
   9      52.09000       0.25693
   9      52.31000       0.24876
   9      52.58000       0.24058
   9      52.77000       0.23343
   9      52.98000       0.22526
   9      53.38000       0.21898
   9      53.65000       0.21292
   9      53.71000       0.20898
   9      53.96000       0.20350
   9      54.32000       0.19715
   9      54.64000       0.19197
   9      54.83000       0.18745
   9      54.99000       0.18270
   9      55.25000       0.17788
   9      55.56000       0.17380
   9      55.83000       0.17000
   9      56.08000       0.16664
   9      56.21000       0.16321
   9      56.62000       0.15978
   9      56.70000       0.15584
   9      57.05000       0.15212
   9      57.30000       0.14898
   9      57.53000       0.14569
   9      57.85000       0.14255
   9      58.05000       0.13949
   9      58.17000       0.13613
   9      58.14000       0.13241
   9      59.09000       0.12774
   9      59.54000       0.12394
   9      60.13000       0.12146
   9      60.34000       0.11869
   9      60.70000       0.11591
   9      60.82000       0.11307
   9      60.88000       0.10993
   9      61.05000       0.10620
   9      61.44000       0.10248
   9      61.45000       0.09920
   9      61.85000       0.09599
   9      61.92000       0.09255
   9      62.25000       0.08942
   9      62.43000       0.08599
   9      62.56000       0.08277
   9      62.91000       0.07956
   9      63.23000       0.07664
   9      63.50000       0.07365
   9      63.74000       0.07096
   9      63.88000       0.06858
   9      64.18000       0.06574
   9      64.34000       0.06282
   9      64.49000       0.06028
   9      64.93000       0.05742
   9      65.13000       0.05499
   9      65.38000       0.05282
   9      65.36000       0.05039
   9      65.93000       0.04803
   9      65.97000       0.04593
   9      66.55000       0.04358
   9      66.65000       0.04173
   9      67.00000       0.03985
   9      67.30000       0.03809
   9      67.50000       0.03622
   9      67.75000       0.03475
   9      68.16000       0.03315
   9      68.25000       0.03161
   9      68.61000       0.03028
   9      68.77000       0.02889
   9      69.18000       0.02766
   9      69.26000       0.02649
   9      69.61000       0.02520
   9      69.77000       0.02387
   9      70.16000       0.02264
   9      70.28000       0.02185
   9      70.55000       0.02054
   9      70.68000       0.01967
   9      71.04000       0.01878
   9      71.13000       0.01788
   9      71.39000       0.01706
   9      71.53000       0.01656
   9      71.76000       0.01524
   9      72.01000       0.01466
   9      72.28000       0.01396
   9      72.53000       0.01321
   9      72.77000       0.01255
   9      73.03000       0.01219
   9      73.28000       0.01144
   9      73.44000       0.01075
   9      73.75000       0.01062
   9      73.91000       0.01005
   9      74.21000       0.00939
   9      74.37000       0.00946
   9      74.65000       0.00871
   9      74.81000       0.00815
   9      75.15000       0.00816
   9      75.35000       0.00774
   9      75.53000       0.00711
   9      75.89000       0.00710
   9      76.06000       0.00713
   9      76.37000       0.00658
   9      76.60000       0.00649
   9      76.77000       0.00621
   9      77.15000       0.00539
   9      77.21000       0.00549
   9      77.41000       0.00541
   9      77.50000       0.00489
   9      77.91000       0.00480
   9      78.18000       0.00518
   9      78.39000       0.00434
   9      78.70000       0.00420
   9      78.93000       0.00455
   9      79.21000       0.00369
   9      79.59000       0.00373
   9      79.75000       0.00413
   9      80.20000       0.00330
   9      80.37000       0.00343
   9      80.70000       0.00491
   9      80.83000       0.00310
   9      81.08000       0.00293
   9      81.39000       0.00337
   9      81.74000       0.00291
   9      82.50000       0.00298
   9      82.56000       0.00325
   9      83.04000       0.00254
   9      83.21000       0.00264
   9      83.24000       0.00281
   9      83.91000       0.00255
   9      84.01000       0.00219
   9      84.42000       0.00318
   9      84.51000       0.00600
   9      84.94000       0.00371
   9      85.11000       0.00304
   9      85.41000       0.00236
   9      85.54000       0.00266
   9      85.93000       0.00238
   9      86.13000       0.00195
   9      86.27000       0.00205
   9      86.58000       0.00227
   9      86.91000       0.00200
   9      86.99000       0.00234
   9      87.25000       0.00219
   9      87.53000       0.00191
   9      87.71000       0.00058
   9      88.11000       0.00324
   9      88.31000       0.00317
   9      88.47000       0.00210
   9      88.75000       0.00207
   9      88.95000       0.00226
   9      89.19000       0.00185
   9      89.50000       0.00161
   9      89.55000       0.00205
   9      89.92000       0.00187
   9      90.07000       0.00182
   9      90.32000       0.00173
   9      90.71000       0.00194
   9      90.81000       0.00151
   9      91.11000       0.00181
   9      91.35000       0.00162
   9      91.63000       0.00055
   9      91.79000       0.00259
   9      92.11000       0.00242
   9      92.39000       0.00186
   9      92.50000       0.00214
   9      92.97000       0.00192
   9      93.07000       0.00187
   9      93.34000       0.00154
   9      93.58000       0.00186
   9      93.83000       0.00139
   9      94.11000       0.00170
   9      94.31000       0.00135
   9      94.58000       0.00168
   9      94.88000       0.00159
   9      95.20000       0.00173
   9      95.50000       0.00162
   9      95.56000       0.00134
   9      95.99000       0.00153
   9      96.08000       0.00172
   9      96.69000       0.00149
   9      96.71000       0.00171
   9      97.17000       0.00155
   9      97.60000       0.00149
   9      97.72000       0.00167
   9      97.94000       0.00161
   9      98.30000       0.00120
   9      98.39000       0.00187
   9      98.43000       0.00116
   9      98.94000       0.00166
   9      99.15000       0.00131
   9      99.39000       0.00181
   9      99.64000       0.00112
   9     100.02000       0.00168
   9     100.12000       0.00122
   9     100.61000       0.00154
   9     100.97000       0.00172
   9     100.68000       0.00126
   9     101.31000       0.00142
   9     101.38000       0.00164
   9     101.66000       0.00137
   9     101.93000       0.00152
   9     102.02000       0.00154
   9     102.36000       0.00106
   9     102.66000       0.00154
   9     102.98000      -0.00331
   9     103.06000       0.00159
   9     103.62000       0.00175
   9     103.64000       0.00128
   9     104.00000       0.00134
   9     104.42000       0.00158
   9     104.48000       0.00107
   9     105.07000       0.00117
   9     104.68000       0.00144
   9     105.57000       0.00120
   9     105.54000       0.00108
   9     105.79000       0.00139
   9     106.07000       0.00133
   9     106.39000       0.00104
   9     106.37000       0.00121
   9     106.74000       0.00137
   9     106.89000       0.00114
   9     107.15000       0.00115
   9     107.42000       0.00136
   9     107.41000       0.00125
   9     107.83000       0.00099
   9     108.17000       0.00139
   9     108.27000       0.00129
   9     108.65000       0.00102
   9     108.83000       0.00117
   9     109.33000       0.00143
   9     109.14000       0.00113
   9     109.71000       0.00107
   9     109.96000       0.00140
   9     109.93000       0.00117
   9     110.49000       0.00109
   9     110.73000       0.00139
   9     110.53000       0.00112
   9     111.16000       0.00095
   9     111.66000       0.00141
   9     111.72000       0.00125
   9     112.34000       0.00090
   9     112.56000       0.00132
   9     112.68000       0.00126
   9     113.03000       0.00116
   9     112.97000       0.00106
   9     113.21000       0.00128
   9     113.79000       0.00110
   9     113.84000       0.00111
   9     114.12000       0.00121
   9     114.36000       0.00125
   9     114.65000       0.00099
   9     114.76000       0.00131
   9     114.97000       0.00123
   9     115.52000       0.00102
   9     115.29000       0.00111
   9     116.22000       0.00139
   9     116.11000       0.00102
   9     116.44000       0.00102
   9     116.71000       0.00135
   9     117.18000       0.00099
   9     116.74000       0.00111
   9     117.50000       0.00129
   9     117.64000       0.00105
   9     117.83000       0.00105
   9     117.85000       0.00125
   9     118.46000       0.00116
   9     118.24000       0.00113
   9     118.87000       0.00112
   9     118.78000       0.00120
   9     119.12000       0.00105
   9     119.32000       0.00123
   9     119.87000       0.00116
   9     120.01000       0.00099
   9     120.32000       0.00124
   9     120.36000       0.00125
   9     120.74000       0.00113
   9     120.78000       0.00108
   9     120.91000       0.00124
   9     121.30000       0.00104
   9     121.10000       0.00100
   9     121.90000       0.00122
  10      12.10000       0.18968
  10      12.10000       0.18984
  10      12.10000       0.18993
  10      12.10000       0.19009
  10      12.10000       0.19017
  10      12.10000       0.19025
  10      12.10000       0.19042
  10      12.11000       0.19058
  10      12.11000       0.19066
  10      12.11000       0.19083
  10      12.11000       0.19091
  10      12.11000       0.19107
  10      12.11000       0.19124
  10      12.11000       0.19132
  10      12.12000       0.19148
  10      12.12000       0.19156
  10      12.12000       0.19173
  10      12.12000       0.19181
  10      12.12000       0.19197
  10      12.12000       0.19214
  10      12.12000       0.19230
  10      12.12000       0.19238
  10      12.13000       0.19255
  10      12.13000       0.19263
  10      12.13000       0.19279
  10      12.13000       0.19296
  10      12.13000       0.19304
  10      12.13000       0.19320
  10      12.13000       0.19337
  10      12.14000       0.19353
  10      12.14000       0.19369
  10      12.14000       0.19386
  10      12.14000       0.19394
  10      12.14000       0.19410
  10      12.14000       0.19427
  10      12.14000       0.19443
  10      12.14000       0.19459
  10      12.15000       0.19476
  10      12.15000       0.19484
  10      12.15000       0.19500
  10      12.15000       0.19517
  10      12.15000       0.19533
  10      12.15000       0.19550
  10      12.15000       0.19558
  10      12.15000       0.19574
  10      12.16000       0.19590
  10      12.16000       0.19607
  10      12.16000       0.19615
  10      12.16000       0.19631
  10      12.16000       0.19648
  10      12.16000       0.19664
  10      12.16000       0.19681
  10      12.16000       0.19689
  10      12.17000       0.19705
  10      12.17000       0.19713
  10      12.17000       0.19730
  10      12.18000       0.19746
  10      12.18000       0.19754
  10      12.17000       0.19771
  10      12.14000       0.19787
  10      12.18000       0.19812
  10      12.25000       0.19836
  10      12.28000       0.19869
  10      12.34000       0.19902
  10      12.41000       0.19934
  10      12.47000       0.19975
  10      12.55000       0.20016
  10      12.63000       0.20066
  10      12.72000       0.20123
  10      12.81000       0.20172
  10      12.91000       0.20229
  10      13.01000       0.20287
  10      13.11000       0.20344
  10      13.22000       0.20410
  10      13.33000       0.20467
  10      13.44000       0.20541
  10      13.56000       0.20606
  10      13.67000       0.20680
  10      13.79000       0.20745
  10      13.92000       0.20819
  10      14.04000       0.20901
  10      14.17000       0.20983
  10      14.30000       0.21065
  10      14.43000       0.21147
  10      14.56000       0.21237
  10      14.69000       0.21319
  10      14.83000       0.21409
  10      14.96000       0.21507
  10      15.10000       0.21597
  10      15.23000       0.21687
  10      15.37000       0.21785
  10      15.51000       0.21884
  10      15.65000       0.21990
  10      15.79000       0.22097
  10      15.93000       0.22203
  10      16.07000       0.22318
  10      16.21000       0.22424
  10      16.35000       0.22539
  10      16.50000       0.22662
  10      16.64000       0.22785
  10      16.79000       0.22907
  10      16.93000       0.23030
  10      17.09000       0.23170
  10      17.24000       0.23317
  10      17.40000       0.23456
  10      17.57000       0.23587
  10      17.76000       0.23718
  10      17.98000       0.23857
  10      18.18000       0.23989
  10      18.31000       0.24120
  10      18.48000       0.24251
  10      18.66000       0.24390
  10      18.75000       0.24529
  10      18.96000       0.24676
  10      19.10000       0.24816
  10      19.21000       0.24955
  10      19.42000       0.25102
  10      19.52000       0.25250
  10      19.70000       0.25405
  10      19.84000       0.25569
  10      19.95000       0.25733
  10      20.14000       0.25905
  10      20.24000       0.26077
  10      20.42000       0.26257
  10      20.54000       0.26437
  10      20.69000       0.26634
  10      20.85000       0.26822
  10      20.96000       0.27019
  10      21.14000       0.27224
  10      21.25000       0.27437
  10      21.42000       0.27641
  10      21.56000       0.27871
  10      21.70000       0.28108
  10      21.86000       0.28346
  10      21.98000       0.28600
  10      22.15000       0.28870
  10      22.27000       0.29148
  10      22.44000       0.29427
  10      22.57000       0.29730
  10      22.71000       0.30041
  10      22.88000       0.30360
  10      22.99000       0.30704
  10      23.17000       0.31065
  10      23.29000       0.31425
  10      23.45000       0.31826
  10      23.61000       0.32236
  10      23.72000       0.32645
  10      23.92000       0.33096
  10      24.02000       0.33554
  10      24.19000       0.34038
  10      24.35000       0.34545
  10      24.45000       0.35061
  10      24.66000       0.35618
  10      24.75000       0.36192
  10      24.93000       0.36798
  10      25.09000       0.37420
  10      25.18000       0.37985
  10      25.42000       0.38542
  10      25.49000       0.39115
  10      25.68000       0.39730
  10      25.85000       0.40278
  10      25.92000       0.40803
  10      26.18000       0.41376
  10      26.25000       0.41884
  10      26.43000       0.42441
  10      26.63000       0.42998
  10      26.68000       0.43530
  10      26.95000       0.44120
  10      27.03000       0.44676
  10      27.18000       0.45274
  10      27.41000       0.45872
  10      27.45000       0.46446
  10      27.71000       0.47101
  10      27.82000       0.47723
  10      27.94000       0.48378
  10      28.20000       0.49083
  10      28.22000       0.49746
  10      28.47000       0.50500
  10      28.62000       0.51220
  10      28.69000       0.51974
  10      28.98000       0.52785
  10      29.01000       0.53546
  10      29.22000       0.54390
  10      29.41000       0.55217
  10      29.45000       0.56061
  10      29.74000       0.56970
  10      29.79000       0.57813
  10      29.97000       0.58747
  10      30.19000       0.59664
  10      30.21000       0.60573
  10      30.50000       0.61556
  10      30.57000       0.62465
  10      30.72000       0.63473
  10      30.96000       0.64447
  10      30.97000       0.65414
  10      31.25000       0.66454
  10      31.34000       0.67404
  10      31.46000       0.68460
  10      31.71000       0.69468
  10      31.72000       0.70467
  10      31.99000       0.71540
  10      32.09000       0.72514
  10      32.20000       0.73595
  10      32.45000       0.74619
  10      32.47000       0.75618
  10      32.73000       0.76691
  10      32.82000       0.77649
  10      32.95000       0.78739
  10      33.17000       0.79713
  10      33.20000       0.80688
  10      33.46000       0.81712
  10      33.53000       0.82637
  10      33.70000       0.83702
  10      33.88000       0.84603
  10      33.94000       0.85586
  10      34.19000       0.86486
  10      34.23000       0.87305
  10      34.46000       0.88288
  10      34.56000       0.89107
  10      34.71000       0.90008
  10      34.88000       0.90745
  10      34.97000       0.91564
  10      35.18000       0.92383
  10      35.26000       0.93038
  10      35.46000       0.93776
  10      35.56000       0.94431
  10      35.73000       0.95086
  10      35.83000       0.95659
  10      35.90000       0.96233
  10      35.95000       0.96724
  10      36.14000       0.96724
  10      36.37000       0.97297
  10      36.57000       0.98526
  10      36.77000       0.98526
  10      36.94000       0.98526
  10      37.06000       1.00000
  10      37.10000       0.99836
  10      37.24000       0.98935
  10      37.50000       0.99590
  10      37.68000       1.00000
  10      37.78000       0.99263
  10      37.89000       0.98608
  10      38.11000       0.99509
  10      38.33000       0.98690
  10      38.46000       0.97461
  10      38.58000       0.98116
  10      38.78000       0.96970
  10      39.00000       0.95250
  10      39.15000       0.95659
  10      39.27000       0.94595
  10      39.46000       0.92301
  10      39.69000       0.92056
  10      39.84000       0.90991
  10      39.97000       0.89271
  10      40.15000       0.87387
  10      40.36000       0.86814
  10      40.53000       0.85340
  10      40.67000       0.83948
  10      40.84000       0.82146
  10      41.03000       0.80254
  10      41.32000       0.79640
  10      41.94000       0.78239
  10      42.27000       0.75889
  10      42.68000       0.75094
  10      42.82000       0.71957
  10      43.13000       0.69623
  10      43.12000       0.67576
  10      43.50000       0.66585
  10      43.61000       0.66093
  10      43.77000       0.65053
  10      43.93000       0.65012
  10      43.97000       0.64095
  10      44.20000       0.63989
  10      44.23000       0.63628
  10      44.40000       0.63645
  10      44.52000       0.63653
  10      44.60000       0.63710
  10      44.73000       0.63661
  10      44.81000       0.63178
  10      44.91000       0.62670
  10      44.98000       0.61753
  10      45.13000       0.60745
  10      45.21000       0.60082
  10      45.32000       0.59459
  10      45.43000       0.58550
  10      45.55000       0.57584
  10      45.69000       0.56437
  10      45.81000       0.55397
  10      45.92000       0.54513
  10      45.96000       0.53726
  10      45.95000       0.52940
  10      46.34000       0.52277
  10      46.33000       0.51376
  10      46.55000       0.50622
  10      46.72000       0.49943
  10      46.74000       0.49214
  10      47.22000       0.48157
  10      47.03000       0.47518
  10      47.55000       0.46478
  10      47.90000       0.45471
  10      47.77000       0.44537
  10      48.31000       0.43456
  10      48.27000       0.42711
  10      48.43000       0.41818
  10      48.99000       0.40729
  10      48.79000       0.40033
  10      49.23000       0.39009
  10      49.47000       0.38133
  10      49.26000       0.37437
  10      49.92000       0.36396
  10      49.90000       0.35708
  10      49.96000       0.34963
  10      50.46000       0.34062
  10      50.22000       0.33497
  10      50.61000       0.32572
  10      50.93000       0.31818
  10      50.64000       0.31278
  10      51.22000       0.30303
  10      51.33000       0.29713
  10      51.14000       0.29165
  10      51.74000       0.28264
  10      51.72000       0.27789
  10      51.62000       0.27232
  10      52.14000       0.26495
  10      52.05000       0.26102
  10      52.02000       0.25586
  10      52.44000       0.24980
  10      52.38000       0.24636
  10      52.42000       0.24226
  10      52.58000       0.23817
  10      52.44000       0.23317
  10      52.57000       0.22809
  10      52.68000       0.22498
  10      52.49000       0.21892
  10      52.74000       0.21507
  10      52.87000       0.21229
  10      52.93000       0.20811
  10      53.09000       0.20491
  10      53.12000       0.20229
  10      53.16000       0.19869
  10      53.29000       0.19525
  10      53.34000       0.19140
  10      53.44000       0.18862
  10      53.55000       0.18600
  10      53.66000       0.18280
  10      53.76000       0.17952
  10      53.85000       0.17633
  10      53.91000       0.17297
  10      53.93000       0.16945
  10      54.16000       0.16691
  10      53.92000       0.16380
  10      54.50000       0.15938
  10      54.79000       0.15561
  10      54.80000       0.15160
  10      55.24000       0.14734
  10      55.13000       0.14373
  10      55.66000       0.13989
  10      55.58000       0.13636
  10      55.97000       0.13292
  10      56.07000       0.12924
  10      56.24000       0.12629
  10      56.58000       0.12269
  10      56.52000       0.11990
  10      57.03000       0.11663
  10      56.87000       0.11384
  10      57.39000       0.11097
  10      57.31000       0.10811
  10      57.66000       0.10557
  10      57.80000       0.10262
  10      57.90000       0.10041
  10      58.28000       0.09762
  10      58.16000       0.09550
  10      58.69000       0.09296
  10      58.50000       0.09075
  10      59.01000       0.08853
  10      58.94000       0.08624
  10      59.24000       0.08428
  10      59.41000       0.08190
  10      59.44000       0.08022
  10      59.86000       0.07794
  10      59.69000       0.07630
  10      60.23000       0.07424
  10      60.02000       0.07249
  10      60.51000       0.07072
  10      60.44000       0.06889
  10      60.70000       0.06731
  10      60.88000       0.06548
  10      60.88000       0.06416
  10      61.30000       0.06227
  10      61.11000       0.06095
  10      61.64000       0.05930
  10      61.42000       0.05789
  10      61.88000       0.05644
  10      61.83000       0.05499
  10      62.02000       0.05376
  10      62.26000       0.05217
  10      62.17000       0.05113
  10      62.65000       0.04966
  10      62.41000       0.04862
  10      62.92000       0.04728
  10      62.80000       0.04616
  10      63.02000       0.04509
  10      63.24000       0.04376
  10      63.10000       0.04293
  10      63.57000       0.04173
  10      63.41000       0.04082
  10      63.53000       0.04001
  10      63.84000       0.03890
  10      63.94000       0.03811
  10      64.14000       0.03782
  10      64.06000       0.03736
  10      64.17000       0.03672
  10      64.17000       0.03617
  10      64.26000       0.03554
  10      64.27000       0.03500
  10      64.41000       0.03428
  10      64.44000       0.03387
  10      64.43000       0.03318
  10      64.49000       0.03244
  10      64.62000       0.03183
  10      64.49000       0.03123
  10      64.76000       0.03036
  10      64.75000       0.02970
  10      65.11000       0.02892
  10      65.18000       0.02800
  10      65.35000       0.02749
  10      65.71000       0.02659
  10      65.65000       0.02604
  10      66.24000       0.02530
  10      66.07000       0.02468
  10      66.65000       0.02405
  10      66.55000       0.02337
  10      66.96000       0.02289
  10      67.09000       0.02215
  10      67.23000       0.02175
  10      67.60000       0.02106
  10      67.52000       0.02066
  10      68.07000       0.02009
  10      67.87000       0.01962
  10      68.45000       0.01911
  10      68.29000       0.01862
  10      68.75000       0.01851
  10      68.76000       0.01787
  10      68.99000       0.01758
  10      69.24000       0.01695
  10      69.22000       0.01670
  10      69.68000       0.01619
  10      69.50000       0.01595
  10      70.05000       0.01553
  10      69.84000       0.01522
  10      70.31000       0.01491
  10      70.25000       0.01443
  10      70.45000       0.01436
  10      70.66000       0.01385
  10      70.54000       0.01378
  10      71.00000       0.01339
  10      70.88000       0.01310
  10      70.95000       0.01305
  10      71.27000       0.01269
  10      71.39000       0.01236
  10      71.62000       0.01242
  10      71.60000       0.01231
  10      71.72000       0.01219
  10      71.79000       0.01204
  10      71.79000       0.01198
  10      71.97000       0.01176
  10      72.01000       0.01167
  10      72.03000       0.01149
  10      72.10000       0.01121
  10      72.21000       0.01097
  10      72.16000       0.01099
  10      72.44000       0.01071
  10      72.34000       0.01071
  10      72.59000       0.01050
  10      72.68000       0.01029
  10      72.76000       0.01038
  10      73.28000       0.00993
  10      73.05000       0.00982
  10      73.88000       0.00935
  10      73.84000       0.00977
  10      74.17000       0.00960
  10      74.22000       0.00912
  10      74.41000       0.00908
  10      74.82000       0.00879
  10      74.74000       0.00873
  10      75.32000       0.00857
  10      75.09000       0.00843
  10      75.75000       0.00835
  10      75.57000       0.00819
  10      76.07000       0.00814
  10      76.09000       0.00791
  10      76.31000       0.00798
  10      76.62000       0.00770
  10      76.56000       0.00785
  10      77.09000       0.00751
  10      76.86000       0.00747
  10      77.48000       0.00739
  10      77.23000       0.00733
  10      77.74000       0.00728
  10      77.68000       0.00708
  10      77.87000       0.00723
  10      78.12000       0.00691
  10      77.95000       0.00707
  10      78.45000       0.00699
  10      78.32000       0.00677
  10      78.41000       0.00681
  10      78.70000       0.00666
  10      78.92000       0.00680
  10      78.83000       0.00687
  10      79.01000       0.00675
  10      78.96000       0.00678
  10      79.05000       0.00670
  10      79.14000       0.00660
  10      79.23000       0.00648
  10      79.33000       0.00651
  10      79.23000       0.00662
  10      79.47000       0.00650
  10      79.51000       0.00638
  10      79.70000       0.00642
  10      79.73000       0.00632
  10      79.86000       0.00646
  10      79.98000       0.00639
  10      80.09000       0.00618
  10      80.17000       0.00625
  10      80.23000       0.00626
  10      80.32000       0.00628
  10      80.47000       0.00614
  10      80.36000       0.00617
  10      80.73000       0.00620
  10      80.51000       0.00611
  10      80.76000       0.00613
  10      81.41000       0.00590
  10      81.23000       0.00603
  10      81.80000       0.00596
  10      82.01000       0.00584
  10      82.17000       0.00591
  10      82.60000       0.00576
  10      82.49000       0.00582
  10      83.19000       0.00577
  10      82.95000       0.00576
  10      83.65000       0.00575
  10      83.47000       0.00568
  10      84.00000       0.00573
  10      84.07000       0.00557
  10      84.27000       0.00572
  10      84.64000       0.00553
  10      84.57000       0.00565
  10      85.15000       0.00553
  10      84.89000       0.00561
  10      85.57000       0.00555
  10      85.30000       0.00553
  10      85.84000       0.00558
  10      85.77000       0.00540
  10      85.96000       0.00561
  10      86.25000       0.00535
  10      86.04000       0.00552
  10      86.58000       0.00543
  10      86.45000       0.00522
  10      86.61000       0.00544
  10      86.50000       0.00539
  10      86.83000       0.00543
  10      87.07000       0.00547
  10      87.05000       0.00551
  10      87.06000       0.00534
  10      87.18000       0.00532
  10      86.98000       0.00567
  10      87.39000       0.00504
  10      87.55000       0.00530
  10      87.47000       0.00561
  10      87.77000       0.00525
  10      87.82000       0.00544
  10      87.77000       0.00531
  10      87.98000       0.00530
  10      87.99000       0.00542
  10      88.11000       0.00537
  10      88.26000       0.00540
  10      88.42000       0.00525
  10      88.61000       0.00535
  10      88.58000       0.00525
  10      88.84000       0.00532
  10      88.94000       0.00530
  10      88.99000       0.00528
  10      89.18000       0.00534
  10      89.25000       0.00530
  10      89.38000       0.00531
  10      89.47000       0.00536
  10      89.48000       0.00529
  10      89.24000       0.00536
  10      90.09000       0.00531
  10      89.89000       0.00527
  10      90.29000       0.00531
  10      90.82000       0.00520
  10      90.64000       0.00524
  10      91.35000       0.00519
  10      91.06000       0.00520
  10      91.77000       0.00521
  10      91.71000       0.00513
  10      92.07000       0.00521
  10      92.36000       0.00508
  10      92.34000       0.00518
  10      92.97000       0.00509
  10      92.68000       0.00515
  10      93.47000       0.00513
  10      93.15000       0.00512
  10      93.80000       0.00514
  10      93.75000       0.00501
  10      93.99000       0.00518
  10      94.36000       0.00497
  10      94.18000       0.00515
  10      94.87000       0.00504
  10      94.50000       0.00514
  10      95.17000       0.00509
  10      94.99000       0.00496
  10      95.19000       0.00518
  10      95.51000       0.00486
  10      95.31000       0.00487
  10      95.64000       0.00517
  10      95.47000       0.00494
  10      95.85000       0.00500
  10      96.00000       0.00521
  10      95.87000       0.00497
  10      96.28000       0.00496
  10      95.80000       0.00529
  10      96.35000       0.00481
  10      96.17000       0.00496
  10      96.58000       0.00514
  10      96.77000       0.00502
  10      96.54000       0.00512
  10      97.35000       0.00498
  10      96.92000       0.00497
  10      97.53000       0.00498
  10      97.91000       0.00497
  10      97.62000       0.00502
  10      98.67000       0.00493
  10      98.11000       0.00498
  10      98.97000       0.00499
  10      99.13000       0.00486
  10      98.80000       0.00486
  10      99.61000       0.00488
  10      99.20000       0.00477
  10      99.63000       0.00504
  10      99.60000       0.00480
  10      99.80000       0.00484
  10      99.96000       0.00408
  10     100.16000       0.00570
  10      99.79000       0.00554
  10     100.34000       0.00480
  10     100.43000       0.00496
  10      99.94000       0.00508
  10     100.66000       0.00465
  10     100.53000       0.00484
  10     100.93000       0.00487
  10     100.77000       0.00505
  10     100.96000       0.00471
  10     101.15000       0.00492
  10     100.69000       0.00495
  10     101.30000       0.00467
  10     101.45000       0.00482
  10     101.09000       0.00507
  10     101.47000       0.00464
  10     101.60000       0.00476
  10     101.75000       0.00498
  10     101.39000       0.00505
  10     101.87000       0.00451
  10     101.83000       0.00471
  10     102.14000       0.00483
  10     101.66000       0.00507
  10     102.15000       0.00466
  10     101.88000       0.00476
  10     102.30000       0.00488
  10     102.35000       0.00480
  10     102.18000       0.00487
  10     102.84000       0.00475
  10     102.43000       0.00478
  10     102.88000       0.00479
  10     103.15000       0.00478
  10     103.16000       0.00481
  10     103.70000       0.00463
  10     103.49000       0.00479
  10     104.16000       0.00465
  10     103.83000       0.00481
  10     104.69000       0.00473
  10     104.26000       0.00475
  10     104.95000       0.00468
  10     104.97000       0.00468
  10     105.11000       0.00471
  10     105.65000       0.00467
  10     105.43000       0.00479
  10     106.22000       0.00459
  10     105.80000       0.00473
  10     106.67000       0.00465
  10     106.22000       0.00468
  10     107.06000       0.00471
  10     106.80000       0.00467
  10     107.35000       0.00469
  10     107.48000       0.00466
  10     107.59000       0.00473
  10     108.07000       0.00455
  10     107.87000       0.00470
  10     108.56000       0.00457
  10     108.17000       0.00480
  10     108.91000       0.00468
  10     108.70000       0.00461
  10     109.15000       0.00468
  10     109.29000       0.00474
  10     108.93000       0.00479
  10     109.51000       0.00450
  10     109.08000       0.00461
  10     109.13000       0.00488
  10     109.46000       0.00444
  10     109.45000       0.00465
  10     109.88000       0.00461
  10     109.51000       0.00474
  10     109.81000       0.00464
  10     110.05000       0.00448
  10     110.23000       0.00480
  10     109.75000       0.00480
  10     110.38000       0.00429
  10     110.40000       0.00453
  10     110.62000       0.00475
  10     110.10000       0.00477
  10     110.71000       0.00432
  10     110.47000       0.00455
  10     110.86000       0.00454
  10     110.91000       0.00467
  10     110.49000       0.00472
  10     111.10000       0.00434
  10     110.89000       0.00455
  10     111.26000       0.00449
  10     111.46000       0.00461
  10     111.06000       0.00464
  10     111.64000       0.00439
  10     111.52000       0.00444
  10     111.79000       0.00452
  10     111.92000       0.00462
  10     111.56000       0.00471
  10     112.13000       0.00428
  10     111.97000       0.00454
  10     112.22000       0.00445
  10     112.51000       0.00445
  10     112.38000       0.00458
  10     112.63000       0.00449
  10     112.59000       0.00439
  10     112.67000       0.00449
  10     112.75000       0.00444
  10     112.59000       0.00456
  10     112.92000       0.00439
  10     112.93000       0.00443
  10     113.01000       0.00446
  10     113.38000       0.00438
  10     113.83000       0.00426
  10     113.93000       0.00464
  10     114.25000       0.00433
  10     114.07000       0.00455
  10     114.53000       0.00411
  10     114.19000       0.00455
  10     114.57000       0.00440
  10     114.35000       0.00440
  10     115.07000       0.00438
  10     114.87000       0.00439
  10     115.26000       0.00438
  10     115.54000       0.00431
  10     115.43000       0.00442
  10     116.16000       0.00427
  10     115.81000       0.00441
  10     116.49000       0.00430
  10     116.46000       0.00426
  10     116.62000       0.00437
  10     117.13000       0.00422
  10     116.87000       0.00435
  10     117.46000       0.00424
  10     117.48000       0.00416
  10     117.69000       0.00403
  10     118.23000       0.00424
  10     118.22000       0.00451
  10     118.55000       0.00429
  10     118.51000       0.00447
  10     118.68000       0.00412
  10     118.77000       0.00436
  10     118.78000       0.00431
  10     118.69000       0.00413
  10     118.74000       0.00431
  10     119.09000       0.00419
  10     118.82000       0.00431
  10     119.42000       0.00416
  10     119.31000       0.00418
  10     119.51000       0.00426
  10     119.87000       0.00407
  10     119.91000       0.00409
  10     120.12000       0.00417
  10     120.60000       0.00409
  10     120.51000       0.00458
  10     120.86000       0.00382
  10     120.87000       0.00416
  10     120.93000       0.00439
  10     121.43000       0.00374
  10     121.31000       0.00440
  10     121.37000       0.00381
  10     121.38000       0.00404
  10     121.25000       0.00415
  10     121.28000       0.00425
  10     121.97000       0.00411
  10     121.59000       0.00416
  11      -4.83000       0.04868
  11      -4.90000       0.04907
  11      -4.20000       0.04954
  11      -4.05000       0.04981
  11      -3.87000       0.05021
  11      -3.75000       0.05072
  11      -3.10000       0.05132
  11      -2.90000       0.05172
  11      -2.68000       0.05228
  11      -2.51000       0.05293
  11      -1.96000       0.05326
  11      -2.06000       0.05367
  11      -1.77000       0.05427
  11      -1.68000       0.05477
  11      -1.39000       0.05484
  11      -1.29000       0.05545
  11      -0.75000       0.05595
  11      -0.74000       0.05657
  11      -0.02000       0.05698
  11       0.07000       0.05750
  11       0.80000       0.05846
  11       0.73000       0.05899
  11       1.25000       0.05946
  11       1.21000       0.06057
  11       1.67000       0.06132
  11       1.72000       0.06161
  11       1.85000       0.06225
  11       2.02000       0.06280
  11       2.10000       0.06318
  11       2.08000       0.06419
  11       2.62000       0.06498
  11       2.82000       0.06533
  11       2.98000       0.06611
  11       3.11000       0.06653
  11       3.16000       0.06658
  11       3.37000       0.06745
  11       3.62000       0.06799
  11       3.61000       0.06842
  11       3.87000       0.06937
  11       4.04000       0.06981
  11       4.22000       0.07017
  11       4.03000       0.07043
  11       4.91000       0.07104
  11       5.13000       0.07198
  11       5.28000       0.07233
  11       5.33000       0.07295
  11       5.69000       0.07360
  11       5.78000       0.07420
  11       5.96000       0.07497
  11       6.31000       0.07552
  11       6.78000       0.07628
  11       6.67000       0.07679
  11       7.38000       0.07785
  11       7.66000       0.07866
  11       7.60000       0.07954
  11       8.16000       0.08033
  11       8.15000       0.08124
  11       8.72000       0.08187
  11       8.74000       0.08260
  11       9.08000       0.08325
  11       9.04000       0.08390
  11       9.56000       0.08488
  11       9.62000       0.08528
  11       9.99000       0.08610
  11      10.01000       0.08667
  11      10.46000       0.08756
  11      10.52000       0.08862
  11      10.88000       0.08976
  11      11.06000       0.09000
  11      11.31000       0.09089
  11      11.99000       0.09195
  11      11.98000       0.09268
  11      12.40000       0.09333
  11      12.54000       0.09423
  11      12.59000       0.09480
  11      12.83000       0.09545
  11      12.83000       0.09634
  11      13.11000       0.09764
  11      13.48000       0.09821
  11      13.52000       0.09919
  11      13.85000       0.10041
  11      14.04000       0.10098
  11      14.33000       0.10211
  11      14.34000       0.10309
  11      15.24000       0.10382
  11      15.29000       0.10472
  11      15.59000       0.10545
  11      15.62000       0.10642
  11      16.17000       0.10724
  11      16.01000       0.10829
  11      16.91000       0.10902
  11      16.81000       0.10984
  11      17.13000       0.11130
  11      17.34000       0.11220
  11      17.77000       0.11309
  11      17.81000       0.11390
  11      18.18000       0.11496
  11      18.17000       0.11593
  11      18.41000       0.11707
  11      18.49000       0.11797
  11      19.00000       0.11927
  11      19.30000       0.12073
  11      19.63000       0.12203
  11      19.86000       0.12341
  11      20.10000       0.12431
  11      20.25000       0.12553
  11      20.36000       0.12683
  11      20.63000       0.12789
  11      20.91000       0.12902
  11      21.01000       0.13024
  11      21.48000       0.13138
  11      21.61000       0.13285
  11      21.83000       0.13407
  11      21.91000       0.13553
  11      22.26000       0.13707
  11      22.36000       0.13837
  11      22.71000       0.14024
  11      22.97000       0.14154
  11      23.20000       0.14341
  11      23.37000       0.14504
  11      23.68000       0.14699
  11      23.86000       0.14862
  11      24.47000       0.15057
  11      24.48000       0.15252
  11      24.97000       0.15480
  11      25.12000       0.15715
  11      25.25000       0.15943
  11      25.59000       0.16236
  11      25.84000       0.16512
  11      25.93000       0.16846
  11      26.12000       0.17187
  11      26.48000       0.17585
  11      26.81000       0.18008
  11      27.01000       0.18480
  11      27.32000       0.19033
  11      27.48000       0.19659
  11      27.79000       0.20366
  11      28.04000       0.21154
  11      28.18000       0.22106
  11      28.47000       0.23195
  11      28.54000       0.24577
  11      29.13000       0.26276
  11      29.26000       0.28350
  11      29.44000       0.30780
  11      29.71000       0.33927
  11      30.07000       0.37732
  11      30.37000       0.42146
  11      30.62000       0.44317
  11      31.00000       0.49220
  11      31.21000       0.53756
  11      31.53000       0.60634
  11      31.86000       0.71935
  11      31.98000       0.69577
  11      32.23000       0.74756
  11      32.45000       0.83008
  11      32.81000       0.85447
  11      32.90000       0.88537
  11      33.48000       0.92033
  11      33.81000       0.98618
  11      33.87000       1.00000
  11      40.26000       0.54325
  11      40.68000       0.52642
  11      40.75000       0.50878
  11      41.04000       0.48268
  11      41.27000       0.45439
  11      41.47000       0.43276
  11      41.86000       0.40821
  11      42.07000       0.39114
  11      42.31000       0.37455
  11      42.58000       0.35724
  11      42.81000       0.34041
  11      43.26000       0.32634
  11      43.37000       0.31797
  11      43.72000       0.30569
  11      44.02000       0.29301
  11      44.28000       0.28252
  11      44.48000       0.27390
  11      44.73000       0.26398
  11      44.92000       0.25512
  11      45.28000       0.24520
  11      45.45000       0.23602
  11      45.78000       0.22854
  11      45.94000       0.22130
  11      46.10000       0.21341
  11      46.47000       0.20740
  11      46.76000       0.20179
  11      47.02000       0.19626
  11      47.19000       0.19163
  11      47.44000       0.18634
  11      47.62000       0.18130
  11      47.89000       0.17626
  11      48.15000       0.17146
  11      48.48000       0.16732
  11      48.67000       0.16350
  11      48.98000       0.16000
  11      49.27000       0.15650
  11      49.41000       0.15398
  11      49.70000       0.15057
  11      50.00000       0.14715
  11      50.27000       0.14358
  11      50.54000       0.14122
  11      50.72000       0.13870
  11      51.18000       0.13610
  11      51.37000       0.13374
  11      51.59000       0.13163
  11      51.78000       0.12919
  11      52.03000       0.12626
  11      52.43000       0.12285
  11      52.54000       0.12049
  11      52.64000       0.11780
  11      53.18000       0.11480
  11      53.38000       0.11122
  11      53.80000       0.10829
  11      53.76000       0.10528
  11      54.37000       0.10220
  11      54.20000       0.09959
  11      54.72000       0.09642
  11      54.87000       0.09341
  11      55.30000       0.09049
  11      55.36000       0.08797
  11      55.48000       0.08504
  11      55.93000       0.08220
  11      56.17000       0.07884
  11      56.50000       0.07645
  11      56.70000       0.07364
  11      56.97000       0.07090
  11      57.01000       0.06851
  11      57.44000       0.06571
  11      57.47000       0.06328
  11      57.85000       0.06073
  11      58.05000       0.05816
  11      58.38000       0.05571
  11      58.53000       0.05355
  11      58.81000       0.05118
  11      58.91000       0.04891
  11      59.23000       0.04678
  11      59.41000       0.04470
  11      59.73000       0.04231
  11      59.85000       0.04062
  11      60.22000       0.03854
  11      60.52000       0.03670
  11      60.67000       0.03553
  11      60.94000       0.03350
  11      61.10000       0.03155
  11      61.49000       0.03011
  11      61.62000       0.02853
  11      61.87000       0.02728
  11      62.05000       0.02580
  11      62.52000       0.02471
  11      62.53000       0.02335
  11      62.92000       0.02219
  11      63.03000       0.02126
  11      63.40000       0.02015
  11      63.56000       0.01897
  11      63.76000       0.01815
  11      64.08000       0.01731
  11      64.34000       0.01620
  11      64.60000       0.01564
  11      64.89000       0.01482
  11      65.16000       0.01404
  11      65.57000       0.01344
  11      65.66000       0.01279
  11      65.90000       0.01211
  11      66.06000       0.01172
  11      66.35000       0.01107
  11      66.64000       0.01034
  11      66.81000       0.01000
  11      67.12000       0.00968
  11      67.33000       0.00895
  11      67.62000       0.00882
  11      67.86000       0.00840
  11      68.14000       0.00799
  11      68.47000       0.00770
  11      68.60000       0.00758
  11      68.78000       0.00697
  11      69.13000       0.00678
  11      69.32000       0.00686
  11      69.49000       0.00620
  11      69.90000       0.00607
  11      70.14000       0.00602
  11      70.49000       0.00556
  11      70.73000       0.00537
  11      71.03000       0.00523
  11      71.14000       0.00482
  11      71.51000       0.00504
  11      71.59000       0.00488
  11      72.09000       0.00442
  11      72.26000       0.00455
  11      72.58000       0.00421
  11      72.85000       0.00397
  11      73.14000       0.00409
  11      73.42000       0.00376
  11      73.75000       0.00364
  11      73.68000       0.00394
  11      74.01000       0.00343
  11      73.97000       0.00355
  11      74.39000       0.00367
  11      74.57000       0.00306
  11      74.91000       0.00316
  11      75.13000       0.00336
  11      75.42000       0.00291
  11      75.68000       0.00314
  11      75.81000       0.00307
  11      76.16000       0.00262
  11      76.37000       0.00320
  11      76.63000       0.00269
  11      76.90000       0.00262
  11      77.07000       0.00284
  11      77.58000       0.00250
  11      77.78000       0.00227
  11      78.01000       0.00281
  11      78.14000       0.00240
  11      78.48000       0.00248
  11      78.94000       0.00265
  11      78.91000       0.00221
  11      79.18000       0.00236
  11      79.50000       0.00252
  11      79.67000       0.00198
  11      80.13000       0.00237
  11      80.21000       0.00234
  11      80.59000       0.00202
  11      80.64000       0.00237
  11      81.08000       0.00218
  11      81.32000       0.00197
  11      81.62000       0.00239
  11      81.68000       0.00202
  11      82.12000       0.00235
  11      82.28000       0.00201
  11      82.44000       0.00177
  11      82.72000       0.00243
  11      82.85000       0.00241
  11      83.34000       0.00202
  11      83.52000       0.00236
  11      83.73000       0.00191
  11      83.82000       0.00192
  11      84.47000       0.00224
  11      84.32000       0.00195
  11      84.79000       0.00198
  11      85.14000       0.00207
  11      85.03000       0.00170
  11      85.49000       0.00191
  11      85.74000       0.00179
  11      85.99000       0.00149
  11      86.46000       0.00197
  11      86.44000       0.00204
  11      86.97000       0.00161
  11      86.89000       0.00186
  11      87.59000       0.00178
  11      87.59000       0.00163
  11      88.26000       0.00203
  11      88.19000       0.00154
  11      88.61000       0.00160
  11      88.54000       0.00190
  11      89.02000       0.00152
  11      89.16000       0.00172
  11      89.50000       0.00173
  11      89.73000       0.00151
  11      89.95000       0.00217
  11      90.13000       0.00189
  11      90.30000       0.00148
  11      90.86000       0.00173
  11      90.60000       0.00175
  11      91.29000       0.00170
  11      91.40000       0.00159
  11      91.48000       0.00191
  11      91.86000       0.00150
  11      92.07000       0.00172
  11      92.59000       0.00174
  11      92.44000       0.00183
  11      93.14000       0.00195
  11      93.02000       0.00169
  11      93.53000       0.00171
  11      93.68000       0.00168
  11      93.92000       0.00156
  11      94.22000       0.00177
  11      94.32000       0.00191
  11      94.78000       0.00149
  11      94.91000       0.00172
  11      95.08000       0.00159
  11      95.32000       0.00168
  11      95.74000       0.00155
  11      95.71000       0.00153
  11      96.00000       0.00170
  11      96.37000       0.00154
  11      96.35000       0.00180
  11      97.03000       0.00151
  11      96.92000       0.00184
  11      97.48000       0.00157
  11      97.44000       0.00150
  11      97.82000       0.00187
  11      97.95000       0.00139
  11      98.46000       0.00157
  11      98.38000       0.00178
  11      99.04000       0.00155
  11      98.91000       0.00167
  11      99.53000       0.00182
  11      99.50000       0.00129
  11      99.85000       0.00175
  11      99.94000       0.00183
  11     100.49000       0.00164
  11     100.47000       0.00160
  11     100.90000       0.00177
  11     100.98000       0.00170
  11     101.39000       0.00158
  11     101.25000       0.00177
  11     101.85000       0.00152
  11     102.07000       0.00178
  11     102.39000       0.00162
  11     102.03000       0.00157
  11     103.04000       0.00178
  11     103.21000       0.00155
  11     103.50000       0.00149
  11     103.51000       0.00168
  11     103.87000       0.00174
  11     104.16000       0.00145
  11     104.53000       0.00178
  11     104.66000       0.00152
  11     104.88000       0.00160
  11     105.32000       0.00174
  11     105.27000       0.00154
  11     105.82000       0.00152
  11     105.81000       0.00151
  11     105.96000       0.00195
  11     106.39000       0.00150
  11     106.41000       0.00154
  11     106.73000       0.00185
  11     106.88000       0.00140
  11     107.31000       0.00160
  11     107.25000       0.00169
  11     107.38000       0.00160
  11     108.30000       0.00155
  11     108.32000       0.00163
  11     108.51000       0.00157
  11     108.97000       0.00160
  11     108.77000       0.00180
  11     109.06000       0.00151
  11     109.89000       0.00186
  11     109.89000       0.00145
  11     110.13000       0.00151
  11     110.31000       0.00199
  11     110.72000       0.00153
  11     110.88000       0.00158
  11     111.09000       0.00179
  11     111.54000       0.00142
  11     111.43000       0.00165
  11     111.70000       0.00195
  11     112.02000       0.00135
  11     112.23000       0.00160
  11     112.39000       0.00173
  11     112.64000       0.00136
  11     112.82000       0.00163
  11     113.35000       0.00137
  11     113.19000       0.00153
  11     113.80000       0.00181
  11     113.81000       0.00127
  11     114.11000       0.00184
  11     114.60000       0.00133
  11     114.47000       0.00179
  11     114.78000       0.00167
  11     115.22000       0.00143
  11     114.96000       0.00156
  11     115.81000       0.00157
  11     115.90000       0.00161
  11     116.04000       0.00174
  11     116.66000       0.00145
  11     116.64000       0.00156
  11     116.93000       0.00153
  11     117.28000       0.00174
  11     117.45000       0.00153
  11     117.84000       0.00152
  11     118.08000       0.00144
  11     118.09000       0.00179
  11     118.49000       0.00165
  11     118.88000       0.00136
  11     118.90000       0.00176
  11     119.31000       0.00148
  11     119.46000       0.00148
  11     119.51000       0.00174
  11     119.96000       0.00148
  11     120.42000       0.00138
  11     120.18000       0.00160
  11     120.69000       0.00159
  11     121.08000       0.00139
  11     121.00000       0.00170
  11     121.55000       0.00158
  11     121.85000       0.00129
  11     121.65000       0.00163
  12     -17.47000       0.04075
  12     -17.14000       0.04123
  12     -16.41000       0.04246
  12     -16.54000       0.04187
  12     -16.13000       0.04251
  12     -15.89000       0.04321
  12     -15.46000       0.04375
  12     -15.41000       0.04421
  12     -15.11000       0.04440
  12     -15.02000       0.04468
  12     -14.79000       0.04493
  12     -14.52000       0.04549
  12     -14.34000       0.04540
  12     -13.87000       0.04587
  12     -13.85000       0.04639
  12     -13.27000       0.04672
  12     -13.31000       0.04697
  12     -12.76000       0.04774
  12     -12.25000       0.04800
  12     -11.99000       0.04815
  12     -11.92000       0.04837
  12     -11.80000       0.04845
  12     -11.52000       0.04929
  12     -11.42000       0.04956
  12     -10.97000       0.05032
  12     -10.69000       0.05062
  12     -10.47000       0.05062
  12     -10.50000       0.05112
  12      -9.67000       0.05148
  12      -9.45000       0.05207
  12      -9.56000       0.05257
  12      -8.56000       0.05232
  12      -8.44000       0.05351
  12      -8.42000       0.05349
  12      -8.03000       0.05351
  12      -7.90000       0.05427
  12      -7.58000       0.05488
  12      -7.04000       0.05580
  12      -7.18000       0.05580
  12      -6.91000       0.05654
  12      -6.51000       0.05676
  12      -6.68000       0.05671
  12      -5.78000       0.05712
  12      -5.88000       0.05765
  12      -5.57000       0.05803
  12      -5.10000       0.05913
  12      -4.60000       0.05957
  12      -4.66000       0.06020
  12      -4.17000       0.06058
  12      -4.21000       0.06136
  12      -3.70000       0.06145
  12      -3.85000       0.06185
  12      -3.49000       0.06296
  12      -3.39000       0.06288
  12      -2.86000       0.06269
  12      -2.46000       0.06456
  12      -2.54000       0.06464
  12      -1.93000       0.06511
  12      -1.84000       0.06507
  12      -1.66000       0.06631
  12      -1.77000       0.06615
  12      -1.33000       0.06712
  12      -1.46000       0.06693
  12      -1.16000       0.06748
  12      -1.25000       0.06878
  12      -0.37000       0.06954
  12      -0.42000       0.06964
  12      -0.03000       0.06973
  12       0.06000       0.07087
  12       0.38000       0.07174
  12       0.40000       0.07189
  12       0.93000       0.07250
  12       0.83000       0.07264
  12       1.16000       0.07286
  12       1.24000       0.07300
  12       1.19000       0.07329
  12       1.55000       0.07373
  12       1.49000       0.07460
  12       2.23000       0.07482
  12       2.28000       0.07540
  12       2.56000       0.07663
  12       2.81000       0.07743
  12       2.95000       0.07794
  12       2.92000       0.07787
  12       3.12000       0.07779
  12       3.16000       0.07859
  12       3.65000       0.07874
  12       3.68000       0.07968
  12       4.10000       0.08004
  12       4.16000       0.08062
  12       4.46000       0.08113
  12       4.88000       0.08179
  12       5.28000       0.08287
  12       5.29000       0.08324
  12       5.58000       0.08367
  12       5.63000       0.08382
  12       5.86000       0.08476
  12       6.07000       0.08592
  12       6.16000       0.08621
  12       6.33000       0.08621
  12       6.95000       0.08795
  12       7.10000       0.08861
  12       7.48000       0.08861
  12       7.59000       0.08897
  12       7.97000       0.09028
  12       8.05000       0.09078
  12       8.78000       0.09158
  12       8.71000       0.09216
  12       9.03000       0.09209
  12       9.64000       0.09405
  12       9.72000       0.09470
  12      10.21000       0.09543
  12      10.22000       0.09659
  12      10.48000       0.09688
  12      10.68000       0.09753
  12      10.96000       0.09877
  12      10.90000       0.09913
  12      11.20000       0.09956
  12      11.16000       0.10029
  12      11.69000       0.10080
  12      11.71000       0.10203
  12      12.31000       0.10399
  12      12.31000       0.10493
  12      12.86000       0.10508
  12      13.05000       0.10639
  12      13.70000       0.10820
  12      13.79000       0.10885
  12      14.15000       0.10980
  12      14.09000       0.11045
  12      14.38000       0.11118
  12      14.47000       0.11270
  12      14.62000       0.11335
  12      14.83000       0.11466
  12      15.19000       0.11655
  12      15.40000       0.11778
  12      15.43000       0.11880
  12      15.69000       0.11938
  12      15.88000       0.12104
  12      16.20000       0.12293
  12      16.37000       0.12344
  12      16.64000       0.12562
  12      16.98000       0.12765
  12      16.94000       0.12939
  12      17.52000       0.13048
  12      17.65000       0.13295
  12      18.08000       0.13527
  12      18.14000       0.13665
  12      18.65000       0.13868
  12      19.04000       0.14136
  12      19.37000       0.14383
  12      19.33000       0.14550
  12      19.56000       0.14695
  12      19.80000       0.14985
  12      20.24000       0.15269
  12      20.50000       0.15668
  12      20.65000       0.15914
  12      20.92000       0.16190
  12      21.21000       0.16567
  12      21.46000       0.16923
  12      21.56000       0.17170
  12      21.81000       0.17547
  12      21.87000       0.17917
  12      22.20000       0.18389
  12      22.50000       0.18940
  12      22.65000       0.19557
  12      23.04000       0.20247
  12      23.32000       0.20885
  12      23.39000       0.21517
  12      23.80000       0.22221
  12      24.03000       0.23157
  12      24.50000       0.24303
  12      24.57000       0.25327
  12      25.04000       0.26415
  12      25.03000       0.27808
  12      25.68000       0.29318
  12      25.82000       0.31139
  12      26.11000       0.33273
  12      26.30000       0.35936
  12      26.49000       0.39478
  12      26.80000       0.44862
  12      27.10000       0.47743
  12      27.65000       0.53657
  12      27.96000       0.58004
  12      28.06000       0.57576
  12      28.53000       0.64180
  12      28.58000       0.69405
  12      29.08000       0.69695
  12      29.15000       0.73803
  12      29.44000       0.78882
  12      29.77000       0.81060
  12      30.07000       0.83599
  12      30.18000       0.86865
  12      30.54000       0.91147
  12      30.84000       0.91945
  12      31.08000       0.92743
  12      31.35000       0.97968
  12      31.64000       0.96807
  12      31.88000       0.96009
  12      32.23000       1.00000
  12      32.39000       0.97968
  12      32.62000       0.95646
  12      33.01000       0.96589
  12      33.35000       0.93832
  12      33.53000       0.90856
  12      33.87000       0.91001
  12      34.19000       0.87591
  12      34.30000       0.83745
  12      34.70000       0.82075
  12      34.97000       0.78520
  12      35.30000       0.74819
  12      35.71000       0.73077
  12      35.94000       0.69695
  12      36.18000       0.65929
  12      36.28000       0.63157
  12      36.95000       0.59274
  12      37.04000       0.56263
  12      37.30000       0.54245
  12      37.64000       0.50929
  12      37.87000       0.47888
  12      38.08000       0.45798
  12      38.51000       0.42997
  12      38.87000       0.40726
  12      38.90000       0.39369
  12      39.30000       0.37373
  12      39.42000       0.35624
  12      39.70000       0.33665
  12      39.99000       0.32061
  12      40.18000       0.30646
  12      40.50000       0.29267
  12      40.53000       0.28004
  12      41.20000       0.26655
  12      41.38000       0.25457
  12      41.88000       0.24376
  12      41.90000       0.23636
  12      42.27000       0.22837
  12      42.32000       0.22141
  12      42.97000       0.21357
  12      43.01000       0.20697
  12      43.67000       0.20000
  12      43.33000       0.19557
  12      44.11000       0.18933
  12      44.37000       0.18186
  12      44.65000       0.17642
  12      44.92000       0.17184
  12      45.07000       0.16778
  12      45.20000       0.16408
  12      45.51000       0.16089
  12      45.71000       0.15704
  12      46.03000       0.15327
  12      46.06000       0.15044
  12      46.45000       0.14695
  12      46.80000       0.14376
  12      46.90000       0.14107
  12      47.33000       0.13882
  12      47.37000       0.13621
  12      47.69000       0.13418
  12      47.72000       0.13200
  12      48.04000       0.12961
  12      48.28000       0.12671
  12      48.48000       0.12380
  12      48.75000       0.12148
  12      48.78000       0.11872
  12      49.32000       0.11597
  12      49.53000       0.11270
  12      49.79000       0.10972
  12      49.90000       0.10711
  12      50.25000       0.10414
  12      50.47000       0.10138
  12      50.59000       0.09877
  12      50.92000       0.09615
  12      51.06000       0.09354
  12      51.30000       0.09071
  12      51.64000       0.08774
  12      51.79000       0.08483
  12      52.08000       0.08200
  12      52.15000       0.07910
  12      52.51000       0.07605
  12      52.79000       0.07322
  12      53.07000       0.07028
  12      53.18000       0.06767
  12      53.49000       0.06504
  12      53.68000       0.06213
  12      54.03000       0.05951
  12      54.14000       0.05715
  12      54.49000       0.05449
  12      54.58000       0.05240
  12      54.83000       0.05015
  12      55.26000       0.04779
  12      55.62000       0.04532
  12      55.64000       0.04366
  12      56.00000       0.04163
  12      56.20000       0.03959
  12      56.55000       0.03772
  12      56.74000       0.03576
  12      56.89000       0.03397
  12      57.16000       0.03218
  12      57.42000       0.03064
  12      57.70000       0.02896
  12      57.96000       0.02769
  12      58.34000       0.02606
  12      58.51000       0.02473
  12      58.75000       0.02368
  12      59.05000       0.02231
  12      59.21000       0.02117
  12      59.53000       0.02017
  12      59.63000       0.01909
  12      60.15000       0.01811
  12      60.21000       0.01744
  12      60.64000       0.01636
  12      60.84000       0.01550
  12      61.11000       0.01472
  12      61.42000       0.01385
  12      61.53000       0.01328
  12      61.87000       0.01245
  12      62.12000       0.01197
  12      62.36000       0.01122
  12      62.73000       0.01085
  12      62.97000       0.01015
  12      63.25000       0.00977
  12      63.54000       0.00938
  12      63.73000       0.00903
  12      63.97000       0.00847
  12      64.26000       0.00835
  12      64.45000       0.00784
  12      64.67000       0.00747
  12      64.89000       0.00739
  12      65.17000       0.00683
  12      65.42000       0.00663
  12      65.56000       0.00674
  12      65.88000       0.01620
  12      66.09000       0.00925
  12      66.26000       0.00786
  12      66.39000       0.00593
  12      66.66000       0.00569
  12      66.80000       0.00538
  12      67.20000       0.00487
  12      67.36000       0.00481
  12      67.55000       0.00466
  12      67.94000       0.00435
  12      68.14000       0.00409
  12      68.51000       0.00421
  12      68.68000       0.00416
  12      69.02000       0.00394
  12      69.16000       0.00367
  12      69.50000       0.00348
  12      69.70000       0.00352
  12      70.08000       0.00350
  12      70.33000       0.00337
  12      70.68000       0.00318
  12      70.76000       0.00331
  12      71.09000       0.00304
  12      71.32000       0.00331
  12      71.53000       0.00334
  12      71.77000       0.00289
  12      72.04000       0.00402
  12      72.20000       0.00303
  12      72.55000       0.00240
  12      72.63000       0.00266
  12      73.02000       0.00245
  12      73.24000       0.00262
  12      73.50000       0.00262
  12      73.78000       0.00270
  12      73.99000       0.00239
  12      74.22000       0.00236
  12      74.38000       0.00199
  12      74.59000       0.00190
  12      74.95000       0.00220
  12      75.11000       0.00211
  12      75.58000       0.00241
  12      75.69000       0.00213
  12      76.19000       0.00237
  12      76.26000       0.00211
  12      76.80000       0.00208
  12      76.76000       0.00220
  12      77.09000       0.00195
  12      77.37000       0.00193
  12      77.58000       0.00195
  12      77.90000       0.00184
  12      78.11000       0.00176
  12      78.56000       0.00218
  12      78.55000       0.00165
  12      78.94000       0.00140
  12      79.09000       0.00207
  12      79.39000       0.00186
  12      79.47000       0.00186
  12      79.91000       0.00189
  12      79.96000       0.00146
  12      80.31000       0.00170
  12      80.47000       0.00147
  12      80.77000       0.00157
  12      81.08000       0.00188
  12      81.42000       0.00191
  12      81.42000       0.00143
  12      82.15000       0.00192
  12      82.16000       0.00165
  12      82.42000       0.00141
  12      82.56000       0.00170
  12      83.09000       0.00173
  12      83.14000       0.00182
  12      83.56000       0.00155
  12      83.83000       0.00178
  12      84.06000       0.00169
  12      84.36000       0.00166
  12      84.53000       0.00143
  12      84.87000       0.00161
  12      85.08000       0.00160
  12      85.14000       0.00161
  12      85.52000       0.00201
  12      85.80000       0.00176
  12      86.01000       0.00151
  12      86.31000       0.00168
  12      86.47000       0.00120
  12      86.72000       0.00133
  12      87.02000       0.00442
  12      87.22000       0.00411
  12      87.50000       0.00249
  12      87.82000       0.00200
  12      88.01000       0.00161
  12      88.34000       0.00155
  12      88.45000       0.00118
  12      88.71000       0.00122
  12      89.16000       0.00184
  12      89.12000       0.00138
  12      89.42000       0.00143
  12      89.57000       0.00151
  12      89.79000       0.00130
  12      90.15000       0.00159
  12      90.26000       0.00148
  12      90.76000       0.00155
  12      90.99000       0.00143
  12      91.33000       0.00154
  12      91.41000       0.00112
  12      91.64000       0.00096
  12      92.11000       0.00181
  12      91.99000       0.00144
  12      92.34000       0.00134
  12      92.54000       0.00141
  12      92.86000       0.00143
  12      93.18000       0.00153
  12      93.57000       0.00161
  12      93.69000       0.00146
  12      94.05000       0.00145
  12      94.20000       0.00146
  12      94.36000       0.00114
  12      94.71000       0.00139
  12      95.00000       0.00151
  12      95.04000       0.00127
  12      95.33000       0.00126
  12      95.76000       0.00165
  12      95.97000       0.00154
  12      96.22000       0.00138
  12      96.26000       0.00065
  12      96.72000       0.00161
  12      96.89000       0.00175
  12      97.09000       0.00161
  12      97.60000       0.00199
  12      97.70000       0.00160
  12      98.05000       0.00133
  12      98.20000       0.00136
  12      98.62000       0.00129
  12      98.79000       0.00166
  12      98.98000       0.00142
  12      99.20000       0.00145
  12      99.34000       0.00146
  12      99.71000       0.00131
  12      99.68000       0.00132
  12     100.17000       0.00142
  12     100.31000       0.00165
  12     100.49000       0.00126
  12     100.79000       0.00116
  12     101.21000       0.00181
  12     101.21000       0.00139
  12     101.68000       0.00154
  12     101.94000       0.00148
  12     102.09000       0.00116
  12     102.34000       0.00102
  12     102.52000       0.00126
  12     103.11000       0.00173
  12     103.26000       0.00160
  12     103.45000       0.00109
  12     103.63000       0.00126
  12     103.67000       0.00060
  12     104.35000       0.00184
  12     104.44000       0.00170
  12     104.52000       0.00124
  12     104.89000       0.00153
  12     105.24000       0.00165
  12     105.26000       0.00131
  12     105.72000       0.00123
  12     106.13000       0.00198
  12     106.26000       0.00181
  12     106.44000       0.00129
  12     106.73000       0.00158
  12     106.82000       0.00124
  12     107.06000       0.00119
  12     107.39000       0.00167
  12     107.71000       0.00162
  12     108.02000       0.00148
  12     108.22000       0.00146
  12     108.47000       0.00128
  12     108.85000       0.00137
  12     108.72000       0.00131
  12     109.24000       0.00109
  12     109.54000       0.00191
  12     109.68000       0.00165
  12     110.02000       0.00136
  12     110.41000       0.00158
  12     110.50000       0.00122
  12     110.78000       0.00139
  12     110.71000       0.00066
  12     111.30000       0.00130
  12     111.53000       0.00173
  12     111.62000       0.00145
  12     112.13000       0.00135
  12     111.91000       0.00102
  12     112.43000       0.00143
  12     112.79000       0.00167
  12     112.83000       0.00120
  12     113.18000       0.00132
  12     113.31000       0.00127
  12     113.38000       0.00054
  12     113.98000       0.00169
  12     114.22000       0.00167
  12     114.52000       0.00131
  12     114.78000       0.00148
  12     114.71000       0.00099
  12     114.82000       0.00088
  12     115.51000       0.00143
  12     115.97000       0.00185
  12     116.00000       0.00117
  12     116.27000       0.00130
  12     116.49000       0.00144
  12     116.66000       0.00128
  12     116.91000       0.00145
  12     117.59000       0.00169
  12     117.59000       0.00191
  12     117.86000       0.00162
  12     118.02000       0.00148
  12     118.01000       0.00081
  12     118.40000       0.00151
  12     118.80000       0.00149
  12     118.70000       0.00085
  12     119.57000       0.00178
  12     119.66000       0.00157
  12     119.94000       0.00143
  12     120.10000       0.00140
  12     120.30000       0.00123
  12     120.54000       0.00123
  12     120.83000       0.00135
  12     120.90000       0.00123
  12     121.07000       0.00106
  12     121.50000       0.00131
  12     121.78000       0.00146
  12     121.87000       0.00154
