# Supplementary material for: Thermomechanical data of polyurethane shape memory polymer: Considering varying compositions
Source: Data Brief. 2020 Sep 9;32:106294. doi: 10.1016/j.dib.2020.106294 (PMC7495509; doi:10.1016/j.dib.2020.106294)
Supplement: Supplementary file 3 [file mmc3.txt]

   1      48.00000     729.90000
   1      49.00000     729.20000
   1      50.00000     728.60000
   1      51.00000     728.10000
   1      52.00000     727.50000
   1      53.00000     727.00000
   1      54.00000     726.50000
   1      55.00000     726.00000
   1      56.00000     725.40000
   1      57.00000     724.90000
   1      58.00000     724.40000
   1      59.00000     723.80000
   1      60.00000     723.20000
   1      61.00000     722.60000
   1      62.00000     722.00000
   1      63.00000     721.40000
   1      64.00000     720.70000
   1      65.00000     720.00000
   1      66.00000     719.20000
   1      67.00000     718.30000
   1      68.00000     717.40000
   1      69.00000     716.50000
   1      70.00000     715.50000
   1      71.00000     714.30000
   1      72.00000     713.00000
   1      73.00000     711.60000
   1      74.00000     709.90000
   1      75.00000     708.10000
   1      76.00000     706.10000
   1      77.00000     703.80000
   1      78.00000     701.30000
   1      79.00000     698.50000
   1      80.00000     695.60000
   1      81.00000     692.60000
   1      82.00000     689.70000
   1      83.00000     687.00000
   1      84.00000     684.90000
   1      85.00000     683.20000
   1      86.00000     682.10000
   1      87.00000     681.50000
   1      88.00000     681.20000
   1      89.00000     681.20000
   1      90.00000     681.50000
   1      91.00000     681.90000
   1      92.00000     682.20000
   1      93.00000     682.40000
   1      94.00000     682.40000
   1      95.00000     682.40000
   1      96.00000     682.30000
   1      97.00000     682.20000
   1      98.00000     682.00000
   1      99.00000     681.80000
   1     100.00000     681.60000
   1     101.00000     681.40000
   1     102.00000     681.20000
   1     103.00000     681.00000
   1     104.00000     680.80000
   1     105.00000     680.50000
   1     106.00000     680.30000
   1     107.00000     680.10000
   1     108.00000     679.80000
   1     109.00000     679.60000
   1     110.00000     679.40000
   1     111.00000     679.10000
   1     112.00000     678.90000
   1     113.00000     678.70000
   1     114.00000     678.50000
   1     115.00000     678.30000
   1     116.00000     678.10000
   1     117.00000     678.00000
   1     118.00000     677.80000
   1     119.00000     677.60000
   1     120.00000     677.50000
   1     121.00000     677.30000
   1     122.00000     677.20000
   1     123.00000     677.10000
   1     124.00000     676.90000
   1     125.00000     676.80000
   1     126.00000     676.70000
   1     127.00000     676.50000
   1     128.00000     676.40000
   1     129.00000     676.30000
   1     130.00000     676.20000
   1     131.00000     676.00000
   1     132.00000     675.90000
   1     133.00000     675.80000
   1     134.00000     675.70000
   1     135.00000     675.60000
   1     136.00000     675.50000
   1     137.00000     675.40000
   1     138.00000     675.30000
   1     139.00000     675.30000
   1     140.00000     675.20000
   1     141.00000     675.10000
   1     142.00000     675.10000
   1     143.00000     675.00000
   1     144.00000     675.00000
   1     145.00000     675.00000
   1     146.00000     675.00000
   1     147.00000     675.00000
   1     148.00000     675.00000
   2      45.00000     697.90000
   2      46.00000     697.20000
   2      47.00000     696.60000
   2      48.00000     696.10000
   2      49.00000     695.50000
   2      50.00000     695.00000
   2      51.00000     694.50000
   2      52.00000     694.00000
   2      53.00000     693.40000
   2      54.00000     692.90000
   2      55.00000     692.40000
   2      56.00000     691.80000
   2      57.00000     691.20000
   2      58.00000     690.60000
   2      59.00000     690.00000
   2      60.00000     689.40000
   2      61.00000     688.70000
   2      62.00000     688.00000
   2      63.00000     687.20000
   2      64.00000     686.30000
   2      65.00000     685.40000
   2      66.00000     684.50000
   2      67.00000     683.50000
   2      68.00000     682.30000
   2      69.00000     681.00000
   2      70.00000     679.60000
   2      71.00000     677.90000
   2      72.00000     676.10000
   2      73.00000     674.10000
   2      74.00000     671.80000
   2      75.00000     669.30000
   2      76.00000     666.50000
   2      77.00000     663.60000
   2      78.00000     660.60000
   2      79.00000     657.70000
   2      80.00000     655.00000
   2      81.00000     652.90000
   2      82.00000     651.20000
   2      83.00000     650.10000
   2      84.00000     649.50000
   2      85.00000     649.20000
   2      86.00000     649.20000
   2      87.00000     649.50000
   2      88.00000     649.90000
   2      89.00000     650.20000
   2      90.00000     650.40000
   2      91.00000     650.40000
   2      92.00000     650.40000
   2      93.00000     650.30000
   2      94.00000     650.20000
   2      95.00000     650.00000
   2      96.00000     649.80000
   2      97.00000     649.60000
   2      98.00000     649.40000
   2      99.00000     649.20000
   2     100.00000     649.00000
   2     101.00000     648.80000
   2     102.00000     648.50000
   2     103.00000     648.30000
   2     104.00000     648.10000
   2     105.00000     647.80000
   2     106.00000     647.60000
   2     107.00000     647.40000
   2     108.00000     647.10000
   2     109.00000     646.90000
   2     110.00000     646.70000
   2     111.00000     646.50000
   2     112.00000     646.30000
   2     113.00000     646.10000
   2     114.00000     646.00000
   2     115.00000     645.80000
   2     116.00000     645.60000
   2     117.00000     645.50000
   2     118.00000     645.30000
   2     119.00000     645.20000
   2     120.00000     645.10000
   2     121.00000     644.90000
   2     122.00000     644.80000
   2     123.00000     644.70000
   2     124.00000     644.50000
   2     125.00000     644.40000
   2     126.00000     644.30000
   2     127.00000     644.20000
   2     128.00000     644.00000
   2     129.00000     643.90000
   2     130.00000     643.80000
   2     131.00000     643.70000
   2     132.00000     643.60000
   2     133.00000     643.50000
   2     134.00000     643.40000
   2     135.00000     643.30000
   2     136.00000     643.30000
   2     137.00000     643.20000
   2     138.00000     643.10000
   2     139.00000     643.10000
   2     140.00000     643.00000
   2     141.00000     643.00000
   2     142.00000     643.00000
   2     143.00000     643.00000
   2     144.00000     643.00000
   2     145.00000     643.00000
   3      48.00000     667.70000
   3      49.00000     666.50000
   3      50.00000     665.50000
   3      51.00000     664.70000
   3      52.00000     664.00000
   3      53.00000     663.30000
   3      54.00000     662.60000
   3      55.00000     661.90000
   3      56.00000     661.20000
   3      57.00000     660.50000
   3      58.00000     659.80000
   3      59.00000     659.00000
   3      60.00000     658.20000
   3      61.00000     657.30000
   3      62.00000     656.40000
   3      63.00000     655.40000
   3      64.00000     654.30000
   3      65.00000     653.00000
   3      66.00000     651.70000
   3      67.00000     650.10000
   3      68.00000     648.40000
   3      69.00000     646.50000
   3      70.00000     644.30000
   3      71.00000     641.90000
   3      72.00000     638.90000
   3      73.00000     635.50000
   3      74.00000     631.90000
   3      75.00000     628.30000
   3      76.00000     625.30000
   3      77.00000     622.90000
   3      78.00000     620.80000
   3      79.00000     619.30000
   3      80.00000     618.50000
   3      81.00000     618.10000
   3      82.00000     618.20000
   3      83.00000     618.50000
   3      84.00000     618.90000
   3      85.00000     619.30000
   3      86.00000     619.60000
   3      87.00000     619.70000
   3      88.00000     619.70000
   3      89.00000     619.70000
   3      90.00000     619.60000
   3      91.00000     619.40000
   3      92.00000     619.20000
   3      93.00000     619.00000
   3      94.00000     618.80000
   3      95.00000     618.50000
   3      96.00000     618.20000
   3      97.00000     618.00000
   3      98.00000     617.70000
   3      99.00000     617.40000
   3     100.00000     617.20000
   3     101.00000     616.90000
   3     102.00000     616.70000
   3     103.00000     616.50000
   3     104.00000     616.30000
   3     105.00000     616.00000
   3     106.00000     615.70000
   3     107.00000     615.50000
   3     108.00000     615.20000
   3     109.00000     615.00000
   3     110.00000     614.70000
   3     111.00000     614.50000
   3     112.00000     614.30000
   3     113.00000     614.00000
   3     114.00000     613.80000
   3     115.00000     613.50000
   3     116.00000     613.30000
   3     117.00000     613.00000
   3     118.00000     612.80000
   3     119.00000     612.60000
   3     120.00000     612.30000
   3     121.00000     612.10000
   3     122.00000     611.90000
   3     123.00000     611.70000
   3     124.00000     611.60000
   3     125.00000     611.30000
   3     126.00000     611.20000
   3     127.00000     611.00000
   3     128.00000     610.80000
   3     129.00000     610.60000
   3     130.00000     610.40000
   3     131.00000     610.10000
   3     132.00000     609.90000
   3     133.00000     609.60000
   3     134.00000     609.40000
   3     135.00000     609.20000
   3     136.00000     609.00000
   3     137.00000     608.70000
   3     138.00000     608.50000
   3     139.00000     608.40000
   3     140.00000     608.20000
   3     141.00000     608.00000
   3     142.00000     607.80000
   3     143.00000     607.60000
   3     144.00000     607.50000
   3     145.00000     607.30000
   3     146.00000     607.10000
   3     147.00000     607.00000
   3     148.00000     606.80000
   3     149.00000     606.90000
   3     150.00000     607.00000
   3     151.00000     606.90000
   4      41.00000     643.00000
   4      42.00000     641.50000
   4      43.00000     640.40000
   4      44.00000     639.40000
   4      45.00000     638.50000
   4      46.00000     637.70000
   4      47.00000     637.00000
   4      48.00000     636.30000
   4      49.00000     635.60000
   4      50.00000     634.90000
   4      51.00000     634.20000
   4      52.00000     633.50000
   4      53.00000     632.80000
   4      54.00000     632.00000
   4      55.00000     631.20000
   4      56.00000     630.40000
   4      57.00000     629.50000
   4      58.00000     628.60000
   4      59.00000     627.60000
   4      60.00000     626.60000
   4      61.00000     625.50000
   4      62.00000     624.20000
   4      63.00000     622.70000
   4      64.00000     621.10000
   4      65.00000     619.20000
   4      66.00000     617.10000
   4      67.00000     614.60000
   4      68.00000     611.70000
   4      69.00000     608.40000
   4      70.00000     604.70000
   4      71.00000     600.70000
   4      72.00000     596.60000
   4      73.00000     592.70000
   4      74.00000     589.40000
   4      75.00000     587.20000
   4      76.00000     585.80000
   4      77.00000     585.20000
   4      78.00000     585.30000
   4      79.00000     585.90000
   4      80.00000     586.50000
   4      81.00000     587.10000
   4      82.00000     587.50000
   4      83.00000     587.70000
   4      84.00000     587.70000
   4      85.00000     587.70000
   4      86.00000     587.50000
   4      87.00000     587.30000
   4      88.00000     587.10000
   4      89.00000     586.80000
   4      90.00000     586.50000
   4      91.00000     586.20000
   4      92.00000     585.90000
   4      93.00000     585.60000
   4      94.00000     585.30000
   4      95.00000     585.00000
   4      96.00000     584.60000
   4      97.00000     584.30000
   4      98.00000     584.10000
   4      99.00000     583.80000
   4     100.00000     583.50000
   4     101.00000     583.20000
   4     102.00000     583.00000
   4     103.00000     582.70000
   4     104.00000     582.40000
   4     105.00000     582.10000
   4     106.00000     581.80000
   4     107.00000     581.60000
   4     108.00000     581.30000
   4     109.00000     581.00000
   4     110.00000     580.70000
   4     111.00000     580.50000
   4     112.00000     580.20000
   4     113.00000     579.90000
   4     114.00000     579.70000
   4     115.00000     579.40000
   4     116.00000     579.20000
   4     117.00000     579.00000
   4     118.00000     578.80000
   4     119.00000     578.60000
   4     120.00000     578.40000
   4     121.00000     578.10000
   4     122.00000     577.90000
   4     123.00000     577.70000
   4     124.00000     577.50000
   4     125.00000     577.30000
   4     126.00000     577.20000
   4     127.00000     577.00000
   4     128.00000     576.80000
   4     129.00000     576.70000
   4     130.00000     576.50000
   4     131.00000     576.40000
   4     132.00000     576.30000
   4     133.00000     576.20000
   4     134.00000     576.00000
   4     135.00000     576.00000
   4     136.00000     575.90000
   4     137.00000     575.90000
   4     138.00000     575.80000
   4     139.00000     575.80000
   4     140.00000     575.80000
   4     141.00000     575.80000
   4     142.00000     575.90000
   4     143.00000     576.00000
   4     144.00000     576.10000
   4     145.00000     576.20000
   5      42.00000     628.80000
   5      43.00000     627.60000
   5      44.00000     626.40000
   5      45.00000     625.20000
   5      46.00000     624.00000
   5      47.00000     622.70000
   5      48.00000     621.40000
   5      49.00000     620.10000
   5      50.00000     618.80000
   5      51.00000     617.40000
   5      52.00000     616.00000
   5      53.00000     614.40000
   5      54.00000     612.40000
   5      55.00000     610.70000
   5      56.00000     608.50000
   5      57.00000     606.10000
   5      58.00000     603.70000
   5      59.00000     600.90000
   5      60.00000     598.20000
   5      61.00000     595.20000
   5      62.00000     591.90000
   5      63.00000     588.40000
   5      64.00000     584.50000
   5      65.00000     580.40000
   5      66.00000     576.10000
   5      67.00000     571.80000
   5      68.00000     567.50000
   5      69.00000     563.80000
   5      70.00000     560.70000
   5      71.00000     558.50000
   5      72.00000     557.30000
   5      73.00000     556.30000
   5      74.00000     555.50000
   5      75.00000     555.00000
   5      76.00000     554.60000
   5      77.00000     554.50000
   5      78.00000     554.40000
   5      79.00000     554.40000
   5      80.00000     554.50000
   5      81.00000     554.50000
   5      82.00000     554.50000
   5      83.00000     554.50000
   5      84.00000     554.50000
   5      85.00000     554.40000
   5      86.00000     554.30000
   5      87.00000     554.20000
   5      88.00000     554.10000
   5      89.00000     553.90000
   5      90.00000     553.70000
   5      91.00000     553.50000
   5      92.00000     553.30000
   5      93.00000     553.00000
   5      94.00000     552.70000
   5      95.00000     552.50000
   5      96.00000     552.20000
   5      97.00000     551.90000
   5      98.00000     551.60000
   5      99.00000     551.30000
   5     100.00000     551.00000
   5     101.00000     550.70000
   5     102.00000     550.40000
   5     103.00000     550.10000
   5     104.00000     549.80000
   5     105.00000     549.40000
   5     106.00000     549.10000
   5     107.00000     548.80000
   5     108.00000     548.50000
   5     109.00000     548.10000
   5     110.00000     547.80000
   5     111.00000     547.40000
   5     112.00000     547.10000
   5     113.00000     546.70000
   5     114.00000     546.40000
   5     115.00000     546.00000
   5     116.00000     545.70000
   5     117.00000     545.40000
   5     118.00000     545.00000
   5     119.00000     544.70000
   5     120.00000     544.40000
   5     121.00000     544.00000
   5     122.00000     543.70000
   5     123.00000     543.30000
   5     124.00000     542.90000
   5     125.00000     542.50000
   5     126.00000     542.10000
   5     127.00000     541.70000
   5     128.00000     541.30000
   5     129.00000     540.90000
   5     130.00000     540.50000
   5     131.00000     540.10000
   5     132.00000     539.80000
   5     133.00000     539.40000
   5     134.00000     539.00000
   5     135.00000     538.60000
   5     136.00000     538.30000
   5     137.00000     537.80000
   5     138.00000     537.20000
   5     139.00000     536.70000
   5     140.00000     536.20000
   5     141.00000     535.80000
   6      41.00000     574.80000
   6      42.00000     573.20000
   6      43.00000     571.90000
   6      44.00000     570.90000
   6      45.00000     569.90000
   6      46.00000     568.90000
   6      47.00000     568.00000
   6      48.00000     567.10000
   6      49.00000     566.10000
   6      50.00000     565.10000
   6      51.00000     564.00000
   6      52.00000     562.60000
   6      53.00000     561.10000
   6      54.00000     559.30000
   6      55.00000     556.90000
   6      56.00000     553.80000
   6      57.00000     549.90000
   6      58.00000     545.40000
   6      59.00000     540.30000
   6      60.00000     535.20000
   6      61.00000     530.60000
   6      62.00000     526.90000
   6      63.00000     524.30000
   6      64.00000     522.40000
   6      65.00000     521.20000
   6      66.00000     520.40000
   6      67.00000     520.00000
   6      68.00000     519.90000
   6      69.00000     520.10000
   6      70.00000     520.40000
   6      71.00000     520.80000
   6      72.00000     521.40000
   6      73.00000     521.90000
   6      74.00000     522.40000
   6      75.00000     522.80000
   6      76.00000     522.90000
   6      77.00000     522.90000
   6      78.00000     522.80000
   6      79.00000     522.60000
   6      80.00000     522.40000
   6      81.00000     522.10000
   6      82.00000     521.80000
   6      83.00000     521.50000
   6      84.00000     521.20000
   6      85.00000     520.80000
   6      86.00000     520.50000
   6      87.00000     520.20000
   6      88.00000     519.80000
   6      89.00000     519.50000
   6      90.00000     519.10000
   6      91.00000     518.80000
   6      92.00000     518.50000
   6      93.00000     518.10000
   6      94.00000     517.90000
   6      95.00000     517.60000
   6      96.00000     517.30000
   6      97.00000     517.00000
   6      98.00000     516.70000
   6      99.00000     516.40000
   6     100.00000     516.00000
   6     101.00000     515.70000
   6     102.00000     515.40000
   6     103.00000     515.10000
   6     104.00000     514.80000
   6     105.00000     514.60000
   6     106.00000     514.20000
   6     107.00000     513.90000
   6     108.00000     513.50000
   6     109.00000     513.20000
   6     110.00000     512.80000
   6     111.00000     512.40000
   6     112.00000     512.10000
   6     113.00000     511.80000
   6     114.00000     511.50000
   6     115.00000     511.20000
   6     116.00000     510.90000
   6     117.00000     510.60000
   6     118.00000     510.30000
   6     119.00000     510.10000
   6     120.00000     509.80000
   6     121.00000     509.60000
   6     122.00000     509.30000
   6     123.00000     509.10000
   6     124.00000     508.80000
   6     125.00000     508.60000
   6     126.00000     508.30000
   6     127.00000     508.10000
   6     128.00000     507.90000
   6     129.00000     507.80000
   6     130.00000     507.60000
   6     131.00000     507.40000
   6     132.00000     507.30000
   6     133.00000     507.10000
   6     134.00000     506.90000
   6     135.00000     506.70000
   6     136.00000     506.60000
   7      43.00000     521.50000
   7      44.00000     519.90000
   7      45.00000     518.20000
   7      46.00000     516.30000
   7      47.00000     514.30000
   7      48.00000     512.20000
   7      49.00000     509.90000
   7      50.00000     507.50000
   7      51.00000     504.80000
   7      52.00000     502.10000
   7      53.00000     499.20000
   7      54.00000     496.20000
   7      55.00000     493.20000
   7      56.00000     490.30000
   7      57.00000     487.70000
   7      58.00000     485.70000
   7      59.00000     484.20000
   7      60.00000     483.10000
   7      61.00000     482.50000
   7      62.00000     482.20000
   7      63.00000     482.40000
   7      64.00000     482.80000
   7      65.00000     483.30000
   7      66.00000     483.70000
   7      67.00000     484.10000
   7      68.00000     484.30000
   7      69.00000     484.30000
   7      70.00000     484.30000
   7      71.00000     484.20000
   7      72.00000     484.00000
   7      73.00000     483.70000
   7      74.00000     483.50000
   7      75.00000     483.20000
   7      76.00000     482.90000
   7      77.00000     482.60000
   7      78.00000     482.40000
   7      79.00000     482.10000
   7      80.00000     481.80000
   7      81.00000     481.60000
   7      82.00000     481.30000
   7      83.00000     481.00000
   7      84.00000     480.70000
   7      85.00000     480.40000
   7      86.00000     480.10000
   7      87.00000     479.80000
   7      88.00000     479.50000
   7      89.00000     479.20000
   7      90.00000     479.00000
   7      91.00000     478.70000
   7      92.00000     478.40000
   7      93.00000     478.10000
   7      94.00000     477.90000
   7      95.00000     477.60000
   7      96.00000     477.20000
   7      97.00000     477.00000
   7      98.00000     476.70000
   7      99.00000     476.50000
   7     100.00000     476.20000
   7     101.00000     475.90000
   7     102.00000     475.70000
   7     103.00000     475.40000
   7     104.00000     475.10000
   7     105.00000     474.80000
   7     106.00000     474.50000
   7     107.00000     474.20000
   7     108.00000     473.90000
   7     109.00000     473.60000
   7     110.00000     473.30000
   7     111.00000     473.00000
   7     112.00000     472.70000
   7     113.00000     472.50000
   7     114.00000     472.20000
   7     115.00000     471.90000
   7     116.00000     471.60000
   7     117.00000     471.30000
   7     118.00000     470.90000
   7     119.00000     470.60000
   7     120.00000     470.40000
   7     121.00000     470.10000
   7     122.00000     469.80000
   7     123.00000     469.50000
   7     124.00000     469.20000
   7     125.00000     469.00000
   7     126.00000     468.70000
   7     127.00000     468.50000
   7     128.00000     468.20000
   7     129.00000     467.90000
   7     130.00000     467.70000
   7     131.00000     467.40000
   7     132.00000     467.10000
   7     133.00000     466.80000
   7     134.00000     466.60000
   7     135.00000     466.30000
   7     136.00000     466.10000
   7     137.00000     465.80000
   7     138.00000     465.50000
   7     139.00000     465.20000
   7     140.00000     465.00000
   7     141.00000     464.70000
   7     142.00000     464.50000
   7     143.00000     464.20000
   7     144.00000     464.00000
   7     145.00000     463.70000
   7     146.00000     463.50000
   7     147.00000     463.30000
   7     148.00000     463.10000
   7     149.00000     462.90000
   7     150.00000     462.70000
   8      41.00000     481.70000
   8      42.00000     478.30000
   8      43.00000     475.00000
   8      44.00000     471.70000
   8      45.00000     468.10000
   8      46.00000     464.30000
   8      47.00000     460.00000
   8      48.00000     455.60000
   8      49.00000     451.40000
   8      50.00000     447.50000
   8      51.00000     444.50000
   8      52.00000     442.40000
   8      53.00000     441.00000
   8      54.00000     440.30000
   8      55.00000     440.30000
   8      56.00000     440.90000
   8      57.00000     441.60000
   8      58.00000     442.40000
   8      59.00000     443.10000
   8      60.00000     443.50000
   8      61.00000     443.80000
   8      62.00000     443.90000
   8      63.00000     443.80000
   8      64.00000     443.60000
   8      65.00000     443.40000
   8      66.00000     443.20000
   8      67.00000     442.90000
   8      68.00000     442.60000
   8      69.00000     442.30000
   8      70.00000     442.00000
   8      71.00000     441.80000
   8      72.00000     441.50000
   8      73.00000     441.20000
   8      74.00000     440.90000
   8      75.00000     440.70000
   8      76.00000     440.40000
   8      77.00000     440.10000
   8      78.00000     439.80000
   8      79.00000     439.60000
   8      80.00000     439.30000
   8      81.00000     439.00000
   8      82.00000     438.70000
   8      83.00000     438.40000
   8      84.00000     438.10000
   8      85.00000     437.80000
   8      86.00000     437.50000
   8      87.00000     437.30000
   8      88.00000     437.00000
   8      89.00000     436.80000
   8      90.00000     436.60000
   8      91.00000     436.50000
   8      92.00000     436.30000
   8      93.00000     436.20000
   8      94.00000     436.00000
   8      95.00000     435.80000
   8      96.00000     435.60000
   8      97.00000     435.40000
   8      98.00000     435.10000
   8      99.00000     435.00000
   8     100.00000     434.80000
   8     101.00000     434.50000
   8     102.00000     434.20000
   8     103.00000     434.00000
   8     104.00000     433.70000
   8     105.00000     433.50000
   8     106.00000     433.20000
   8     107.00000     432.90000
   8     108.00000     432.70000
   8     109.00000     432.40000
   8     110.00000     432.20000
   8     111.00000     431.90000
   8     112.00000     431.70000
   8     113.00000     431.50000
   8     114.00000     431.20000
   8     115.00000     431.00000
   8     116.00000     430.80000
   8     117.00000     430.60000
   8     118.00000     430.30000
   8     119.00000     430.10000
   8     120.00000     429.90000
   8     121.00000     429.70000
   8     122.00000     429.50000
   8     123.00000     429.20000
   8     124.00000     429.00000
   8     125.00000     428.90000
   8     126.00000     428.70000
   8     127.00000     428.50000
   8     128.00000     428.30000
   8     129.00000     428.10000
   8     130.00000     427.90000
   8     131.00000     427.70000
   8     132.00000     427.60000
   8     133.00000     427.40000
   8     134.00000     427.30000
   8     135.00000     427.20000
   8     136.00000     427.00000
   8     137.00000     426.90000
   8     138.00000     426.70000
   8     139.00000     426.60000
   8     140.00000     426.40000
   8     141.00000     426.30000
   8     142.00000     426.20000
   8     143.00000     426.10000
   8     144.00000     426.00000
   8     145.00000     425.80000
   9      33.00000     443.40000
   9      34.00000     439.90000
   9      35.00000     436.50000
   9      36.00000     432.90000
   9      37.00000     429.10000
   9      38.00000     425.00000
   9      39.00000     420.80000
   9      40.00000     416.40000
   9      41.00000     412.30000
   9      42.00000     408.50000
   9      43.00000     405.60000
   9      44.00000     403.70000
   9      45.00000     402.60000
   9      46.00000     402.40000
   9      47.00000     403.10000
   9      48.00000     404.20000
   9      49.00000     405.30000
   9      50.00000     406.20000
   9      51.00000     406.90000
   9      52.00000     407.30000
   9      53.00000     407.40000
   9      54.00000     407.40000
   9      55.00000     407.30000
   9      56.00000     407.10000
   9      57.00000     406.90000
   9      58.00000     406.60000
   9      59.00000     406.30000
   9      60.00000     406.00000
   9      61.00000     405.70000
   9      62.00000     405.30000
   9      63.00000     405.00000
   9      64.00000     404.70000
   9      65.00000     404.40000
   9      66.00000     404.10000
   9      67.00000     403.80000
   9      68.00000     403.50000
   9      69.00000     403.20000
   9      70.00000     402.90000
   9      71.00000     402.60000
   9      72.00000     402.20000
   9      73.00000     401.90000
   9      74.00000     401.50000
   9      75.00000     401.20000
   9      76.00000     400.90000
   9      77.00000     400.60000
   9      78.00000     400.30000
   9      79.00000     400.00000
   9      80.00000     399.70000
   9      81.00000     399.40000
   9      82.00000     399.00000
   9      83.00000     398.70000
   9      84.00000     398.40000
   9      85.00000     398.10000
   9      86.00000     397.90000
   9      87.00000     397.60000
   9      88.00000     397.30000
   9      89.00000     397.00000
   9      90.00000     396.70000
   9      91.00000     396.40000
   9      92.00000     396.10000
   9      93.00000     395.70000
   9      94.00000     395.40000
   9      95.00000     395.10000
   9      96.00000     394.80000
   9      97.00000     394.50000
   9      98.00000     394.20000
   9      99.00000     393.90000
   9     100.00000     393.60000
   9     101.00000     393.40000
   9     102.00000     393.10000
   9     103.00000     392.80000
   9     104.00000     392.60000
   9     105.00000     392.20000
   9     106.00000     391.60000
   9     107.00000     391.20000
   9     108.00000     390.90000
   9     109.00000     390.70000
   9     110.00000     390.50000
   9     111.00000     390.30000
   9     112.00000     390.00000
   9     113.00000     389.70000
   9     114.00000     389.40000
   9     115.00000     389.10000
   9     116.00000     388.80000
   9     117.00000     388.50000
   9     118.00000     388.30000
   9     119.00000     388.00000
   9     120.00000     387.70000
   9     121.00000     387.40000
   9     122.00000     387.20000
   9     123.00000     386.90000
   9     124.00000     386.70000
   9     125.00000     386.40000
   9     126.00000     386.10000
   9     127.00000     385.90000
   9     128.00000     385.60000
   9     129.00000     385.30000
   9     130.00000     385.10000
   9     131.00000     384.80000
   9     132.00000     384.50000
   9     133.00000     384.30000
   9     134.00000     384.00000
   9     135.00000     383.80000
   9     136.00000     383.60000
   9     137.00000     383.30000
   9     138.00000     383.10000
   9     139.00000     382.90000
   9     140.00000     382.60000
   9     141.00000     382.40000
   9     142.00000     382.20000
   9     143.00000     382.00000
   9     144.00000     381.80000
   9     145.00000     381.60000
  10      30.00000     403.00000
  10      31.00000     390.20000
  10      32.00000     382.70000
  10      33.00000     377.70000
  10      34.00000     374.10000
  10      35.00000     371.20000
  10      36.00000     368.50000
  10      37.00000     366.60000
  10      38.00000     365.40000
  10      39.00000     364.80000
  10      40.00000     364.50000
  10      41.00000     364.60000
  10      42.00000     364.80000
  10      43.00000     365.00000
  10      44.00000     365.10000
  10      45.00000     365.20000
  10      46.00000     365.10000
  10      47.00000     365.00000
  10      48.00000     364.90000
  10      49.00000     364.80000
  10      50.00000     364.60000
  10      51.00000     364.40000
  10      52.00000     364.10000
  10      53.00000     363.90000
  10      54.00000     363.60000
  10      55.00000     363.30000
  10      56.00000     363.00000
  10      57.00000     362.80000
  10      58.00000     362.40000
  10      59.00000     362.10000
  10      60.00000     361.90000
  10      61.00000     361.60000
  10      62.00000     361.30000
  10      63.00000     361.00000
  10      64.00000     360.70000
  10      65.00000     360.50000
  10      66.00000     360.20000
  10      67.00000     359.90000
  10      68.00000     359.70000
  10      69.00000     359.40000
  10      70.00000     359.20000
  10      71.00000     358.90000
  10      72.00000     358.60000
  10      73.00000     358.30000
  10      74.00000     358.00000
  10      75.00000     357.80000
  10      76.00000     357.50000
  10      77.00000     357.20000
  10      78.00000     357.00000
  10      79.00000     356.70000
  10      80.00000     356.40000
  10      81.00000     356.10000
  10      82.00000     355.90000
  10      83.00000     355.60000
  10      84.00000     355.40000
  10      85.00000     355.10000
  10      86.00000     354.80000
  10      87.00000     354.60000
  10      88.00000     354.30000
  10      89.00000     354.10000
  10      90.00000     353.80000
  10      91.00000     353.60000
  10      92.00000     353.30000
  10      93.00000     353.00000
  10      94.00000     352.80000
  10      95.00000     352.50000
  10      96.00000     352.30000
  10      97.00000     352.00000
  10      98.00000     351.70000
  10      99.00000     351.40000
  10     100.00000     351.20000
  10     101.00000     350.90000
  10     102.00000     350.70000
  10     103.00000     350.40000
  10     104.00000     350.10000
  10     105.00000     349.90000
  10     106.00000     349.70000
  10     107.00000     349.40000
  10     108.00000     349.20000
  10     109.00000     348.90000
  10     110.00000     348.60000
  10     111.00000     348.40000
  10     112.00000     348.10000
  10     113.00000     347.90000
  10     114.00000     347.60000
  10     115.00000     347.40000
  10     116.00000     347.10000
  10     117.00000     346.80000
  10     118.00000     346.60000
  10     119.00000     346.40000
  10     120.00000     346.20000
  10     121.00000     346.00000
  10     122.00000     345.70000
  10     123.00000     345.50000
  10     124.00000     345.30000
  10     125.00000     345.10000
  10     126.00000     344.90000
  10     127.00000     344.70000
  10     128.00000     344.50000
  10     129.00000     344.30000
  10     130.00000     344.10000
  10     131.00000     343.90000
  10     132.00000     343.70000
  10     133.00000     343.50000
  10     134.00000     343.30000
  10     135.00000     343.10000
  10     136.00000     342.90000
  10     137.00000     342.70000
  10     138.00000     342.50000
  10     139.00000     342.30000
  10     140.00000     342.10000
  10     141.00000     341.90000
  10     142.00000     341.80000
  10     143.00000     341.60000
  10     144.00000     341.50000
  10     145.00000     341.30000
  11      30.00000     348.70000
  11      31.00000     337.29000
  11      32.00000     330.89000
  11      33.00000     327.30000
  11      34.00000     324.34000
  11      35.00000     322.11000
  11      36.00000     320.68000
  11      37.00000     319.72000
  11      38.00000     319.10000
  11      39.00000     318.73000
  11      40.00000     318.51000
  11      41.00000     318.37000
  11      42.00000     318.26000
  11      43.00000     318.13000
  11      44.00000     318.00000
  11      45.00000     317.86000
  11      46.00000     317.70000
  11      47.00000     317.54000
  11      48.00000     317.37000
  11      49.00000     317.23000
  11      50.00000     317.09000
  11      51.00000     316.94000
  11      52.00000     316.81000
  11      53.00000     316.69000
  11      54.00000     316.56000
  11      55.00000     316.42000
  11      56.00000     316.26000
  11      57.00000     316.13000
  11      58.00000     315.99000
  11      59.00000     315.87000
  11      60.00000     315.76000
  11      61.00000     315.65000
  11      62.00000     315.53000
  11      63.00000     315.43000
  11      64.00000     315.30000
  11      65.00000     315.17000
  11      66.00000     315.06000
  11      67.00000     314.94000
  11      68.00000     314.83000
  11      69.00000     314.73000
  11      70.00000     314.62000
  11      71.00000     314.51000
  11      72.00000     314.39000
  11      73.00000     314.29000
  11      74.00000     314.20000
  11      75.00000     314.10000
  11      76.00000     314.01000
  11      77.00000     313.92000
  11      78.00000     313.83000
  11      79.00000     313.74000
  11      80.00000     313.63000
  11      81.00000     313.53000
  11      82.00000     313.42000
  11      83.00000     313.30000
  11      84.00000     313.20000
  11      85.00000     313.13000
  11      86.00000     313.07000
  11      87.00000     312.98000
  11      88.00000     312.90000
  11      89.00000     312.83000
  11      90.00000     312.76000
  11      91.00000     312.68000
  11      92.00000     312.60000
  11      93.00000     312.51000
  11      94.00000     312.42000
  11      95.00000     312.33000
  11      96.00000     312.24000
  11      97.00000     312.17000
  11      98.00000     312.11000
  11      99.00000     312.05000
  11     100.00000     311.98000
  11     101.00000     311.92000
  11     102.00000     311.84000
  11     103.00000     311.76000
  11     104.00000     311.69000
  11     105.00000     311.61000
  11     106.00000     311.53000
  11     107.00000     311.47000
  11     108.00000     311.40000
  11     109.00000     311.35000
  11     110.00000     311.29000
  11     111.00000     311.23000
  11     112.00000     311.15000
  11     113.00000     311.08000
  11     114.00000     311.01000
  11     115.00000     310.94000
  11     116.00000     310.89000
  11     117.00000     310.83000
  11     118.00000     310.76000
  11     119.00000     310.70000
  11     120.00000     310.66000
  11     121.00000     310.60000
  11     122.00000     310.47000
  11     123.00000     310.33000
  11     124.00000     310.22000
  11     125.00000     310.15000
  11     126.00000     310.09000
  11     127.00000     310.03000
  11     128.00000     309.91000
  11     129.00000     309.78000
  11     130.00000     309.69000
  11     131.00000     309.63000
  11     132.00000     309.60000
  11     133.00000     309.56000
  11     134.00000     309.51000
  11     135.00000     309.47000
  11     136.00000     309.45000
  11     137.00000     309.42000
  11     138.00000     309.40000
  11     139.00000     309.37000
  11     140.00000     309.35000
  11     141.00000     309.21000
  11     142.00000     309.03000
  11     143.00000     308.90000
  11     144.00000     308.81000
  11     145.00000     308.72000
  12      30.00000     300.20000
  12      31.00000     287.90000
  12      32.00000     281.90000
  12      33.00000     279.50000
  12      34.00000     277.90000
  12      35.00000     277.30000
  12      36.00000     277.20000
  12      37.00000     277.40000
  12      38.00000     277.70000
  12      39.00000     277.90000
  12      40.00000     277.80000
  12      41.00000     277.70000
  12      42.00000     277.50000
  12      43.00000     277.20000
  12      44.00000     276.90000
  12      45.00000     276.50000
  12      46.00000     276.20000
  12      47.00000     275.90000
  12      48.00000     275.60000
  12      49.00000     275.20000
  12      50.00000     274.90000
  12      51.00000     274.60000
  12      52.00000     274.20000
  12      53.00000     273.90000
  12      54.00000     273.60000
  12      55.00000     273.20000
  12      56.00000     272.90000
  12      57.00000     272.60000
  12      58.00000     272.30000
  12      59.00000     271.90000
  12      60.00000     271.60000
  12      61.00000     271.30000
  12      62.00000     271.00000
  12      63.00000     270.70000
  12      64.00000     270.40000
  12      65.00000     270.10000
  12      66.00000     269.80000
  12      67.00000     269.50000
  12      68.00000     269.20000
  12      69.00000     268.90000
  12      70.00000     268.50000
  12      71.00000     268.20000
  12      72.00000     268.00000
  12      73.00000     267.70000
  12      74.00000     267.40000
  12      75.00000     267.10000
  12      76.00000     266.80000
  12      77.00000     266.50000
  12      78.00000     266.20000
  12      79.00000     265.90000
  12      80.00000     265.50000
  12      81.00000     265.20000
  12      82.00000     265.00000
  12      83.00000     264.70000
  12      84.00000     264.40000
  12      85.00000     264.10000
  12      86.00000     263.80000
  12      87.00000     263.50000
  12      88.00000     263.20000
  12      89.00000     262.90000
  12      90.00000     262.70000
  12      91.00000     262.40000
  12      92.00000     262.10000
  12      93.00000     261.80000
  12      94.00000     261.50000
  12      95.00000     261.20000
  12      96.00000     260.90000
  12      97.00000     260.60000
  12      98.00000     260.30000
  12      99.00000     260.00000
  12     100.00000     259.70000
  12     101.00000     259.40000
  12     102.00000     259.10000
  12     103.00000     258.80000
  12     104.00000     258.50000
  12     105.00000     258.20000
  12     106.00000     258.00000
  12     107.00000     257.70000
  12     108.00000     257.40000
  12     109.00000     257.20000
  12     110.00000     256.90000
  12     111.00000     256.60000
  12     112.00000     256.30000
  12     113.00000     256.00000
  12     114.00000     255.70000
  12     115.00000     255.40000
  12     116.00000     255.10000
  12     117.00000     254.90000
  12     118.00000     254.60000
  12     119.00000     254.30000
  12     120.00000     254.10000
  12     121.00000     253.80000
  12     122.00000     253.60000
  12     123.00000     253.30000
  12     124.00000     253.10000
  12     125.00000     252.90000
  12     126.00000     252.60000
  12     127.00000     252.40000
  12     128.00000     252.10000
  12     129.00000     251.90000
  12     130.00000     251.60000
  12     131.00000     251.40000
  12     132.00000     251.10000
  12     133.00000     250.80000
  12     134.00000     250.60000
  12     135.00000     250.40000
  12     136.00000     250.10000
  12     137.00000     249.90000
  12     138.00000     249.70000
  12     139.00000     249.40000
  12     140.00000     249.20000
  12     141.00000     248.90000
  12     142.00000     248.70000
  12     143.00000     248.50000
  12     144.00000     248.30000
  12     145.00000     248.10000
