# Supplementary material for: Thermomechanical data of polyurethane shape memory polymer: Considering varying compositions
Source: Data Brief. 2020 Sep 9;32:106294. doi: 10.1016/j.dib.2020.106294 (PMC7495509; doi:10.1016/j.dib.2020.106294)
Supplement: Supplementary file 4 [file mmc4.xlsx]

## Sheet: SMP-1_2
Time	Total cycle count	Extension	Load	Tensile stress	Tensile strain (Extension)
(s)		(mm)	(N)	(MPa)	(mm/mm)
0	0	0	-0.00679	-0.00105	0
0.1	0	0.00051	0.00606	0.00093	2e-05
0.2	0	0.00167	0.00543	0.00084	5e-05
0.3	0	0.00632	0.03377	0.0052	0.0002
0.4	0	0.01032	0.05555	0.00856	0.00032
0.5	0	0.0134	0.06785	0.01045	0.00041
0.6	0	0.01706	0.08281	0.01275	0.00053
0.7	0	0.0204	0.10203	0.01572	0.00063
0.8	0	0.02342	0.10702	0.01648	0.00072
0.9	0	0.02699	0.12897	0.01987	0.00083
1	0	0.03011	0.14093	0.02171	0.00093
1.1	0	0.03379	0.15216	0.02344	0.00104
1.2	0	0.03677	0.1732	0.02668	0.00114
1.3	0	0.04036	0.18132	0.02793	0.00125
1.4	0	0.04366	0.19166	0.02952	0.00135
1.5	0	0.04666	0.21289	0.03279	0.00144
1.6	0	0.05037	0.23105	0.03559	0.00156
1.7	0	0.05349	0.24599	0.03789	0.00165
1.8	0	0.05699	0.26597	0.04097	0.00176
1.9	0	0.06016	0.26919	0.04146	0.00186
2	0	0.06362	0.29315	0.04515	0.00197
2.1	0	0.06702	0.3008	0.04633	0.00207
2.2	0	0.06996	0.31441	0.04843	0.00216
2.3	0	0.07373	0.3297	0.05078	0.00228
2.4	0	0.07692	0.34706	0.05346	0.00238
2.5	0	0.08025	0.35583	0.05481	0.00248
2.6	0	0.08359	0.36429	0.05611	0.00258
2.7	0	0.08694	0.39097	0.06022	0.00269
2.8	0	0.09037	0.40457	0.06232	0.00279
2.9	0	0.09339	0.42598	0.06561	0.00289
3	0	0.09703	0.42704	0.06578	0.003
3.1	0	0.10035	0.45234	0.06967	0.0031
3.2	0	0.10345	0.45172	0.06958	0.0032
3.3	0	0.10685	0.481	0.07409	0.0033
3.4	0	0.1102	0.48519	0.07473	0.00341
3.5	0	0.11372	0.50864	0.07835	0.00351
3.6	0	0.11669	0.51889	0.07993	0.00361
3.7	0	0.12039	0.53171	0.0819	0.00372
3.8	0	0.12368	0.55313	0.0852	0.00382
3.9	0	0.12666	0.56283	0.08669	0.00391
4	0	0.13028	0.58267	0.08975	0.00403
4.1	0	0.13346	0.59042	0.09094	0.00412
4.2	0	0.13709	0.61446	0.09465	0.00424
4.3	0	0.1402	0.6217	0.09576	0.00433
4.4	0	0.14374	0.64276	0.099	0.00444
4.5	0	0.14718	0.64147	0.09881	0.00455
4.6	0	0.14994	0.66247	0.10204	0.00463
4.7	0	0.1537	0.68192	0.10504	0.00475
4.8	0	0.15679	0.6905	0.10636	0.00484
4.9	0	0.16034	0.71144	0.10958	0.00495
5	0	0.16351	0.72741	0.11204	0.00505
5.1	0	0.16693	0.74031	0.11403	0.00516
5.2	0	0.17048	0.75801	0.11676	0.00527
5.3	0	0.17327	0.77355	0.11915	0.00535
5.4	0	0.17703	0.78221	0.12048	0.00547
5.5	0	0.18016	0.79728	0.12281	0.00557
5.6	0	0.18356	0.80352	0.12377	0.00567
5.7	0	0.1868	0.81676	0.12581	0.00577
5.8	0	0.1902	0.83004	0.12785	0.00588
5.9	0	0.19385	0.85355	0.13147	0.00599
6	0	0.19665	0.86532	0.13329	0.00608
6.1	0	0.20049	0.88929	0.13698	0.00619
6.2	0	0.20369	0.90291	0.13908	0.00629
6.3	0	0.20687	0.91766	0.14135	0.00639
6.4	0	0.21019	0.93346	0.14378	0.00649
6.5	0	0.21349	0.94364	0.14535	0.0066
6.6	0	0.21708	0.95472	0.14706	0.00671
6.7	0	0.22006	0.96849	0.14918	0.0068
6.8	0	0.22367	0.98515	0.15174	0.00691
6.9	0	0.22704	1.0034	0.15455	0.00702
7	0	0.23009	1.00576	0.15492	0.00711
7.1	0	0.23356	1.03246	0.15903	0.00722
7.2	0	0.23682	1.03738	0.15979	0.00732
7.3	0	0.24033	1.07004	0.16482	0.00743
7.4	0	0.24345	1.07241	0.16518	0.00752
7.5	0	0.24698	1.09343	0.16842	0.00763
7.6	0	0.25039	1.10755	0.1706	0.00774
7.7	0	0.25336	1.11869	0.17231	0.00783
7.8	0	0.25697	1.12835	0.1738	0.00794
7.9	0	0.26027	1.14701	0.17667	0.00804
8	0	0.26365	1.15523	0.17794	0.00815
8.1	0	0.2669	1.17342	0.18074	0.00825
8.2	0	0.27024	1.18231	0.18211	0.00835
8.3	0	0.27377	1.20949	0.1863	0.00846
8.4	0	0.27667	1.21151	0.18661	0.00855
8.5	0	0.28035	1.23331	0.18997	0.00866
8.6	0	0.28362	1.24653	0.192	0.00876
8.7	0	0.28687	1.25818	0.1938	0.00886
8.8	0	0.29026	1.28014	0.19718	0.00897
8.9	0	0.29351	1.28426	0.19782	0.00907
9	0	0.29707	1.30698	0.20132	0.00918
9.1	0	0.3	1.31459	0.20249	0.00927
9.2	0	0.30372	1.33924	0.20628	0.00938
9.3	0	0.30692	1.34716	0.2075	0.00948
9.4	0	0.31008	1.3622	0.20982	0.00958
9.5	0	0.3136	1.386	0.21349	0.00969
9.6	0	0.31683	1.3923	0.21446	0.00979
9.7	0	0.32048	1.41006	0.21719	0.0099
9.8	0	0.32345	1.42033	0.21878	0.00999
9.9	0	0.32715	1.44198	0.22211	0.01011
10	0	0.33036	1.44619	0.22276	0.01021
10.1	0	0.33336	1.46433	0.22555	0.0103
10.2	0	0.33695	1.47225	0.22677	0.01041
10.3	0	0.34016	1.4959	0.23041	0.01051
10.4	0	0.34372	1.50168	0.2313	0.01062
10.5	0	0.34676	1.52431	0.23479	0.01071
10.6	0	0.35039	1.53624	0.23663	0.01083
10.7	0	0.35371	1.55859	0.24007	0.01093
10.8	0	0.35661	1.56177	0.24056	0.01102
10.9	0	0.36027	1.58149	0.2436	0.01113
11	0	0.36352	1.59886	0.24627	0.01123
11.1	0	0.36695	1.60655	0.24746	0.01134
11.2	0	0.37011	1.62677	0.25057	0.01144
11.3	0	0.37364	1.63042	0.25114	0.01155
11.4	0	0.37712	1.65724	0.25527	0.01165
11.5	0	0.38004	1.66701	0.25677	0.01174
11.6	0	0.38376	1.6873	0.2599	0.01186
11.7	0	0.38698	1.70272	0.26227	0.01196
11.8	0	0.39023	1.7116	0.26364	0.01206
11.9	0	0.39353	1.72695	0.266	0.01216
12	0	0.39683	1.73482	0.26722	0.01226
12.1	0	0.40045	1.74986	0.26953	0.01237
12.2	0	0.4034	1.76583	0.27199	0.01246
12.3	0	0.40702	1.78604	0.27511	0.01258
12.4	0	0.41037	1.79897	0.2771	0.01268
12.5	0	0.41341	1.80899	0.27864	0.01277
12.6	0	0.41689	1.82656	0.28135	0.01288
12.7	0	0.42013	1.84417	0.28406	0.01298
12.8	0	0.4237	1.85759	0.28613	0.01309
12.9	0	0.42674	1.87016	0.28806	0.01319
13	0	0.43039	1.88556	0.29043	0.0133
13.1	0	0.43376	1.90013	0.29268	0.0134
13.2	0	0.43668	1.90547	0.2935	0.01349
13.3	0	0.44034	1.929	0.29713	0.01361
13.4	0	0.44353	1.93402	0.2979	0.0137
13.5	0	0.4471	1.95638	0.30134	0.01382
13.6	0	0.45015	1.9694	0.30335	0.01391
13.7	0	0.45365	1.98088	0.30512	0.01402
13.8	0	0.45714	2.01009	0.30962	0.01413
13.9	0	0.45996	2.01664	0.31062	0.01421
14	0	0.46367	2.0347	0.31341	0.01433
14.1	0	0.46683	2.04905	0.31562	0.01442
14.2	0	0.47037	2.05268	0.31618	0.01453
14.3	0	0.47348	2.07114	0.31902	0.01463
14.4	0	0.47688	2.07596	0.31976	0.01473
14.5	0	0.48044	2.10037	0.32352	0.01485
14.6	0	0.4833	2.10768	0.32465	0.01493
14.7	0	0.48702	2.13177	0.32836	0.01505
14.8	0	0.49022	2.14321	0.33012	0.01515
14.9	0	0.49359	2.16096	0.33286	0.01525
15	0	0.49687	2.16399	0.33332	0.01535
15.1	0	0.50025	2.18364	0.33635	0.01546
15.2	0	0.50376	2.20218	0.3392	0.01557
15.3	0	0.50676	2.21455	0.34111	0.01566
15.4	0	0.51043	2.23355	0.34404	0.01577
15.5	0	0.5136	2.23965	0.34498	0.01587
15.6	0	0.51683	2.25039	0.34663	0.01597
15.7	0	0.5202	2.27204	0.34996	0.01607
15.8	0	0.52354	2.28997	0.35273	0.01618
15.9	0	0.52702	2.30001	0.35427	0.01628
16	0	0.53011	2.31996	0.35735	0.01638
16.1	0	0.53371	2.33008	0.3589	0.01649
16.2	0	0.53701	2.34718	0.36154	0.01659
16.3	0	0.54002	2.35618	0.36293	0.01669
16.4	0	0.54356	2.36947	0.36497	0.0168
16.5	0	0.54684	2.38893	0.36797	0.0169
16.6	0	0.55034	2.39867	0.36947	0.017
16.7	0	0.55351	2.42128	0.37295	0.0171
16.8	0	0.55703	2.4335	0.37483	0.01721
16.9	0	0.56045	2.44062	0.37593	0.01732
17	0	0.56334	2.46562	0.37978	0.01741
17.1	0	0.56703	2.47682	0.38151	0.01752
17.2	0	0.57025	2.49606	0.38447	0.01762
17.3	0	0.5736	2.4941	0.38417	0.01772
17.4	0	0.5769	2.52086	0.38829	0.01783
17.5	0	0.58024	2.51361	0.38717	0.01793
17.6	0	0.58378	2.56142	0.39454	0.01804
17.7	0	0.58662	2.53424	0.39035	0.01813
17.8	0	0.59042	2.59179	0.39922	0.01824
17.9	0	0.59358	2.57877	0.39721	0.01834
18	0	0.59685	2.60885	0.40184	0.01844
18.1	0	0.60019	2.61695	0.40309	0.01855
18.2	0	0.60352	2.63639	0.40609	0.01865
18.3	0	0.6071	2.65155	0.40842	0.01876
18.4	0	0.60995	2.65391	0.40878	0.01885
18.5	0	0.61381	2.68536	0.41363	0.01897
18.6	0	0.617	2.68467	0.41352	0.01906
18.7	0	0.62015	2.70611	0.41683	0.01916
18.8	0	0.62358	2.70941	0.41733	0.01927
18.9	0	0.62686	2.73636	0.42148	0.01937
19	0	0.63048	2.7469	0.42311	0.01948
19.1	0	0.63338	2.76341	0.42565	0.01957
19.2	0	0.63712	2.78123	0.4284	0.01969
19.3	0	0.64035	2.77559	0.42753	0.01979
19.4	0	0.64341	2.81264	0.43323	0.01988
19.5	0	0.64686	2.79902	0.43114	0.01999
19.6	0	0.65016	2.85168	0.43925	0.02009
19.7	0	0.65371	2.82764	0.43554	0.0202
19.8	0	0.65677	2.8753	0.44289	0.02029
19.9	0	0.66036	2.85601	0.43991	0.0204
20	0	0.66371	2.90688	0.44775	0.02051
20.1	0	0.66668	2.88828	0.44489	0.0206
20.2	0	0.67024	2.93873	0.45266	0.02071
20.3	0	0.67351	2.93523	0.45212	0.02081
20.4	0	0.67697	2.94805	0.45409	0.02092
20.5	0	0.68022	2.96349	0.45647	0.02102
20.6	0	0.68363	2.97259	0.45787	0.02112
20.7	0	0.68714	2.9932	0.46105	0.02123
20.8	0	0.69007	2.99074	0.46067	0.02132
20.9	0	0.69365	3.02363	0.46573	0.02143
21	0	0.697	3.02885	0.46654	0.02154
21.1	0	0.70016	3.04714	0.46935	0.02163
21.2	0	0.70357	3.06602	0.47226	0.02174
21.3	0	0.70679	3.07321	0.47337	0.02184
21.4	0	0.71043	3.0966	0.47697	0.02195
21.5	0	0.71337	3.0994	0.4774	0.02204
21.6	0	0.71704	3.13206	0.48243	0.02216
21.7	0	0.72037	3.13263	0.48252	0.02226
21.8	0	0.7234	3.14744	0.4848	0.02235
21.9	0	0.7269	3.15138	0.48541	0.02246
22	0	0.73011	3.17738	0.48941	0.02256
22.1	0	0.73377	3.18129	0.49002	0.02267
22.2	0	0.73676	3.20682	0.49395	0.02277
22.3	0	0.74039	3.21943	0.49589	0.02288
22.4	0	0.74375	3.24403	0.49968	0.02298
22.5	0	0.74675	3.24686	0.50012	0.02307
22.6	0	0.75035	3.26198	0.50245	0.02318
22.7	0	0.75343	3.27918	0.5051	0.02328
22.8	0	0.75711	3.28414	0.50586	0.02339
22.9	0	0.76013	3.30613	0.50925	0.02349
23	0	0.76365	3.31272	0.51026	0.0236
23.1	0	0.76702	3.3364	0.51391	0.0237
23.2	0	0.77002	3.34624	0.51543	0.02379
23.3	0	0.77371	3.36588	0.51845	0.02391
23.4	0	0.77685	3.37979	0.52059	0.024
23.5	0	0.78027	3.38999	0.52216	0.02411
23.6	0	0.7835	3.40957	0.52518	0.02421
23.7	0	0.78694	3.41642	0.52623	0.02432
23.8	0	0.79037	3.43482	0.52907	0.02442
23.9	0	0.79332	3.44626	0.53083	0.02451
24	0	0.79706	3.4614	0.53316	0.02463
24.1	0	0.80025	3.47515	0.53528	0.02473
24.2	0	0.80357	3.48484	0.53677	0.02483
24.3	0	0.8069	3.50258	0.53951	0.02493
24.4	0	0.81028	3.51683	0.5417	0.02504
24.5	0	0.81372	3.54466	0.54599	0.02514
24.6	0	0.81672	3.54584	0.54617	0.02524
24.7	0	0.82037	3.56607	0.54929	0.02535
24.8	0	0.82368	3.57917	0.5513	0.02545
24.9	0	0.82673	3.58652	0.55244	0.02555
25	0	0.83019	3.60389	0.55511	0.02565
25.1	0	0.83357	3.61499	0.55682	0.02576
25.2	0	0.83706	3.63049	0.55921	0.02586
25.3	0	0.84007	3.64251	0.56106	0.02596
25.4	0	0.84366	3.65875	0.56356	0.02607
25.5	0	0.84704	3.68005	0.56684	0.02617
25.6	0	0.84998	3.69219	0.56871	0.02626
25.7	0	0.85362	3.70669	0.57095	0.02638
25.8	0	0.85684	3.71791	0.57267	0.02648
25.9	0	0.86036	3.72891	0.57437	0.02658
26	0	0.86355	3.74384	0.57667	0.02668
26.1	0	0.86705	3.75664	0.57864	0.02679
26.2	0	0.87049	3.76861	0.58048	0.0269
26.3	0	0.87331	3.78695	0.58331	0.02698
26.4	0	0.87708	3.80142	0.58554	0.0271
26.5	0	0.88013	3.82492	0.58916	0.02719
26.6	0	0.88365	3.83306	0.59041	0.0273
26.7	0	0.88681	3.85161	0.59327	0.0274
26.8	0	0.89026	3.86517	0.59536	0.02751
26.9	0	0.89383	3.87478	0.59684	0.02762
27	0	0.8966	3.88844	0.59894	0.0277
27.1	0	0.90041	3.90267	0.60113	0.02782
27.2	0	0.90356	3.91691	0.60333	0.02792
27.3	0	0.90687	3.91841	0.60356	0.02802
27.4	0	0.91015	3.94546	0.60772	0.02812
27.5	0	0.91351	3.9538	0.60901	0.02823
27.6	0	0.91717	3.97703	0.61259	0.02834
27.7	0	0.92002	3.98557	0.6139	0.02843
27.8	0	0.9238	4.00684	0.61718	0.02854
27.9	0	0.92705	4.01844	0.61896	0.02864
28	0	0.93019	4.0323	0.6211	0.02874
28.1	0	0.93352	4.0459	0.62319	0.02884
28.2	0	0.93681	4.055	0.6246	0.02895
28.3	0	0.9404	4.07059	0.627	0.02906
28.4	0	0.94344	4.08481	0.62919	0.02915
28.5	0	0.94701	4.09279	0.63042	0.02926
28.6	0	0.95035	4.1166	0.63408	0.02936
28.7	0	0.95341	4.12775	0.6358	0.02946
28.8	0	0.95694	4.14839	0.63898	0.02957
28.9	0	0.96015	4.15864	0.64056	0.02967
29	0	0.96365	4.16981	0.64228	0.02978
29.1	0	0.96681	4.18666	0.64488	0.02987
29.2	0	0.97028	4.19856	0.64671	0.02998
29.3	0	0.97373	4.21453	0.64917	0.03009
29.4	0	0.97669	4.22393	0.65062	0.03018
29.5	0	0.98029	4.23909	0.65295	0.03029
29.6	0	0.98364	4.25238	0.655	0.03039
29.7	0	0.98698	4.26707	0.65726	0.0305
29.8	0	0.99025	4.28389	0.65985	0.0306
29.9	0	0.99355	4.297	0.66187	0.0307
30	0	0.9971	4.31247	0.66425	0.03081
30.1	0	1.00001	4.32831	0.66669	0.0309
30.2	0	1.00367	4.33914	0.66836	0.03101
30.3	0	1.00694	4.357	0.67111	0.03111
30.4	0	1.01019	4.36131	0.67178	0.03121
30.5	0	1.01358	4.38239	0.67502	0.03132
30.6	0	1.01683	4.39082	0.67632	0.03142
30.7	0	1.0204	4.40949	0.6792	0.03153
30.8	0	1.02333	4.42342	0.68134	0.03162
30.9	0	1.02704	4.44488	0.68465	0.03173
31	0	1.03028	4.45774	0.68663	0.03183
31.1	0	1.03338	4.46854	0.68829	0.03193
31.2	0	1.03695	4.48147	0.69029	0.03204
31.3	0	1.0402	4.49331	0.69211	0.03214
31.4	0	1.0438	4.51267	0.69509	0.03225
31.5	0	1.0468	4.52116	0.6964	0.03234
31.6	0	1.05045	4.53673	0.6988	0.03246
31.7	0	1.05368	4.55124	0.70103	0.03256
31.8	0	1.05668	4.56585	0.70328	0.03265
31.9	0	1.06031	4.58001	0.70546	0.03276
32	0	1.06352	4.59447	0.70769	0.03286
32.1	0	1.06702	4.60745	0.70969	0.03297
32.2	0	1.07008	4.62297	0.71208	0.03306
32.3	0	1.07372	4.63438	0.71384	0.03318
32.4	0	1.07707	4.6545	0.71694	0.03328
32.5	0	1.07994	4.66124	0.71798	0.03337
32.6	0	1.08363	4.67484	0.72007	0.03348
32.7	0	1.08687	4.68534	0.72169	0.03358
32.8	0	1.09025	4.69524	0.72321	0.03369
32.9	0	1.09345	4.72328	0.72753	0.03379
33	0	1.09694	4.73639	0.72955	0.03389
33.1	0	1.10047	4.75293	0.7321	0.034
33.2	0	1.10341	4.76415	0.73383	0.03409
33.3	0	1.10709	4.78267	0.73668	0.03421
33.4	0	1.11031	4.79412	0.73844	0.03431
33.5	0	1.11352	4.79595	0.73873	0.03441
33.6	0	1.11687	4.81802	0.74212	0.03451
33.7	0	1.12015	4.82781	0.74363	0.03461
33.8	0	1.1238	4.84454	0.74621	0.03472
33.9	0	1.12676	4.85604	0.74798	0.03482
34	0	1.13037	4.87795	0.75135	0.03493
34.1	0	1.1337	4.88849	0.75298	0.03503
34.2	0	1.1367	4.90062	0.75485	0.03512
34.3	0	1.14022	4.91932	0.75773	0.03523
34.4	0	1.14345	4.9361	0.76031	0.03533
34.5	0	1.14704	4.9501	0.76247	0.03544
34.6	0	1.15011	4.95796	0.76368	0.03554
34.7	0	1.15369	4.9773	0.76666	0.03565
34.8	0	1.1571	4.98485	0.76782	0.03575
34.9	0	1.15999	4.99343	0.76914	0.03584
35	0	1.1637	5.0149	0.77245	0.03596
35.1	0	1.16688	5.0238	0.77382	0.03606
35.2	0	1.17043	5.04475	0.77705	0.03617
35.3	0	1.17351	5.04841	0.77761	0.03626
35.4	0	1.17695	5.07491	0.78169	0.03637
35.5	0	1.18046	5.08153	0.78271	0.03647
35.6	0	1.18328	5.10144	0.78578	0.03656
35.7	0	1.18704	5.11172	0.78736	0.03668
35.8	0	1.19019	5.13267	0.79059	0.03678
35.9	0	1.19367	5.13248	0.79056	0.03688
36	0	1.19682	5.15207	0.79358	0.03698
36.1	0	1.20019	5.16657	0.79581	0.03708
36.2	0	1.20375	5.17974	0.79784	0.03719
36.3	0	1.20665	5.19657	0.80043	0.03728
36.4	0	1.21037	5.21063	0.8026	0.0374
36.5	0	1.21356	5.22752	0.8052	0.0375
36.6	0	1.21688	5.23546	0.80642	0.0376
36.7	0	1.22019	5.25423	0.80931	0.0377
36.8	0	1.22357	5.26594	0.81112	0.03781
36.9	0	1.2271	5.27657	0.81276	0.03792
37	0	1.23011	5.29452	0.81552	0.03801
37.1	0	1.23377	5.30148	0.81659	0.03812
37.2	0	1.23697	5.32678	0.82049	0.03822
37.3	0	1.24014	5.32613	0.82039	0.03832
37.4	0	1.24354	5.35728	0.82519	0.03842
37.5	0	1.24684	5.35493	0.82482	0.03853
37.6	0	1.25034	5.38335	0.8292	0.03863
37.7	0	1.25348	5.38866	0.83002	0.03873
37.8	0	1.25704	5.41052	0.83339	0.03884
37.9	0	1.26036	5.41462	0.83402	0.03894
38	0	1.26334	5.43542	0.83722	0.03904
38.1	0	1.26692	5.43585	0.83729	0.03915
38.2	0	1.27016	5.4616	0.84126	0.03925
38.3	0	1.27365	5.47064	0.84265	0.03935
38.4	0	1.27685	5.48689	0.84515	0.03945
38.5	0	1.28031	5.50215	0.8475	0.03956
38.6	0	1.28381	5.51468	0.84943	0.03967
38.7	0	1.28669	5.52661	0.85127	0.03976
38.8	0	1.29037	5.54637	0.85431	0.03987
38.9	0	1.29359	5.5587	0.85621	0.03997
39	0	1.29691	5.5652	0.85721	0.04007
39.1	0	1.30025	5.58469	0.86021	0.04018
39.2	0	1.30357	5.59572	0.86191	0.04028
39.3	0	1.30711	5.6139	0.86471	0.04039
39.4	0	1.30993	5.6247	0.86638	0.04048
39.5	0	1.31376	5.64327	0.86924	0.04059
39.6	0	1.31694	5.66047	0.87189	0.04069
39.7	0	1.32014	5.66263	0.87222	0.04079
39.8	0	1.32354	5.68637	0.87588	0.0409
39.9	0	1.32684	5.69416	0.87708	0.041
40	0	1.33041	5.70759	0.87915	0.04111
40.1	0	1.3333	5.72445	0.88174	0.0412
40.2	0	1.33713	5.73068	0.8827	0.04132
40.3	0	1.34034	5.75318	0.88617	0.04141
40.4	0	1.34346	5.75924	0.8871	0.04151
40.5	0	1.34693	5.78569	0.89118	0.04162
40.6	0	1.35022	5.78681	0.89135	0.04172
40.7	0	1.35381	5.8117	0.89518	0.04183
40.8	0	1.35674	5.82252	0.89685	0.04192
40.9	0	1.36043	5.84051	0.89962	0.04204
41	0	1.36371	5.85041	0.90114	0.04214
41.1	0	1.36673	5.85525	0.90189	0.04223
41.2	0	1.3702	5.87458	0.90487	0.04234
41.3	0	1.37352	5.88265	0.90611	0.04244
41.4	0	1.37702	5.90052	0.90886	0.04255
41.5	0	1.38012	5.91055	0.91041	0.04264
41.6	0	1.38365	5.93063	0.9135	0.04275
41.7	0	1.38703	5.94845	0.91625	0.04286
41.8	0	1.39002	5.95296	0.91694	0.04295
41.9	0	1.39362	5.97856	0.92088	0.04306
42	0	1.39689	5.99492	0.9234	0.04316
42.1	0	1.40027	5.99876	0.924	0.04327
42.2	0	1.40357	6.01469	0.92645	0.04337
42.3	0	1.40693	6.02542	0.9281	0.04347
42.4	0	1.41047	6.03787	0.93002	0.04358
42.5	0	1.41343	6.04974	0.93185	0.04367
42.6	0	1.41699	6.06617	0.93438	0.04378
42.7	0	1.42035	6.08471	0.93723	0.04389
42.8	0	1.42346	6.09291	0.9385	0.04398
42.9	0	1.4269	6.11361	0.94169	0.04409
43	0	1.4301	6.12782	0.94387	0.04419
43.1	0	1.43378	6.14155	0.94599	0.0443
43.2	0	1.43671	6.154	0.94791	0.04439
43.3	0	1.44039	6.16116	0.94901	0.04451
43.4	0	1.44373	6.18301	0.95238	0.04461
43.5	0	1.4467	6.18512	0.9527	0.0447
43.6	0	1.45023	6.20269	0.95541	0.04481
43.7	0	1.45343	6.21293	0.95698	0.04491
43.8	0	1.45711	6.23223	0.95996	0.04502
43.9	0	1.46012	6.24517	0.96195	0.04512
44	0	1.4637	6.25396	0.9633	0.04523
44.1	0	1.46712	6.28157	0.96756	0.04533
44.2	0	1.47008	6.28616	0.96826	0.04542
44.3	0	1.47367	6.30945	0.97185	0.04553
44.4	0	1.4768	6.31641	0.97292	0.04563
44.5	0	1.48042	6.32643	0.97447	0.04574
44.6	0	1.48348	6.3382	0.97628	0.04584
44.7	0	1.48697	6.35091	0.97824	0.04595
44.8	0	1.49033	6.36909	0.98104	0.04605
44.9	0	1.49337	6.38253	0.98311	0.04614
45	0	1.49703	6.40187	0.98609	0.04626
45.1	0	1.5002	6.40636	0.98678	0.04635
45.2	0	1.5036	6.427	0.98996	0.04646
45.3	0	1.50683	6.43839	0.99171	0.04656
45.4	0	1.51024	6.45737	0.99464	0.04666
45.5	0	1.51371	6.46758	0.99621	0.04677
45.6	0	1.51666	6.48092	0.99826	0.04686
45.7	0	1.52041	6.49662	1.00068	0.04698
45.8	0	1.52362	6.5049	1.00196	0.04708
45.9	0	1.52686	6.52161	1.00453	0.04718
46	0	1.53026	6.53307	1.00629	0.04728
46.1	0	1.53359	6.54945	1.00882	0.04739
46.2	0	1.53706	6.56749	1.0116	0.04749
46.3	0	1.54009	6.57527	1.0128	0.04759
46.4	0	1.54369	6.59064	1.01516	0.0477
46.5	0	1.54704	6.60489	1.01736	0.0478
46.6	0	1.55004	6.61163	1.0184	0.04789
46.7	0	1.55355	6.63091	1.02137	0.048
46.8	0	1.55688	6.64414	1.0234	0.04811
46.9	0	1.56037	6.65348	1.02484	0.04821
47	0	1.56341	6.67575	1.02827	0.04831
47.1	0	1.56701	6.68424	1.02958	0.04842
47.2	0	1.57037	6.70348	1.03254	0.04852
47.3	0	1.57331	6.7133	1.03406	0.04861
47.4	0	1.57698	6.72792	1.03631	0.04873
47.5	0	1.58015	6.74165	1.03842	0.04882
47.6	0	1.5837	6.75195	1.04001	0.04893
47.7	0	1.58687	6.76688	1.04231	0.04903
47.8	0	1.59035	6.77525	1.0436	0.04914
47.9	0	1.59385	6.79349	1.04641	0.04925
48	0	1.59662	6.80499	1.04818	0.04933
48.1	0	1.60042	6.82101	1.05065	0.04945
48.2	0	1.60348	6.83712	1.05313	0.04955
48.3	0	1.60695	6.85199	1.05542	0.04965
48.4	0	1.61015	6.86549	1.0575	0.04975
48.5	0	1.61357	6.88105	1.05989	0.04986
48.6	0	1.61715	6.89338	1.06179	0.04997
48.7	0	1.61997	6.90454	1.06351	0.05006
48.8	0	1.62376	6.91664	1.06538	0.05017
48.9	0	1.62689	6.92594	1.06681	0.05027
49	0	1.63018	6.9417	1.06924	0.05037
49.1	0	1.63346	6.95381	1.0711	0.05047
49.2	0	1.63682	6.97531	1.07441	0.05058
49.3	0	1.6405	6.98442	1.07582	0.05069
49.4	0	1.64338	7.00629	1.07919	0.05078
49.5	0	1.64715	7.01065	1.07986	0.05089
49.6	0	1.65038	7.03331	1.08335	0.05099
49.7	0	1.6535	7.04095	1.08452	0.05109
49.8	0	1.65687	7.05564	1.08679	0.0512
49.9	0	1.66016	7.06908	1.08886	0.0513
50	0	1.66372	7.07639	1.08998	0.05141
50.1	0	1.6668	7.09418	1.09272	0.0515
50.2	0	1.67031	7.10708	1.09471	0.05161
50.3	0	1.67374	7.12339	1.09722	0.05172
50.4	0	1.67671	7.13235	1.0986	0.05181
50.5	0	1.68026	7.15751	1.10248	0.05192
50.6	0	1.68353	7.15977	1.10283	0.05202
50.7	0	1.68695	7.18108	1.10611	0.05212
50.8	0	1.69017	7.18871	1.10728	0.05222
50.9	0	1.69358	7.19911	1.10889	0.05233
51	0	1.69707	7.21726	1.11168	0.05244
51.1	0	1.70003	7.22964	1.11359	0.05253
51.2	0	1.70364	7.24184	1.11547	0.05264
51.3	0	1.70699	7.25798	1.11795	0.05274
51.4	0	1.7103	7.27008	1.11982	0.05285
51.5	0	1.71357	7.28464	1.12206	0.05295
51.6	0	1.71686	7.30183	1.12471	0.05305
51.7	0	1.72045	7.31646	1.12696	0.05316
51.8	0	1.72335	7.32638	1.12849	0.05325
51.9	0	1.72704	7.34439	1.13126	0.05336
52	0	1.73028	7.35499	1.1329	0.05346
52.1	0	1.73348	7.36017	1.13369	0.05356
52.2	0	1.73694	7.38133	1.13695	0.05367
52.3	0	1.74013	7.38806	1.13799	0.05377
52.4	0	1.74375	7.40801	1.14106	0.05388
52.5	0	1.74672	7.42233	1.14327	0.05397
52.6	0	1.75037	7.43646	1.14544	0.05408
52.7	0	1.75364	7.45582	1.14843	0.05419
52.8	0	1.75672	7.45585	1.14843	0.05428
52.9	0	1.76026	7.4791	1.15201	0.05439
53	0	1.7635	7.48612	1.15309	0.05449
53.1	0	1.76711	7.5016	1.15548	0.0546
53.2	0	1.77017	7.51246	1.15715	0.0547
53.3	0	1.77378	7.52312	1.15879	0.05481
53.4	0	1.77702	7.54205	1.16171	0.05491
53.5	0	1.78003	7.5542	1.16358	0.055
53.6	0	1.7836	7.57285	1.16645	0.05511
53.7	0	1.78682	7.58265	1.16796	0.05521
53.8	0	1.79035	7.59784	1.1703	0.05532
53.9	0	1.79343	7.61293	1.17263	0.05541
54	0	1.79704	7.62439	1.17439	0.05553
54.1	0	1.80041	7.64249	1.17718	0.05563
54.2	0	1.80326	7.64443	1.17748	0.05572
54.3	0	1.80697	7.66204	1.18019	0.05583
54.4	0	1.81023	7.67277	1.18184	0.05593
54.5	0	1.81354	7.69069	1.1846	0.05604
54.6	0	1.8168	7.70234	1.1864	0.05614
54.7	0	1.82023	7.7211	1.18929	0.05624
54.8	0	1.82378	7.73286	1.1911	0.05635
54.9	0	1.82675	7.7466	1.19322	0.05644
55	0	1.83041	7.76304	1.19575	0.05656
55.1	0	1.83369	7.77752	1.19798	0.05666
55.2	0	1.83682	7.78335	1.19888	0.05676
55.3	0	1.84022	7.79659	1.20092	0.05686
55.4	0	1.84348	7.80922	1.20286	0.05696
55.5	0	1.84711	7.82359	1.20508	0.05707
55.6	0	1.85008	7.84196	1.2079	0.05717
55.7	0	1.85369	7.85138	1.20936	0.05728
55.8	0	1.85707	7.87216	1.21256	0.05738
55.9	0	1.86003	7.87549	1.21307	0.05747
56	0	1.86358	7.89807	1.21655	0.05758
56.1	0	1.86678	7.9067	1.21788	0.05768
56.2	0	1.87035	7.91947	1.21984	0.05779
56.3	0	1.87343	7.93337	1.22198	0.05789
56.4	0	1.877	7.94382	1.22359	0.058
56.5	0	1.88046	7.96003	1.22609	0.0581
56.6	0	1.88332	7.96539	1.22692	0.05819
56.7	0	1.88706	7.99087	1.23084	0.05831
56.8	0	1.89023	7.99896	1.23209	0.05841
56.9	0	1.89372	8.01842	1.23509	0.05851
57	0	1.89684	8.03066	1.23697	0.05861
57.1	0	1.90028	8.04618	1.23936	0.05872
57.2	0	1.9038	8.05626	1.24091	0.05883
57.3	0	1.90663	8.06457	1.24219	0.05891
57.4	0	1.91037	8.08461	1.24528	0.05903
57.5	0	1.91353	8.08923	1.24599	0.05913
57.6	0	1.91697	8.10659	1.24867	0.05923
57.7	0	1.92015	8.11255	1.24958	0.05933
57.8	0	1.92352	8.13387	1.25287	0.05943
57.9	0	1.9271	8.14927	1.25524	0.05955
58	0	1.93	8.16398	1.25751	0.05963
58.1	0	1.93373	8.17848	1.25974	0.05975
58.2	0	1.93693	8.19551	1.26236	0.05985
58.3	0	1.94018	8.20138	1.26327	0.05995
58.4	0	1.94353	8.21724	1.26571	0.06005
58.5	0	1.94689	8.22908	1.26753	0.06016
58.6	0	1.95045	8.23788	1.26889	0.06027
58.7	0	1.95348	8.25286	1.2712	0.06036
58.8	0	1.95707	8.26741	1.27344	0.06047
58.9	0	1.9603	8.28142	1.2756	0.06057
59	0	1.96346	8.29341	1.27744	0.06067
59.1	0	1.96688	8.31117	1.28018	0.06077
59.2	0	1.97019	8.32401	1.28216	0.06088
59.3	0	1.97367	8.33449	1.28377	0.06098
59.4	0	1.97684	8.35268	1.28657	0.06108
59.5	0	1.98033	8.35809	1.28741	0.06119
59.6	0	1.98368	8.37884	1.2906	0.06129
59.7	0	1.98665	8.38473	1.29151	0.06139
59.8	0	1.99026	8.40376	1.29444	0.0615
59.9	0	1.99353	8.41391	1.296	0.0616
60	0	1.99696	8.42849	1.29825	0.0617
60.1	0	2.00019	8.44229	1.30037	0.0618
60.2	0	2.00361	8.45693	1.30263	0.06191
60.3	0	2.00713	8.47575	1.30553	0.06202
60.4	0	2.01003	8.48494	1.30694	0.06211
60.5	0	2.01376	8.49753	1.30888	0.06222
60.6	0	2.01695	8.50649	1.31026	0.06232
60.7	0	2.02022	8.51961	1.31228	0.06242
60.8	0	2.02359	8.52974	1.31384	0.06253
60.9	0	2.02687	8.54711	1.31652	0.06263
61	0	2.03044	8.55604	1.31789	0.06274
61.1	0	2.03327	8.57764	1.32122	0.06283
61.2	0	2.03712	8.59158	1.32337	0.06294
61.3	0	2.04029	8.60487	1.32542	0.06304
61.4	0	2.04345	8.61663	1.32723	0.06314
61.5	0	2.04685	8.6284	1.32904	0.06325
61.6	0	2.05016	8.64226	1.33118	0.06335
61.7	0	2.05374	8.65018	1.3324	0.06346
61.8	0	2.05666	8.67198	1.33575	0.06355
61.9	0	2.06047	8.67535	1.33627	0.06367
62	0	2.06371	8.69514	1.33932	0.06377
62.1	0	2.06677	8.70028	1.34011	0.06386
62.2	0	2.07028	8.72383	1.34374	0.06397
62.3	0	2.07354	8.73568	1.34557	0.06407
62.4	0	2.07712	8.75044	1.34784	0.06418
62.5	0	2.08009	8.76017	1.34934	0.06427
62.6	0	2.08373	8.77964	1.35234	0.06438
62.7	0	2.08707	8.78884	1.35375	0.06449
62.8	0	2.09004	8.80034	1.35553	0.06458
62.9	0	2.09353	8.81512	1.3578	0.06469
63	0	2.09686	8.82598	1.35948	0.06479
63.1	0	2.10033	8.83779	1.36129	0.0649
63.2	0	2.10347	8.85031	1.36322	0.06499
63.3	0	2.10696	8.87037	1.36631	0.0651
63.4	0	2.11035	8.88152	1.36803	0.06521
63.5	0	2.11335	8.89652	1.37034	0.0653
63.6	0	2.11695	8.91335	1.37293	0.06541
63.7	0	2.12023	8.92553	1.37481	0.06551
63.8	0	2.12358	8.93114	1.37567	0.06562
63.9	0	2.12692	8.94356	1.37759	0.06572
64	0	2.13026	8.9565	1.37958	0.06582
64.1	0	2.13382	8.97104	1.38182	0.06593
64.2	0	2.13675	8.98826	1.38447	0.06602
64.3	0	2.14034	8.99967	1.38623	0.06613
64.4	0	2.1437	9.02037	1.38942	0.06624
64.5	0	2.14676	9.02265	1.38977	0.06633
64.6	0	2.15027	9.04774	1.39363	0.06644
64.7	0	2.15342	9.05399	1.3946	0.06654
64.8	0	2.15712	9.07372	1.39763	0.06665
64.9	0	2.16006	9.08137	1.39881	0.06674
65	0	2.16369	9.08734	1.39973	0.06686
65.1	0	2.16707	9.10823	1.40295	0.06696
65.2	0	2.17001	9.10573	1.40256	0.06705
65.3	0	2.17359	9.13098	1.40645	0.06716
65.4	0	2.17679	9.14122	1.40803	0.06726
65.5	0	2.18041	9.16034	1.41098	0.06737
65.6	0	2.18344	9.17026	1.4125	0.06747
65.7	0	2.18703	9.18867	1.41534	0.06758
65.8	0	2.19045	9.2042	1.41773	0.06768
65.9	0	2.1934	9.20925	1.41851	0.06777
66	0	2.19703	9.22903	1.42156	0.06789
66.1	0	2.20012	9.23643	1.4227	0.06798
66.2	0	2.20373	9.2488	1.4246	0.06809
66.3	0	2.20683	9.26069	1.42643	0.06819
66.4	0	2.2103	9.27386	1.42846	0.0683
66.5	0	2.21369	9.28327	1.42991	0.0684
66.6	0	2.21668	9.30151	1.43272	0.06849
66.7	0	2.22039	9.32039	1.43563	0.06861
66.8	0	2.22356	9.33089	1.43725	0.06871
66.9	0	2.2269	9.34648	1.43965	0.06881
67	0	2.23018	9.35325	1.44069	0.06891
67.1	0	2.23355	9.36697	1.4428	0.06901
67.2	0	2.23703	9.38073	1.44492	0.06912
67.3	0	2.24002	9.39379	1.44694	0.06921
67.4	0	2.24373	9.40651	1.44889	0.06933
67.5	0	2.24697	9.42153	1.45121	0.06943
67.6	0	2.25017	9.42857	1.45229	0.06953
67.7	0	2.2536	9.45296	1.45605	0.06963
67.8	0	2.25692	9.46309	1.45761	0.06974
67.9	0	2.26038	9.4735	1.45921	0.06984
68	0	2.26345	9.49165	1.46201	0.06994
68.1	0	2.26702	9.49529	1.46257	0.07005
68.2	0	2.27038	9.51807	1.46608	0.07015
68.3	0	2.27334	9.51707	1.46592	0.07024
68.4	0	2.2769	9.54195	1.46976	0.07035
68.5	0	2.28018	9.55108	1.47116	0.07045
68.6	0	2.28369	9.55859	1.47232	0.07056
68.7	0	2.28678	9.57919	1.47549	0.07066
68.8	0	2.29033	9.59219	1.47749	0.07077
68.9	0	2.29372	9.60926	1.48012	0.07087
69	0	2.29661	9.61369	1.48081	0.07096
69.1	0	2.30033	9.63084	1.48345	0.07108
69.2	0	2.30351	9.64332	1.48537	0.07118
69.3	0	2.30701	9.65889	1.48777	0.07128
69.4	0	2.31022	9.66509	1.48872	0.07138
69.5	0	2.31366	9.68149	1.49125	0.07149
69.6	0	2.31718	9.69528	1.49337	0.0716
69.7	0	2.31995	9.7045	1.49479	0.07168
69.8	0	2.32376	9.72692	1.49825	0.0718
69.9	0	2.32685	9.73468	1.49944	0.0719
70	0	2.33027	9.74706	1.50135	0.072
70.1	0	2.3335	9.75789	1.50302	0.0721
70.2	0	2.33688	9.7721	1.50521	0.07221
70.3	0	2.34049	9.78525	1.50723	0.07232
70.4	0	2.3433	9.79547	1.50881	0.07241
70.5	0	2.34711	9.80766	1.51068	0.07252
70.6	0	2.35025	9.82542	1.51342	0.07262
70.7	0	2.35349	9.83759	1.51529	0.07272
70.8	0	2.35682	9.85128	1.5174	0.07282
70.9	0	2.36012	9.86921	1.52016	0.07292
71	0	2.36381	9.87931	1.52172	0.07304
71.1	0	2.36673	9.90214	1.52524	0.07313
71.2	0	2.37045	9.90371	1.52548	0.07324
71.3	0	2.37376	9.92422	1.52864	0.07335
71.4	0	2.37682	9.92469	1.52871	0.07344
71.5	0	2.38021	9.94489	1.53182	0.07355
71.6	0	2.38353	9.94979	1.53258	0.07365
71.7	0	2.38701	9.96729	1.53527	0.07376
71.8	0	2.39015	9.97928	1.53712	0.07385
71.9	0	2.39362	9.99069	1.53888	0.07396
72	0	2.39705	10.0159	1.54276	0.07407
72.1	0	2.40004	10.0159	1.54275	0.07416
72.2	0	2.40361	10.0482	1.54774	0.07427
72.3	0	2.40686	10.0472	1.54757	0.07437
72.4	0	2.41027	10.0646	1.55026	0.07447
72.5	0	2.41349	10.0725	1.55147	0.07457
72.6	0	2.41691	10.0823	1.55299	0.07468
72.7	0	2.42044	10.0952	1.55497	0.07479
72.8	0	2.42334	10.1102	1.55728	0.07488
72.9	0	2.427	10.1219	1.55908	0.07499
73	0	2.43033	10.1377	1.56151	0.07509
73.1	0	2.43358	10.1517	1.56367	0.07519
73.2	0	2.43692	10.1646	1.56566	0.0753
73.3	0	2.44021	10.1774	1.56763	0.0754
73.4	0	2.4438	10.1918	1.56985	0.07551
73.5	0	2.44671	10.2056	1.57199	0.0756
73.6	0	2.45034	10.2207	1.5743	0.07571
73.7	0	2.45363	10.2285	1.57551	0.07581
73.8	0	2.4568	10.2379	1.57695	0.07591
73.9	0	2.46026	10.2519	1.57911	0.07602
74	0	2.46349	10.2629	1.5808	0.07612
74.1	0	2.46704	10.2771	1.58299	0.07623
74.2	0	2.47006	10.2984	1.58627	0.07632
74.3	0	2.47372	10.3047	1.58724	0.07644
74.4	0	2.47694	10.3248	1.59034	0.07653
74.5	0	2.48003	10.3288	1.59096	0.07663
74.6	0	2.48363	10.3506	1.59432	0.07674
74.7	0	2.48681	10.3534	1.59474	0.07684
74.8	0	2.49044	10.3681	1.59701	0.07695
74.9	0	2.49349	10.384	1.59946	0.07705
75	0	2.4971	10.3955	1.60123	0.07716
75.1	0	2.50039	10.4098	1.60343	0.07726
75.2	0	2.50332	10.419	1.60485	0.07735
75.3	0	2.50697	10.4414	1.6083	0.07746
75.4	0	2.51023	10.4505	1.6097	0.07756
75.5	0	2.51363	10.4655	1.61202	0.07767
75.6	0	2.51679	10.4766	1.61372	0.07777
75.7	0	2.52034	10.488	1.61548	0.07788
75.8	0	2.52373	10.4985	1.6171	0.07798
75.9	0	2.52662	10.5119	1.61916	0.07807
76	0	2.5303	10.5251	1.62119	0.07818
76.1	0	2.53358	10.5414	1.6237	0.07828
76.2	0	2.53686	10.5489	1.62486	0.07839
76.3	0	2.54015	10.5595	1.62649	0.07849
76.4	0	2.54353	10.5773	1.62924	0.07859
76.5	0	2.54713	10.5926	1.63159	0.0787
76.6	0	2.55011	10.6049	1.63348	0.0788
76.7	0	2.55378	10.6188	1.63563	0.07891
76.8	0	2.55703	10.6381	1.63859	0.07901
76.9	0	2.56011	10.6337	1.63791	0.0791
77	0	2.5636	10.6578	1.64163	0.07921
77.1	0	2.56679	10.6638	1.64256	0.07931
77.2	0	2.57044	10.6775	1.64466	0.07942
77.3	0	2.57345	10.6929	1.64703	0.07952
77.4	0	2.57702	10.708	1.64937	0.07963
77.5	0	2.58041	10.7255	1.65206	0.07973
77.6	0	2.58332	10.7277	1.6524	0.07982
77.7	0	2.58693	10.7518	1.65612	0.07993
77.8	0	2.59012	10.7531	1.65631	0.08003
77.9	0	2.59368	10.7706	1.65901	0.08014
78	0	2.59678	10.7847	1.66118	0.08024
78.1	0	2.60033	10.7948	1.66273	0.08035
78.2	0	2.60381	10.8117	1.66533	0.08045
78.3	0	2.60664	10.8221	1.66694	0.08054
78.4	0	2.6104	10.841	1.66986	0.08066
78.5	0	2.61358	10.8514	1.67146	0.08076
78.6	0	2.61705	10.8671	1.67387	0.08086
78.7	0	2.62017	10.872	1.67463	0.08096
78.8	0	2.62358	10.8927	1.67781	0.08107
78.9	0	2.62715	10.9001	1.67896	0.08118
79	0	2.62996	10.9153	1.68129	0.08126
79.1	0	2.6337	10.9246	1.68273	0.08138
79.2	0	2.63689	10.9396	1.68503	0.08148
79.3	0	2.64025	10.948	1.68633	0.08158
79.4	0	2.6435	10.961	1.68833	0.08168
79.5	0	2.64687	10.9705	1.6898	0.08179
79.6	0	2.65041	10.9967	1.69383	0.08189
79.7	0	2.65334	11.0073	1.69547	0.08199
79.8	0	2.65704	11.0205	1.6975	0.0821
79.9	0	2.66028	11.0411	1.70067	0.0822
80	0	2.66348	11.0389	1.70033	0.0823
80.1	0	2.66687	11.0625	1.70398	0.0824
80.2	0	2.67023	11.0608	1.7037	0.08251
80.3	0	2.67377	11.0815	1.70689	0.08262
80.4	0	2.67682	11.091	1.70835	0.08271
80.5	0	2.68039	11.1034	1.71027	0.08282
80.6	0	2.68367	11.1217	1.71309	0.08292
80.7	0	2.68676	11.1298	1.71434	0.08302
80.8	0	2.69022	11.1498	1.71741	0.08312
80.9	0	2.69354	11.1549	1.71819	0.08323
81	0	2.69699	11.1732	1.72102	0.08333
81.1	0	2.70017	11.1851	1.72286	0.08343
81.2	0	2.70366	11.1986	1.72493	0.08354
81.3	0	2.70705	11.2096	1.72663	0.08364
81.4	0	2.70999	11.2212	1.72842	0.08374
81.5	0	2.71361	11.2339	1.73038	0.08385
81.6	0	2.71686	11.2461	1.73224	0.08395
81.7	0	2.72026	11.2616	1.73464	0.08405
81.8	0	2.72353	11.272	1.73624	0.08415
81.9	0	2.72693	11.2934	1.73953	0.08426
82	0	2.73048	11.2984	1.7403	0.08437
82.1	0	2.73335	11.3151	1.74288	0.08446
82.2	0	2.73712	11.3268	1.74468	0.08457
82.3	0	2.74028	11.341	1.74686	0.08467
82.4	0	2.74351	11.3445	1.7474	0.08477
82.5	0	2.74692	11.3614	1.75	0.08488
82.6	0	2.7502	11.3726	1.75173	0.08498
82.7	0	2.75378	11.3892	1.75428	0.08509
82.8	0	2.75663	11.4007	1.75606	0.08518
82.9	0	2.76046	11.4192	1.75892	0.08529
83	0	2.76365	11.4352	1.76137	0.08539
83.1	0	2.76674	11.4385	1.76189	0.08549
83.2	0	2.77019	11.4593	1.76509	0.0856
83.3	0	2.77349	11.4641	1.76582	0.0857
83.4	0	2.77707	11.4825	1.76865	0.08581
83.5	0	2.78002	11.4891	1.76968	0.0859
83.6	0	2.78379	11.5079	1.77258	0.08602
83.7	0	2.78705	11.516	1.77382	0.08612
83.8	0	2.79008	11.5329	1.77643	0.08621
83.9	0	2.79362	11.5406	1.77761	0.08632
84	0	2.79689	11.556	1.77999	0.08642
84.1	0	2.80043	11.5721	1.78247	0.08653
84.2	0	2.80344	11.5795	1.78361	0.08662
84.3	0	2.80703	11.5914	1.78544	0.08673
84.4	0	2.8104	11.6109	1.78844	0.08684
84.5	0	2.81336	11.6173	1.78942	0.08693
84.6	0	2.81692	11.627	1.79091	0.08704
84.7	0	2.82023	11.6481	1.79417	0.08714
84.8	0	2.82362	11.6524	1.79483	0.08725
84.9	0	2.82681	11.6737	1.79811	0.08735
85	0	2.83027	11.6813	1.79928	0.08745
85.1	0	2.8337	11.7051	1.80296	0.08756
85.2	0	2.83668	11.7153	1.80451	0.08765
85.3	0	2.8403	11.7265	1.80624	0.08776
85.4	0	2.84362	11.7376	1.80796	0.08786
85.5	0	2.84686	11.7424	1.80869	0.08796
85.6	0	2.85026	11.7605	1.81148	0.08807
85.7	0	2.85355	11.7667	1.81244	0.08817
85.8	0	2.85712	11.7889	1.81586	0.08828
85.9	0	2.86009	11.796	1.81695	0.08837
86	0	2.86369	11.815	1.81988	0.08848
86.1	0	2.86707	11.8309	1.82232	0.08859
86.2	0	2.87007	11.8442	1.82437	0.08868
86.3	0	2.87361	11.8549	1.82602	0.08879
86.4	0	2.87674	11.8672	1.82792	0.08889
86.5	0	2.88043	11.8803	1.82993	0.089
86.6	0	2.8834	11.8861	1.83083	0.08909
86.7	0	2.88702	11.9004	1.83302	0.08921
86.8	0	2.89042	11.9102	1.83454	0.08931
86.9	0	2.89334	11.9191	1.8359	0.0894
87	0	2.89693	11.9382	1.83886	0.08951
87.1	0	2.90009	11.9513	1.84087	0.08961
87.2	0	2.90373	11.9653	1.84303	0.08972
87.3	0	2.90681	11.984	1.84591	0.08982
87.4	0	2.91036	11.9883	1.84657	0.08993
87.5	0	2.91378	12.0029	1.84882	0.09003
87.6	0	2.91673	12.0205	1.85153	0.09012
87.7	0	2.92037	12.0285	1.85276	0.09024
87.8	0	2.92347	12.0424	1.8549	0.09033
87.9	0	2.92703	12.0507	1.85618	0.09044
88	0	2.93017	12.0651	1.8584	0.09054
88.1	0	2.93362	12.0768	1.86019	0.09065
88.2	0	2.93701	12.0936	1.86278	0.09075
88.3	0	2.94003	12.1044	1.86446	0.09084
88.4	0	2.94372	12.1229	1.8673	0.09096
88.5	0	2.94688	12.1329	1.86884	0.09106
88.6	0	2.9502	12.1439	1.87054	0.09116
88.7	0	2.95351	12.1552	1.87227	0.09126
88.8	0	2.95687	12.1641	1.87366	0.09136
88.9	0	2.9604	12.1781	1.8758	0.09147
89	0	2.96337	12.1924	1.878	0.09156
89.1	0	2.96709	12.2054	1.88001	0.09168
89.2	0	2.97034	12.2178	1.88192	0.09178
89.3	0	2.97347	12.2276	1.88343	0.09188
89.4	0	2.97694	12.2442	1.88599	0.09198
89.5	0	2.98023	12.259	1.88827	0.09209
89.6	0	2.9837	12.2695	1.88988	0.09219
89.7	0	2.98678	12.2866	1.89251	0.09229
89.8	0	2.99034	12.2942	1.89368	0.0924
89.9	0	2.99373	12.3076	1.89576	0.0925
90	0	2.99666	12.3178	1.89733	0.09259
90.1	0	3.00028	12.3275	1.89882	0.0927
90.2	0	3.00353	12.3419	1.90104	0.09281
90.3	0	3.007	12.3531	1.90277	0.09291
90.4	0	3.01012	12.3737	1.90594	0.09301
90.5	0	3.01365	12.3824	1.90728	0.09312
90.6	0	3.01707	12.4002	1.91001	0.09322
90.7	0	3.01994	12.4047	1.91071	0.09331
90.8	0	3.02369	12.4245	1.91377	0.09343
90.9	0	3.02685	12.4329	1.91506	0.09353
91	0	3.03032	12.4413	1.91635	0.09363
91.1	0	3.03355	12.4578	1.91888	0.09373
91.2	0	3.03697	12.4651	1.92001	0.09384
91.3	0	3.04054	12.488	1.92354	0.09395
91.4	0	3.04329	12.4908	1.92397	0.09403
91.5	0	3.04713	12.5152	1.92773	0.09415
91.6	0	3.0502	12.5223	1.92882	0.09425
91.7	0	3.05356	12.5364	1.931	0.09435
91.8	0	3.05684	12.5446	1.93226	0.09445
91.9	0	3.0602	12.5593	1.93452	0.09456
92	0	3.06381	12.5745	1.93686	0.09467
92.1	0	3.06665	12.5772	1.93728	0.09476
92.2	0	3.07042	12.5959	1.94016	0.09487
92.3	0	3.07361	12.6058	1.94168	0.09497
92.4	0	3.07679	12.6209	1.94401	0.09507
92.5	0	3.08015	12.6313	1.94561	0.09517
92.6	0	3.08349	12.6496	1.94844	0.09528
92.7	0	3.08712	12.6628	1.95046	0.09539
92.8	0	3.09009	12.6784	1.95286	0.09548
92.9	0	3.09377	12.6879	1.95433	0.09559
93	0	3.09709	12.6991	1.95606	0.0957
93.1	0	3.10015	12.7092	1.95761	0.09579
93.2	0	3.10355	12.7179	1.95895	0.0959
93.3	0	3.10684	12.7348	1.96155	0.096
93.4	0	3.11036	12.7395	1.96227	0.09611
93.5	0	3.1135	12.7645	1.96614	0.0962
93.6	0	3.11693	12.7674	1.96658	0.09631
93.7	0	3.12043	12.7945	1.97075	0.09642
93.8	0	3.12334	12.7982	1.97132	0.09651
93.9	0	3.12697	12.8213	1.97488	0.09662
94	0	3.13024	12.8238	1.97526	0.09672
94.1	0	3.13355	12.839	1.9776	0.09682
94.2	0	3.13684	12.8493	1.97919	0.09692
94.3	0	3.1402	12.8569	1.98035	0.09703
94.4	0	3.14378	12.8754	1.98321	0.09714
94.5	0	3.14672	12.8803	1.98396	0.09723
94.6	0	3.15034	12.9014	1.98722	0.09734
94.7	0	3.15367	12.908	1.98824	0.09744
94.8	0	3.15691	12.9288	1.99144	0.09754
94.9	0	3.16026	12.9371	1.99271	0.09765
95	0	3.16351	12.9529	1.99515	0.09775
95.1	0	3.16713	12.9633	1.99674	0.09786
95.2	0	3.17003	12.9768	1.99882	0.09795
95.3	0	3.17371	12.9851	2.00011	0.09806
95.4	0	3.17696	12.9948	2.0016	0.09816
95.5	0	3.18012	13.0108	2.00407	0.09826
95.6	0	3.18362	13.0198	2.00546	0.09837
95.7	0	3.18679	13.0376	2.0082	0.09847
95.8	0	3.1904	13.0494	2.01001	0.09858
95.9	0	3.19342	13.0664	2.01263	0.09867
96	0	3.19702	13.0781	2.01443	0.09878
96.1	0	3.20033	13.0933	2.01677	0.09889
96.2	0	3.20334	13.0983	2.01755	0.09898
96.3	0	3.20694	13.118	2.02058	0.09909
96.4	0	3.21016	13.1199	2.02088	0.09919
96.5	0	3.21373	13.1311	2.02259	0.0993
96.6	0	3.21684	13.1494	2.02541	0.0994
96.7	0	3.22041	13.1592	2.02692	0.09951
96.8	0	3.2237	13.176	2.02952	0.09961
96.9	0	3.22669	13.1823	2.03048	0.0997
97	0	3.23033	13.2063	2.03418	0.09981
97.1	0	3.23357	13.2132	2.03524	0.09991
97.2	0	3.23695	13.2293	2.03772	0.10002
97.3	0	3.24013	13.2404	2.03944	0.10012
97.4	0	3.24364	13.2489	2.04075	0.10022
97.5	0	3.24707	13.2655	2.0433	0.10033
97.6	0	3.24995	13.2693	2.04389	0.10042
97.7	0	3.25368	13.2895	2.047	0.10053
97.8	0	3.25691	13.2984	2.04836	0.10063
97.9	0	3.26014	13.3103	2.05019	0.10073
98	0	3.26352	13.3236	2.05225	0.10084
98.1	0	3.26687	13.3368	2.05428	0.10094
98.2	0	3.27045	13.3537	2.05688	0.10105
98.3	0	3.27346	13.3601	2.05787	0.10115
98.4	0	3.27712	13.3771	2.06049	0.10126
98.5	0	3.2804	13.3845	2.06162	0.10136
98.6	0	3.28341	13.395	2.06325	0.10145
98.7	0	3.28691	13.41	2.06556	0.10156
98.8	0	3.29013	13.4233	2.06761	0.10166
98.9	0	3.29376	13.4329	2.06908	0.10177
99	0	3.2968	13.4566	2.07274	0.10187
99.1	0	3.30036	13.4628	2.07369	0.10198
99.2	0	3.30375	13.4826	2.07674	0.10208
99.3	0	3.30664	13.489	2.07772	0.10217
99.4	0	3.31027	13.5055	2.08026	0.10228
99.5	0	3.31346	13.5137	2.08153	0.10238
99.6	0	3.31703	13.5224	2.08287	0.10249
99.7	0	3.32012	13.5361	2.08498	0.10259
99.8	0	3.32364	13.5433	2.08609	0.1027
99.9	0	3.32714	13.5661	2.0896	0.1028
100	0	3.32995	13.5685	2.08997	0.10289
100.1	0	3.33377	13.5919	2.09357	0.10301
100.2	0	3.33693	13.6013	2.09502	0.10311
100.3	0	3.34035	13.6149	2.09711	0.10321
100.4	0	3.34351	13.6271	2.099	0.10331
100.5	0	3.34687	13.636	2.10037	0.10341
100.6	0	3.35047	13.6549	2.10328	0.10353
100.7	0	3.35334	13.6558	2.10342	0.10361
100.8	0	3.35705	13.6733	2.10611	0.10373
100.9	0	3.36027	13.6773	2.10672	0.10383
101	0	3.36357	13.6948	2.10942	0.10393
101.1	0	3.36684	13.7078	2.11142	0.10403
101.2	0	3.37015	13.7219	2.1136	0.10413
101.3	0	3.37373	13.7355	2.11568	0.10424
101.4	0	3.37669	13.7481	2.11764	0.10434
101.5	0	3.3804	13.7637	2.12003	0.10445
101.6	0	3.38362	13.7764	2.12199	0.10455
101.7	0	3.38681	13.7811	2.12271	0.10465
101.8	0	3.39019	13.794	2.12471	0.10475
101.9	0	3.39354	13.8116	2.12741	0.10486
102	0	3.39711	13.8202	2.12874	0.10497
102.1	0	3.40017	13.8323	2.1306	0.10506
102.2	0	3.40371	13.8424	2.13215	0.10517
102.3	0	3.40704	13.854	2.13395	0.10527
102.4	0	3.41007	13.8762	2.13736	0.10537
102.5	0	3.41356	13.8794	2.13786	0.10548
102.6	0	3.41687	13.9078	2.14223	0.10558
102.7	0	3.42032	13.905	2.14181	0.10568
102.8	0	3.42354	13.9251	2.14489	0.10578
102.9	0	3.42693	13.9243	2.14477	0.10589
103	0	3.43035	13.9468	2.14824	0.10599
103.1	0	3.43331	13.9513	2.14893	0.10609
103.2	0	3.43695	13.972	2.15213	0.1062
103.3	0	3.44022	13.98	2.15336	0.1063
103.4	0	3.44359	13.9936	2.15544	0.1064
103.5	0	3.44687	14.0094	2.15788	0.1065
103.6	0	3.45026	14.0206	2.15961	0.10661
103.7	0	3.45382	14.0374	2.1622	0.10672
103.8	0	3.45667	14.0431	2.16307	0.10681
103.9	0	3.46044	14.0608	2.1658	0.10692
104	0	3.46363	14.0638	2.16626	0.10702
104.1	0	3.46684	14.0763	2.16819	0.10712
104.2	0	3.47026	14.0927	2.17072	0.10723
104.3	0	3.4735	14.1006	2.17193	0.10733
104.4	0	3.4771	14.117	2.17446	0.10744
104.5	0	3.47997	14.1259	2.17582	0.10753
104.6	0	3.48379	14.1441	2.17862	0.10764
104.7	0	3.487	14.1536	2.18009	0.10774
104.8	0	3.49007	14.1699	2.1826	0.10784
104.9	0	3.49354	14.1781	2.18387	0.10795
105	0	3.49684	14.1933	2.18621	0.10805
105.1	0	3.50037	14.2003	2.18728	0.10816
105.2	0	3.50335	14.2173	2.18991	0.10825
105.3	0	3.50711	14.2256	2.19119	0.10837
105.4	0	3.5104	14.2409	2.19355	0.10847
105.5	0	3.51341	14.2508	2.19506	0.10856
105.6	0	3.51697	14.2693	2.19792	0.10867
105.7	0	3.52021	14.2786	2.19935	0.10877
105.8	0	3.52372	14.2868	2.20061	0.10888
105.9	0	3.5268	14.3061	2.20359	0.10897
106	0	3.53035	14.3079	2.20387	0.10908
106.1	0	3.53377	14.3323	2.20762	0.10919
106.2	0	3.53669	14.3338	2.20784	0.10928
106.3	0	3.54026	14.3496	2.21028	0.10939
106.4	0	3.54358	14.3568	2.2114	0.10949
106.5	0	3.54692	14.3725	2.2138	0.1096
106.6	0	3.55015	14.3866	2.21598	0.1097
106.7	0	3.55356	14.3971	2.2176	0.1098
106.8	0	3.55705	14.4197	2.22108	0.10991
106.9	0	3.56004	14.4224	2.2215	0.11
107	0	3.56367	14.4437	2.22478	0.11011
107.1	0	3.56694	14.4476	2.22537	0.11021
107.2	0	3.57017	14.4627	2.2277	0.11031
107.3	0	3.57361	14.4662	2.22825	0.11042
107.4	0	3.57688	14.4807	2.23048	0.11052
107.5	0	3.58048	14.4934	2.23243	0.11063
107.6	0	3.58345	14.5089	2.23482	0.11072
107.7	0	3.58701	14.5255	2.23738	0.11083
107.8	0	3.59042	14.538	2.23931	0.11094
107.9	0	3.59339	14.5523	2.24151	0.11103
108	0	3.59694	14.5615	2.24292	0.11114
108.1	0	3.60007	14.5759	2.24513	0.11124
108.2	0	3.60377	14.5831	2.24626	0.11135
108.3	0	3.60675	14.6007	2.24896	0.11144
108.4	0	3.61031	14.6027	2.24927	0.11155
108.5	0	3.61375	14.6232	2.25242	0.11166
108.6	0	3.61666	14.6214	2.25215	0.11175
108.7	0	3.62031	14.6475	2.25618	0.11186
108.8	0	3.62347	14.6521	2.25688	0.11196
108.9	0	3.62704	14.6699	2.25961	0.11207
109	0	3.63016	14.6862	2.26214	0.11217
109.1	0	3.63367	14.6959	2.26362	0.11228
109.2	0	3.63713	14.7125	2.26619	0.11238
109.3	0	3.64005	14.7156	2.26665	0.11247
109.4	0	3.64372	14.7336	2.26943	0.11259
109.5	0	3.64685	14.7348	2.26962	0.11268
109.6	0	3.65033	14.7498	2.27193	0.11279
109.7	0	3.6535	14.7645	2.27419	0.11289
109.8	0	3.65692	14.7762	2.276	0.11299
109.9	0	3.66037	14.7948	2.27886	0.1131
110	0	3.66336	14.8068	2.28071	0.11319
110.1	0	3.66706	14.8227	2.28315	0.11331
110.2	0	3.67027	14.8325	2.28466	0.11341
110.3	0	3.6735	14.8441	2.28646	0.11351
110.4	0	3.67686	14.8529	2.28781	0.11361
110.5	0	3.6802	14.8664	2.28989	0.11371
110.6	0	3.6837	14.873	2.29091	0.11382
110.7	0	3.68674	14.8877	2.29316	0.11392
110.8	0	3.69041	14.8985	2.29482	0.11403
110.9	0	3.69368	14.9123	2.29695	0.11413
111	0	3.69677	14.9231	2.29863	0.11423
111.1	0	3.70027	14.9386	2.30101	0.11433
111.2	0	3.70356	14.9566	2.30379	0.11444
111.3	0	3.70704	14.966	2.30522	0.11454
111.4	0	3.71015	14.9826	2.30779	0.11464
111.5	0	3.71369	14.9849	2.30813	0.11475
111.6	0	3.71705	15.0005	2.31054	0.11485
111.7	0	3.71996	15.0085	2.31178	0.11494
111.8	0	3.72363	15.023	2.314	0.11506
111.9	0	3.72685	15.0346	2.3158	0.11516
112	0	3.73032	15.0429	2.31707	0.11526
112.1	0	3.73347	15.0628	2.32015	0.11536
112.2	0	3.73696	15.0706	2.32135	0.11547
112.3	0	3.7404	15.0919	2.32461	0.11557
112.4	0	3.74326	15.0969	2.3254	0.11566
112.5	0	3.74705	15.1148	2.32815	0.11578
112.6	0	3.75022	15.1203	2.32899	0.11588
112.7	0	3.75362	15.1339	2.33109	0.11598
112.8	0	3.75691	15.144	2.33265	0.11608
112.9	0	3.76027	15.1533	2.33408	0.11619
113	0	3.76387	15.1658	2.336	0.1163
113.1	0	3.76665	15.1771	2.33774	0.11639
113.2	0	3.77047	15.1969	2.3408	0.1165
113.3	0	3.77357	15.2073	2.34239	0.1166
113.4	0	3.77685	15.2205	2.34443	0.1167
113.5	0	3.78015	15.2324	2.34626	0.1168
113.6	0	3.78352	15.2443	2.3481	0.11691
113.7	0	3.78712	15.2564	2.34996	0.11702
113.8	0	3.78997	15.2657	2.35139	0.11711
113.9	0	3.79377	15.2779	2.35328	0.11722
114	0	3.79698	15.29	2.35514	0.11732
114.1	0	3.80012	15.3021	2.357	0.11742
114.2	0	3.8035	15.3107	2.35832	0.11752
114.3	0	3.80679	15.3346	2.362	0.11763
114.4	0	3.81044	15.3369	2.36235	0.11774
114.5	0	3.81345	15.3592	2.3658	0.11783
114.6	0	3.81709	15.367	2.36699	0.11794
114.7	0	3.82045	15.3797	2.36894	0.11805
114.8	0	3.82345	15.385	2.36977	0.11814
114.9	0	3.82688	15.4032	2.37257	0.11825
115	0	3.83022	15.4094	2.37352	0.11835
115.1	0	3.83364	15.421	2.37531	0.11845
115.2	0	3.83684	15.4367	2.37774	0.11855
115.3	0	3.84023	15.4446	2.37895	0.11866
115.4	0	3.84373	15.4714	2.38307	0.11877
115.5	0	3.84669	15.4729	2.38331	0.11886
115.6	0	3.85034	15.4922	2.38628	0.11897
115.7	0	3.85358	15.4998	2.38745	0.11907
115.8	0	3.85688	15.5111	2.38919	0.11917
115.9	0	3.86019	15.5197	2.39052	0.11928
116	0	3.86352	15.5269	2.39163	0.11938
116.1	0	3.86711	15.5457	2.39451	0.11949
116.2	0	3.87002	15.5578	2.39638	0.11958
116.3	0	3.8737	15.5712	2.39845	0.11969
116.4	0	3.87703	15.5823	2.40015	0.1198
116.5	0	3.88019	15.5992	2.40276	0.11989
116.6	0	3.8836	15.6078	2.40408	0.12
116.7	0	3.8868	15.6174	2.40557	0.1201
116.8	0	3.89048	15.6328	2.40793	0.12021
116.9	0	3.89338	15.6426	2.40944	0.1203
117	0	3.89704	15.6536	2.41114	0.12041
117.1	0	3.90032	15.6674	2.41327	0.12052
117.2	0	3.90341	15.6688	2.41348	0.12061
117.3	0	3.90695	15.6868	2.41625	0.12072
117.4	0	3.91011	15.7029	2.41874	0.12082
117.5	0	3.91371	15.7147	2.42054	0.12093
117.6	0	3.91676	15.7285	2.42268	0.12102
117.7	0	3.92038	15.7376	2.42408	0.12114
117.8	0	3.92366	15.7576	2.42715	0.12124
117.9	0	3.92666	15.7679	2.42874	0.12133
118	0	3.93032	15.7797	2.43056	0.12144
118.1	0	3.93349	15.7867	2.43164	0.12154
118.2	0	3.93705	15.7985	2.43346	0.12165
118.3	0	3.94021	15.8108	2.43535	0.12175
118.4	0	3.94374	15.8181	2.43648	0.12186
118.5	0	3.94705	15.8367	2.43934	0.12196
118.6	0	3.94998	15.8421	2.44017	0.12205
118.7	0	3.95366	15.8668	2.44398	0.12216
118.8	0	3.95691	15.8747	2.4452	0.12226
118.9	0	3.96024	15.8901	2.44757	0.12237
119	0	3.96349	15.8984	2.44885	0.12247
119.1	0	3.96694	15.9052	2.44989	0.12257
119.2	0	3.9704	15.9223	2.45253	0.12268
119.3	0	3.9733	15.9248	2.45292	0.12277
119.4	0	3.97699	15.945	2.45602	0.12288
119.5	0	3.9803	15.952	2.4571	0.12299
119.6	0	3.98346	15.9658	2.45923	0.12308
119.7	0	3.98685	15.9844	2.46209	0.12319
119.8	0	3.99021	15.9962	2.46392	0.12329
119.9	0	3.99376	16.0071	2.46559	0.1234
120	0	3.99679	16.0253	2.4684	0.1235
120.1	0	4.00043	16.0318	2.46939	0.12361
120.2	0	4.00374	16.0455	2.47151	0.12371
120.3	0	4.00673	16.0506	2.47228	0.1238
120.4	0	4.01026	16.0647	2.47445	0.12391
120.5	0	4.01343	16.0692	2.47515	0.12401
120.6	0	4.0171	16.083	2.47728	0.12412
120.7	0	4.02013	16.0984	2.47966	0.12422
120.8	0	4.02369	16.1127	2.48186	0.12433
120.9	0	4.02711	16.1203	2.48303	0.12443
121	0	4.02994	16.1292	2.4844	0.12452
121.1	0	4.03364	16.1498	2.48758	0.12463
121.2	0	4.03682	16.1587	2.48894	0.12473
121.3	0	4.04031	16.1711	2.49086	0.12484
121.4	0	4.04344	16.1833	2.49273	0.12494
121.5	0	4.04698	16.1929	2.49421	0.12505
121.6	0	4.0505	16.208	2.49653	0.12516
121.7	0	4.05329	16.2101	2.49686	0.12524
121.8	0	4.05707	16.2338	2.50051	0.12536
121.9	0	4.06027	16.2471	2.50255	0.12546
122	0	4.06366	16.2619	2.50484	0.12556
122.1	0	4.06684	16.2673	2.50567	0.12566
122.2	0	4.07024	16.2827	2.50804	0.12577
122.3	0	4.07379	16.2952	2.50997	0.12588
122.4	0	4.07666	16.3016	2.51095	0.12596
122.5	0	4.08041	16.3108	2.51237	0.12608
122.6	0	4.08359	16.3334	2.51584	0.12618
122.7	0	4.08689	16.3381	2.51658	0.12628
122.8	0	4.09019	16.3556	2.51926	0.12638
122.9	0	4.09345	16.3696	2.52143	0.12648
123	0	4.09706	16.3769	2.52255	0.12659
123.1	0	4.10004	16.3939	2.52516	0.12669
123.2	0	4.1037	16.3991	2.52597	0.1268
123.3	0	4.107	16.4165	2.52865	0.1269
123.4	0	4.11009	16.4197	2.52914	0.127
123.5	0	4.11357	16.4365	2.53173	0.1271
123.6	0	4.11693	16.4467	2.5333	0.12721
123.7	0	4.1204	16.4577	2.535	0.12732
123.8	0	4.12354	16.4705	2.53697	0.12741
123.9	0	4.12703	16.477	2.53798	0.12752
124	0	4.13037	16.4985	2.54127	0.12762
124.1	0	4.13338	16.5039	2.54211	0.12772
124.2	0	4.13691	16.5263	2.54557	0.12783
124.3	0	4.1402	16.5361	2.54707	0.12793
124.4	0	4.14362	16.5481	2.54893	0.12803
124.5	0	4.14687	16.5584	2.55051	0.12813
124.6	0	4.15027	16.5688	2.5521	0.12824
124.7	0	4.15374	16.5831	2.55432	0.12835
124.8	0	4.15663	16.5881	2.55507	0.12843
124.9	0	4.1603	16.6006	2.55701	0.12855
125	0	4.16354	16.6111	2.55863	0.12865
125.1	0	4.16689	16.6251	2.56078	0.12875
125.2	0	4.17025	16.6391	2.56294	0.12886
125.3	0	4.17357	16.6584	2.56591	0.12896
125.4	0	4.17715	16.6631	2.56663	0.12907
125.5	0	4.18004	16.6797	2.56918	0.12916
125.6	0	4.18378	16.6881	2.57049	0.12927
125.7	0	4.18697	16.6978	2.57198	0.12937
125.8	0	4.19014	16.7106	2.57394	0.12947
125.9	0	4.19359	16.7249	2.57615	0.12958
126	0	4.19684	16.7381	2.57818	0.12968
126.1	0	4.20043	16.7476	2.57965	0.12979
126.2	0	4.20334	16.762	2.58187	0.12988
126.3	0	4.20714	16.7722	2.58344	0.13
126.4	0	4.21034	16.7907	2.58629	0.13009
126.5	0	4.21337	16.7963	2.58715	0.13019
126.6	0	4.21686	16.8122	2.5896	0.1303
126.7	0	4.22016	16.8163	2.59023	0.1304
126.8	0	4.2237	16.8305	2.59241	0.13051
126.9	0	4.2267	16.8463	2.59486	0.1306
127	0	4.23042	16.8508	2.59554	0.13071
127.1	0	4.23376	16.8752	2.59931	0.13082
127.2	0	4.23672	16.8748	2.59924	0.13091
127.3	0	4.24032	16.8983	2.60286	0.13102
127.4	0	4.24356	16.9087	2.60447	0.13112
127.5	0	4.247	16.9195	2.60612	0.13123
127.6	0	4.25014	16.9269	2.60727	0.13132
127.7	0	4.2537	16.9404	2.60935	0.13143
127.8	0	4.2571	16.9568	2.61188	0.13154
127.9	0	4.26003	16.9606	2.61246	0.13163
128	0	4.2636	16.9807	2.61556	0.13174
128.1	0	4.26691	16.9795	2.61538	0.13184
128.2	0	4.27022	17.0039	2.61913	0.13194
128.3	0	4.2735	17.0165	2.62107	0.13205
128.4	0	4.27688	17.0242	2.62226	0.13215
128.5	0	4.28037	17.0422	2.62503	0.13226
128.6	0	4.28335	17.0531	2.6267	0.13235
128.7	0	4.287	17.0597	2.62773	0.13246
128.8	0	4.29032	17.0783	2.63059	0.13257
128.9	0	4.29348	17.0782	2.63056	0.13266
129	0	4.29696	17.0911	2.63256	0.13277
129.1	0	4.30021	17.1008	2.63406	0.13287
129.2	0	4.30381	17.1182	2.63674	0.13298
129.3	0	4.30677	17.1299	2.63854	0.13307
129.4	0	4.31034	17.1429	2.64054	0.13318
129.5	0	4.31377	17.1589	2.64301	0.13329
129.6	0	4.3167	17.1663	2.64415	0.13338
129.7	0	4.32029	17.1806	2.64635	0.13349
129.8	0	4.32341	17.1904	2.64786	0.13359
129.9	0	4.32708	17.2051	2.65013	0.1337
130	0	4.33009	17.2139	2.65148	0.13379
130.1	0	4.33365	17.2216	2.65265	0.1339
130.2	0	4.3371	17.2404	2.65556	0.13401
130.3	0	4.33998	17.2444	2.65616	0.1341
130.4	0	4.34365	17.2647	2.6593	0.13421
130.5	0	4.34679	17.2755	2.66097	0.13431
130.6	0	4.35034	17.2868	2.66271	0.13442
130.7	0	4.3535	17.3018	2.66501	0.13452
130.8	0	4.35699	17.3132	2.66677	0.13463
130.9	0	4.36046	17.3258	2.6687	0.13473
131	0	4.36338	17.33	2.66935	0.13482
131.1	0	4.36706	17.3464	2.67189	0.13494
131.2	0	4.37019	17.3509	2.67258	0.13503
131.3	0	4.37364	17.3658	2.67487	0.13514
131.4	0	4.37685	17.3816	2.6773	0.13524
131.5	0	4.38023	17.3955	2.67945	0.13534
131.6	0	4.38369	17.4075	2.6813	0.13545
131.7	0	4.38674	17.421	2.68338	0.13555
131.8	0	4.3904	17.4349	2.68552	0.13566
131.9	0	4.39361	17.4417	2.68656	0.13576
132	0	4.3968	17.4487	2.68765	0.13586
132.1	0	4.40018	17.4604	2.68944	0.13596
132.2	0	4.40353	17.4776	2.69209	0.13606
132.3	0	4.40704	17.4831	2.69294	0.13617
132.4	0	4.41008	17.5023	2.6959	0.13627
132.5	0	4.41374	17.5123	2.69744	0.13638
132.6	0	4.41703	17.5255	2.69947	0.13648
132.7	0	4.42007	17.5356	2.70103	0.13657
132.8	0	4.42363	17.5492	2.70311	0.13668
132.9	0	4.42691	17.5629	2.70522	0.13679
133	0	4.43034	17.568	2.70601	0.13689
133.1	0	4.4335	17.5895	2.70933	0.13699
133.2	0	4.43699	17.5892	2.70929	0.1371
133.3	0	4.44041	17.605	2.71172	0.1372
133.4	0	4.44329	17.6113	2.71269	0.13729
133.5	0	4.44698	17.6323	2.71592	0.13741
133.6	0	4.45022	17.642	2.71742	0.13751
133.7	0	4.45362	17.6539	2.71924	0.13761
133.8	0	4.45681	17.6688	2.72155	0.13771
133.9	0	4.46026	17.6807	2.72338	0.13782
134	0	4.46376	17.6954	2.72564	0.13792
134.1	0	4.46659	17.702	2.72665	0.13801
134.2	0	4.47042	17.7172	2.72899	0.13813
134.3	0	4.47359	17.7224	2.72981	0.13823
134.4	0	4.47693	17.7324	2.73134	0.13833
134.5	0	4.48024	17.7485	2.73382	0.13843
134.6	0	4.48359	17.7575	2.73521	0.13854
134.7	0	4.48718	17.7715	2.73736	0.13865
134.8	0	4.48998	17.7828	2.73911	0.13873
134.9	0	4.49381	17.805	2.74253	0.13885
135	0	4.49693	17.8112	2.74348	0.13895
135.1	0	4.50018	17.8228	2.74527	0.13905
135.2	0	4.50351	17.8358	2.74726	0.13915
135.3	0	4.50683	17.8434	2.74843	0.13926
135.4	0	4.51045	17.8519	2.74974	0.13937
135.5	0	4.51335	17.8625	2.75138	0.13946
135.6	0	4.5171	17.8766	2.75355	0.13957
135.7	0	4.52033	17.8849	2.75482	0.13967
135.8	0	4.52342	17.9011	2.75732	0.13977
135.9	0	4.52682	17.9109	2.75884	0.13987
136	0	4.53013	17.9317	2.76203	0.13998
136.1	0	4.53375	17.9392	2.76319	0.14009
136.2	0	4.53681	17.9552	2.76566	0.14018
136.3	0	4.54041	17.9642	2.76704	0.14029
136.4	0	4.54378	17.9779	2.76915	0.1404
136.5	0	4.54676	17.9836	2.77003	0.14049
136.6	0	4.55024	17.9976	2.77218	0.1406
136.7	0	4.55355	18.0126	2.7745	0.1407
136.8	0	4.55696	18.0159	2.775	0.1408
136.9	0	4.56019	18.0301	2.7772	0.1409
137	0	4.56354	18.0422	2.77906	0.14101
137.1	0	4.5671	18.0615	2.78203	0.14112
137.2	0	4.57002	18.0653	2.78262	0.14121
137.3	0	4.57368	18.0803	2.78492	0.14132
137.4	0	4.57694	18.0963	2.78738	0.14142
137.5	0	4.58018	18.1005	2.78805	0.14152
137.6	0	4.58354	18.1159	2.79042	0.14163
137.7	0	4.58682	18.1196	2.79098	0.14173
137.8	0	4.59043	18.145	2.79489	0.14184
137.9	0	4.59336	18.1466	2.79515	0.14193
138	0	4.59703	18.1652	2.798	0.14204
138.1	0	4.60037	18.18	2.80029	0.14215
138.2	0	4.60351	18.1886	2.80161	0.14224
138.3	0	4.60697	18.203	2.80382	0.14235
138.4	0	4.61013	18.2108	2.80502	0.14245
138.5	0	4.61382	18.2264	2.80742	0.14256
138.6	0	4.61675	18.2295	2.80791	0.14265
138.7	0	4.62037	18.2367	2.80902	0.14276
138.8	0	4.62364	18.2503	2.81112	0.14287
138.9	0	4.62675	18.2638	2.81319	0.14296
139	0	4.6303	18.2747	2.81488	0.14307
139.1	0	4.63345	18.2921	2.81754	0.14317
139.2	0	4.63705	18.3061	2.81971	0.14328
139.3	0	4.64011	18.3151	2.8211	0.14337
139.4	0	4.64367	18.3267	2.82288	0.14348
139.5	0	4.64702	18.3406	2.82502	0.14359
139.6	0	4.64999	18.35	2.82647	0.14368
139.7	0	4.65368	18.3606	2.8281	0.14379
139.8	0	4.65686	18.3695	2.82948	0.14389
139.9	0	4.66036	18.3787	2.83089	0.144
140	0	4.66355	18.4004	2.83423	0.1441
140.1	0	4.66702	18.4055	2.83502	0.14421
140.2	0	4.67038	18.4229	2.83769	0.14431
140.3	0	4.67334	18.4328	2.83922	0.1444
140.4	0	4.67698	18.4455	2.84118	0.14451
140.5	0	4.68027	18.4628	2.84384	0.14461
140.6	0	4.68354	18.4655	2.84426	0.14472
140.7	0	4.68679	18.4806	2.84658	0.14482
140.8	0	4.69027	18.4888	2.84785	0.14492
140.9	0	4.69374	18.5065	2.85057	0.14503
141	0	4.69665	18.5132	2.85161	0.14512
141.1	0	4.70037	18.5277	2.85385	0.14524
141.2	0	4.70363	18.5344	2.85488	0.14534
141.3	0	4.70677	18.5507	2.85739	0.14543
141.4	0	4.71021	18.5653	2.85963	0.14554
141.5	0	4.71348	18.5727	2.86077	0.14564
141.6	0	4.7171	18.5859	2.8628	0.14575
141.7	0	4.72016	18.5963	2.8644	0.14585
141.8	0	4.72375	18.6093	2.86641	0.14596
141.9	0	4.72713	18.6192	2.86794	0.14606
142	0	4.73001	18.6306	2.8697	0.14615
142.1	0	4.73363	18.6413	2.87134	0.14626
142.2	0	4.73679	18.6515	2.8729	0.14636
142.3	0	4.7404	18.6657	2.87509	0.14647
142.4	0	4.74348	18.683	2.87776	0.14657
142.5	0	4.747	18.691	2.879	0.14668
142.6	0	4.75046	18.7071	2.88147	0.14678
142.7	0	4.7533	18.7135	2.88246	0.14687
142.8	0	4.75699	18.7297	2.88496	0.14699
142.9	0	4.76012	18.745	2.88731	0.14708
143	0	4.76364	18.7478	2.88774	0.14719
143.1	0	4.76679	18.7639	2.89022	0.14729
143.2	0	4.77027	18.7668	2.89067	0.1474
143.3	0	4.77383	18.7873	2.89382	0.14751
143.4	0	4.77662	18.7949	2.895	0.14759
143.5	0	4.78043	18.8114	2.89753	0.14771
143.6	0	4.78363	18.8254	2.8997	0.14781
143.7	0	4.78697	18.8365	2.90141	0.14791
143.8	0	4.79019	18.8504	2.90355	0.14801
143.9	0	4.79352	18.8569	2.90454	0.14811
144	0	4.79713	18.8731	2.90704	0.14823
144.1	0	4.80003	18.8765	2.90757	0.14832
144.2	0	4.80371	18.8927	2.91006	0.14843
144.3	0	4.80697	18.9034	2.91171	0.14853
144.4	0	4.81017	18.9169	2.91378	0.14863
144.5	0	4.81351	18.927	2.91535	0.14873
144.6	0	4.8168	18.942	2.91766	0.14883
144.7	0	4.82036	18.9488	2.9187	0.14894
144.8	0	4.82338	18.9638	2.921	0.14904
144.9	0	4.82705	18.9789	2.92333	0.14915
145	0	4.83035	18.9856	2.92437	0.14925
145.1	0	4.83343	18.9941	2.92568	0.14935
145.2	0	4.8369	19.0081	2.92784	0.14945
145.3	0	4.84023	19.0215	2.9299	0.14956
145.4	0	4.84375	19.0271	2.93076	0.14967
145.5	0	4.84687	19.0469	2.93381	0.14976
145.6	0	4.85033	19.053	2.93475	0.14987
145.7	0	4.85373	19.0741	2.93801	0.14997
145.8	0	4.85669	19.0818	2.93919	0.15007
145.9	0	4.86027	19.0917	2.94071	0.15018
146	0	4.86355	19.102	2.94231	0.15028
146.1	0	4.86694	19.1167	2.94457	0.15038
146.2	0	4.87025	19.1284	2.94637	0.15048
146.3	0	4.87358	19.1297	2.94657	0.15059
146.4	0	4.87705	19.1482	2.94942	0.15069
146.5	0	4.87998	19.1566	2.95071	0.15079
146.6	0	4.88365	19.1778	2.95398	0.1509
146.7	0	4.8869	19.1833	2.95482	0.151
146.8	0	4.89018	19.199	2.95724	0.1511
146.9	0	4.89356	19.2136	2.95949	0.15121
147	0	4.8969	19.2222	2.96081	0.15131
147.1	0	4.90049	19.2364	2.96301	0.15142
147.2	0	4.90338	19.2424	2.96392	0.15151
147.3	0	4.90716	19.2565	2.9661	0.15163
147.4	0	4.9103	19.2657	2.96751	0.15172
147.5	0	4.91344	19.2792	2.96959	0.15182
147.6	0	4.91692	19.2909	2.9714	0.15193
147.7	0	4.92016	19.3011	2.97297	0.15203
147.8	0	4.92379	19.3144	2.97501	0.15214
147.9	0	4.92667	19.3302	2.97746	0.15223
148	0	4.93045	19.343	2.97942	0.15235
148.1	0	4.93368	19.3539	2.98111	0.15244
148.2	0	4.93666	19.3643	2.98271	0.15254
148.3	0	4.94023	19.3744	2.98425	0.15265
148.4	0	4.94349	19.3873	2.98624	0.15275
148.5	0	4.947	19.3938	2.98724	0.15286
148.6	0	4.95007	19.4054	2.98904	0.15295
148.7	0	4.95371	19.4159	2.99064	0.15306
148.8	0	4.95709	19.4359	2.99373	0.15317
148.9	0	4.96008	19.4453	2.99517	0.15326
149	0	4.96367	19.4616	2.99768	0.15337
149.1	0	4.96694	19.4751	2.99977	0.15347
149.2	0	4.97032	19.4783	3.00027	0.15358
149.3	0	4.97348	19.4901	3.00208	0.15367
149.4	0	4.97696	19.5045	3.0043	0.15378
149.5	0	4.98042	19.5182	3.00641	0.15389
149.6	0	4.98336	19.5214	3.00689	0.15398
149.7	0	4.98701	19.5426	3.01016	0.15409
149.8	0	4.99027	19.5518	3.01158	0.15419
149.9	0	4.99353	19.5601	3.01286	0.15429
150	0	4.99685	19.5788	3.01575	0.1544
150.1	0	5.00016	19.5847	3.01665	0.1545
150.2	0	5.00372	19.6013	3.01921	0.15461
150.3	0	5.00671	19.6082	3.02027	0.1547
150.4	0	5.01036	19.6289	3.02346	0.15481
150.5	0	5.01371	19.6349	3.02438	0.15492
150.6	0	5.01677	19.645	3.02594	0.15501
150.7	0	5.02029	19.653	3.02717	0.15512
150.8	0	5.02353	19.6641	3.02888	0.15522
150.9	0	5.02712	19.6821	3.03165	0.15533
151	0	5.03014	19.6928	3.03329	0.15543
151.1	0	5.03366	19.706	3.03533	0.15553
151.2	0	5.03709	19.7169	3.03702	0.15564
151.3	0	5.04001	19.7304	3.03909	0.15573
151.4	0	5.04361	19.7378	3.04024	0.15584
151.5	0	5.04675	19.7534	3.04264	0.15594
151.6	0	5.05043	19.7567	3.04314	0.15605
151.7	0	5.05344	19.7761	3.04613	0.15615
151.8	0	5.05696	19.7803	3.04678	0.15625
151.9	0	5.06042	19.7992	3.04969	0.15636
152	0	5.06328	19.8035	3.05036	0.15645
152.1	0	5.06699	19.8222	3.05324	0.15656
152.2	0	5.07015	19.8354	3.05526	0.15666
152.3	0	5.07367	19.8447	3.0567	0.15677
152.4	0	5.07685	19.8607	3.05916	0.15687
152.5	0	5.08029	19.8644	3.05973	0.15698
152.6	0	5.08377	19.8798	3.0621	0.15708
152.7	0	5.08673	19.8881	3.06339	0.15717
152.8	0	5.09038	19.902	3.06552	0.15729
152.9	0	5.09356	19.9156	3.06762	0.15738
153	0	5.09695	19.9237	3.06887	0.15749
153.1	0	5.10018	19.9408	3.0715	0.15759
153.2	0	5.10357	19.949	3.07277	0.15769
153.3	0	5.10702	19.969	3.07585	0.1578
153.4	0	5.11007	19.9748	3.07673	0.1579
153.5	0	5.11374	19.9901	3.07909	0.15801
153.6	0	5.11694	19.9996	3.08056	0.15811
153.7	0	5.12011	20.0068	3.08167	0.15821
153.8	0	5.12355	20.0213	3.0839	0.15831
153.9	0	5.12684	20.0303	3.08528	0.15841
154	0	5.13036	20.043	3.08724	0.15852
154.1	0	5.13342	20.0517	3.08859	0.15862
154.2	0	5.13707	20.0709	3.09155	0.15873
154.3	0	5.14042	20.0793	3.09283	0.15883
154.4	0	5.1434	20.0922	3.09483	0.15892
154.5	0	5.14698	20.1031	3.09649	0.15904
154.6	0	5.15024	20.1163	3.09853	0.15914
154.7	0	5.15366	20.1246	3.09981	0.15924
154.8	0	5.15685	20.1412	3.10237	0.15934
154.9	0	5.1603	20.1452	3.10299	0.15945
155	0	5.16375	20.1622	3.1056	0.15955
155.1	0	5.16661	20.1668	3.10631	0.15964
155.2	0	5.17035	20.1874	3.10948	0.15976
155.3	0	5.17353	20.1983	3.11116	0.15986
155.4	0	5.17693	20.2067	3.11245	0.15996
155.5	0	5.18016	20.2186	3.11429	0.16006
155.6	0	5.18359	20.2312	3.11623	0.16017
155.7	0	5.18709	20.2445	3.11828	0.16027
155.8	0	5.18993	20.2551	3.11992	0.16036
155.9	0	5.19378	20.2721	3.12253	0.16048
156	0	5.19692	20.2779	3.12342	0.16058
156.1	0	5.20023	20.285	3.12453	0.16068
156.2	0	5.20357	20.3004	3.12689	0.16078
156.3	0	5.20692	20.3093	3.12826	0.16089
156.4	0	5.21052	20.3311	3.13161	0.161
156.5	0	5.21334	20.3332	3.13194	0.16109
156.6	0	5.21712	20.3533	3.13504	0.1612
156.7	0	5.22025	20.3623	3.13643	0.1613
156.8	0	5.22348	20.3759	3.13852	0.1614
156.9	0	5.22683	20.3803	3.1392	0.1615
157	0	5.23019	20.3969	3.14175	0.16161
157.1	0	5.23378	20.4069	3.1433	0.16172
157.2	0	5.23671	20.4146	3.14449	0.16181
157.3	0	5.24043	20.4317	3.14712	0.16192
157.4	0	5.24367	20.4425	3.14879	0.16202
157.5	0	5.24672	20.454	3.15055	0.16212
157.6	0	5.25018	20.465	3.15225	0.16222
157.7	0	5.2535	20.4837	3.15512	0.16233
157.8	0	5.25706	20.4885	3.15586	0.16244
157.9	0	5.26015	20.5047	3.15836	0.16253
158	0	5.2637	20.5061	3.15858	0.16264
158.1	0	5.26712	20.5249	3.16147	0.16275
158.2	0	5.27009	20.532	3.16256	0.16284
158.3	0	5.2736	20.5433	3.1643	0.16295
158.4	0	5.27693	20.5596	3.16682	0.16305
158.5	0	5.28025	20.5667	3.16792	0.16315
158.6	0	5.28355	20.587	3.17103	0.16326
158.7	0	5.28686	20.5945	3.17219	0.16336
158.8	0	5.29042	20.6108	3.1747	0.16347
158.9	0	5.29335	20.6157	3.17546	0.16356
159	0	5.29702	20.6335	3.1782	0.16367
159.1	0	5.30031	20.6456	3.18006	0.16377
159.2	0	5.30347	20.6469	3.18027	0.16387
159.3	0	5.30685	20.6617	3.18254	0.16398
159.4	0	5.31014	20.6755	3.18467	0.16408
159.5	0	5.31378	20.6871	3.18646	0.16419
159.6	0	5.31674	20.6981	3.18815	0.16428
159.7	0	5.3204	20.7156	3.19085	0.16439
159.8	0	5.32373	20.7244	3.1922	0.1645
159.9	0	5.32682	20.7353	3.19387	0.16459
160	0	5.33031	20.7469	3.19566	0.1647
160.1	0	5.33343	20.7555	3.19698	0.1648
160.2	0	5.33714	20.7631	3.19816	0.16491
160.3	0	5.34009	20.779	3.20061	0.165
160.4	0	5.34369	20.7853	3.20157	0.16511
160.5	0	5.347	20.802	3.20415	0.16522
160.6	0	5.35005	20.814	3.206	0.16531
160.7	0	5.35362	20.8306	3.20857	0.16542
160.8	0	5.35679	20.8418	3.21029	0.16552
160.9	0	5.36034	20.855	3.21232	0.16563
161	0	5.36346	20.8667	3.21411	0.16572
161.1	0	5.367	20.8708	3.21475	0.16583
161.2	0	5.37035	20.8889	3.21753	0.16594
161.3	0	5.37333	20.8892	3.21758	0.16603
161.4	0	5.37703	20.906	3.22017	0.16614
161.5	0	5.38021	20.9192	3.2222	0.16624
161.6	0	5.38366	20.928	3.22356	0.16635
161.7	0	5.38688	20.9446	3.22612	0.16645
161.8	0	5.39035	20.9553	3.22776	0.16656
161.9	0	5.39369	20.9727	3.23044	0.16666
162	0	5.39665	20.9806	3.23166	0.16675
162.1	0	5.40034	20.9983	3.23439	0.16686
162.2	0	5.40362	21.0014	3.23486	0.16697
162.3	0	5.40685	21.0115	3.23643	0.16707
162.4	0	5.41017	21.0238	3.23832	0.16717
162.5	0	5.41357	21.0348	3.24001	0.16727
162.6	0	5.41708	21.0454	3.24164	0.16738
162.7	0	5.42001	21.0536	3.24291	0.16747
162.8	0	5.42368	21.0724	3.2458	0.16759
162.9	0	5.427	21.0847	3.24769	0.16769
163	0	5.43007	21.0933	3.24902	0.16778
163.1	0	5.43354	21.1087	3.2514	0.16789
163.2	0	5.43683	21.1205	3.25321	0.16799
163.3	0	5.44042	21.1361	3.25562	0.1681
163.4	0	5.44349	21.1443	3.25687	0.1682
163.5	0	5.4471	21.155	3.25853	0.16831
163.6	0	5.45045	21.1683	3.26057	0.16841
163.7	0	5.45334	21.1725	3.26122	0.1685
163.8	0	5.45699	21.1857	3.26325	0.16861
163.9	0	5.46011	21.2005	3.26553	0.16871
164	0	5.46373	21.2124	3.26737	0.16882
164.1	0	5.46681	21.2233	3.26905	0.16892
164.2	0	5.47032	21.232	3.27038	0.16903
164.3	0	5.4738	21.2543	3.27382	0.16913
164.4	0	5.4766	21.2485	3.27293	0.16922
164.5	0	5.48035	21.2718	3.27651	0.16934
164.6	0	5.48349	21.2834	3.2783	0.16943
164.7	0	5.48692	21.2833	3.27829	0.16954
164.8	0	5.49012	21.2982	3.28058	0.16964
164.9	0	5.49357	21.3126	3.2828	0.16974
165	0	5.49717	21.3303	3.28553	0.16986
165.1	0	5.49998	21.3396	3.28697	0.16994
165.2	0	5.5038	21.359	3.28995	0.17006
165.3	0	5.50698	21.3581	3.28981	0.17016
165.4	0	5.51028	21.3642	3.29075	0.17026
165.5	0	5.51351	21.3732	3.29213	0.17036
165.6	0	5.51684	21.3882	3.29444	0.17046
165.7	0	5.52045	21.3974	3.29586	0.17058
165.8	0	5.52337	21.4155	3.29866	0.17067
165.9	0	5.52705	21.4281	3.30059	0.17078
166	0	5.5303	21.4332	3.30137	0.17088
166.1	0	5.53348	21.45	3.30396	0.17098
166.2	0	5.53686	21.4624	3.30587	0.17108
166.3	0	5.54014	21.474	3.30767	0.17118
166.4	0	5.5437	21.4824	3.30896	0.17129
166.5	0	5.54677	21.4923	3.31048	0.17139
166.6	0	5.55037	21.5009	3.31181	0.1715
166.7	0	5.5537	21.5185	3.31451	0.1716
166.8	0	5.55672	21.5256	3.3156	0.1717
166.9	0	5.56025	21.543	3.31829	0.17181
167	0	5.56358	21.5593	3.3208	0.17191
167.1	0	5.56704	21.5696	3.32239	0.17202
167.2	0	5.57024	21.5834	3.32451	0.17211
167.3	0	5.57362	21.5913	3.32573	0.17222
167.4	0	5.57706	21.6055	3.32791	0.17232
167.5	0	5.58003	21.6101	3.32862	0.17242
167.6	0	5.58359	21.6288	3.33151	0.17253
167.7	0	5.58689	21.6378	3.3329	0.17263
167.8	0	5.59026	21.6479	3.33444	0.17273
167.9	0	5.59357	21.659	3.33616	0.17283
168	0	5.59691	21.668	3.33754	0.17294
168.1	0	5.60038	21.6749	3.3386	0.17305
168.2	0	5.60331	21.6899	3.34092	0.17314
168.3	0	5.60701	21.7046	3.34319	0.17325
168.4	0	5.61023	21.7184	3.3453	0.17335
168.5	0	5.6135	21.7356	3.34796	0.17345
168.6	0	5.6169	21.7452	3.34944	0.17356
168.7	0	5.62017	21.7667	3.35275	0.17366
168.8	0	5.62382	21.7739	3.35386	0.17377
168.9	0	5.62674	21.7882	3.35605	0.17386
169	0	5.63047	21.8013	3.35808	0.17397
169.1	0	5.63368	21.8139	3.36002	0.17407
169.2	0	5.63675	21.8154	3.36026	0.17417
169.3	0	5.64028	21.8233	3.36147	0.17428
169.4	0	5.6435	21.8417	3.36429	0.17438
169.5	0	5.64708	21.8603	3.36717	0.17449
169.6	0	5.65001	21.8757	3.36953	0.17458
169.7	0	5.6538	21.8743	3.36932	0.1747
169.8	0	5.65706	21.8851	3.37099	0.1748
169.9	0	5.65999	21.8951	3.37252	0.17489
170	0	5.66354	21.9063	3.37424	0.175
170.1	0	5.66682	21.9169	3.37588	0.1751
170.2	0	5.67034	21.9269	3.37743	0.17521
170.3	0	5.67339	21.937	3.37899	0.1753
170.4	0	5.67706	21.9529	3.38142	0.17541
170.5	0	5.68044	21.9635	3.38306	0.17552
170.6	0	5.68338	21.9746	3.38477	0.17561
170.7	0	5.68707	21.9919	3.38744	0.17572
170.8	0	5.69024	21.9981	3.38839	0.17582
170.9	0	5.69362	22.01	3.39023	0.17593
171	0	5.69684	22.0214	3.39197	0.17603
171.1	0	5.70023	22.0314	3.39352	0.17613
171.2	0	5.70379	22.0412	3.39503	0.17624
171.3	0	5.70671	22.055	3.39715	0.17633
171.4	0	5.7103	22.0692	3.39933	0.17644
171.5	0	5.71365	22.0811	3.40117	0.17655
171.6	0	5.7168	22.0909	3.40268	0.17664
171.7	0	5.72018	22.1038	3.40467	0.17675
171.8	0	5.72352	22.1133	3.40613	0.17685
171.9	0	5.72705	22.1225	3.40755	0.17696
172	0	5.73007	22.1359	3.40962	0.17705
172.1	0	5.73372	22.1415	3.41048	0.17717
172.2	0	5.73705	22.1589	3.41315	0.17727
172.3	0	5.74007	22.165	3.41409	0.17736
172.4	0	5.74364	22.1829	3.41685	0.17747
172.5	0	5.74686	22.1875	3.41757	0.17757
172.6	0	5.75045	22.21	3.42102	0.17768
172.7	0	5.75347	22.2183	3.4223	0.17778
172.8	0	5.75699	22.228	3.4238	0.17788
172.9	0	5.76046	22.2451	3.42644	0.17799
173	0	5.76332	22.2468	3.42669	0.17808
173.1	0	5.76697	22.2652	3.42953	0.17819
173.2	0	5.77011	22.2663	3.4297	0.17829
173.3	0	5.77373	22.2844	3.43249	0.1784
173.4	0	5.7768	22.2903	3.4334	0.1785
173.5	0	5.78027	22.307	3.43597	0.1786
173.6	0	5.78376	22.3234	3.43849	0.17871
173.7	0	5.78663	22.3315	3.43974	0.1788
173.8	0	5.79033	22.3474	3.4422	0.17891
173.9	0	5.79349	22.3573	3.44371	0.17901
174	0	5.79698	22.3651	3.44492	0.17912
174.1	0	5.80018	22.3785	3.44698	0.17922
174.2	0	5.80362	22.3894	3.44867	0.17932
174.3	0	5.80711	22.3967	3.44978	0.17943
174.4	0	5.81008	22.413	3.4523	0.17952
174.5	0	5.81375	22.4232	3.45387	0.17964
174.6	0	5.8169	22.4371	3.456	0.17974
174.7	0	5.82026	22.4475	3.45761	0.17984
174.8	0	5.82352	22.4627	3.45995	0.17994
174.9	0	5.82688	22.4743	3.46174	0.18004
175	0	5.83036	22.4845	3.46332	0.18015
175.1	0	5.83341	22.4987	3.46549	0.18025
175.2	0	5.83706	22.5026	3.46609	0.18036
175.3	0	5.8403	22.5186	3.46857	0.18046
175.4	0	5.84342	22.5193	3.46867	0.18055
175.5	0	5.84686	22.5395	3.47178	0.18066
175.6	0	5.85017	22.5484	3.47315	0.18076
175.7	0	5.85367	22.5619	3.47523	0.18087
175.8	0	5.85678	22.5765	3.47748	0.18097
175.9	0	5.86042	22.583	3.47849	0.18108
176	0	5.86376	22.6078	3.48231	0.18118
176.1	0	5.86671	22.6081	3.48234	0.18127
176.2	0	5.8703	22.6274	3.48533	0.18139
176.3	0	5.87356	22.6283	3.48546	0.18149
176.4	0	5.87699	22.6418	3.48755	0.18159
176.5	0	5.88022	22.6528	3.48923	0.18169
176.6	0	5.88363	22.6656	3.49121	0.1818
176.7	0	5.88709	22.677	3.49297	0.1819
176.8	0	5.88992	22.6872	3.49454	0.18199
176.9	0	5.89368	22.7026	3.49691	0.18211
177	0	5.8969	22.7076	3.49768	0.18221
177.1	0	5.90024	22.7292	3.50099	0.18231
177.2	0	5.90352	22.7365	3.50213	0.18241
177.3	0	5.90691	22.7516	3.50445	0.18252
177.4	0	5.91043	22.7586	3.50553	0.18263
177.5	0	5.91325	22.7673	3.50686	0.18271
177.6	0	5.91712	22.7825	3.5092	0.18283
177.7	0	5.92029	22.7912	3.51055	0.18293
177.8	0	5.92354	22.8042	3.51256	0.18303
177.9	0	5.92692	22.8167	3.51448	0.18313
178	0	5.93023	22.8289	3.51636	0.18324
178.1	0	5.93384	22.841	3.51823	0.18335
178.2	0	5.93666	22.8557	3.52049	0.18344
178.3	0	5.94047	22.8615	3.52138	0.18355
178.4	0	5.94365	22.8801	3.52424	0.18365
178.5	0	5.9468	22.8806	3.52433	0.18375
178.6	0	5.9502	22.899	3.52715	0.18385
178.7	0	5.95349	22.9062	3.52827	0.18396
178.8	0	5.95707	22.9187	3.5302	0.18407
178.9	0	5.96007	22.934	3.53255	0.18416
179	0	5.96374	22.9431	3.53394	0.18427
179.1	0	5.96702	22.9578	3.53622	0.18437
179.2	0	5.97004	22.9653	3.53737	0.18447
179.3	0	5.97353	22.9817	3.5399	0.18457
179.4	0	5.97682	22.9917	3.54143	0.18468
179.5	0	5.98037	23.0028	3.54314	0.18479
179.6	0	5.98352	23.0107	3.54436	0.18488
179.7	0	5.98701	23.0229	3.54623	0.18499
179.8	0	5.99046	23.0375	3.5485	0.1851
179.9	0	5.99344	23.0432	3.54936	0.18519
180	0	5.99696	23.0608	3.55208	0.1853
180.1	0	6.00028	23.0681	3.55321	0.1854
180.2	0	6.00355	23.0857	3.55592	0.1855
180.3	0	6.00687	23.0951	3.55736	0.18561
180.4	0	6.01017	23.1101	3.55967	0.18571
180.5	0	6.01378	23.1198	3.56117	0.18582
180.6	0	6.01669	23.1283	3.56247	0.18591
180.7	0	6.02036	23.1382	3.564	0.18602
180.8	0	6.02364	23.1484	3.56557	0.18612
180.9	0	6.02678	23.1603	3.5674	0.18622
181	0	6.0302	23.1749	3.56965	0.18633
181.1	0	6.03346	23.1873	3.57156	0.18643
181.2	0	6.03713	23.2027	3.57393	0.18654
181.3	0	6.04007	23.214	3.57567	0.18663
181.4	0	6.04373	23.2261	3.57755	0.18674
181.5	0	6.04707	23.2408	3.57981	0.18685
181.6	0	6.05012	23.2379	3.57936	0.18694
181.7	0	6.05364	23.2539	3.58183	0.18705
181.8	0	6.05679	23.2643	3.58343	0.18715
181.9	0	6.06046	23.2737	3.58487	0.18726
182	0	6.06345	23.2874	3.58698	0.18735
182.1	0	6.06701	23.2986	3.5887	0.18746
182.2	0	6.07031	23.313	3.59093	0.18757
182.3	0	6.07336	23.3202	3.59204	0.18766
182.4	0	6.077	23.3473	3.59622	0.18777
182.5	0	6.08016	23.3502	3.59666	0.18787
182.6	0	6.08367	23.3633	3.59867	0.18798
182.7	0	6.08681	23.3729	3.60016	0.18808
182.8	0	6.09031	23.3853	3.60207	0.18818
182.9	0	6.09367	23.3958	3.60369	0.18829
183	0	6.09664	23.4038	3.60492	0.18838
183.1	0	6.10038	23.4164	3.60685	0.18849
183.2	0	6.10357	23.4274	3.60854	0.18859
183.3	0	6.10697	23.438	3.61018	0.1887
183.4	0	6.11024	23.4545	3.61272	0.1888
183.5	0	6.11365	23.4656	3.61443	0.1889
183.6	0	6.11703	23.477	3.61619	0.18901
183.7	0	6.12001	23.492	3.61849	0.1891
183.8	0	6.12369	23.4972	3.6193	0.18921
183.9	0	6.12698	23.513	3.62173	0.18932
184	0	6.13016	23.5176	3.62244	0.18941
184.1	0	6.13351	23.5332	3.62484	0.18952
184.2	0	6.13687	23.5394	3.62581	0.18962
184.3	0	6.14038	23.5563	3.62841	0.18973
184.4	0	6.14336	23.5732	3.63101	0.18982
184.5	0	6.14705	23.581	3.63221	0.18994
184.6	0	6.15035	23.5992	3.63501	0.19004
184.7	0	6.15337	23.6018	3.63541	0.19013
184.8	0	6.15689	23.6219	3.63851	0.19024
184.9	0	6.16014	23.6238	3.6388	0.19034
185	0	6.16376	23.6406	3.64139	0.19045
185.1	0	6.16684	23.6494	3.64275	0.19055
185.2	0	6.17041	23.6595	3.6443	0.19066
185.3	0	6.17381	23.6731	3.64639	0.19076
185.4	0	6.17664	23.6846	3.64816	0.19085
185.5	0	6.18033	23.7009	3.65068	0.19096
185.6	0	6.18347	23.7064	3.65152	0.19106
185.7	0	6.18703	23.7246	3.65432	0.19117
185.8	0	6.19016	23.728	3.65485	0.19127
185.9	0	6.19364	23.7486	3.65802	0.19138
186	0	6.19714	23.7529	3.65868	0.19148
186.1	0	6.19992	23.7646	3.66048	0.19157
186.2	0	6.20368	23.7796	3.6628	0.19169
186.3	0	6.20684	23.7903	3.66445	0.19178
186.4	0	6.21026	23.8001	3.66595	0.19189
186.5	0	6.21348	23.8096	3.66741	0.19199
186.6	0	6.21689	23.8232	3.66952	0.19209
186.7	0	6.22051	23.8389	3.67193	0.19221
186.8	0	6.22333	23.8501	3.67365	0.19229
186.9	0	6.22714	23.8589	3.67501	0.19241
187	0	6.23033	23.8744	3.67741	0.19251
187.1	0	6.23359	23.8765	3.67772	0.19261
187.2	0	6.23685	23.8928	3.68023	0.19271
187.3	0	6.24016	23.903	3.6818	0.19281
187.4	0	6.24378	23.9192	3.6843	0.19293
187.5	0	6.24673	23.9302	3.68598	0.19302
187.6	0	6.25036	23.9396	3.68743	0.19313
187.7	0	6.25368	23.9561	3.68998	0.19323
187.8	0	6.2568	23.9596	3.69051	0.19333
187.9	0	6.26022	23.9799	3.69365	0.19343
188	0	6.26348	23.9833	3.69417	0.19353
188.1	0	6.26702	23.9962	3.69616	0.19364
188.2	0	6.2701	24.006	3.69767	0.19374
188.3	0	6.27366	24.0156	3.69915	0.19385
188.4	0	6.27705	24.0243	3.70049	0.19395
188.5	0	6.28006	24.0359	3.70228	0.19405
188.6	0	6.28358	24.0502	3.70447	0.19416
188.7	0	6.28693	24.0677	3.70718	0.19426
188.8	0	6.29037	24.0813	3.70927	0.19436
188.9	0	6.29355	24.0901	3.71062	0.19446
189	0	6.29694	24.1052	3.71295	0.19457
189.1	0	6.30043	24.1154	3.71451	0.19468
189.2	0	6.30335	24.126	3.71615	0.19477
189.3	0	6.30697	24.1314	3.71698	0.19488
189.4	0	6.31023	24.1445	3.71901	0.19498
189.5	0	6.31357	24.1495	3.71976	0.19508
189.6	0	6.31693	24.1655	3.72224	0.19519
189.7	0	6.32019	24.1792	3.72435	0.19529
189.8	0	6.32373	24.1916	3.72625	0.1954
189.9	0	6.32667	24.2051	3.72833	0.19549
190	0	6.33035	24.2173	3.73022	0.1956
190.1	0	6.33361	24.2284	3.73192	0.1957
190.2	0	6.33679	24.2354	3.733	0.1958
190.3	0	6.34023	24.2538	3.73584	0.19591
190.4	0	6.34352	24.2589	3.73662	0.19601
190.5	0	6.34714	24.2719	3.73863	0.19612
190.6	0	6.35009	24.2804	3.73994	0.19621
190.7	0	6.35382	24.297	3.74249	0.19633
190.8	0	6.35701	24.309	3.74434	0.19642
190.9	0	6.36008	24.3127	3.74492	0.19652
191	0	6.36359	24.3362	3.74853	0.19663
191.1	0	6.36682	24.3434	3.74964	0.19673
191.2	0	6.37042	24.3574	3.75179	0.19684
191.3	0	6.37337	24.3631	3.75267	0.19693
191.4	0	6.3771	24.3762	3.75469	0.19704
191.5	0	6.38037	24.3854	3.75611	0.19715
191.6	0	6.38329	24.3961	3.75776	0.19724
191.7	0	6.38689	24.4058	3.75924	0.19735
191.8	0	6.39018	24.4226	3.76183	0.19745
191.9	0	6.39363	24.4335	3.76351	0.19756
192	0	6.39678	24.4466	3.76554	0.19765
192.1	0	6.40033	24.4601	3.76762	0.19776
192.2	0	6.40378	24.4652	3.7684	0.19787
192.3	0	6.40673	24.4848	3.77141	0.19796
192.4	0	6.41037	24.4899	3.7722	0.19807
192.5	0	6.41362	24.5045	3.77445	0.19817
192.6	0	6.41692	24.5092	3.77518	0.19828
192.7	0	6.42017	24.5283	3.77813	0.19838
192.8	0	6.42356	24.5318	3.77866	0.19848
192.9	0	6.4271	24.5481	3.78117	0.19859
193	0	6.43003	24.5574	3.78259	0.19868
193.1	0	6.43368	24.5749	3.7853	0.19879
193.2	0	6.43699	24.5887	3.78743	0.1989
193.3	0	6.44013	24.5932	3.78811	0.19899
193.4	0	6.44354	24.6126	3.7911	0.1991
193.5	0	6.44681	24.6105	3.79078	0.1992
193.6	0	6.45039	24.6315	3.79402	0.19931
193.7	0	6.4534	24.6381	3.79503	0.1994
193.8	0	6.45703	24.6526	3.79727	0.19951
193.9	0	6.46041	24.6649	3.79916	0.19962
194	0	6.46337	24.672	3.80026	0.19971
194.1	0	6.46698	24.6937	3.80359	0.19982
194.2	0	6.47019	24.697	3.8041	0.19992
194.3	0	6.47376	24.7141	3.80674	0.20003
194.4	0	6.47684	24.7169	3.80717	0.20013
194.5	0	6.48032	24.7329	3.80963	0.20023
194.6	0	6.48379	24.7422	3.81106	0.20034
194.7	0	6.48666	24.7532	3.81275	0.20043
194.8	0	6.49032	24.766	3.81474	0.20054
194.9	0	6.49346	24.778	3.81658	0.20064
195	0	6.49704	24.7868	3.81793	0.20075
195.1	0	6.50011	24.7999	3.81996	0.20085
195.2	0	6.5036	24.8197	3.82301	0.20095
195.3	0	6.5071	24.8275	3.8242	0.20106
195.4	0	6.50995	24.8435	3.82667	0.20115
195.5	0	6.51371	24.8528	3.8281	0.20127
195.6	0	6.51684	24.8623	3.82957	0.20136
195.7	0	6.52028	24.8668	3.83026	0.20147
195.8	0	6.52352	24.8819	3.83258	0.20157
195.9	0	6.52693	24.8922	3.83417	0.20167
196	0	6.53049	24.9023	3.83572	0.20178
196.1	0	6.53342	24.9123	3.83726	0.20187
196.2	0	6.53707	24.9293	3.83988	0.20199
196.3	0	6.54027	24.9443	3.84219	0.20209
196.4	0	6.54353	24.9528	3.84351	0.20219
196.5	0	6.54686	24.9686	3.84594	0.20229
196.6	0	6.55022	24.9759	3.84706	0.20239
196.7	0	6.55368	24.9909	3.84938	0.2025
196.8	0	6.55679	24.9967	3.85026	0.2026
196.9	0	6.56038	25.0107	3.85242	0.20271
197	0	6.56364	25.0194	3.85377	0.20281
197.1	0	6.56676	25.0341	3.85602	0.20291
197.2	0	6.57021	25.0385	3.85671	0.20301
197.3	0	6.57351	25.0516	3.85872	0.20311
197.4	0	6.57701	25.0709	3.8617	0.20322
197.5	0	6.58013	25.0768	3.8626	0.20332
197.6	0	6.5837	25.0883	3.86438	0.20343
197.7	0	6.58708	25.1008	3.8663	0.20353
197.8	0	6.59001	25.1122	3.86806	0.20362
197.9	0	6.59373	25.1239	3.86985	0.20374
198	0	6.5969	25.1378	3.872	0.20384
198.1	0	6.60029	25.1429	3.87279	0.20394
198.2	0	6.60356	25.1593	3.87532	0.20404
198.3	0	6.60691	25.169	3.8768	0.20415
198.4	0	6.61045	25.1869	3.87956	0.20426
198.5	0	6.61326	25.1948	3.88079	0.20434
198.6	0	6.61704	25.2099	3.8831	0.20446
198.7	0	6.62028	25.2214	3.88488	0.20456
198.8	0	6.62354	25.2267	3.88569	0.20466
198.9	0	6.62684	25.2404	3.8878	0.20476
199	0	6.63021	25.2426	3.88815	0.20487
199.1	0	6.63374	25.2617	3.89108	0.20497
199.2	0	6.6366	25.2704	3.89242	0.20506
199.3	0	6.64046	25.2858	3.8948	0.20518
199.4	0	6.64362	25.2955	3.89628	0.20528
199.5	0	6.64685	25.3079	3.89819	0.20538
199.6	0	6.65024	25.3205	3.90014	0.20548
199.7	0	6.65355	25.3343	3.90227	0.20559
[truncated: 754 more rows]

## Sheet: SMP-1_4
Time	Total cycle count	Extension	Load	Tensile stress	Tensile strain (Extension)
(s)		(mm)	(N)	(MPa)	(mm/mm)
0	0	0	-0.01807	-0.00282	0
0.1	0	0.00055	-0.01027	-0.0016	2e-05
0.2	0	0.0016	-0.00819	-0.00128	5e-05
0.3	0	0.00654	0.03701	0.00578	0.0002
0.4	0	0.01022	0.04818	0.00753	0.00031
0.5	0	0.01352	0.06337	0.0099	0.00042
0.6	0	0.01699	0.07539	0.01178	0.00052
0.7	0	0.02046	0.09262	0.01447	0.00063
0.8	0	0.02335	0.11369	0.01776	0.00072
0.9	0	0.02706	0.12676	0.0198	0.00083
1	0	0.03031	0.14179	0.02215	0.00093
1.1	0	0.03346	0.14684	0.02294	0.00103
1.2	0	0.03691	0.16812	0.02626	0.00114
1.3	0	0.04022	0.17993	0.02811	0.00124
1.4	0	0.04385	0.19897	0.03108	0.00135
1.5	0	0.04683	0.2201	0.03438	0.00144
1.6	0	0.05052	0.228	0.03562	0.00156
1.7	0	0.05381	0.25639	0.04006	0.00166
1.8	0	0.05673	0.2608	0.04074	0.00175
1.9	0	0.06035	0.28946	0.04522	0.00186
2	0	0.06349	0.29813	0.04658	0.00196
2.1	0	0.06713	0.31023	0.04847	0.00207
2.2	0	0.07017	0.326	0.05093	0.00216
2.3	0	0.07372	0.33909	0.05297	0.00227
2.4	0	0.07718	0.35649	0.05569	0.00238
2.5	0	0.07998	0.36246	0.05663	0.00246
2.6	0	0.0837	0.38826	0.06066	0.00258
2.7	0	0.08684	0.40413	0.06314	0.00268
2.8	0	0.09036	0.41581	0.06496	0.00278
2.9	0	0.09353	0.43916	0.06861	0.00288
3	0	0.09698	0.4503	0.07035	0.00299
3.1	0	0.10054	0.4725	0.07382	0.0031
3.2	0	0.10334	0.47536	0.07426	0.00318
3.3	0	0.10718	0.49957	0.07805	0.0033
3.4	0	0.11033	0.50792	0.07935	0.0034
3.5	0	0.11369	0.51735	0.08082	0.0035
3.6	0	0.11689	0.54093	0.08451	0.0036
3.7	0	0.12025	0.55426	0.08659	0.0037
3.8	0	0.12385	0.57895	0.09045	0.00382
3.9	0	0.12672	0.58291	0.09106	0.0039
4	0	0.1304	0.60904	0.09515	0.00402
4.1	0	0.13369	0.62251	0.09725	0.00412
4.2	0	0.13691	0.62978	0.09839	0.00422
4.3	0	0.14024	0.64367	0.10056	0.00432
4.4	0	0.14349	0.65578	0.10245	0.00442
4.5	0	0.14711	0.67386	0.10527	0.00453
4.6	0	0.1501	0.69097	0.10795	0.00462
4.7	0	0.15375	0.70993	0.11091	0.00474
4.8	0	0.15703	0.72564	0.11336	0.00484
4.9	0	0.16014	0.74228	0.11596	0.00493
5	0	0.1636	0.7545	0.11787	0.00504
5.1	0	0.16693	0.77216	0.12063	0.00514
5.2	0	0.17043	0.78572	0.12275	0.00525
5.3	0	0.17358	0.79419	0.12407	0.00535
5.4	0	0.17707	0.80942	0.12645	0.00545
5.5	0	0.18043	0.82636	0.1291	0.00556
5.6	0	0.18343	0.84044	0.1313	0.00565
5.7	0	0.187	0.85577	0.13369	0.00576
5.8	0	0.19021	0.8748	0.13667	0.00586
5.9	0	0.19368	0.89117	0.13922	0.00597
6	0	0.19695	0.91041	0.14223	0.00607
6.1	0	0.20028	0.91767	0.14336	0.00617
6.2	0	0.20378	0.93855	0.14663	0.00628
6.3	0	0.20667	0.94989	0.1484	0.00637
6.4	0	0.21033	0.9672	0.1511	0.00648
6.5	0	0.2136	0.98402	0.15373	0.00658
6.6	0	0.2169	0.99143	0.15489	0.00668
6.7	0	0.2203	1.00914	0.15765	0.00679
6.8	0	0.22362	1.02225	0.1597	0.00689
6.9	0	0.22719	1.03978	0.16244	0.007
7	0	0.23009	1.05539	0.16488	0.00709
7.1	0	0.23387	1.07297	0.16763	0.0072
7.2	0	0.23703	1.09631	0.17127	0.0073
7.3	0	0.24017	1.09987	0.17183	0.0074
7.4	0	0.24363	1.11703	0.17451	0.00751
7.5	0	0.24687	1.12783	0.1762	0.0076
7.6	0	0.25047	1.1516	0.17991	0.00772
7.7	0	0.25338	1.16724	0.18235	0.00781
7.8	0	0.25717	1.181	0.1845	0.00792
7.9	0	0.26039	1.19779	0.18713	0.00802
8	0	0.26339	1.2087	0.18883	0.00811
8.1	0	0.26695	1.22895	0.19199	0.00822
8.2	0	0.27018	1.24011	0.19374	0.00832
8.3	0	0.27374	1.25903	0.19669	0.00843
8.4	0	0.27679	1.26935	0.19831	0.00853
8.5	0	0.28044	1.28188	0.20026	0.00864
8.6	0	0.28381	1.30275	0.20352	0.00874
8.7	0	0.28677	1.30836	0.2044	0.00883
8.8	0	0.29035	1.33097	0.20793	0.00894
8.9	0	0.29363	1.34205	0.20966	0.00905
9	0	0.29704	1.35949	0.21239	0.00915
9.1	0	0.30018	1.37534	0.21486	0.00925
9.2	0	0.3037	1.39063	0.21725	0.00936
9.3	0	0.30716	1.41234	0.22064	0.00946
9.4	0	0.31003	1.42195	0.22215	0.00955
9.5	0	0.3137	1.4419	0.22526	0.00966
9.6	0	0.31696	1.45464	0.22725	0.00976
9.7	0	0.32027	1.46445	0.22879	0.00987
9.8	0	0.32357	1.47808	0.23091	0.00997
9.9	0	0.32689	1.49254	0.23317	0.01007
10	0	0.33046	1.50829	0.23563	0.01018
10.1	0	0.33341	1.52288	0.23791	0.01027
10.2	0	0.33706	1.54411	0.24123	0.01038
10.3	0	0.34039	1.56308	0.24419	0.01049
10.4	0	0.34348	1.57324	0.24578	0.01058
10.5	0	0.34701	1.58999	0.2484	0.01069
10.6	0	0.35021	1.60632	0.25095	0.01079
10.7	0	0.35384	1.61524	0.25234	0.0109
10.8	0	0.35687	1.63101	0.25481	0.01099
10.9	0	0.36041	1.64433	0.25689	0.0111
11	0	0.36383	1.65918	0.25921	0.01121
11.1	0	0.36675	1.67524	0.26172	0.0113
11.2	0	0.37027	1.69161	0.26427	0.01141
11.3	0	0.37348	1.71077	0.26727	0.01151
11.4	0	0.37714	1.72524	0.26953	0.01162
11.5	0	0.38013	1.74497	0.27261	0.01171
11.6	0	0.38369	1.75571	0.27429	0.01182
11.7	0	0.38715	1.77249	0.27691	0.01193
11.8	0	0.38999	1.78304	0.27856	0.01201
11.9	0	0.3937	1.80295	0.28167	0.01213
12	0	0.39683	1.8153	0.2836	0.01222
12.1	0	0.4004	1.82197	0.28464	0.01233
12.2	0	0.40358	1.84803	0.28871	0.01243
12.3	0	0.40702	1.85642	0.29002	0.01254
12.4	0	0.4105	1.87905	0.29356	0.01265
12.5	0	0.41343	1.89166	0.29553	0.01274
12.6	0	0.41709	1.90735	0.29798	0.01285
12.7	0	0.42026	1.92073	0.30007	0.01295
12.8	0	0.42366	1.93096	0.30166	0.01305
12.9	0	0.42689	1.9506	0.30473	0.01315
13	0	0.43026	1.95218	0.30498	0.01325
13.1	0	0.43373	1.97975	0.30929	0.01336
13.2	0	0.43677	1.99006	0.3109	0.01345
13.3	0	0.44043	2.00758	0.31363	0.01357
13.4	0	0.44364	2.02236	0.31594	0.01367
13.5	0	0.44686	2.04018	0.31873	0.01377
13.6	0	0.45026	2.05827	0.32155	0.01387
13.7	0	0.45356	2.07342	0.32392	0.01397
13.8	0	0.45707	2.08898	0.32635	0.01408
13.9	0	0.46012	2.10187	0.32837	0.01417
14	0	0.46379	2.11837	0.33094	0.01429
14.1	0	0.46709	2.13226	0.33311	0.01439
14.2	0	0.47009	2.14505	0.33511	0.01448
14.3	0	0.47374	2.16149	0.33768	0.01459
14.4	0	0.47691	2.17189	0.33931	0.01469
14.5	0	0.48037	2.18865	0.34192	0.0148
14.6	0	0.48358	2.20184	0.34398	0.0149
14.7	0	0.48702	2.21954	0.34675	0.015
14.8	0	0.4905	2.23373	0.34897	0.01511
14.9	0	0.49332	2.24484	0.3507	0.0152
15	0	0.49704	2.25912	0.35293	0.01531
15.1	0	0.50027	2.27537	0.35547	0.01541
15.2	0	0.50365	2.2849	0.35696	0.01551
15.3	0	0.50688	2.302	0.35963	0.01561
15.4	0	0.51031	2.31726	0.36201	0.01572
15.5	0	0.51377	2.32834	0.36375	0.01583
15.6	0	0.51663	2.34566	0.36645	0.01591
15.7	0	0.52045	2.3638	0.36929	0.01603
15.8	0	0.5236	2.3786	0.3716	0.01613
15.9	0	0.52699	2.39117	0.37356	0.01623
16	0	0.53029	2.40724	0.37607	0.01634
16.1	0	0.53363	2.41966	0.37801	0.01644
16.2	0	0.53725	2.43271	0.38005	0.01655
16.3	0	0.54001	2.44602	0.38213	0.01664
16.4	0	0.54387	2.4634	0.38485	0.01675
16.5	0	0.54699	2.47887	0.38726	0.01685
16.6	0	0.55016	2.48315	0.38793	0.01695
16.7	0	0.55358	2.51087	0.39226	0.01705
16.8	0	0.55684	2.52286	0.39414	0.01715
16.9	0	0.5605	2.54597	0.39775	0.01727
17	0	0.56344	2.55533	0.39921	0.01736
17.1	0	0.56711	2.574	0.40212	0.01747
17.2	0	0.57037	2.58807	0.40432	0.01757
17.3	0	0.57344	2.58379	0.40365	0.01766
17.4	0	0.57687	2.61032	0.4078	0.01777
17.5	0	0.58021	2.62128	0.40951	0.01787
17.6	0	0.58379	2.63982	0.41241	0.01798
17.7	0	0.58685	2.65126	0.41419	0.01808
17.8	0	0.59042	2.67097	0.41727	0.01819
17.9	0	0.59383	2.69373	0.42083	0.01829
18	0	0.59681	2.69929	0.4217	0.01838
18.1	0	0.6003	2.71903	0.42478	0.01849
18.2	0	0.60361	2.73057	0.42658	0.01859
18.3	0	0.607	2.74513	0.42886	0.0187
18.4	0	0.6102	2.75486	0.43038	0.0188
18.5	0	0.61355	2.77239	0.43312	0.0189
18.6	0	0.61717	2.78637	0.4353	0.01901
18.7	0	0.62005	2.79904	0.43728	0.0191
18.8	0	0.62372	2.81904	0.44041	0.01921
18.9	0	0.627	2.83502	0.4429	0.01931
19	0	0.6302	2.84857	0.44502	0.01941
19.1	0	0.63359	2.86072	0.44692	0.01952
19.2	0	0.63685	2.87729	0.44951	0.01962
19.3	0	0.64047	2.89414	0.45214	0.01973
19.4	0	0.64344	2.90156	0.4533	0.01982
19.5	0	0.6471	2.91973	0.45614	0.01993
19.6	0	0.65043	2.9315	0.45798	0.02004
19.7	0	0.65354	2.94597	0.46024	0.02013
19.8	0	0.65699	2.95934	0.46232	0.02024
19.9	0	0.66018	2.97732	0.46513	0.02034
20	0	0.66383	2.99366	0.46769	0.02045
20.1	0	0.66679	3.00688	0.46975	0.02054
20.2	0	0.67043	3.02299	0.47227	0.02065
20.3	0	0.67371	3.03549	0.47422	0.02075
20.4	0	0.67678	3.04764	0.47612	0.02085
20.5	0	0.68034	3.06231	0.47841	0.02096
20.6	0	0.68351	3.07863	0.48096	0.02106
20.7	0	0.68709	3.09146	0.48297	0.02117
20.8	0	0.69016	3.1112	0.48605	0.02126
20.9	0	0.6937	3.12338	0.48795	0.02137
21	0	0.69706	3.13913	0.49041	0.02147
21.1	0	0.70002	3.14995	0.4921	0.02156
21.2	0	0.70372	3.17054	0.49532	0.02168
21.3	0	0.70691	3.18883	0.49818	0.02178
21.4	0	0.71038	3.19361	0.49892	0.02188
21.5	0	0.71361	3.21446	0.50218	0.02198
21.6	0	0.71706	3.22282	0.50349	0.02209
21.7	0	0.72044	3.23653	0.50563	0.02219
21.8	0	0.72338	3.24088	0.50631	0.02228
21.9	0	0.72705	3.26433	0.50997	0.0224
22	0	0.73032	3.28161	0.51267	0.0225
22.1	0	0.73357	3.28831	0.51372	0.0226
22.2	0	0.73691	3.30872	0.51691	0.0227
22.3	0	0.74026	3.31909	0.51853	0.0228
22.4	0	0.74377	3.33809	0.52149	0.02291
22.5	0	0.7467	3.35406	0.52399	0.023
22.6	0	0.7504	3.36631	0.5259	0.02312
22.7	0	0.75368	3.38655	0.52907	0.02322
22.8	0	0.75678	3.38993	0.52959	0.02331
22.9	0	0.76025	3.40874	0.53253	0.02342
23	0	0.76355	3.41794	0.53397	0.02352
23.1	0	0.76715	3.4368	0.53692	0.02363
23.2	0	0.77018	3.45007	0.53899	0.02373
23.3	0	0.7738	3.47129	0.5423	0.02384
23.4	0	0.77717	3.48993	0.54522	0.02394
23.5	0	0.78004	3.4926	0.54563	0.02403
23.6	0	0.78369	3.51769	0.54955	0.02414
23.7	0	0.78681	3.52254	0.55031	0.02424
23.8	0	0.79044	3.54012	0.55306	0.02435
23.9	0	0.79352	3.54706	0.55414	0.02444
24	0	0.79703	3.55275	0.55503	0.02455
24.1	0	0.80053	3.57426	0.55839	0.02466
24.2	0	0.80333	3.58497	0.56006	0.02475
24.3	0	0.80706	3.60556	0.56328	0.02486
24.4	0	0.81019	3.61136	0.56419	0.02496
24.5	0	0.81367	3.6267	0.56658	0.02506
24.6	0	0.81686	3.64086	0.5688	0.02516
24.7	0	0.82031	3.65715	0.57134	0.02527
24.8	0	0.82388	3.66723	0.57292	0.02538
24.9	0	0.82667	3.68117	0.57509	0.02547
25	0	0.83048	3.69088	0.57661	0.02558
25.1	0	0.83366	3.70636	0.57903	0.02568
25.2	0	0.83699	3.71834	0.5809	0.02578
25.3	0	0.84022	3.73371	0.5833	0.02588
25.4	0	0.84356	3.74765	0.58548	0.02599
25.5	0	0.84719	3.76365	0.58798	0.0261
25.6	0	0.85006	3.78115	0.59071	0.02619
25.7	0	0.85374	3.79333	0.59261	0.0263
25.8	0	0.85704	3.80638	0.59465	0.0264
25.9	0	0.86021	3.81353	0.59577	0.0265
26	0	0.86358	3.82572	0.59768	0.0266
26.1	0	0.86683	3.8423	0.60027	0.0267
26.2	0	0.87043	3.84832	0.60121	0.02681
26.3	0	0.87345	3.87134	0.6048	0.02691
26.4	0	0.87706	3.8758	0.6055	0.02702
26.5	0	0.88039	3.89094	0.60786	0.02712
26.6	0	0.88346	3.89771	0.60892	0.02721
26.7	0	0.88696	3.91711	0.61195	0.02732
26.8	0	0.89029	3.93465	0.61469	0.02743
26.9	0	0.89376	3.94108	0.6157	0.02753
27	0	0.89693	3.95848	0.61842	0.02763
27.1	0	0.90038	3.96669	0.6197	0.02774
27.2	0	0.90375	3.98682	0.62284	0.02784
27.3	0	0.90675	3.99145	0.62357	0.02793
27.4	0	0.91033	4.01135	0.62668	0.02804
27.5	0	0.91358	4.02331	0.62854	0.02814
27.6	0	0.91699	4.03783	0.63081	0.02825
27.7	0	0.92026	4.0582	0.63399	0.02835
27.8	0	0.92359	4.06677	0.63533	0.02845
27.9	0	0.92711	4.08972	0.63892	0.02856
28	0	0.93002	4.09479	0.63971	0.02865
28.1	0	0.93372	4.11213	0.64242	0.02876
28.2	0	0.93695	4.12023	0.64369	0.02886
28.3	0	0.94022	4.13173	0.64548	0.02896
28.4	0	0.94363	4.15166	0.6486	0.02907
28.5	0	0.94692	4.16081	0.65003	0.02917
28.6	0	0.95054	4.17873	0.65282	0.02928
28.7	0	0.95343	4.18625	0.654	0.02937
28.8	0	0.95718	4.20431	0.65682	0.02949
28.9	0	0.96037	4.21147	0.65794	0.02958
29	0	0.96345	4.21886	0.65909	0.02968
29.1	0	0.96697	4.23076	0.66095	0.02979
29.2	0	0.97022	4.23921	0.66227	0.02989
29.3	0	0.97379	4.24337	0.66292	0.03
29.4	0	0.97675	4.24941	0.66387	0.03009
29.5	0	0.98049	4.25112	0.66413	0.0302
29.6	0	0.98373	4.25434	0.66464	0.0303
29.7	0	0.98672	4.26231	0.66588	0.0304
29.8	0	0.99027	4.26859	0.66686	0.03051
29.9	0	0.99352	4.26757	0.6667	0.03061
30	0	0.99705	4.28024	0.66868	0.03071
30.1	0	1.00011	4.29258	0.67061	0.03081
30.2	0	1.00377	4.30302	0.67224	0.03092
30.3	0	1.00715	4.31125	0.67353	0.03103
30.4	0	1.01008	4.31865	0.67468	0.03112
30.5	0	1.01371	4.32872	0.67626	0.03123
30.6	0	1.01696	4.33249	0.67685	0.03133
30.7	0	1.02035	4.33408	0.67709	0.03143
30.8	0	1.02354	4.35555	0.68045	0.03153
30.9	0	1.02699	4.36821	0.68243	0.03164
31	0	1.0305	4.37598	0.68364	0.03174
31.1	0	1.03338	4.38096	0.68442	0.03183
31.2	0	1.03704	4.38056	0.68436	0.03195
31.3	0	1.04034	4.39769	0.68703	0.03205
31.4	0	1.04355	4.3871	0.68538	0.03215
31.5	0	1.04689	4.40527	0.68822	0.03225
31.6	0	1.05021	4.40839	0.6887	0.03235
31.7	0	1.05377	4.41326	0.68946	0.03246
31.8	0	1.05675	4.42104	0.69068	0.03255
31.9	0	1.06041	4.4189	0.69034	0.03267
32	0	1.06375	4.43897	0.69348	0.03277
32.1	0	1.06679	4.43643	0.69308	0.03286
32.2	0	1.07037	4.45814	0.69648	0.03297
32.3	0	1.07355	4.45844	0.69652	0.03307
32.4	0	1.07718	4.45151	0.69544	0.03318
32.5	0	1.08018	4.46942	0.69824	0.03327
32.6	0	1.08372	4.48425	0.70055	0.03338
32.7	0	1.08718	4.50655	0.70404	0.03349
32.8	0	1.09005	4.5136	0.70514	0.03358
32.9	0	1.09365	4.53703	0.7088	0.03369
33	0	1.09683	4.54579	0.71017	0.03379
33.1	0	1.10044	4.56708	0.7135	0.0339
33.2	0	1.10349	4.58133	0.71572	0.03399
33.3	0	1.107	4.59039	0.71714	0.0341
33.4	0	1.11049	4.61209	0.72053	0.03421
33.5	0	1.11334	4.61634	0.72119	0.0343
33.6	0	1.11704	4.63775	0.72453	0.03441
33.7	0	1.1202	4.64737	0.72604	0.03451
33.8	0	1.1237	4.6578	0.72767	0.03462
33.9	0	1.12689	4.67418	0.73023	0.03471
34	0	1.13034	4.68777	0.73235	0.03482
34.1	0	1.13381	4.70435	0.73494	0.03493
34.2	0	1.13678	4.71801	0.73707	0.03502
34.3	0	1.14047	4.73339	0.73948	0.03513
34.4	0	1.14359	4.74346	0.74105	0.03523
34.5	0	1.14697	4.75852	0.7434	0.03533
34.6	0	1.15024	4.7749	0.74596	0.03543
34.7	0	1.15357	4.79019	0.74835	0.03554
34.8	0	1.15709	4.8007	0.74999	0.03564
34.9	0	1.16016	4.81766	0.75264	0.03574
35	0	1.16379	4.82933	0.75447	0.03585
35.1	0	1.167	4.84319	0.75663	0.03595
35.2	0	1.17015	4.85713	0.75881	0.03605
35.3	0	1.17359	4.86878	0.76063	0.03615
35.4	0	1.17687	4.88853	0.76371	0.03625
35.5	0	1.18039	4.90314	0.766	0.03636
35.6	0	1.1835	4.92034	0.76868	0.03646
35.7	0	1.18709	4.92772	0.76984	0.03657
35.8	0	1.19045	4.94449	0.77246	0.03667
35.9	0	1.19342	4.95109	0.77349	0.03676
36	0	1.19704	4.96554	0.77575	0.03687
36.1	0	1.20028	4.98069	0.77811	0.03697
36.2	0	1.20371	4.99215	0.7799	0.03708
36.3	0	1.20691	5.012	0.783	0.03718
36.4	0	1.21034	5.02113	0.78443	0.03728
36.5	0	1.2138	5.03827	0.78711	0.03739
36.6	0	1.21662	5.04378	0.78797	0.03748
36.7	0	1.22038	5.06107	0.79067	0.03759
36.8	0	1.22364	5.07376	0.79265	0.03769
36.9	0	1.22698	5.07408	0.7927	0.0378
37	0	1.23022	5.08827	0.79492	0.0379
37.1	0	1.23359	5.08574	0.79452	0.038
37.2	0	1.23712	5.09968	0.7967	0.03811
37.3	0	1.23997	5.10495	0.79752	0.0382
37.4	0	1.24382	5.11716	0.79943	0.03832
37.5	0	1.24701	5.13293	0.8019	0.03841
37.6	0	1.25025	5.13663	0.80247	0.03851
37.7	0	1.25363	5.15953	0.80605	0.03862
37.8	0	1.25695	5.16205	0.80644	0.03872
37.9	0	1.26054	5.18124	0.80944	0.03883
38	0	1.26337	5.18715	0.81037	0.03892
38.1	0	1.26719	5.20187	0.81267	0.03904
38.2	0	1.27034	5.21278	0.81437	0.03913
38.3	0	1.27348	5.21753	0.81511	0.03923
38.4	0	1.27687	5.24318	0.81912	0.03933
38.5	0	1.28021	5.25266	0.8206	0.03944
38.6	0	1.28384	5.26826	0.82304	0.03955
38.7	0	1.28676	5.27269	0.82373	0.03964
38.8	0	1.29047	5.28963	0.82638	0.03975
38.9	0	1.29373	5.2981	0.8277	0.03985
39	0	1.29676	5.30622	0.82897	0.03995
39.1	0	1.30025	5.31741	0.83072	0.04005
39.2	0	1.30355	5.32886	0.8325	0.04016
39.3	0	1.30709	5.34347	0.83479	0.04026
39.4	0	1.3102	5.35062	0.8359	0.04036
39.5	0	1.31372	5.37052	0.83901	0.04047
39.6	0	1.31717	5.3788	0.84031	0.04058
39.7	0	1.32012	5.38787	0.84172	0.04067
39.8	0	1.32365	5.40521	0.84443	0.04077
39.9	0	1.32699	5.41817	0.84646	0.04088
40	0	1.33031	5.42629	0.84772	0.04098
40.1	0	1.33356	5.43609	0.84926	0.04108
40.2	0	1.33689	5.44764	0.85106	0.04118
40.3	0	1.34049	5.45627	0.85241	0.04129
40.4	0	1.3434	5.47054	0.85464	0.04138
40.5	0	1.34709	5.48093	0.85626	0.0415
40.6	0	1.35036	5.49517	0.85849	0.0416
40.7	0	1.35351	5.50127	0.85944	0.04169
40.8	0	1.35693	5.51901	0.86221	0.0418
40.9	0	1.36015	5.52814	0.86364	0.0419
41	0	1.36381	5.53974	0.86545	0.04201
41.1	0	1.36679	5.55657	0.86808	0.0421
41.2	0	1.37042	5.56412	0.86926	0.04222
41.3	0	1.37379	5.58119	0.87193	0.04232
41.4	0	1.37685	5.58721	0.87287	0.04241
41.5	0	1.38032	5.60597	0.8758	0.04252
41.6	0	1.38353	5.6172	0.87755	0.04262
41.7	0	1.38715	5.63225	0.8799	0.04273
41.8	0	1.39014	5.64852	0.88244	0.04282
41.9	0	1.39375	5.66122	0.88443	0.04293
42	0	1.39703	5.68056	0.88745	0.04304
42.1	0	1.4001	5.68642	0.88836	0.04313
42.2	0	1.40365	5.70667	0.89153	0.04324
42.3	0	1.40683	5.71588	0.89297	0.04334
42.4	0	1.41042	5.72632	0.8946	0.04345
42.5	0	1.4135	5.74156	0.89698	0.04354
42.6	0	1.41702	5.75414	0.89894	0.04365
42.7	0	1.4204	5.76998	0.90142	0.04376
42.8	0	1.42333	5.77843	0.90274	0.04385
42.9	0	1.42708	5.80267	0.90653	0.04396
43	0	1.4303	5.81346	0.90821	0.04406
43.1	0	1.43368	5.82485	0.90999	0.04416
43.2	0	1.43694	5.84052	0.91244	0.04426
43.3	0	1.44033	5.85186	0.91421	0.04437
43.4	0	1.44374	5.86955	0.91697	0.04447
43.5	0	1.44669	5.87648	0.91806	0.04457
43.6	0	1.4504	5.89378	0.92076	0.04468
43.7	0	1.45367	5.90527	0.92256	0.04478
43.8	0	1.45685	5.92071	0.92497	0.04488
43.9	0	1.46021	5.93382	0.92701	0.04498
44	0	1.46361	5.95107	0.92971	0.04509
44.1	0	1.46712	5.96766	0.9323	0.04519
44.2	0	1.47006	5.97843	0.93398	0.04528
44.3	0	1.47375	5.99677	0.93685	0.0454
44.4	0	1.47705	6.0038	0.93795	0.0455
44.5	0	1.48008	6.01271	0.93934	0.04559
44.6	0	1.4836	6.02846	0.9418	0.0457
44.7	0	1.48686	6.04192	0.9439	0.0458
44.8	0	1.49048	6.05659	0.94619	0.04591
44.9	0	1.49354	6.07429	0.94896	0.04601
45	0	1.49712	6.09057	0.9515	0.04612
45.1	0	1.50051	6.10179	0.95326	0.04622
45.2	0	1.50336	6.1155	0.9554	0.04631
45.3	0	1.50704	6.12945	0.95758	0.04642
45.4	0	1.51017	6.14392	0.95984	0.04652
45.5	0	1.51375	6.15208	0.96111	0.04663
45.6	0	1.51689	6.1704	0.96397	0.04673
45.7	0	1.52035	6.18046	0.96555	0.04683
45.8	0	1.52385	6.19485	0.96779	0.04694
45.9	0	1.52664	6.20852	0.96993	0.04703
46	0	1.53039	6.22191	0.97202	0.04714
46.1	0	1.53353	6.24169	0.97511	0.04724
46.2	0	1.53697	6.25027	0.97645	0.04735
46.3	0	1.5402	6.26636	0.97897	0.04745
46.4	0	1.54361	6.27785	0.98076	0.04755
46.5	0	1.54721	6.29197	0.98297	0.04766
46.6	0	1.55002	6.30742	0.98538	0.04775
46.7	0	1.55385	6.31706	0.98689	0.04787
46.8	0	1.55705	6.33626	0.98989	0.04796
46.9	0	1.56031	6.3393	0.99036	0.04807
47	0	1.56356	6.35917	0.99347	0.04817
47.1	0	1.5669	6.37003	0.99516	0.04827
47.2	0	1.57048	6.38392	0.99733	0.04838
47.3	0	1.57341	6.40512	1.00064	0.04847
47.4	0	1.57707	6.41061	1.0015	0.04858
47.5	0	1.5804	6.43217	1.00487	0.04868
47.6	0	1.58352	6.43578	1.00543	0.04878
47.7	0	1.58692	6.45532	1.00849	0.04888
47.8	0	1.59016	6.46688	1.01029	0.04898
47.9	0	1.59372	6.47907	1.0122	0.04909
48	0	1.59679	6.49284	1.01435	0.04919
48.1	0	1.60039	6.50402	1.01609	0.0493
48.2	0	1.60374	6.52262	1.019	0.0494
48.3	0	1.60677	6.53017	1.02018	0.0495
48.4	0	1.61028	6.55288	1.02373	0.0496
48.5	0	1.61363	6.56137	1.02505	0.04971
48.6	0	1.61707	6.57998	1.02796	0.04981
48.7	0	1.62027	6.5913	1.02973	0.04991
48.8	0	1.62369	6.59893	1.03092	0.05002
48.9	0	1.62711	6.61952	1.03414	0.05012
49	0	1.63006	6.62612	1.03517	0.05021
49.1	0	1.63368	6.64463	1.03806	0.05033
49.2	0	1.63691	6.65448	1.0396	0.05042
49.3	0	1.64029	6.67196	1.04233	0.05053
49.4	0	1.64361	6.68564	1.04447	0.05063
49.5	0	1.64692	6.70186	1.047	0.05073
49.6	0	1.65046	6.71786	1.0495	0.05084
49.7	0	1.65336	6.72842	1.05115	0.05093
49.8	0	1.65706	6.74374	1.05355	0.05105
49.9	0	1.66028	6.75219	1.05487	0.05114
50	0	1.66352	6.76264	1.0565	0.05124
50.1	0	1.66698	6.77649	1.05866	0.05135
50.2	0	1.67022	6.78841	1.06052	0.05145
50.3	0	1.67386	6.8043	1.06301	0.05156
50.4	0	1.67679	6.8208	1.06558	0.05165
50.5	0	1.68052	6.84032	1.06863	0.05177
50.6	0	1.68372	6.85119	1.07033	0.05187
50.7	0	1.68678	6.86362	1.07227	0.05196
50.8	0	1.69032	6.87771	1.07447	0.05207
50.9	0	1.69356	6.88931	1.07629	0.05217
51	0	1.6971	6.89813	1.07766	0.05228
51.1	0	1.7001	6.91405	1.08015	0.05237
51.2	0	1.70381	6.92603	1.08202	0.05249
51.3	0	1.70706	6.9394	1.08411	0.05259
51.4	0	1.71001	6.95214	1.0861	0.05268
51.5	0	1.71365	6.96834	1.08863	0.05279
51.6	0	1.71686	6.98432	1.09113	0.05289
51.7	0	1.72036	6.99391	1.09263	0.053
51.8	0	1.72348	7.01425	1.09581	0.05309
51.9	0	1.72706	7.02244	1.09708	0.0532
52	0	1.7305	7.0387	1.09963	0.05331
52.1	0	1.73342	7.04849	1.10115	0.0534
52.2	0	1.73706	7.06063	1.10305	0.05351
52.3	0	1.74035	7.07659	1.10554	0.05361
52.4	0	1.74365	7.08246	1.10646	0.05371
52.5	0	1.74688	7.10473	1.10994	0.05381
52.6	0	1.75029	7.11211	1.11109	0.05392
52.7	0	1.75383	7.13059	1.11398	0.05403
52.8	0	1.75673	7.14326	1.11596	0.05412
52.9	0	1.76039	7.16055	1.11866	0.05423
53	0	1.76369	7.17175	1.12041	0.05433
53.1	0	1.76684	7.17507	1.12093	0.05443
53.2	0	1.77022	7.19738	1.12441	0.05453
53.3	0	1.77352	7.20326	1.12533	0.05463
53.4	0	1.77709	7.2197	1.1279	0.05474
53.5	0	1.78011	7.22718	1.12907	0.05484
53.6	0	1.78376	7.24919	1.13251	0.05495
53.7	0	1.78712	7.26294	1.13466	0.05505
53.8	0	1.79009	7.27075	1.13588	0.05514
53.9	0	1.7937	7.29594	1.13981	0.05525
54	0	1.79689	7.30073	1.14056	0.05535
54.1	0	1.80052	7.32209	1.1439	0.05546
54.2	0	1.80354	7.32616	1.14453	0.05556
54.3	0	1.80703	7.34171	1.14696	0.05567
54.4	0	1.81052	7.35651	1.14928	0.05577
54.5	0	1.81336	7.36047	1.14989	0.05586
54.6	0	1.81697	7.38333	1.15346	0.05597
54.7	0	1.82017	7.39112	1.15468	0.05607
54.8	0	1.82377	7.40906	1.15748	0.05618
54.9	0	1.82683	7.42176	1.15947	0.05628
55	0	1.83031	7.43922	1.1622	0.05638
55.1	0	1.83382	7.45194	1.16418	0.05649
55.2	0	1.83667	7.46034	1.1655	0.05658
55.3	0	1.8404	7.47681	1.16807	0.05669
55.4	0	1.84354	7.48344	1.16911	0.05679
55.5	0	1.84702	7.49421	1.17079	0.0569
55.6	0	1.85022	7.50698	1.17278	0.057
55.7	0	1.85365	7.52264	1.17523	0.0571
55.8	0	1.85717	7.53957	1.17787	0.05721
55.9	0	1.86011	7.55577	1.18041	0.0573
56	0	1.8638	7.56861	1.18241	0.05741
56.1	0	1.86699	7.58424	1.18485	0.05751
56.2	0	1.87026	7.59549	1.18661	0.05761
56.3	0	1.87358	7.60776	1.18853	0.05772
56.4	0	1.87689	7.61725	1.19001	0.05782
56.5	0	1.8804	7.62864	1.19179	0.05793
56.6	0	1.88351	7.64643	1.19457	0.05802
56.7	0	1.88708	7.65438	1.19581	0.05813
56.8	0	1.89036	7.67269	1.19867	0.05823
56.9	0	1.89346	7.67934	1.19971	0.05833
57	0	1.89691	7.70249	1.20333	0.05843
57.1	0	1.90022	7.71312	1.20499	0.05854
57.2	0	1.90372	7.72029	1.20611	0.05864
57.3	0	1.90682	7.73786	1.20885	0.05874
57.4	0	1.91043	7.7474	1.21034	0.05885
57.5	0	1.9138	7.7651	1.21311	0.05895
57.6	0	1.91673	7.76828	1.2136	0.05904
57.7	0	1.92042	7.78549	1.21629	0.05916
57.8	0	1.9236	7.79829	1.21829	0.05926
57.9	0	1.92703	7.81061	1.22022	0.05936
58	0	1.93027	7.83213	1.22358	0.05946
58.1	0	1.93365	7.84239	1.22518	0.05957
58.2	0	1.93715	7.86191	1.22823	0.05967
58.3	0	1.93997	7.86476	1.22868	0.05976
58.4	0	1.94375	7.88778	1.23227	0.05988
58.5	0	1.94698	7.89573	1.23352	0.05998
58.6	0	1.95027	7.90261	1.23459	0.06008
58.7	0	1.95356	7.92179	1.23759	0.06018
58.8	0	1.95692	7.92922	1.23875	0.06028
58.9	0	1.96044	7.94943	1.2419	0.06039
59	0	1.96334	7.9535	1.24254	0.06048
59.1	0	1.96718	7.97635	1.24611	0.0606
59.2	0	1.97032	7.98607	1.24763	0.0607
59.3	0	1.97358	7.99846	1.24956	0.0608
59.4	0	1.97694	8.01674	1.25242	0.0609
59.5	0	1.98027	8.02372	1.25351	0.061
59.6	0	1.9839	8.03774	1.2557	0.06111
59.7	0	1.98672	8.0495	1.25754	0.0612
59.8	0	1.99052	8.06617	1.26014	0.06132
59.9	0	1.99369	8.07493	1.26151	0.06142
60	0	1.99676	8.08543	1.26315	0.06151
60.1	0	2.00025	8.1015	1.26566	0.06162
60.2	0	2.00353	8.11324	1.2675	0.06172
60.3	0	2.00712	8.13456	1.27083	0.06183
60.4	0	2.01013	8.14639	1.27268	0.06192
60.5	0	2.01377	8.16031	1.27485	0.06203
60.6	0	2.01707	8.17059	1.27645	0.06214
60.7	0	2.02007	8.18145	1.27815	0.06223
60.8	0	2.02357	8.19429	1.28016	0.06234
60.9	0	2.0269	8.20384	1.28165	0.06244
61	0	2.03041	8.22137	1.28439	0.06255
61.1	0	2.03357	8.23324	1.28624	0.06264
61.2	0	2.03704	8.2465	1.28831	0.06275
61.3	0	2.0405	8.25927	1.29031	0.06286
61.4	0	2.04347	8.27654	1.29301	0.06295
61.5	0	2.047	8.29293	1.29557	0.06306
61.6	0	2.05031	8.30423	1.29733	0.06316
61.7	0	2.05361	8.30891	1.29807	0.06326
61.8	0	2.0569	8.32343	1.30033	0.06336
61.9	0	2.06019	8.33584	1.30227	0.06346
62	0	2.06385	8.3459	1.30384	0.06358
62.1	0	2.06671	8.36023	1.30608	0.06366
62.2	0	2.0704	8.3723	1.30797	0.06378
62.3	0	2.07372	8.39587	1.31165	0.06388
62.4	0	2.07682	8.39584	1.31165	0.06398
62.5	0	2.08031	8.42094	1.31557	0.06408
62.6	0	2.08348	8.43002	1.31699	0.06418
62.7	0	2.08714	8.44316	1.31904	0.06429
62.8	0	2.09014	8.45503	1.32089	0.06439
62.9	0	2.09376	8.46416	1.32232	0.0645
63	0	2.09715	8.4826	1.3252	0.0646
63.1	0	2.10017	8.48309	1.32528	0.0647
63.2	0	2.10365	8.50318	1.32841	0.0648
63.3	0	2.10685	8.51656	1.3305	0.0649
63.4	0	2.11047	8.53279	1.33304	0.06501
63.5	0	2.11349	8.54407	1.3348	0.06511
63.6	0	2.11708	8.5572	1.33685	0.06522
63.7	0	2.12038	8.57577	1.33975	0.06532
63.8	0	2.12341	8.58034	1.34047	0.06541
63.9	0	2.12702	8.60097	1.34369	0.06552
64	0	2.13016	8.60678	1.3446	0.06562
64.1	0	2.13375	8.6222	1.34701	0.06573
64.2	0	2.13687	8.62908	1.34808	0.06583
64.3	0	2.14033	8.64181	1.35007	0.06593
64.4	0	2.14376	8.66173	1.35318	0.06604
64.5	0	2.14668	8.66693	1.354	0.06613
64.6	0	2.15039	8.69258	1.358	0.06624
64.7	0	2.15361	8.69901	1.35901	0.06634
64.8	0	2.15698	8.71531	1.36156	0.06645
64.9	0	2.16031	8.7208	1.36241	0.06655
65	0	2.16367	8.73369	1.36443	0.06665
65.1	0	2.16709	8.74798	1.36666	0.06676
65.2	0	2.17012	8.75955	1.36847	0.06685
65.3	0	2.17372	8.77244	1.37048	0.06696
65.4	0	2.17702	8.78751	1.37283	0.06706
65.5	0	2.18016	8.80086	1.37492	0.06716
65.6	0	2.18355	8.81607	1.3773	0.06726
65.7	0	2.18696	8.82705	1.37901	0.06737
65.8	0	2.19044	8.83753	1.38065	0.06748
65.9	0	2.1934	8.85471	1.38333	0.06757
66	0	2.19709	8.86878	1.38553	0.06768
66.1	0	2.20037	8.88151	1.38752	0.06778
66.2	0	2.20339	8.88549	1.38814	0.06788
66.3	0	2.20696	8.90101	1.39057	0.06799
66.4	0	2.21018	8.91574	1.39287	0.06808
66.5	0	2.21379	8.92494	1.3943	0.0682
66.6	0	2.21688	8.94317	1.39715	0.06829
66.7	0	2.22042	8.9512	1.39841	0.0684
66.8	0	2.22388	8.97127	1.40154	0.06851
66.9	0	2.22667	8.98045	1.40298	0.06859
67	0	2.23039	8.99537	1.40531	0.06871
67.1	0	2.23352	9.01016	1.40762	0.0688
67.2	0	2.23704	9.0165	1.40861	0.06891
67.3	0	2.24021	9.03215	1.41105	0.06901
67.4	0	2.24365	9.04035	1.41233	0.06912
67.5	0	2.2472	9.05778	1.41506	0.06922
67.6	0	2.25	9.06702	1.4165	0.06931
67.7	0	2.25376	9.08373	1.41911	0.06943
67.8	0	2.25688	9.09627	1.42107	0.06952
67.9	0	2.26027	9.1026	1.42206	0.06963
68	0	2.26351	9.12505	1.42557	0.06973
68.1	0	2.26692	9.13313	1.42683	0.06983
68.2	0	2.27054	9.14803	1.42916	0.06994
68.3	0	2.27336	9.15831	1.43076	0.07003
68.4	0	2.27721	9.17428	1.43326	0.07015
68.5	0	2.28042	9.18063	1.43425	0.07025
68.6	0	2.28359	9.19248	1.4361	0.07035
68.7	0	2.28689	9.21095	1.43899	0.07045
68.8	0	2.29022	9.22013	1.44042	0.07055
68.9	0	2.29382	9.2388	1.44334	0.07066
69	0	2.29677	9.24968	1.44504	0.07075
69.1	0	2.3004	9.26754	1.44783	0.07086
69.2	0	2.30374	9.28023	1.44981	0.07097
69.3	0	2.30681	9.28591	1.4507	0.07106
69.4	0	2.31025	9.30031	1.45295	0.07117
69.5	0	2.31353	9.31536	1.4553	0.07127
69.6	0	2.31706	9.32198	1.45633	0.07138
69.7	0	2.32016	9.33551	1.45845	0.07147
69.8	0	2.32371	9.35284	1.46115	0.07158
69.9	0	2.3271	9.36432	1.46295	0.07169
70	0	2.33008	9.37621	1.4648	0.07178
70.1	0	2.33365	9.39289	1.46741	0.07189
70.2	0	2.33698	9.40771	1.46973	0.07199
70.3	0	2.3404	9.41811	1.47135	0.0721
70.4	0	2.34363	9.42797	1.47289	0.0722
70.5	0	2.34697	9.44031	1.47482	0.0723
70.6	0	2.35043	9.45382	1.47693	0.0724
70.7	0	2.35339	9.46473	1.47863	0.0725
70.8	0	2.35703	9.47791	1.48069	0.07261
70.9	0	2.36027	9.49414	1.48323	0.07271
71	0	2.36361	9.50473	1.48488	0.07281
71.1	0	2.36697	9.52042	1.48733	0.07291
71.2	0	2.37023	9.53176	1.48911	0.07301
71.3	0	2.37378	9.5469	1.49147	0.07312
71.4	0	2.3767	9.55963	1.49346	0.07321
71.5	0	2.38039	9.56207	1.49384	0.07333
71.6	0	2.38365	9.58321	1.49714	0.07343
71.7	0	2.38683	9.58837	1.49795	0.07353
71.8	0	2.39029	9.60649	1.50078	0.07363
71.9	0	2.39353	9.61521	1.50214	0.07373
72	0	2.3972	9.63151	1.50469	0.07385
72.1	0	2.40015	9.65289	1.50803	0.07394
72.2	0	2.40386	9.65609	1.50853	0.07405
72.3	0	2.40707	9.67523	1.51152	0.07415
72.4	0	2.4101	9.6791	1.51212	0.07424
72.5	0	2.41366	9.69633	1.51482	0.07435
72.6	0	2.41689	9.70337	1.51591	0.07445
72.7	0	2.42042	9.71928	1.5184	0.07456
72.8	0	2.42344	9.72927	1.51996	0.07465
72.9	0	2.42713	9.74504	1.52242	0.07477
73	0	2.43041	9.76336	1.52529	0.07487
73.1	0	2.43335	9.76596	1.52569	0.07496
73.2	0	2.43697	9.78832	1.52919	0.07507
73.3	0	2.4402	9.79497	1.53023	0.07517
73.4	0	2.44367	9.80832	1.53231	0.07528
73.5	0	2.44681	9.82506	1.53493	0.07537
73.6	0	2.45036	9.83349	1.53624	0.07548
73.7	0	2.45383	9.84908	1.53868	0.07559
73.8	0	2.45675	9.85503	1.53961	0.07568
73.9	0	2.46044	9.87652	1.54297	0.07579
74	0	2.46371	9.87851	1.54328	0.07589
74.1	0	2.46694	9.89373	1.54565	0.07599
74.2	0	2.47023	9.90684	1.5477	0.0761
74.3	0	2.47359	9.9229	1.55021	0.0762
74.4	0	2.47717	9.93628	1.5523	0.07631
74.5	0	2.48007	9.95012	1.55446	0.0764
74.6	0	2.48372	9.96347	1.55655	0.07651
74.7	0	2.48705	9.97377	1.55816	0.07661
74.8	0	2.49015	9.98566	1.56002	0.07671
74.9	0	2.49358	9.99738	1.56185	0.07681
75	0	2.49685	10.0094	1.56373	0.07692
75.1	0	2.50042	10.0173	1.56496	0.07703
75.2	0	2.50346	10.0363	1.56792	0.07712
75.3	0	2.50709	10.0483	1.5698	0.07723
75.4	0	2.51046	10.063	1.5721	0.07733
75.5	0	2.5134	10.0743	1.57387	0.07743
75.6	0	2.51706	10.0898	1.57629	0.07754
75.7	0	2.52023	10.1	1.57789	0.07764
75.8	0	2.52383	10.1111	1.57961	0.07775
75.9	0	2.52687	10.1279	1.58224	0.07784
76	0	2.53035	10.1332	1.58306	0.07795
76.1	0	2.53386	10.1502	1.58573	0.07806
76.2	0	2.53669	10.1549	1.58646	0.07814
76.3	0	2.54035	10.1709	1.58896	0.07826
76.4	0	2.54353	10.1887	1.59173	0.07835
76.5	0	2.54708	10.1972	1.59306	0.07846
76.6	0	2.55019	10.2134	1.59559	0.07856
76.7	0	2.55363	10.2256	1.5975	0.07866
76.8	0	2.55715	10.2427	1.60018	0.07877
76.9	0	2.55999	10.2478	1.60096	0.07886
77	0	2.56373	10.2626	1.60328	0.07898
77.1	0	2.56691	10.2751	1.60523	0.07907
77.2	0	2.57031	10.282	1.60631	0.07918
77.3	0	2.57354	10.3001	1.60914	0.07928
77.4	0	2.57697	10.3086	1.61046	0.07938
77.5	0	2.5805	10.3284	1.61356	0.07949
77.6	0	2.58348	10.3392	1.61524	0.07958
77.7	0	2.58713	10.3554	1.61778	0.0797
77.8	0	2.5903	10.3683	1.61979	0.07979
77.9	0	2.59357	10.3726	1.62047	0.07989
78	0	2.59692	10.3914	1.6234	0.08
78.1	0	2.60023	10.3928	1.62362	0.0801
78.2	0	2.60374	10.4116	1.62656	0.08021
78.3	0	2.60684	10.4179	1.62755	0.0803
78.4	0	2.61042	10.4353	1.63027	0.08041
78.5	0	2.61371	10.4509	1.63269	0.08051
78.6	0	2.61675	10.4616	1.63437	0.08061
78.7	0	2.62024	10.4788	1.63705	0.08072
78.8	0	2.62355	10.4895	1.63873	0.08082
78.9	0	2.62703	10.5038	1.64096	0.08093
79	0	2.63018	10.5124	1.64231	0.08102
79.1	0	2.63375	10.5248	1.64425	0.08113
79.2	0	2.63715	10.5361	1.64601	0.08124
79.3	0	2.64007	10.5455	1.64747	0.08133
79.4	0	2.64375	10.5615	1.64997	0.08144
79.5	0	2.64696	10.5755	1.65216	0.08154
79.6	0	2.65033	10.5857	1.65376	0.08164
79.7	0	2.65361	10.6028	1.65643	0.08174
79.8	0	2.65698	10.616	1.65849	0.08185
79.9	0	2.66047	10.6259	1.66003	0.08196
80	0	2.6633	10.6394	1.66214	0.08204
80.1	0	2.66711	10.6521	1.66413	0.08216
80.2	0	2.6703	10.6649	1.66613	0.08226
80.3	0	2.67357	10.6707	1.66704	0.08236
80.4	0	2.67691	10.6866	1.66951	0.08246
80.5	0	2.68024	10.6967	1.67111	0.08256
80.6	0	2.68379	10.7117	1.67345	0.08267
80.7	0	2.68666	10.7281	1.67601	0.08276
80.8	0	2.6905	10.7415	1.6781	0.08288
80.9	0	2.6937	10.7531	1.67991	0.08298
81	0	2.69687	10.7612	1.68117	0.08308
81.1	0	2.7003	10.7768	1.68361	0.08318
81.2	0	2.70359	10.7866	1.68515	0.08328
81.3	0	2.70718	10.7975	1.68684	0.08339
81.4	0	2.71007	10.8116	1.68905	0.08348
81.5	0	2.71385	10.8212	1.69055	0.0836
81.6	0	2.71706	10.8404	1.69355	0.0837
81.7	0	2.7201	10.844	1.6941	0.08379
81.8	0	2.7236	10.8679	1.69784	0.0839
81.9	0	2.72688	10.8748	1.69892	0.084
82	0	2.73044	10.8893	1.70119	0.08411
82.1	0	2.73347	10.9036	1.70342	0.0842
82.2	0	2.73706	10.9126	1.70483	0.08431
82.3	0	2.7404	10.9304	1.7076	0.08442
82.4	0	2.74341	10.9292	1.70742	0.08451
82.5	0	2.74696	10.9515	1.7109	0.08462
82.6	0	2.75022	10.9572	1.71179	0.08472
82.7	0	2.75369	10.9712	1.71398	0.08483
82.8	0	2.75691	10.9844	1.71604	0.08493
82.9	0	2.76033	10.9973	1.71806	0.08503
83	0	2.76386	11.0151	1.72085	0.08514
83.1	0	2.7668	11.0248	1.72236	0.08523
83.2	0	2.77036	11.0427	1.72516	0.08534
83.3	0	2.77372	11.054	1.72691	0.08544
83.4	0	2.7769	11.0624	1.72823	0.08554
83.5	0	2.78025	11.0745	1.73011	0.08565
83.6	0	2.78351	11.0851	1.73178	0.08575
83.7	0	2.78715	11.0976	1.73373	0.08586
83.8	0	2.79007	11.1079	1.73534	0.08595
83.9	0	2.79374	11.1234	1.73776	0.08606
84	0	2.79705	11.1381	1.74006	0.08616
84.1	0	2.80013	11.1496	1.74185	0.08626
84.2	0	2.8036	11.1615	1.74371	0.08636
84.3	0	2.80682	11.1753	1.74588	0.08646
84.4	0	2.81049	11.1872	1.74773	0.08658
84.5	0	2.81348	11.2017	1.75	0.08667
84.6	0	2.81711	11.2094	1.7512	0.08678
84.7	0	2.82047	11.2232	1.75335	0.08688
84.8	0	2.82346	11.233	1.75488	0.08698
84.9	0	2.82703	11.2465	1.75699	0.08709
85	0	2.83022	11.2598	1.75907	0.08718
85.1	0	2.83381	11.2705	1.76075	0.0873
85.2	0	2.83685	11.2873	1.76336	0.08739
85.3	0	2.84036	11.2986	1.76514	0.0875
85.4	0	2.84371	11.3132	1.76741	0.0876
85.5	0	2.84674	11.3193	1.76836	0.08769
85.6	0	2.85037	11.3341	1.77067	0.08781
85.7	0	2.85356	11.3429	1.77205	0.0879
85.8	0	2.857	11.3531	1.77364	0.08801
85.9	0	2.8602	11.3702	1.77632	0.08811
86	0	2.86366	11.3795	1.77778	0.08821
86.1	0	2.86705	11.3991	1.78083	0.08832
86.2	0	2.87003	11.4085	1.78229	0.08841
86.3	0	2.87378	11.4263	1.78509	0.08853
86.4	0	2.87696	11.4367	1.78671	0.08862
86.5	0	2.88029	11.4438	1.78781	0.08873
86.6	0	2.88361	11.4594	1.79025	0.08883
86.7	0	2.887	11.4673	1.79149	0.08893
86.8	0	2.89045	11.4844	1.79416	0.08904
86.9	0	2.89343	11.4919	1.79533	0.08913
87	0	2.89709	11.5082	1.79787	0.08924
87.1	0	2.9004	11.5176	1.79935	0.08935
87.2	0	2.90346	11.5307	1.8014	0.08944
87.3	0	2.90693	11.5443	1.80351	0.08955
87.4	0	2.91025	11.5584	1.80571	0.08965
87.5	0	2.91376	11.5735	1.80809	0.08976
87.6	0	2.91677	11.5822	1.80944	0.08985
87.7	0	2.9204	11.597	1.81176	0.08996
87.8	0	2.92373	11.6051	1.81302	0.09007
87.9	0	2.92671	11.6177	1.81498	0.09016
88	0	2.9303	11.6296	1.81685	0.09027
88.1	0	2.93353	11.6424	1.81885	0.09037
88.2	0	2.9371	11.6552	1.82084	0.09048
88.3	0	2.94024	11.6696	1.82309	0.09057
88.4	0	2.94376	11.6829	1.82516	0.09068
88.5	0	2.9472	11.6899	1.82627	0.09079
88.6	0	2.95001	11.708	1.82909	0.09087
88.7	0	2.95379	11.7213	1.83117	0.09099
88.8	0	2.95688	11.7319	1.83283	0.09109
88.9	0	2.96036	11.741	1.83424	0.09119
89	0	2.96354	11.754	1.83628	0.09129
89.1	0	2.96695	11.7628	1.83764	0.0914
89.2	0	2.97054	11.7784	1.84008	0.09151
89.3	0	2.97334	11.7897	1.84185	0.09159
89.4	0	2.97709	11.8051	1.84426	0.09171
89.5	0	2.98026	11.8219	1.84688	0.09181
89.6	0	2.98359	11.8277	1.8478	0.09191
89.7	0	2.98684	11.8451	1.8505	0.09201
89.8	0	2.99023	11.8565	1.85228	0.09211
89.9	0	2.99387	11.8674	1.85399	0.09223
90	0	2.99673	11.8744	1.85509	0.09231
90.1	0	3.00053	11.8852	1.85677	0.09243
90.2	0	3.00374	11.9009	1.85923	0.09253
90.3	0	3.00691	11.9055	1.85995	0.09263
90.4	0	3.01021	11.9228	1.86265	0.09273
90.5	0	3.01355	11.9319	1.86406	0.09283
90.6	0	3.01715	11.9551	1.8677	0.09294
90.7	0	3.02012	11.9654	1.86931	0.09303
90.8	0	3.0237	11.9778	1.87124	0.09314
90.9	0	3.02711	11.992	1.87346	0.09325
91	0	3.03011	11.9922	1.87349	0.09334
91.1	0	3.03361	12.0127	1.8767	0.09345
91.2	0	3.03692	12.02	1.87783	0.09355
91.3	0	3.04036	12.0337	1.87997	0.09366
91.4	0	3.04352	12.045	1.88173	0.09376
91.5	0	3.04697	12.0584	1.88383	0.09386
91.6	0	3.05039	12.0759	1.88656	0.09397
91.7	0	3.05337	12.083	1.88767	0.09406
91.8	0	3.057	12.1008	1.89046	0.09417
91.9	0	3.06032	12.1105	1.89198	0.09427
92	0	3.0637	12.124	1.89408	0.09438
92.1	0	3.06695	12.1301	1.89503	0.09448
92.2	0	3.07029	12.1409	1.89672	0.09458
92.3	0	3.07382	12.1558	1.89905	0.09469
92.4	0	3.07673	12.1662	1.90067	0.09478
92.5	0	3.08038	12.1868	1.90389	0.09489
92.6	0	3.08364	12.1941	1.90503	0.09499
92.7	0	3.08692	12.207	1.90704	0.09509
92.8	0	3.09029	12.218	1.90876	0.0952
92.9	0	3.09353	12.2334	1.91117	0.0953
93	0	3.09712	12.2461	1.91315	0.09541
93.1	0	3.10007	12.2546	1.91448	0.0955
93.2	0	3.10375	12.2698	1.91685	0.09561
93.3	0	3.107	12.2757	1.91778	0.09571
93.4	0	3.11012	12.2861	1.9194	0.09581
93.5	0	3.11362	12.2994	1.92148	0.09591
93.6	0	3.11687	12.3144	1.92383	0.09601
93.7	0	3.12052	12.3292	1.92614	0.09613
93.8	0	3.12352	12.3435	1.92837	0.09622
93.9	0	3.12719	12.358	1.93064	0.09633
94	0	3.13038	12.3656	1.93182	0.09643
94.1	0	3.13341	12.3776	1.9337	0.09652
94.2	0	3.13699	12.3858	1.93498	0.09663
94.3	0	3.14022	12.4005	1.93728	0.09673
94.4	0	3.14375	12.4077	1.9384	0.09684
94.5	0	3.1468	12.4225	1.94071	0.09694
94.6	0	3.15045	12.4361	1.94285	0.09705
94.7	0	3.15376	12.4462	1.94441	0.09715
94.8	0	3.15668	12.4608	1.94669	0.09724
94.9	0	3.16034	12.4725	1.94852	0.09735
95	0	3.16357	12.4901	1.95128	0.09745
95.1	0	3.16698	12.494	1.95188	0.09756
95.2	0	3.17019	12.5124	1.95476	0.09766
95.3	0	3.17369	12.5243	1.95662	0.09777
95.4	0	3.17717	12.5353	1.95833	0.09787
95.5	0	3.18009	12.547	1.96016	0.09796
95.6	0	3.18378	12.5601	1.96221	0.09808
95.7	0	3.18705	12.5715	1.96399	0.09818
95.8	0	3.19024	12.5764	1.96476	0.09828
95.9	0	3.19358	12.5985	1.96821	0.09838
96	0	3.19689	12.6042	1.9691	0.09848
96.1	0	3.20047	12.6205	1.97164	0.09859
96.2	0	3.20341	12.63	1.97313	0.09868
96.3	0	3.20708	12.6446	1.9754	0.09879
96.4	0	3.21042	12.659	1.97766	0.0989
96.5	0	3.21345	12.66	1.97782	0.09899
96.6	0	3.21693	12.6786	1.98073	0.0991
96.7	0	3.22015	12.6861	1.98189	0.0992
96.8	0	3.22374	12.7018	1.98435	0.09931
96.9	0	3.22679	12.7134	1.98615	0.0994
97	0	3.2304	12.7287	1.98855	0.09951
97.1	0	3.23382	12.7439	1.99092	0.09962
97.2	0	3.23671	12.7528	1.99232	0.09971
97.3	0	3.24039	12.7702	1.99503	0.09982
97.4	0	3.24356	12.7771	1.99612	0.09992
97.5	0	3.24713	12.7901	1.99814	0.10003
97.6	0	3.25021	12.8002	1.99971	0.10012
97.7	0	3.25368	12.8107	2.00136	0.10023
97.8	0	3.25721	12.8223	2.00317	0.10034
97.9	0	3.26002	12.8273	2.00395	0.10042
98	0	3.26371	12.8495	2.00742	0.10054
98.1	0	3.26688	12.8551	2.00829	0.10064
98.2	0	3.27038	12.8724	2.01099	0.10074
98.3	0	3.27351	12.8832	2.01269	0.10084
98.4	0	3.27692	12.9003	2.01536	0.10095
98.5	0	3.28048	12.9128	2.0173	0.10105
98.6	0	3.28335	12.9202	2.01847	0.10114
98.7	0	3.28707	12.9326	2.02041	0.10126
98.8	0	3.29026	12.9437	2.02214	0.10136
98.9	0	3.29362	12.9519	2.02341	0.10146
99	0	3.2969	12.9615	2.02492	0.10156
99.1	0	3.30029	12.9804	2.02787	0.10167
99.2	0	3.30382	12.9918	2.02965	0.10177
99.3	0	3.30683	13.0066	2.03196	0.10187
99.4	0	3.31046	13.0206	2.03416	0.10198
99.5	0	3.31366	13.0298	2.03559	0.10208
99.6	0	3.31687	13.0443	2.03785	0.10218
99.7	0	3.32026	13.0489	2.03857	0.10228
99.8	0	3.32355	13.0646	2.04103	0.10238
99.9	0	3.32705	13.0709	2.04201	0.10249
100	0	3.33019	13.0891	2.04484	0.10259
100.1	0	3.33372	13.099	2.0464	0.10269
100.2	0	3.33705	13.1168	2.04918	0.1028
100.3	0	3.34008	13.1247	2.05041	0.10289
100.4	0	3.34359	13.1405	2.05289	0.103
100.5	0	3.3469	13.1525	2.05476	0.1031
100.6	0	3.35037	13.1619	2.05623	0.10321
100.7	0	3.35355	13.1779	2.05873	0.10331
100.8	0	3.35706	13.1804	2.05912	0.10341
100.9	0	3.3605	13.1991	2.06204	0.10352
101	0	3.36338	13.2017	2.06244	0.10361
101.1	0	3.3671	13.2227	2.06573	0.10372
101.2	0	3.37031	13.2322	2.06721	0.10382
101.3	0	3.37363	13.2447	2.06915	0.10392
101.4	0	3.37694	13.2606	2.07165	0.10403
101.5	0	3.38027	13.2707	2.07322	0.10413
101.6	0	3.38381	13.2874	2.07583	0.10424
101.7	0	3.38665	13.2914	2.07646	0.10433
101.8	0	3.39048	13.3095	2.07928	0.10444
101.9	0	3.39366	13.3134	2.07989	0.10454
102	0	3.39688	13.3234	2.08146	0.10464
102.1	0	3.40025	13.3384	2.0838	0.10474
102.2	0	3.40355	13.3497	2.08556	0.10485
102.3	0	3.40712	13.3675	2.08834	0.10496
102.4	0	3.41001	13.3772	2.08987	0.10505
102.5	0	3.41383	13.3953	2.09269	0.10516
102.6	0	3.41705	13.4047	2.09416	0.10526
102.7	0	3.42018	13.4139	2.0956	0.10536
102.8	0	3.42361	13.4286	2.0979	0.10546
102.9	0	3.42692	13.4364	2.09911	0.10557
103	0	3.43052	13.4502	2.10127	0.10568
103.1	0	3.43344	13.4585	2.10256	0.10577
103.2	0	3.43718	13.4756	2.10524	0.10588
103.3	0	3.4404	13.4843	2.10659	0.10598
103.4	0	3.4434	13.4937	2.10805	0.10607
103.5	0	3.44693	13.5066	2.11007	0.10618
103.6	0	3.4502	13.5216	2.11242	0.10628
103.7	0	3.45376	13.533	2.1142	0.10639
103.8	0	3.45682	13.5471	2.1164	0.10649
103.9	0	3.46036	13.559	2.11827	0.1066
104	0	3.46377	13.5689	2.1198	0.1067
104.1	0	3.46672	13.5767	2.12103	0.10679
104.2	0	3.47029	13.5918	2.12339	0.1069
104.3	0	3.47362	13.603	2.12513	0.107
104.4	0	3.47699	13.6077	2.12587	0.10711
104.5	0	3.48026	13.6251	2.12858	0.10721
104.6	0	3.48364	13.6366	2.13038	0.10731
104.7	0	3.48719	13.6504	2.13254	0.10742
104.8	0	3.49016	13.6654	2.13488	0.10751
104.9	0	3.49371	13.6764	2.13661	0.10762
105	0	3.49705	13.693	2.13919	0.10773
105.1	0	3.50022	13.6957	2.13961	0.10782
105.2	0	3.50357	13.7114	2.14208	0.10793
105.3	0	3.50682	13.7166	2.14289	0.10803
105.4	0	3.51052	13.7307	2.14509	0.10814
105.5	0	3.51341	13.7421	2.14687	0.10823
105.6	0	3.5171	13.7556	2.14898	0.10834
105.7	0	3.52043	13.7725	2.15162	0.10845
105.8	0	3.52342	13.7779	2.15245	0.10854
105.9	0	3.52696	13.796	2.15528	0.10865
106	0	3.53014	13.806	2.15685	0.10875
106.1	0	3.53381	13.8181	2.15874	0.10886
106.2	0	3.53683	13.8267	2.16009	0.10895
106.3	0	3.54042	13.8367	2.16164	0.10906
106.4	0	3.54383	13.8509	2.16387	0.10917
106.5	0	3.5468	13.8569	2.1648	0.10926
106.6	0	3.55036	13.8744	2.16754	0.10937
106.7	0	3.55355	13.8836	2.16897	0.10947
106.8	0	3.55711	13.9028	2.17198	0.10958
106.9	0	3.56017	13.9101	2.17311	0.10967
107	0	3.56369	13.9257	2.17555	0.10978
107.1	0	3.56703	13.9377	2.17742	0.10988
107.2	0	3.57008	13.9453	2.17862	0.10998
107.3	0	3.57373	13.9632	2.18142	0.11009
107.4	0	3.57689	13.965	2.18169	0.11019
107.5	0	3.58035	13.9805	2.18412	0.11029
107.6	0	3.58354	13.9887	2.1854	0.11039
107.7	0	3.58695	14.0035	2.1877	0.1105
107.8	0	3.59042	14.0158	2.18963	0.1106
107.9	0	3.59337	14.0295	2.19177	0.11069
108	0	3.59711	14.0454	2.19425	0.11081
108.1	0	3.60033	14.0545	2.19567	0.11091
108.2	0	3.60357	14.067	2.19762	0.11101
108.3	0	3.60698	14.0746	2.19881	0.11111
108.4	0	3.6103	14.0855	2.20052	0.11122
108.5	0	3.61375	14.0989	2.20261	0.11132
108.6	0	3.61682	14.1108	2.20447	0.11142
108.7	0	3.62043	14.1207	2.20601	0.11153
108.8	0	3.62375	14.1354	2.20831	0.11163
108.9	0	3.62677	14.1457	2.20993	0.11172
109	0	3.63027	14.162	2.21247	0.11183
109.1	0	3.63356	14.1744	2.2144	0.11193
109.2	0	3.63709	14.1838	2.21588	0.11204
109.3	0	3.64011	14.1968	2.2179	0.11213
109.4	0	3.64373	14.2047	2.21914	0.11224
109.5	0	3.64707	14.2166	2.22099	0.11235
109.6	0	3.65002	14.2225	2.22192	0.11244
109.7	0	3.65368	14.2379	2.22433	0.11255
109.8	0	3.65687	14.2496	2.22615	0.11265
109.9	0	3.66042	14.2586	2.22756	0.11276
110	0	3.66359	14.2771	2.23045	0.11286
110.1	0	3.66706	14.2885	2.23223	0.11296
110.2	0	3.67058	14.3062	2.23499	0.11307
110.3	0	3.67331	14.3105	2.23567	0.11316
110.4	0	3.67711	14.3231	2.23764	0.11327
110.5	0	3.68023	14.3384	2.24003	0.11337
110.6	0	3.68365	14.3398	2.24024	0.11347
110.7	0	3.6869	14.3548	2.24259	0.11357
110.8	0	3.69026	14.3627	2.24383	0.11368
110.9	0	3.69386	14.3832	2.24702	0.11379
111	0	3.69667	14.3905	2.24817	0.11388
111.1	0	3.70044	14.4049	2.25042	0.11399
111.2	0	3.70361	14.4188	2.25258	0.11409
111.3	0	3.7069	14.4304	2.25439	0.11419
111.4	0	3.71018	14.4457	2.25678	0.11429
111.5	0	3.71356	14.4522	2.25781	0.1144
111.6	0	3.71719	14.4724	2.26095	0.11451
111.7	0	3.72007	14.4763	2.26156	0.1146
111.8	0	3.72387	14.488	2.26339	0.11471
111.9	0	3.7271	14.4978	2.26493	0.11481
112	0	3.73021	14.5074	2.26642	0.11491
112.1	0	3.73356	14.5239	2.26901	0.11501
112.2	0	3.73687	14.5312	2.27014	0.11511
112.3	0	3.74047	14.5505	2.27316	0.11522
112.4	0	3.7435	14.5583	2.27438	0.11532
112.5	0	3.74702	14.574	2.27683	0.11543
112.6	0	3.75047	14.5843	2.27844	0.11553
112.7	0	3.75344	14.5916	2.27958	0.11562
112.8	0	3.75695	14.603	2.28137	0.11573
112.9	0	3.76023	14.6137	2.28304	0.11583
113	0	3.76367	14.6249	2.28478	0.11594
113.1	0	3.76686	14.6354	2.28642	0.11604
113.2	0	3.7703	14.651	2.28886	0.11614
113.3	0	3.77375	14.6642	2.29093	0.11625
113.4	0	3.77676	14.6764	2.29283	0.11634
113.5	0	3.78033	14.6909	2.2951	0.11645
113.6	0	3.78367	14.6999	2.29651	0.11656
113.7	0	3.78703	14.7111	2.29825	0.11666
113.8	0	3.79028	14.7184	2.29939	0.11676
113.9	0	3.79362	14.7302	2.30124	0.11686
114	0	3.79715	14.7421	2.30309	0.11697
114.1	0	3.80006	14.7517	2.30459	0.11706
114.2	0	3.80374	14.7649	2.30666	0.11717
114.3	0	3.80698	14.7782	2.30874	0.11727
114.4	0	3.81022	14.7866	2.31004	0.11737
114.5	0	3.81363	14.8046	2.31286	0.11748
114.6	0	3.81684	14.8192	2.31514	0.11758
114.7	0	3.82045	14.8305	2.31691	0.11769
114.8	0	3.8234	14.8415	2.31862	0.11778
114.9	0	3.82706	14.8488	2.31976	0.11789
115	0	3.83037	14.8587	2.32131	0.11799
115.1	0	3.83344	14.8624	2.32188	0.11809
115.2	0	3.83696	14.8766	2.32411	0.1182
115.3	0	3.84021	14.8951	2.32699	0.1183
115.4	0	3.84383	14.9051	2.32856	0.11841
115.5	0	3.84686	14.9229	2.33133	0.1185
115.6	0	3.8505	14.9327	2.33287	0.11861
115.7	0	3.85373	14.9436	2.33457	0.11871
115.8	0	3.85674	14.9525	2.33596	0.11881
115.9	0	3.86033	14.9667	2.33819	0.11892
116	0	3.86356	14.9787	2.34005	0.11902
116.1	0	3.86704	14.9866	2.34129	0.11912
116.2	0	3.87013	14.999	2.34323	0.11922
116.3	0	3.87375	15.0063	2.34437	0.11933
116.4	0	3.8771	15.0262	2.34748	0.11943
116.5	0	3.87999	15.0316	2.34832	0.11952
116.6	0	3.8837	15.0506	2.35129	0.11964
116.7	0	3.88693	15.0593	2.35264	0.11974
116.8	0	3.89026	15.0691	2.35418	0.11984
116.9	0	3.89352	15.0837	2.35646	0.11994
117	0	3.89698	15.0921	2.35778	0.12005
117.1	0	3.90049	15.1089	2.36039	0.12015
117.2	0	3.90344	15.112	2.36088	0.12025
117.3	0	3.90711	15.1301	2.36372	0.12036
117.4	0	3.9104	15.1388	2.36506	0.12046
117.5	0	3.91354	15.1506	2.36691	0.12056
117.6	0	3.91693	15.1669	2.36945	0.12066
117.7	0	3.92021	15.1727	2.37037	0.12076
117.8	0	3.92384	15.1898	2.37304	0.12087
117.9	0	3.92678	15.1978	2.37429	0.12096
118	0	3.93041	15.2164	2.3772	0.12108
118.1	0	3.93377	15.225	2.37854	0.12118
118.2	0	3.93675	15.231	2.37947	0.12127
118.3	0	3.94028	15.2443	2.38154	0.12138
118.4	0	3.94348	15.2516	2.38268	0.12148
118.5	0	3.94709	15.2684	2.38532	0.12159
118.6	0	3.95017	15.2763	2.38655	0.12168
118.7	0	3.95372	15.2928	2.38914	0.12179
118.8	0	3.95714	15.3031	2.39074	0.1219
118.9	0	3.96002	15.3163	2.39279	0.12199
119	0	3.96375	15.3323	2.3953	0.1221
119.1	0	3.96691	15.3402	2.39653	0.1222
119.2	0	3.97046	15.3519	2.39836	0.12231
119.3	0	3.97355	15.3595	2.39954	0.1224
119.4	0	3.97698	15.3731	2.40167	0.12251
119.5	0	3.98054	15.3803	2.40279	0.12262
119.6	0	3.98334	15.3909	2.40445	0.12271
119.7	0	3.98704	15.4038	2.40646	0.12282
119.8	0	3.99026	15.4185	2.40877	0.12292
119.9	0	3.99369	15.429	2.4104	0.12303
120	0	3.99685	15.4404	2.41218	0.12312
120.1	0	4.00021	15.4555	2.41455	0.12323
120.2	0	4.00381	15.465	2.41604	0.12334
120.3	0	4.00669	15.4749	2.41758	0.12343
120.4	0	4.01044	15.4837	2.41895	0.12354
120.5	0	4.01364	15.4971	2.42104	0.12364
120.6	0	4.01693	15.5029	2.42194	0.12374
120.7	0	4.02024	15.5171	2.42416	0.12384
120.8	0	4.02362	15.53	2.42619	0.12395
120.9	0	4.02716	15.5456	2.42861	0.12406
121	0	4.03017	15.563	2.43134	0.12415
121.1	0	4.03379	15.567	2.43197	0.12426
121.2	0	4.03703	15.5878	2.43521	0.12436
121.3	0	4.04017	15.5883	2.4353	0.12446
121.4	0	4.04358	15.6016	2.43737	0.12456
121.5	0	4.04688	15.6101	2.43869	0.12466
121.6	0	4.05039	15.6196	2.44019	0.12477
121.7	0	4.05354	15.6321	2.44213	0.12487
121.8	0	4.05704	15.6439	2.44397	0.12498
121.9	0	4.06041	15.6616	2.44674	0.12508
122	0	4.06338	15.6686	2.44783	0.12517
122.1	0	4.06696	15.6878	2.45084	0.12528
122.2	0	4.07025	15.698	2.45242	0.12538
122.3	0	4.07367	15.7066	2.45378	0.12549
122.4	0	4.07689	15.7215	2.45609	0.12559
122.5	0	4.08035	15.7273	2.45701	0.12569
122.6	0	4.08383	15.7406	2.45908	0.1258
122.7	0	4.08671	15.7439	2.45961	0.12589
122.8	0	4.09044	15.764	2.46274	0.12601
122.9	0	4.09365	15.7715	2.46392	0.1261
123	0	4.09695	15.7828	2.46568	0.12621
123.1	0	4.10029	15.7995	2.46828	0.12631
123.2	0	4.10361	15.8092	2.4698	0.12641
123.3	0	4.10714	15.8247	2.47222	0.12652
123.4	0	4.10998	15.8314	2.47327	0.12661
123.5	0	4.11382	15.8456	2.4755	0.12673
123.6	0	4.11699	15.8555	2.47704	0.12682
123.7	0	4.12018	15.8629	2.47819	0.12692
123.8	0	4.12358	15.8777	2.48051	0.12703
123.9	0	4.12688	15.8874	2.48202	0.12713
124	0	4.13045	15.9018	2.48428	0.12724
124.1	0	4.13336	15.9084	2.48531	0.12733
124.2	0	4.13717	15.9267	2.48816	0.12745
124.3	0	4.14041	15.939	2.49008	0.12754
124.4	0	4.14349	15.9475	2.49141	0.12764
124.5	0	4.14698	15.9598	2.49333	0.12775
124.6	0	4.15026	15.97	2.49492	0.12785
124.7	0	4.15384	15.9826	2.49689	0.12796
124.8	0	4.1568	15.9895	2.49797	0.12805
124.9	0	4.16048	16.0013	2.49982	0.12816
125	0	4.16376	16.0137	2.50174	0.12826
125.1	0	4.16672	16.0243	2.50341	0.12836
125.2	0	4.17027	16.0368	2.50535	0.12846
125.3	0	4.17356	16.0513	2.50763	0.12857
125.4	0	4.17704	16.0661	2.50994	0.12867
125.5	0	4.18015	16.0725	2.51094	0.12877
125.6	0	4.18368	16.0884	2.51342	0.12888
125.7	0	4.18711	16.0965	2.51469	0.12898
125.8	0	4.19007	16.1078	2.51645	0.12907
125.9	0	4.19365	16.1169	2.51787	0.12918
126	0	4.19694	16.1274	2.51951	0.12929
126.1	0	4.20029	16.1329	2.52037	0.12939
126.2	0	4.20361	16.1508	2.52317	0.12949
126.3	0	4.20695	16.161	2.52477	0.12959
126.4	0	4.21054	16.1776	2.52736	0.12971
126.5	0	4.21348	16.1914	2.52952	0.1298
126.6	0	4.21704	16.1983	2.53058	0.12991
126.7	0	4.22042	16.2174	2.53357	0.13001
126.8	0	4.2235	16.2169	2.53349	0.1301
126.9	0	4.22693	16.2343	2.53621	0.13021
127	0	4.23014	16.2405	2.53718	0.13031
127.1	0	4.23382	16.2553	2.53949	0.13042
127.2	0	4.23676	16.2628	2.54066	0.13051
127.3	0	4.24042	16.2746	2.5425	0.13063
127.4	0	4.24376	16.2926	2.54532	0.13073
127.5	0	4.24676	16.297	2.54601	0.13082
127.6	0	4.2503	16.3172	2.54916	0.13093
127.7	0	4.25348	16.3266	2.55063	0.13103
127.8	0	4.25713	16.3362	2.55214	0.13114
127.9	0	4.26017	16.3442	2.55338	0.13123
128	0	4.26374	16.3529	2.55474	0.13134
128.1	0	4.26715	16.3671	2.55697	0.13145
128.2	0	4.27012	16.3738	2.55801	0.13154
128.3	0	4.27373	16.394	2.56116	0.13165
128.4	0	4.27686	16.4005	2.56217	0.13175
128.5	0	4.28043	16.4136	2.56422	0.13186
128.6	0	4.28353	16.4261	2.56618	0.13195
128.7	0	4.287	16.4368	2.56785	0.13206
128.8	0	4.29039	16.4488	2.56972	0.13217
128.9	0	4.29341	16.4584	2.57122	0.13226
129	0	4.29706	16.4756	2.57391	0.13237
129.1	0	4.30025	16.481	2.57476	0.13247
129.2	0	4.30364	16.4915	2.57639	0.13257
129.3	0	4.30687	16.5041	2.57836	0.13267
129.4	0	4.31028	16.5148	2.58003	0.13278
129.5	0	4.31374	16.5295	2.58233	0.13288
129.6	0	4.31671	16.5414	2.58419	0.13298
129.7	0	4.32045	16.5589	2.58692	0.13309
129.8	0	4.32367	16.5648	2.58784	0.13319
129.9	0	4.32689	16.5738	2.58925	0.13329
130	0	4.33032	16.5841	2.59085	0.1334
130.1	0	4.33364	16.5911	2.59196	0.1335
130.2	0	4.3371	16.6063	2.59433	0.1336
130.3	0	4.34015	16.619	2.59631	0.1337
130.4	0	4.34375	16.6284	2.59778	0.13381
130.5	0	4.34708	16.6409	2.59973	0.13391
130.6	0	4.35007	16.6521	2.60149	0.134
130.7	0	4.35363	16.6649	2.60348	0.13411
130.8	0	4.35688	16.6753	2.6051	0.13421
130.9	0	4.3604	16.6888	2.60722	0.13432
131	0	4.36347	16.6996	2.60891	0.13442
131.1	0	4.36703	16.7078	2.61019	0.13453
131.2	0	4.37044	16.7194	2.612	0.13463
131.3	0	4.37335	16.7282	2.61337	0.13472
131.4	0	4.37704	16.7395	2.61514	0.13483
131.5	0	4.38024	16.7486	2.61656	0.13493
131.6	0	4.38371	16.7626	2.61875	0.13504
131.7	0	4.38691	16.7804	2.62153	0.13514
131.8	0	4.39038	16.7886	2.6228	0.13525
131.9	0	4.39389	16.8025	2.62498	0.13535
132	0	4.39666	16.8119	2.62645	0.13544
132.1	0	4.40047	16.8239	2.62832	0.13556
132.2	0	4.40354	16.8364	2.63027	0.13565
132.3	0	4.40697	16.8413	2.63105	0.13576
132.4	0	4.41021	16.8576	2.63359	0.13586
132.5	0	4.4136	16.8638	2.63456	0.13596
132.6	0	4.4172	16.879	2.63693	0.13607
132.7	0	4.42	16.8854	2.63794	0.13616
132.8	0	4.42379	16.8993	2.6401	0.13627
132.9	0	4.42697	16.9101	2.64179	0.13637
133	0	4.4302	16.9136	2.64234	0.13647
133.1	0	4.43351	16.9348	2.64564	0.13657
133.2	0	4.43691	16.946	2.6474	0.13668
133.3	0	4.44053	16.959	2.64943	0.13679
133.4	0	4.44344	16.9681	2.65086	0.13688
133.5	0	4.44714	16.9779	2.65239	0.13699
133.6	0	4.45045	16.995	2.65506	0.1371
133.7	0	4.45352	16.9962	2.65525	0.13719
133.8	0	4.4569	17.0154	2.65824	0.13729
133.9	0	4.46026	17.0222	2.65931	0.1374
134	0	4.46375	17.0355	2.66138	0.13751
134.1	0	4.46683	17.049	2.66349	0.1376
134.2	0	4.47035	17.0602	2.66524	0.13771
134.3	0	4.47377	17.0788	2.66814	0.13781
134.4	0	4.47676	17.0789	2.66816	0.13791
134.5	0	4.48032	17.0969	2.67098	0.13802
134.6	0	4.48356	17.1001	2.67147	0.13812
134.7	0	4.48699	17.1112	2.67321	0.13822
134.8	0	4.49019	17.1266	2.67562	0.13832
134.9	0	4.49363	17.139	2.67755	0.13843
135	0	4.49715	17.1567	2.68031	0.13853
135.1	0	4.50004	17.1601	2.68085	0.13862
135.2	0	4.50371	17.1841	2.6846	0.13874
135.3	0	4.50706	17.187	2.68505	0.13884
135.4	0	4.51032	17.1985	2.68685	0.13894
135.5	0	4.51366	17.2096	2.68858	0.13904
135.6	0	4.51691	17.2148	2.68939	0.13914
135.7	0	4.52049	17.2307	2.69187	0.13925
135.8	0	4.5234	17.2354	2.69261	0.13934
135.9	0	4.52707	17.2538	2.69549	0.13946
136	0	4.53031	17.2601	2.69647	0.13956
136.1	0	4.53352	17.2731	2.69851	0.13965
136.2	0	4.53696	17.2888	2.70096	0.13976
136.3	0	4.54017	17.2961	2.70209	0.13986
136.4	0	4.5438	17.313	2.70473	0.13997
136.5	0	4.54677	17.3195	2.70575	0.14006
136.6	0	4.55043	17.3337	2.70797	0.14018
136.7	0	4.55369	17.3386	2.70874	0.14028
136.8	0	4.55676	17.3473	2.71009	0.14037
136.9	0	4.56035	17.3605	2.71216	0.14048
137	0	4.56357	17.3694	2.71354	0.14058
137.1	0	4.56713	17.385	2.71598	0.14069
137.2	0	4.5702	17.3984	2.71807	0.14078
137.3	0	4.5738	17.4111	2.72006	0.1409
137.4	0	4.57709	17.4214	2.72167	0.141
137.5	0	4.58007	17.4306	2.7231	0.14109
137.6	0	4.58367	17.4446	2.7253	0.1412
137.7	0	4.58693	17.4485	2.7259	0.1413
137.8	0	4.59034	17.4607	2.7278	0.14141
137.9	0	4.59348	17.4712	2.72945	0.1415
138	0	4.59706	17.4838	2.73142	0.14161
138.1	0	4.60043	17.4966	2.73342	0.14172
138.2	0	4.60333	17.5088	2.73532	0.14181
138.3	0	4.60705	17.5218	2.73735	0.14192
138.4	0	4.61026	17.5324	2.73902	0.14202
138.5	0	4.61357	17.5422	2.74054	0.14212
138.6	0	4.61686	17.5566	2.74279	0.14222
138.7	0	4.62027	17.5661	2.74427	0.14233
138.8	0	4.62385	17.5774	2.74605	0.14244
138.9	0	4.62679	17.5904	2.74807	0.14253
139	0	4.63046	17.5891	2.74787	0.14264
139.1	0	4.63376	17.6067	2.75062	0.14274
139.2	0	4.6368	17.6152	2.75195	0.14284
139.3	0	4.64028	17.6319	2.75456	0.14294
139.4	0	4.64357	17.6452	2.75664	0.14304
139.5	0	4.64713	17.6573	2.75852	0.14315
139.6	0	4.65014	17.6678	2.76017	0.14325
139.7	0	4.65374	17.6753	2.76134	0.14336
139.8	0	4.65709	17.6955	2.76449	0.14346
139.9	0	4.66001	17.7002	2.76522	0.14355
140	0	4.66361	17.7126	2.76715	0.14366
140.1	0	4.66681	17.7208	2.76844	0.14376
140.2	0	4.67039	17.7273	2.76946	0.14387
140.3	0	4.67348	17.7441	2.77208	0.14397
140.4	0	4.67704	17.7534	2.77354	0.14408
140.5	0	4.68053	17.771	2.77629	0.14418
140.6	0	4.68333	17.7679	2.7758	0.14427
140.7	0	4.68711	17.7853	2.77852	0.14439
140.8	0	4.69029	17.7972	2.78039	0.14448
140.9	0	4.69377	17.8133	2.7829	0.14459
141	0	4.69688	17.815	2.78316	0.14469
141.1	0	4.7003	17.822	2.78425	0.14479
141.2	0	4.70387	17.8458	2.78797	0.1449
141.3	0	4.70669	17.8437	2.78764	0.14499
141.4	0	4.71039	17.867	2.79128	0.1451
141.5	0	4.71359	17.8786	2.7931	0.1452
141.6	0	4.717	17.8823	2.79367	0.14531
141.7	0	4.72018	17.8982	2.79616	0.1454
141.8	0	4.72356	17.9121	2.79833	0.14551
141.9	0	4.72714	17.9286	2.80091	0.14562
142	0	4.73004	17.9315	2.80136	0.14571
142.1	0	4.73379	17.9478	2.8039	0.14582
142.2	0	4.73698	17.952	2.80456	0.14592
142.3	0	4.74021	17.9631	2.8063	0.14602
142.4	0	4.74357	17.9717	2.80764	0.14613
142.5	0	4.74695	17.984	2.80956	0.14623
142.6	0	4.7505	17.9967	2.81155	0.14634
142.7	0	4.75354	18.0093	2.81352	0.14643
142.8	0	4.75711	18.0229	2.81565	0.14654
142.9	0	4.76037	18.0348	2.8175	0.14664
143	0	4.76348	18.0433	2.81883	0.14674
143.1	0	4.76695	18.0564	2.82087	0.14685
143.2	0	4.77023	18.0611	2.82161	0.14695
143.3	0	4.77373	18.0743	2.82367	0.14705
143.4	0	4.77692	18.0815	2.8248	0.14715
143.5	0	4.78038	18.096	2.82706	0.14726
143.6	0	4.78374	18.1062	2.82866	0.14736
143.7	0	4.7867	18.1164	2.83025	0.14745
143.8	0	4.79031	18.1336	2.83293	0.14757
143.9	0	4.79358	18.1412	2.83413	0.14767
144	0	4.79697	18.1553	2.83633	0.14777
144.1	0	4.80024	18.166	2.83799	0.14787
144.2	0	4.80366	18.1762	2.83958	0.14798
144.3	0	4.80717	18.1896	2.84168	0.14808
144.4	0	4.81004	18.2019	2.8436	0.14817
144.5	0	4.8138	18.2058	2.84421	0.14829
144.6	0	4.81699	18.2222	2.84678	0.14839
144.7	0	4.82025	18.2309	2.84814	0.14849
144.8	0	4.82363	18.2395	2.84948	0.14859
144.9	0	4.82692	18.2534	2.85165	0.14869
145	0	4.83047	18.2605	2.85276	0.1488
145.1	0	4.83334	18.2761	2.85519	0.14889
145.2	0	4.83717	18.2885	2.85712	0.14901
145.3	0	4.84036	18.301	2.85908	0.14911
145.4	0	4.84348	18.3041	2.85956	0.1492
145.5	0	4.8469	18.3148	2.86124	0.14931
145.6	0	4.85019	18.3299	2.8636	0.14941
145.7	0	4.85377	18.3374	2.86477	0.14952
145.8	0	4.85671	18.3522	2.86708	0.14961
145.9	0	4.86051	18.364	2.86893	0.14973
146	0	4.86378	18.3821	2.87176	0.14983
146.1	0	4.86679	18.3868	2.87249	0.14992
146.2	0	4.87033	18.4028	2.87498	0.15003
146.3	0	4.8736	18.4139	2.87672	0.15013
146.4	0	4.87713	18.4215	2.87791	0.15024
146.5	0	4.88014	18.4326	2.87964	0.15033
146.6	0	4.88379	18.435	2.88002	0.15044
146.7	0	4.88712	18.4537	2.88294	0.15055
146.8	0	4.89006	18.4557	2.88325	0.15064
146.9	0	4.89363	18.4729	2.88594	0.15075
147	0	4.89691	18.4841	2.88769	0.15085
147.1	0	4.90034	18.4941	2.88926	0.15095
147.2	0	4.90351	18.5109	2.89187	0.15105
147.3	0	4.90699	18.5142	2.89239	0.15116
147.4	0	4.91043	18.5349	2.89562	0.15127
147.5	0	4.91339	18.5401	2.89644	0.15136
147.6	0	4.917	18.5577	2.89919	0.15147
147.7	0	4.9203	18.5663	2.90053	0.15157
147.8	0	4.92359	18.5696	2.90105	0.15167
147.9	0	4.92697	18.5827	2.9031	0.15178
148	0	4.93027	18.586	2.9036	0.15188
148.1	0	4.93386	18.6007	2.9059	0.15199
148.2	0	4.93681	18.6074	2.90695	0.15208
148.3	0	4.94037	18.6286	2.91026	0.15219
148.4	0	4.94376	18.6427	2.91246	0.15229
148.5	0	4.94682	18.6526	2.91401	0.15239
148.6	0	4.95027	18.6664	2.91616	0.15249
148.7	0	4.95348	18.6676	2.91636	0.15259
148.8	0	4.95717	18.6816	2.91854	0.15271
148.9	0	4.96011	18.6883	2.91959	0.1528
149	0	4.96375	18.7064	2.92242	0.15291
149.1	0	4.96713	18.7134	2.92352	0.15301
149.2	0	4.97006	18.7262	2.92551	0.1531
149.3	0	4.97364	18.7409	2.9278	0.15321
149.4	0	4.97681	18.7558	2.93014	0.15331
149.5	0	4.98045	18.7653	2.93162	0.15342
149.6	0	4.98349	18.7733	2.93287	0.15352
149.7	0	4.98707	18.7862	2.93489	0.15363
149.8	0	4.99048	18.7928	2.93591	0.15373
149.9	0	4.99344	18.799	2.93688	0.15382
150	0	4.99709	18.8121	2.93893	0.15393
150.1	0	5.0002	18.8252	2.94098	0.15403
150.2	0	5.00376	18.8353	2.94256	0.15414
150.3	0	5.00688	18.8502	2.94488	0.15424
150.4	0	5.01032	18.8647	2.94715	0.15434
150.5	0	5.01372	18.8756	2.94884	0.15445
150.6	0	5.01675	18.8834	2.95006	0.15454
150.7	0	5.0204	18.8929	2.95156	0.15465
150.8	0	5.0236	18.9057	2.95356	0.15475
150.9	0	5.02695	18.9126	2.95464	0.15485
151	0	5.0302	18.9249	2.95655	0.15496
151.1	0	5.03359	18.9345	2.95805	0.15506
151.2	0	5.03708	18.9453	2.95974	0.15517
151.3	0	5.04007	18.9593	2.96194	0.15526
151.4	0	5.04382	18.9654	2.96288	0.15537
151.5	0	5.04704	18.9837	2.96573	0.15547
151.6	0	5.05018	18.9879	2.9664	0.15557
151.7	0	5.05366	19.0113	2.97006	0.15568
151.8	0	5.05695	19.0153	2.97067	0.15578
151.9	0	5.06044	19.0265	2.97242	0.15589
152	0	5.06352	19.0405	2.97461	0.15598
152.1	0	5.06704	19.0439	2.97515	0.15609
152.2	0	5.07044	19.0596	2.97759	0.15619
152.3	0	5.07337	19.0611	2.97783	0.15628
152.4	0	5.07696	19.0793	2.98068	0.1564
152.5	0	5.08025	19.0904	2.98242	0.1565
152.6	0	5.08372	19.1004	2.98397	0.1566
152.7	0	5.08682	19.1125	2.98587	0.1567
152.8	0	5.09036	19.1201	2.98705	0.15681
152.9	0	5.09377	19.1388	2.98998	0.15691
153	0	5.09666	19.1415	2.99039	0.157
153.1	0	5.1004	19.1569	2.99279	0.15712
153.2	0	5.10356	19.1631	2.99376	0.15721
153.3	0	5.10705	19.1755	2.99571	0.15732
153.4	0	5.11026	19.1917	2.99823	0.15742
153.5	0	5.11368	19.2022	2.99988	0.15753
153.6	0	5.11725	19.2211	3.00283	0.15764
153.7	0	5.11999	19.2204	3.00272	0.15772
153.8	0	5.12384	19.2422	3.00613	0.15784
153.9	0	5.12693	19.2527	3.00777	0.15793
154	0	5.13026	19.2639	3.00951	0.15804
154.1	0	5.13356	19.2675	3.01008	0.15814
154.2	0	5.1369	19.2774	3.01162	0.15824
154.3	0	5.14054	19.2914	3.01381	0.15835
154.4	0	5.14338	19.2975	3.01476	0.15844
154.5	0	5.14712	19.3158	3.01762	0.15856
154.6	0	5.1503	19.3222	3.01862	0.15865
154.7	0	5.15351	19.334	3.02047	0.15875
154.8	0	5.15684	19.3513	3.02317	0.15886
154.9	0	5.16022	19.361	3.02468	0.15896
155	0	5.16384	19.3739	3.0267	0.15907
155.1	0	5.16677	19.377	3.02718	0.15916
155.2	0	5.1705	19.3895	3.02914	0.15928
155.3	0	5.17378	19.3979	3.03045	0.15938
155.4	0	5.17686	19.4121	3.03266	0.15947
155.5	0	5.18026	19.422	3.03421	0.15958
155.6	0	5.18356	19.4355	3.03632	0.15968
155.7	0	5.18709	19.4439	3.03764	0.15979
155.8	0	5.19018	19.4555	3.03945	0.15988
155.9	0	5.19364	19.4689	3.04155	0.15999
156	0	5.19715	19.4842	3.04393	0.1601
156.1	0	5.20006	19.4922	3.04519	0.16019
156.2	0	5.20365	19.4996	3.04634	0.1603
156.3	0	5.20691	19.5132	3.04846	0.1604
156.4	0	5.21028	19.519	3.04937	0.1605
156.5	0	5.21354	19.5351	3.05188	0.1606
156.6	0	5.21693	19.5452	3.05346	0.16071
156.7	0	5.22045	19.5556	3.05509	0.16082
156.8	0	5.22344	19.5675	3.05694	0.16091
156.9	0	5.22707	19.5802	3.05892	0.16102
157	0	5.23038	19.5952	3.06127	0.16112
157.1	0	5.23363	19.5976	3.06165	0.16122
157.2	0	5.23697	19.6126	3.06399	0.16132
157.3	0	5.24023	19.6196	3.06509	0.16142
157.4	0	5.24383	19.6334	3.06724	0.16154
157.5	0	5.24674	19.6432	3.06877	0.16163
157.6	0	5.25044	19.652	3.07015	0.16174
157.7	0	5.25366	19.6671	3.07251	0.16184
157.8	0	5.25683	19.6719	3.07326	0.16194
157.9	0	5.26033	19.6915	3.07632	0.16204
158	0	5.2635	19.6942	3.07673	0.16214
158.1	0	5.26714	19.7144	3.0799	0.16225
158.2	0	5.2701	19.7224	3.08114	0.16235
158.3	0	5.27373	19.7343	3.083	0.16246
158.4	0	5.27706	19.7473	3.08503	0.16256
158.5	0	5.28005	19.7465	3.08491	0.16265
158.6	0	5.28366	19.7647	3.08776	0.16276
158.7	0	5.2869	19.7672	3.08815	0.16286
158.8	0	5.29044	19.7834	3.09067	0.16297
158.9	0	5.29356	19.7939	3.09231	0.16307
159	0	5.29713	19.8091	3.0947	0.16318
159.1	0	5.30039	19.8181	3.09609	0.16328
159.2	0	5.30339	19.8297	3.0979	0.16337
159.3	0	5.30702	19.8492	3.10096	0.16348
159.4	0	5.31028	19.8545	3.10178	0.16358
159.5	0	5.31368	19.8692	3.10407	0.16369
159.6	0	5.31684	19.876	3.10514	0.16378
159.7	0	5.32036	19.8833	3.10628	0.16389
159.8	0	5.32377	19.894	3.10795	0.164
159.9	0	5.32666	19.9039	3.1095	0.16409
160	0	5.33041	19.9235	3.11257	0.1642
160.1	0	5.33362	19.9285	3.11333	0.1643
160.2	0	5.33687	19.9384	3.11489	0.1644
160.3	0	5.34021	19.9504	3.11677	0.1645
160.4	0	5.34357	19.9608	3.11839	0.16461
160.5	0	5.34717	19.9719	3.12013	0.16472
160.6	0	5.35016	19.9787	3.12118	0.16481
160.7	0	5.35382	19.9901	3.12296	0.16492
160.8	0	5.35715	19.9993	3.1244	0.16503
160.9	0	5.36013	20.0119	3.12637	0.16512
161	0	5.36361	20.0258	3.12854	0.16523
161.1	0	5.36686	20.0395	3.13068	0.16533
161.2	0	5.37046	20.0522	3.13266	0.16544
161.3	0	5.37348	20.0651	3.13468	0.16553
161.4	0	5.37709	20.0766	3.13648	0.16564
161.5	0	5.38045	20.089	3.13842	0.16574
161.6	0	5.3834	20.0924	3.13895	0.16584
161.7	0	5.38696	20.1015	3.14038	0.16594
161.8	0	5.39013	20.1126	3.14211	0.16604
161.9	0	5.39374	20.122	3.14358	0.16615
162	0	5.39683	20.1318	3.14511	0.16625
162.1	0	5.40037	20.1434	3.14691	0.16636
162.2	0	5.40387	20.1582	3.14924	0.16647
162.3	0	5.40667	20.1709	3.15121	0.16655
162.4	0	5.41048	20.1862	3.1536	0.16667
162.5	0	5.41361	20.2026	3.15616	0.16677
162.6	0	5.41706	20.2095	3.15724	0.16687
162.7	0	5.42022	20.222	3.1592	0.16697
162.8	0	5.4236	20.2247	3.15962	0.16707
162.9	0	5.42719	20.2358	3.16136	0.16718
163	0	5.43002	20.2458	3.16292	0.16727
163.1	0	5.43371	20.2546	3.16429	0.16739
163.2	0	5.43697	20.2718	3.16697	0.16749
163.3	0	5.44029	20.271	3.16686	0.16759
163.4	0	5.44353	20.2903	3.16986	0.16769
163.5	0	5.44689	20.2958	3.17072	0.16779
163.6	0	5.45045	20.3092	3.17282	0.1679
163.7	0	5.45338	20.3177	3.17414	0.16799
163.8	0	5.4571	20.3313	3.17627	0.16811
163.9	0	5.46033	20.3458	3.17854	0.1682
164	0	5.46355	20.3468	3.17869	0.1683
164.1	0	5.46692	20.3664	3.18176	0.16841
164.2	0	5.47026	20.3712	3.1825	0.16851
164.3	0	5.4738	20.3873	3.18502	0.16862
164.4	0	5.47687	20.3965	3.18645	0.16871
164.5	0	5.48041	20.4072	3.18813	0.16882
164.6	0	5.48372	20.4201	3.19015	0.16893
164.7	0	5.48679	20.426	3.19107	0.16902
164.8	0	5.4903	20.4428	3.19368	0.16913
164.9	0	5.49356	20.4511	3.19498	0.16923
165	0	5.49703	20.4651	3.19717	0.16934
165.1	0	5.50026	20.4717	3.19821	0.16944
165.2	0	5.50368	20.4843	3.20017	0.16954
165.3	0	5.50708	20.4945	3.20176	0.16965
165.4	0	5.51002	20.5053	3.20345	0.16974
165.5	0	5.51366	20.5162	3.20515	0.16985
165.6	0	5.51691	20.5261	3.2067	0.16995
165.7	0	5.52029	20.5396	3.20882	0.17005
165.8	0	5.52358	20.5514	3.21065	0.17015
165.9	0	5.52699	20.5669	3.21308	0.17026
166	0	5.53054	20.5708	3.21368	0.17037
166.1	0	5.5334	20.5852	3.21594	0.17046
166.2	0	5.53716	20.5945	3.21739	0.17057
166.3	0	5.54034	20.6018	3.21853	0.17067
166.4	0	5.54356	20.6108	3.21994	0.17077
166.5	0	5.54696	20.6226	3.22178	0.17087
166.6	0	5.55023	20.6368	3.224	0.17097
166.7	0	5.5538	20.6485	3.22582	0.17108
166.8	0	5.55669	20.6628	3.22806	0.17117
166.9	0	5.56051	20.6728	3.22962	0.17129
167	0	5.56367	20.6811	3.23092	0.17139
167.1	0	5.56678	20.688	3.23199	0.17148
167.2	0	5.57026	20.6982	3.23359	0.17159
167.3	0	5.57352	20.7106	3.23553	0.17169
167.4	0	5.57709	20.7174	3.23658	0.1718
167.5	0	5.58008	20.7279	3.23822	0.17189
167.6	0	5.58383	20.7437	3.2407	0.17201
167.7	0	5.5871	20.7589	3.24307	0.17211
167.8	0	5.59012	20.7648	3.244	0.1722
167.9	0	5.59366	20.7805	3.24644	0.17231
168	0	5.59695	20.7922	3.24827	0.17241
168.1	0	5.60045	20.8005	3.24957	0.17252
168.2	0	5.60349	20.8117	3.25132	0.17261
168.3	0	5.60705	20.8141	3.2517	0.17272
168.4	0	5.61045	20.8312	3.25436	0.17283
168.5	0	5.61338	20.8353	3.25501	0.17292
168.6	0	5.61698	20.8508	3.25743	0.17303
168.7	0	5.62027	20.8624	3.25923	0.17313
168.8	0	5.62366	20.8675	3.26004	0.17324
168.9	0	5.62686	20.8881	3.26326	0.17334
169	0	5.63028	20.8945	3.26426	0.17344
169.1	0	5.63377	20.9154	3.26751	0.17355
169.2	0	5.63673	20.9139	3.26729	0.17364
169.3	0	5.64037	20.9336	3.27037	0.17375
169.4	0	5.64369	20.9377	3.271	0.17385
169.5	0	5.64688	20.947	3.27246	0.17395
169.6	0	5.65031	20.9647	3.27522	0.17406
169.7	0	5.65358	20.9634	3.27502	0.17416
169.8	0	5.65719	20.984	3.27824	0.17427
169.9	0	5.66016	20.9936	3.27974	0.17436
170	0	5.66371	21.0083	3.28203	0.17447
170.1	0	5.66713	21.0186	3.28364	0.17458
170.2	0	5.67011	21.0259	3.28478	0.17467
170.3	0	5.67362	21.0395	3.28691	0.17478
170.4	0	5.67682	21.045	3.28776	0.17487
170.5	0	5.68049	21.0616	3.29037	0.17499
170.6	0	5.68345	21.0668	3.29118	0.17508
170.7	0	5.68706	21.0818	3.29352	0.17519
170.8	0	5.69046	21.0918	3.29508	0.17529
170.9	0	5.69337	21.1012	3.29655	0.17538
171	0	5.69697	21.1115	3.29816	0.17549
171.1	0	5.70015	21.1225	3.29987	0.17559
171.2	0	5.70378	21.1372	3.30217	0.1757
171.3	0	5.70687	21.1451	3.30341	0.1758
171.4	0	5.7104	21.1608	3.30587	0.17591
171.5	0	5.71381	21.1662	3.3067	0.17601
171.6	0	5.71679	21.1806	3.30895	0.17611
171.7	0	5.72043	21.1896	3.31035	0.17622
171.8	0	5.72356	21.1992	3.31186	0.17631
171.9	0	5.72705	21.2104	3.3136	0.17642
172	0	5.73021	21.2193	3.31499	0.17652
172.1	0	5.73364	21.2367	3.31772	0.17662
172.2	0	5.73706	21.2433	3.31875	0.17673
172.3	0	5.74009	21.2566	3.32082	0.17682
172.4	0	5.74372	21.264	3.32197	0.17693
172.5	0	5.74693	21.2783	3.32421	0.17703
172.6	0	5.75023	21.2833	3.325	0.17714
172.7	0	5.75355	21.299	3.32744	0.17724
172.8	0	5.75693	21.3082	3.32889	0.17734
172.9	0	5.76042	21.3185	3.3305	0.17745
173	0	5.76344	21.3286	3.33208	0.17754
173.1	0	5.76715	21.3377	3.3335	0.17766
173.2	0	5.77039	21.3541	3.33606	0.17776
173.3	0	5.7735	21.3572	3.33654	0.17785
173.4	0	5.777	21.3755	3.3394	0.17796
173.5	0	5.78028	21.3829	3.34055	0.17806
173.6	0	5.78373	21.3958	3.34257	0.17817
173.7	0	5.78683	21.4079	3.34446	0.17826
173.8	0	5.79037	21.4101	3.3448	0.17837
173.9	0	5.79377	21.4272	3.34747	0.17848
174	0	5.79669	21.4321	3.34823	0.17857
174.1	0	5.80034	21.4498	3.35101	0.17868
174.2	0	5.80356	21.4557	3.35194	0.17878
174.3	0	5.80704	21.4682	3.35389	0.17889
174.4	0	5.81019	21.4784	3.35547	0.17898
174.5	0	5.81367	21.4879	3.35696	0.17909
174.6	0	5.81712	21.5034	3.35939	0.1792
174.7	0	5.81999	21.5026	3.35926	0.17928
174.8	0	5.82374	21.521	3.36214	0.1794
174.9	0	5.82693	21.5249	3.36275	0.1795
175	0	5.83034	21.5398	3.36506	0.1796
175.1	0	5.83359	21.5507	3.36677	0.1797
175.2	0	5.83701	21.5636	3.36879	0.17981
175.3	0	5.84056	21.5781	3.37105	0.17992
175.4	0	5.84333	21.5864	3.37235	0.18
175.5	0	5.84718	21.6077	3.37568	0.18012
175.6	0	5.85027	21.615	3.37682	0.18022
175.7	0	5.85359	21.6211	3.37777	0.18032
175.8	0	5.85688	21.6321	3.37949	0.18042
175.9	0	5.86022	21.6445	3.38143	0.18052
176	0	5.86387	21.6526	3.38269	0.18064
176.1	0	5.86671	21.6607	3.38395	0.18072
176.2	0	5.87048	21.6739	3.38602	0.18084
176.3	0	5.87367	21.682	3.38728	0.18094
176.4	0	5.87681	21.6942	3.38919	0.18103
176.5	0	5.88019	21.7085	3.39142	0.18114
176.6	0	5.88352	21.7206	3.39331	0.18124
176.7	0	5.88716	21.7318	3.39506	0.18135
176.8	0	5.89016	21.7418	3.39663	0.18145
176.9	0	5.89382	21.7521	3.39823	0.18156
177	0	5.89715	21.7623	3.39982	0.18166
177.1	0	5.90018	21.7712	3.40121	0.18175
177.2	0	5.9036	21.7787	3.40239	0.18186
177.3	0	5.90691	21.7932	3.40466	0.18196
177.4	0	5.91039	21.8024	3.4061	0.18207
177.5	0	5.91354	21.8182	3.40857	0.18217
177.6	0	5.91697	21.8288	3.41023	0.18227
177.7	0	5.92046	21.8412	3.41216	0.18238
177.8	0	5.9234	21.8498	3.41351	0.18247
177.9	0	5.92702	21.86	3.41509	0.18258
178	0	5.93028	21.8718	3.41693	0.18268
178.1	0	5.9336	21.8746	3.41738	0.18278
178.2	0	5.93691	21.894	3.42041	0.18289
178.3	0	5.94024	21.896	3.42071	0.18299
178.4	0	5.94379	21.9165	3.42392	0.1831
178.5	0	5.94673	21.9253	3.42529	0.18319
178.6	0	5.9504	21.9367	3.42708	0.1833
178.7	0	5.95375	21.952	3.42947	0.1834
178.8	0	5.95694	21.9555	3.43002	0.1835
178.9	0	5.96031	21.9723	3.43264	0.18361
179	0	5.96353	21.9761	3.43323	0.18371
179.1	0	5.96715	21.9937	3.43597	0.18382
179.2	0	5.97011	21.9941	3.43605	0.18391
179.3	0	5.97374	22.0061	3.43791	0.18402
179.4	0	5.97701	22.0199	3.44008	0.18412
179.5	0	5.98015	22.0267	3.44114	0.18422
179.6	0	5.98364	22.048	3.44446	0.18433
179.7	0	5.98685	22.0531	3.44526	0.18442
179.8	0	5.99044	22.0696	3.44783	0.18453
179.9	0	5.99345	22.0802	3.4495	0.18463
180	0	5.99707	22.09	3.45103	0.18474
180.1	0	6.00037	22.0962	3.452	0.18484
180.2	0	6.00339	22.1034	3.45312	0.18493
180.3	0	6.00702	22.1122	3.45449	0.18505
180.4	0	6.0102	22.1206	3.4558	0.18514
180.5	0	6.01378	22.1308	3.4574	0.18525
180.6	0	6.01691	22.1433	3.45936	0.18535
180.7	0	6.02043	22.1564	3.4614	0.18546
180.8	0	6.02376	22.1677	3.46316	0.18556
180.9	0	6.02671	22.1823	3.46544	0.18565
181	0	6.03037	22.1945	3.46734	0.18577
181.1	0	6.03362	22.2045	3.46891	0.18587
181.2	0	6.03695	22.2118	3.47006	0.18597
181.3	0	6.04016	22.2212	3.47151	0.18607
181.4	0	6.04371	22.235	3.47368	0.18618
181.5	0	6.04712	22.2403	3.47451	0.18628
181.6	0	6.05002	22.2549	3.47678	0.18637
181.7	0	6.05371	22.2663	3.47857	0.18648
181.8	0	6.05699	22.2785	3.48047	0.18659
181.9	0	6.06019	22.2912	3.48246	0.18668
182	0	6.06353	22.2991	3.48368	0.18679
182.1	0	6.06693	22.3114	3.48562	0.18689
182.2	0	6.07048	22.3216	3.48721	0.187
182.3	0	6.07348	22.3299	3.4885	0.18709
182.4	0	6.07715	22.3419	3.49037	0.18721
182.5	0	6.08044	22.354	3.49227	0.18731
182.6	0	6.08343	22.3624	3.49358	0.1874
182.7	0	6.087	22.3799	3.49631	0.18751
182.8	0	6.09016	22.3955	3.49875	0.18761
182.9	0	6.0938	22.4032	3.49995	0.18772
183	0	6.09683	22.4211	3.50275	0.18781
183.1	0	6.10039	22.4303	3.50419	0.18792
183.2	0	6.10384	22.4431	3.50619	0.18803
183.3	0	6.10668	22.4528	3.50771	0.18812
183.4	0	6.11034	22.4697	3.51035	0.18823
183.5	0	6.11352	22.4763	3.51137	0.18833
183.6	0	6.11702	22.4808	3.51208	0.18843
183.7	0	6.12018	22.4929	3.51397	0.18853
183.8	0	6.12368	22.4948	3.51426	0.18864
183.9	0	6.12719	22.507	3.51618	0.18875
184	0	6.13001	22.5122	3.51698	0.18883
184.1	0	6.13382	22.528	3.51945	0.18895
184.2	0	6.13698	22.5392	3.52121	0.18905
184.3	0	6.14037	22.5457	3.52222	0.18915
184.4	0	6.14355	22.5632	3.52495	0.18925
184.5	0	6.14693	22.5638	3.52504	0.18936
184.6	0	6.15054	22.58	3.52758	0.18947
184.7	0	6.15338	22.5858	3.52848	0.18955
184.8	0	6.15707	22.6034	3.53123	0.18967
184.9	0	6.16031	22.6121	3.53259	0.18977
185	0	6.1636	22.6198	3.53379	0.18987
185.1	0	6.16689	22.6298	3.53536	0.18997
185.2	0	6.17022	22.6412	3.53714	0.19007
185.3	0	6.17376	22.6554	3.53936	0.19018
185.4	0	6.17673	22.6637	3.54065	0.19027
185.5	0	6.18042	22.676	3.54258	0.19039
185.6	0	6.18369	22.691	3.54492	0.19049
185.7	0	6.18686	22.6954	3.5456	0.19059
185.8	0	6.19026	22.7061	3.54727	0.19069
185.9	0	6.19362	22.7101	3.54791	0.19079
186	0	6.19714	22.728	3.5507	0.1909
186.1	0	6.20022	22.7339	3.55161	0.191
186.2	0	6.20374	22.7498	3.55411	0.19111
186.3	0	6.20706	22.7625	3.55608	0.19121
186.4	0	6.2101	22.7714	3.55748	0.1913
186.5	0	6.21363	22.7866	3.55985	0.19141
186.6	0	6.2169	22.7941	3.56103	0.19151
186.7	0	6.22035	22.8038	3.56253	0.19162
186.8	0	6.2236	22.81	3.5635	0.19172
186.9	0	6.22698	22.8199	3.56505	0.19182
187	0	6.23043	22.83	3.56664	0.19193
187.1	0	6.23337	22.8409	3.56833	0.19202
187.2	0	6.237	22.8571	3.57087	0.19213
187.3	0	6.24028	22.8658	3.57222	0.19223
187.4	0	6.24356	22.8782	3.57415	0.19233
187.5	0	6.24692	22.8872	3.57557	0.19244
187.6	0	6.25033	22.9	3.57757	0.19254
187.7	0	6.25383	22.9071	3.57868	0.19265
187.8	0	6.25672	22.9214	3.58091	0.19274
187.9	0	6.26047	22.9273	3.58183	0.19285
188	0	6.26362	22.9367	3.58329	0.19295
188.1	0	6.2668	22.9494	3.58528	0.19305
188.2	0	6.27026	22.9606	3.58703	0.19315
188.3	0	6.27354	22.9725	3.58889	0.19326
188.4	0	6.27712	22.9804	3.59012	0.19337
188.5	0	6.28001	22.9962	3.5926	0.19346
188.6	0	6.28383	23.0037	3.59376	0.19357
188.7	0	6.28704	23.0177	3.59596	0.19367
188.8	0	6.29009	23.02	3.59631	0.19377
188.9	0	6.2936	23.0362	3.59885	0.19387
189	0	6.29688	23.047	3.60054	0.19397
189.1	0	6.30043	23.0501	3.60102	0.19408
189.2	0	6.30341	23.0689	3.60396	0.19418
189.3	0	6.30714	23.0744	3.60481	0.19429
189.4	0	6.31045	23.0907	3.60735	0.19439
189.5	0	6.31345	23.0991	3.60866	0.19449
189.6	0	6.31702	23.111	3.61053	0.1946
189.7	0	6.32026	23.1253	3.61276	0.1947
189.8	0	6.32374	23.1274	3.61309	0.1948
189.9	0	6.32682	23.1448	3.61581	0.1949
190	0	6.3304	23.1484	3.61638	0.19501
190.1	0	6.33382	23.1642	3.61885	0.19511
190.2	0	6.33672	23.1671	3.61929	0.1952
190.3	0	6.34038	23.1833	3.62182	0.19531
190.4	0	6.34363	23.1936	3.62343	0.19541
190.5	0	6.34694	23.1996	3.62436	0.19552
190.6	0	6.3502	23.2163	3.62698	0.19562
190.7	0	6.3536	23.2216	3.62781	0.19572
190.8	0	6.35713	23.2418	3.63096	0.19583
190.9	0	6.36007	23.2495	3.63217	0.19592
191	0	6.36371	23.2588	3.63363	0.19603
191.1	0	6.36704	23.2706	3.63546	0.19614
191.2	0	6.37018	23.2752	3.63619	0.19623
191.3	0	6.37367	23.2877	3.63814	0.19634
191.4	0	6.37692	23.2921	3.63883	0.19644
191.5	0	6.38053	23.3115	3.64186	0.19655
191.6	0	6.38351	23.3156	3.6425	0.19664
191.7	0	6.38707	23.3319	3.64504	0.19675
191.8	0	6.3905	23.3418	3.64659	0.19686
191.9	0	6.39341	23.3505	3.64795	0.19695
192	0	6.39696	23.3615	3.64967	0.19706
192.1	0	6.40014	23.3694	3.6509	0.19716
192.2	0	6.40381	23.3816	3.65281	0.19727
192.3	0	6.40681	23.3886	3.6539	0.19736
192.4	0	6.41036	23.3997	3.65564	0.19747
192.5	0	6.41378	23.4076	3.65686	0.19758
192.6	0	6.41668	23.4179	3.65848	0.19767
192.7	0	6.42034	23.4352	3.66118	0.19778
192.8	0	6.42351	23.4494	3.66339	0.19788
192.9	0	6.42709	23.4602	3.66508	0.19799
193	0	6.4302	23.4727	3.66704	0.19808
193.1	0	6.4337	23.4816	3.66843	0.19819
193.2	0	6.43715	23.4912	3.66993	0.1983
193.3	0	6.44009	23.5	3.67129	0.19839
193.4	0	6.44378	23.5036	3.67187	0.1985
193.5	0	6.44692	23.5217	3.67469	0.1986
193.6	0	6.45036	23.5295	3.67592	0.1987
193.7	0	6.45355	23.54	3.67754	0.1988
193.8	0	6.45693	23.5579	3.68035	0.19891
193.9	0	6.46039	23.571	3.68239	0.19901
194	0	6.46343	23.5785	3.68357	0.19911
194.1	0	6.46709	23.583	3.68427	0.19922
194.2	0	6.47031	23.6015	3.68716	0.19932
194.3	0	6.47355	23.5971	3.68648	0.19942
194.4	0	6.47692	23.6175	3.68965	0.19952
194.5	0	6.48024	23.6244	3.69074	0.19962
194.6	0	6.48373	23.6402	3.6932	0.19973
194.7	0	6.48676	23.6518	3.69502	0.19982
194.8	0	6.49047	23.6616	3.69655	0.19994
194.9	0	6.49375	23.6773	3.699	0.20004
195	0	6.49679	23.6778	3.69908	0.20013
195.1	0	6.50033	23.6963	3.70197	0.20024
195.2	0	6.50361	23.6979	3.70221	0.20034
195.3	0	6.50706	23.7111	3.70429	0.20045
195.4	0	6.51022	23.7205	3.70576	0.20055
195.5	0	6.51372	23.7316	3.70748	0.20065
195.6	0	6.51712	23.7403	3.70885	0.20076
195.7	0	6.52003	23.7459	3.70972	0.20085
195.8	0	6.52368	23.7642	3.71257	0.20096
195.9	0	6.52689	23.7744	3.71417	0.20106
196	0	6.53034	23.7888	3.71642	0.20117
196.1	0	6.53352	23.7985	3.71794	0.20126
196.2	0	6.537	23.8118	3.72001	0.20137
196.3	0	6.54046	23.8189	3.72112	0.20148
196.4	0	6.54331	23.8264	3.72229	0.20157
196.5	0	6.54708	23.8376	3.72404	0.20168
196.6	0	6.55026	23.8457	3.7253	0.20178
196.7	0	6.55367	23.8501	3.72599	0.20189
196.8	0	6.55693	23.865	3.72832	0.20199
196.9	0	6.56032	23.8753	3.72993	0.20209
197	0	6.56393	23.8906	3.73232	0.2022
197.1	0	6.56669	23.9027	3.73422	0.20229
197.2	0	6.57052	23.9158	3.73626	0.2024
197.3	0	6.57363	23.929	3.73832	0.2025
197.4	0	6.57687	23.9326	3.73888	0.2026
197.5	0	6.58021	23.9444	3.74072	0.2027
197.6	0	6.58356	23.9557	3.7425	0.20281
197.7	0	6.58718	23.9606	3.74325	0.20292
197.8	0	6.59005	23.9742	3.74538	0.20301
197.9	0	6.5938	23.9803	3.74633	0.20312
198	0	6.59702	23.9987	3.74921	0.20322
198.1	0	6.60012	24.0047	3.75015	0.20332
198.2	0	6.60354	24.0204	3.7526	0.20342
198.3	0	6.60688	24.0298	3.75407	0.20352
198.4	0	6.61049	24.0391	3.75552	0.20364
198.5	0	6.61351	24.0525	3.75761	0.20373
198.6	0	6.61712	24.0573	3.75836	0.20384
198.7	0	6.62048	24.0726	3.76076	0.20394
198.8	0	6.62349	24.0759	3.76127	0.20404
198.9	0	6.62696	24.0867	3.76297	0.20414
199	0	6.63028	24.1027	3.76545	0.20425
199.1	0	6.6337	24.1098	3.76657	0.20435
199.2	0	6.63688	24.1284	3.76947	0.20445
199.3	0	6.64026	24.1309	3.76987	0.20455
199.4	0	6.64381	24.1506	3.77294	0.20466
199.5	0	6.64673	24.1529	3.7733	0.20475
199.6	0	6.65038	24.1673	3.77555	0.20486
199.7	0	6.65365	24.1737	3.77656	0.20497
[truncated: 692 more rows]

## Sheet: SMP-1_5
Time	Total cycle count	Extension	Load	Tensile stress	Tensile strain (Extension)
(s)		(mm)	(N)	(MPa)	(mm/mm)
0	0	0	-0.00702	-0.00097	0
0.1	0	0.00053	0.0013	0.00018	2e-05
0.2	0	0.00175	0.00922	0.00128	5e-05
0.3	0	0.00656	0.04375	0.00606	0.0002
0.4	0	0.01033	0.05731	0.00794	0.00031
0.5	0	0.0135	0.0676	0.00936	0.00041
0.6	0	0.01702	0.09157	0.01269	0.00052
0.7	0	0.02043	0.10731	0.01487	0.00062
0.8	0	0.02333	0.11827	0.01638	0.00071
0.9	0	0.02711	0.1383	0.01916	0.00082
1	0	0.03025	0.15664	0.0217	0.00092
1.1	0	0.03374	0.16705	0.02314	0.00102
1.2	0	0.03697	0.19169	0.02656	0.00112
1.3	0	0.04038	0.20501	0.0284	0.00123
1.4	0	0.04397	0.2254	0.03123	0.00133
1.5	0	0.0467	0.2422	0.03355	0.00142
1.6	0	0.05055	0.25934	0.03593	0.00153
1.7	0	0.05363	0.27426	0.038	0.00163
1.8	0	0.05693	0.28371	0.0393	0.00173
1.9	0	0.06027	0.3043	0.04216	0.00183
2	0	0.06354	0.31655	0.04385	0.00193
2.1	0	0.0672	0.34066	0.0472	0.00204
2.2	0	0.0701	0.35797	0.04959	0.00213
2.3	0	0.07382	0.37704	0.05223	0.00224
2.4	0	0.07703	0.38929	0.05393	0.00234
2.5	0	0.08019	0.40389	0.05595	0.00243
2.6	0	0.08355	0.42686	0.05914	0.00254
2.7	0	0.0869	0.43774	0.06064	0.00264
2.8	0	0.09052	0.45644	0.06324	0.00275
2.9	0	0.09352	0.47059	0.0652	0.00284
3	0	0.09718	0.48615	0.06735	0.00295
3.1	0	0.10051	0.51174	0.0709	0.00305
3.2	0	0.10353	0.52025	0.07207	0.00314
3.3	0	0.10698	0.53528	0.07416	0.00325
3.4	0	0.11026	0.55408	0.07676	0.00335
3.5	0	0.11375	0.56992	0.07896	0.00345
3.6	0	0.1169	0.5944	0.08235	0.00355
3.7	0	0.12031	0.6041	0.08369	0.00365
3.8	0	0.12384	0.63135	0.08747	0.00376
3.9	0	0.12675	0.63989	0.08865	0.00385
4	0	0.13039	0.66027	0.09147	0.00396
4.1	0	0.13365	0.67608	0.09366	0.00406
4.2	0	0.13696	0.68912	0.09547	0.00416
4.3	0	0.14026	0.70916	0.09825	0.00426
4.4	0	0.14359	0.72229	0.10006	0.00436
4.5	0	0.14715	0.74908	0.10378	0.00447
4.6	0	0.15011	0.76006	0.1053	0.00456
4.7	0	0.15379	0.78401	0.10862	0.00467
4.8	0	0.15709	0.78998	0.10944	0.00477
4.9	0	0.16028	0.81171	0.11245	0.00486
5	0	0.16367	0.8265	0.1145	0.00497
5.1	0	0.16689	0.83416	0.11556	0.00506
5.2	0	0.17054	0.85804	0.11887	0.00517
5.3	0	0.17345	0.87426	0.12112	0.00526
5.4	0	0.17713	0.89853	0.12448	0.00537
5.5	0	0.1804	0.91318	0.12651	0.00547
5.6	0	0.18351	0.93226	0.12915	0.00557
5.7	0	0.18704	0.94585	0.13104	0.00568
5.8	0	0.19019	0.96205	0.13328	0.00577
5.9	0	0.1938	0.97259	0.13474	0.00588
6	0	0.19681	0.99635	0.13803	0.00597
6.1	0	0.20043	1.0134	0.1404	0.00608
6.2	0	0.20373	1.02672	0.14224	0.00618
6.3	0	0.20674	1.04445	0.1447	0.00627
6.4	0	0.21038	1.06009	0.14686	0.00638
6.5	0	0.21357	1.07764	0.14929	0.00648
6.6	0	0.21714	1.09209	0.1513	0.00659
6.7	0	0.2203	1.11619	0.15464	0.00668
6.8	0	0.22381	1.12377	0.15569	0.00679
6.9	0	0.22714	1.14952	0.15925	0.00689
7	0	0.23005	1.1622	0.16101	0.00698
7.1	0	0.23373	1.17878	0.16331	0.00709
7.2	0	0.23697	1.19482	0.16553	0.00719
7.3	0	0.24034	1.2081	0.16737	0.00729
7.4	0	0.24357	1.23372	0.17092	0.00739
7.5	0	0.24699	1.24241	0.17212	0.00749
7.6	0	0.25048	1.26291	0.17496	0.0076
7.7	0	0.25336	1.27777	0.17702	0.00769
7.8	0	0.25709	1.2993	0.18	0.0078
7.9	0	0.26034	1.31898	0.18273	0.0079
8	0	0.26355	1.32996	0.18425	0.008
8.1	0	0.26694	1.34547	0.1864	0.0081
8.2	0	0.27025	1.36415	0.18899	0.0082
8.3	0	0.27385	1.38734	0.1922	0.00831
8.4	0	0.27684	1.39538	0.19331	0.0084
8.5	0	0.28052	1.41012	0.19536	0.00851
8.6	0	0.28383	1.43493	0.19879	0.00861
8.7	0	0.28681	1.44817	0.20063	0.0087
8.8	0	0.29034	1.47021	0.20368	0.00881
8.9	0	0.29348	1.48255	0.20539	0.00891
9	0	0.29716	1.50504	0.20851	0.00902
9.1	0	0.30022	1.51293	0.2096	0.00911
9.2	0	0.30375	1.53441	0.21258	0.00922
9.3	0	0.30719	1.55133	0.21492	0.00932
9.4	0	0.31004	1.55963	0.21607	0.00941
9.5	0	0.31373	1.57872	0.21871	0.00952
9.6	0	0.31686	1.59589	0.22109	0.00961
9.7	0	0.3204	1.61311	0.22348	0.00972
9.8	0	0.32354	1.63681	0.22676	0.00982
9.9	0	0.32705	1.65209	0.22888	0.00992
10	0	0.33056	1.66812	0.2311	0.01003
10.1	0	0.33335	1.68291	0.23315	0.01012
10.2	0	0.33716	1.70191	0.23578	0.01023
10.3	0	0.34032	1.72127	0.23846	0.01033
10.4	0	0.34375	1.72781	0.23937	0.01043
10.5	0	0.34691	1.74822	0.2422	0.01053
10.6	0	0.35029	1.76217	0.24413	0.01063
10.7	0	0.35388	1.77721	0.24621	0.01074
10.8	0	0.35673	1.7911	0.24814	0.01082
10.9	0	0.36046	1.81349	0.25124	0.01094
11	0	0.36369	1.83653	0.25443	0.01104
11.1	0	0.36696	1.84931	0.2562	0.01114
11.2	0	0.37026	1.87549	0.25983	0.01124
11.3	0	0.37354	1.88288	0.26085	0.01133
11.4	0	0.37716	1.89932	0.26313	0.01144
11.5	0	0.3801	1.91601	0.26544	0.01153
11.6	0	0.38377	1.93184	0.26763	0.01165
11.7	0	0.38705	1.95305	0.27057	0.01174
11.8	0	0.39019	1.96267	0.27191	0.01184
11.9	0	0.39364	1.98861	0.2755	0.01194
12	0	0.39697	2.00014	0.2771	0.01205
12.1	0	0.40049	2.0206	0.27993	0.01215
12.2	0	0.4036	2.03569	0.28202	0.01225
12.3	0	0.40711	2.05117	0.28417	0.01235
12.4	0	0.41043	2.06889	0.28662	0.01245
12.5	0	0.41346	2.07582	0.28758	0.01255
12.6	0	0.41698	2.10359	0.29143	0.01265
12.7	0	0.42029	2.1157	0.29311	0.01275
12.8	0	0.42372	2.13553	0.29585	0.01286
12.9	0	0.42693	2.14897	0.29772	0.01295
13	0	0.43034	2.16698	0.30021	0.01306
13.1	0	0.43379	2.18827	0.30316	0.01316
13.2	0	0.4367	2.19861	0.30459	0.01325
13.3	0	0.44039	2.2227	0.30793	0.01336
13.4	0	0.44362	2.23536	0.30968	0.01346
13.5	0	0.44698	2.25275	0.31209	0.01356
13.6	0	0.45032	2.26657	0.31401	0.01366
13.7	0	0.45364	2.28018	0.31589	0.01377
13.8	0	0.45723	2.29872	0.31846	0.01387
13.9	0	0.4601	2.31441	0.32064	0.01396
14	0	0.46388	2.33626	0.32366	0.01408
14.1	0	0.46705	2.35007	0.32558	0.01417
14.2	0	0.47021	2.36692	0.32791	0.01427
14.3	0	0.47365	2.38475	0.33038	0.01437
14.4	0	0.47691	2.40523	0.33322	0.01447
14.5	0	0.48052	2.421	0.3354	0.01458
14.6	0	0.48341	2.43553	0.33741	0.01467
14.7	0	0.4872	2.45344	0.3399	0.01478
14.8	0	0.49039	2.46699	0.34177	0.01488
14.9	0	0.49345	2.47999	0.34357	0.01497
15	0	0.49698	2.50171	0.34658	0.01508
15.1	0	0.5002	2.51903	0.34898	0.01518
15.2	0	0.5038	2.53342	0.35098	0.01529
15.3	0	0.50679	2.55394	0.35382	0.01538
15.4	0	0.5105	2.57003	0.35605	0.01549
15.5	0	0.51382	2.58955	0.35875	0.01559
15.6	0	0.5168	2.59897	0.36006	0.01568
15.7	0	0.52039	2.6133	0.36204	0.01579
15.8	0	0.52362	2.63616	0.36521	0.01589
15.9	0	0.52711	2.64591	0.36656	0.01599
16	0	0.53021	2.66486	0.36919	0.01609
16.1	0	0.53373	2.68012	0.3713	0.0162
16.2	0	0.53717	2.70238	0.37438	0.0163
16.3	0	0.54009	2.71695	0.3764	0.01639
16.4	0	0.5437	2.73501	0.3789	0.0165
16.5	0	0.54699	2.75605	0.38182	0.0166
16.6	0	0.55032	2.76641	0.38326	0.0167
16.7	0	0.55358	2.78718	0.38613	0.0168
16.8	0	0.55694	2.80056	0.38799	0.0169
16.9	0	0.56046	2.81997	0.39068	0.01701
17	0	0.56343	2.83077	0.39217	0.0171
17.1	0	0.56709	2.85007	0.39485	0.01721
17.2	0	0.57039	2.86742	0.39725	0.01731
17.3	0	0.57355	2.87271	0.39798	0.0174
17.4	0	0.57703	2.90329	0.40222	0.01751
17.5	0	0.58026	2.91863	0.40434	0.01761
17.6	0	0.58388	2.93997	0.4073	0.01772
17.7	0	0.58686	2.94737	0.40833	0.01781
17.8	0	0.59043	2.97142	0.41166	0.01792
17.9	0	0.59384	2.9843	0.41344	0.01802
18	0	0.59678	2.99737	0.41525	0.01811
18.1	0	0.60034	3.01765	0.41806	0.01822
18.2	0	0.6035	3.02641	0.41928	0.01831
18.3	0	0.60716	3.04919	0.42243	0.01842
18.4	0	0.61015	3.06466	0.42457	0.01851
18.5	0	0.61373	3.08115	0.42686	0.01862
18.6	0	0.61716	3.10123	0.42964	0.01873
18.7	0	0.62005	3.1189	0.43209	0.01881
18.8	0	0.62372	3.13168	0.43386	0.01893
18.9	0	0.62688	3.14867	0.43621	0.01902
19	0	0.63044	3.16606	0.43862	0.01913
19.1	0	0.63356	3.17497	0.43986	0.01922
19.2	0	0.63705	3.19352	0.44243	0.01933
19.3	0	0.64053	3.21381	0.44524	0.01944
19.4	0	0.64346	3.23386	0.44802	0.01953
19.5	0	0.64714	3.24756	0.44991	0.01964
19.6	0	0.65025	3.26695	0.4526	0.01973
19.7	0	0.65373	3.28128	0.45458	0.01984
19.8	0	0.65692	3.29725	0.4568	0.01993
19.9	0	0.66031	3.31298	0.45898	0.02004
20	0	0.66377	3.32797	0.46105	0.02014
20.1	0	0.66681	3.34224	0.46303	0.02023
20.2	0	0.67048	3.35912	0.46537	0.02035
20.3	0	0.67368	3.37974	0.46823	0.02044
20.4	0	0.67689	3.39072	0.46975	0.02054
20.5	0	0.68028	3.41299	0.47283	0.02064
20.6	0	0.68358	3.4252	0.47452	0.02074
20.7	0	0.68709	3.44763	0.47763	0.02085
20.8	0	0.69015	3.46609	0.48019	0.02094
20.9	0	0.69381	3.48028	0.48215	0.02105
21	0	0.69712	3.49929	0.48479	0.02115
21.1	0	0.70017	3.50852	0.48607	0.02125
21.2	0	0.70371	3.52884	0.48888	0.02135
21.3	0	0.70697	3.54268	0.4908	0.02145
21.4	0	0.71044	3.55807	0.49293	0.02156
21.5	0	0.71357	3.57403	0.49514	0.02165
21.6	0	0.71706	3.59277	0.49774	0.02176
21.7	0	0.72049	3.60692	0.4997	0.02186
21.8	0	0.72335	3.62186	0.50177	0.02195
21.9	0	0.72703	3.64829	0.50543	0.02206
22	0	0.73032	3.65877	0.50688	0.02216
22.1	0	0.73371	3.6766	0.50935	0.02226
22.2	0	0.7369	3.68831	0.51097	0.02236
22.3	0	0.74033	3.70639	0.51348	0.02246
22.4	0	0.74383	3.72349	0.51585	0.02257
22.5	0	0.74668	3.73393	0.51729	0.02266
22.6	0	0.75047	3.75596	0.52035	0.02277
22.7	0	0.75365	3.77283	0.52268	0.02287
22.8	0	0.757	3.78876	0.52489	0.02297
22.9	0	0.76032	3.80466	0.52709	0.02307
23	0	0.76368	3.82223	0.52953	0.02317
23.1	0	0.76725	3.83859	0.53179	0.02328
23.2	0	0.77005	3.85468	0.53402	0.02337
23.3	0	0.77389	3.87234	0.53647	0.02348
23.4	0	0.77699	3.88525	0.53826	0.02358
23.5	0	0.78025	3.89665	0.53984	0.02368
23.6	0	0.78356	3.91439	0.54229	0.02378
23.7	0	0.78691	3.93161	0.54468	0.02388
23.8	0	0.79055	3.94839	0.547	0.02399
23.9	0	0.79341	3.97043	0.55006	0.02408
24	0	0.79718	3.98465	0.55203	0.02419
24.1	0	0.8004	4.00101	0.55429	0.02429
24.2	0	0.80349	4.01634	0.55642	0.02438
24.3	0	0.80693	4.03316	0.55875	0.02449
24.4	0	0.81022	4.04967	0.56104	0.02459
24.5	0	0.81383	4.06193	0.56273	0.02469
24.6	0	0.81687	4.07681	0.5648	0.02479
24.7	0	0.82048	4.08814	0.56637	0.0249
24.8	0	0.82384	4.11211	0.56969	0.025
24.9	0	0.82684	4.12172	0.57102	0.02509
25	0	0.83031	4.14637	0.57443	0.02519
25.1	0	0.83363	4.16242	0.57666	0.0253
25.2	0	0.83706	4.17695	0.57867	0.0254
25.3	0	0.84026	4.19655	0.58139	0.0255
25.4	0	0.84364	4.20488	0.58254	0.0256
25.5	0	0.84716	4.22775	0.58571	0.02571
25.6	0	0.85009	4.2366	0.58693	0.0258
25.7	0	0.85376	4.2624	0.59051	0.02591
25.8	0	0.85702	4.27546	0.59232	0.02601
25.9	0	0.86026	4.28837	0.5941	0.0261
26	0	0.86361	4.30799	0.59682	0.02621
26.1	0	0.86689	4.32197	0.59876	0.02631
26.2	0	0.87051	4.34214	0.60155	0.02641
26.3	0	0.87345	4.35088	0.60277	0.0265
26.4	0	0.87711	4.37472	0.60607	0.02662
26.5	0	0.88045	4.38181	0.60705	0.02672
26.6	0	0.8836	4.4002	0.6096	0.02681
26.7	0	0.887	4.41589	0.61177	0.02692
26.8	0	0.89022	4.43007	0.61374	0.02701
26.9	0	0.89386	4.45243	0.61683	0.02712
27	0	0.89681	4.46545	0.61864	0.02721
27.1	0	0.90045	4.48685	0.6216	0.02732
27.2	0	0.90372	4.49997	0.62342	0.02742
27.3	0	0.90682	4.51598	0.62564	0.02752
27.4	0	0.91035	4.53313	0.62801	0.02762
27.5	0	0.91353	4.54881	0.63019	0.02772
27.6	0	0.91714	4.56388	0.63227	0.02783
27.7	0	0.92016	4.57714	0.63411	0.02792
27.8	0	0.92374	4.59501	0.63659	0.02803
27.9	0	0.92709	4.6067	0.63821	0.02813
28	0	0.93004	4.6216	0.64027	0.02822
28.1	0	0.93374	4.64101	0.64296	0.02833
28.2	0	0.93696	4.6586	0.6454	0.02843
28.3	0	0.94043	4.67325	0.64743	0.02854
28.4	0	0.94363	4.69344	0.65022	0.02863
28.5	0	0.94708	4.70854	0.65232	0.02874
28.6	0	0.95043	4.72558	0.65468	0.02884
28.7	0	0.95336	4.73803	0.6564	0.02893
28.8	0	0.95708	4.75398	0.65861	0.02904
28.9	0	0.96032	4.76908	0.6607	0.02914
29	0	0.96362	4.77816	0.66196	0.02924
29.1	0	0.96689	4.80079	0.66509	0.02934
29.2	0	0.97033	4.8133	0.66683	0.02944
29.3	0	0.97383	4.83265	0.66951	0.02955
29.4	0	0.97671	4.84757	0.67158	0.02964
29.5	0	0.98045	4.86192	0.67356	0.02975
29.6	0	0.98372	4.88256	0.67642	0.02985
29.7	0	0.98684	4.88974	0.67742	0.02994
29.8	0	0.99026	4.91301	0.68064	0.03005
29.9	0	0.99357	4.92188	0.68187	0.03015
30	0	0.9972	4.94093	0.68451	0.03026
30.1	0	1.00021	4.9559	0.68658	0.03035
30.2	0	1.00384	4.96462	0.68779	0.03046
30.3	0	1.00716	4.97778	0.68962	0.03056
30.4	0	1.01011	4.97786	0.68963	0.03065
30.5	0	1.0137	5.00672	0.69362	0.03076
30.6	0	1.01684	5.01388	0.69462	0.03086
30.7	0	1.02049	5.02433	0.69607	0.03097
30.8	0	1.02357	5.02905	0.69672	0.03106
30.9	0	1.02709	5.06064	0.7011	0.03117
31	0	1.03051	5.06983	0.70237	0.03127
31.1	0	1.03334	5.06426	0.7016	0.03136
31.2	0	1.03705	5.06913	0.70227	0.03147
31.3	0	1.0402	5.08557	0.70455	0.03156
31.4	0	1.04372	5.09758	0.70621	0.03167
31.5	0	1.04688	5.10319	0.70699	0.03177
31.6	0	1.05035	5.11027	0.70797	0.03187
31.7	0	1.0539	5.13241	0.71104	0.03198
31.8	0	1.0567	5.15868	0.71468	0.03206
31.9	0	1.06053	5.16527	0.71559	0.03218
32	0	1.06369	5.16268	0.71523	0.03228
32.1	0	1.06706	5.18081	0.71774	0.03238
32.2	0	1.07026	5.19172	0.71925	0.03248
32.3	0	1.07362	5.20695	0.72136	0.03258
32.4	0	1.0772	5.21773	0.72286	0.03269
32.5	0	1.08008	5.22887	0.7244	0.03277
32.6	0	1.08379	5.25247	0.72767	0.03289
32.7	0	1.08706	5.25944	0.72864	0.03299
32.8	0	1.09027	5.27404	0.73066	0.03308
32.9	0	1.0936	5.28569	0.73227	0.03318
33	0	1.09684	5.30157	0.73447	0.03328
33.1	0	1.10045	5.30885	0.73548	0.03339
33.2	0	1.10345	5.33201	0.73869	0.03348
33.3	0	1.10711	5.3471	0.74078	0.03359
33.4	0	1.11042	5.36555	0.74334	0.03369
33.5	0	1.1135	5.37665	0.74487	0.03379
33.6	0	1.11699	5.39327	0.74718	0.03389
33.7	0	1.12031	5.41239	0.74983	0.03399
33.8	0	1.1238	5.42485	0.75155	0.0341
33.9	0	1.12694	5.44317	0.75409	0.0342
34	0	1.13043	5.45291	0.75544	0.0343
34.1	0	1.13378	5.47179	0.75805	0.0344
34.2	0	1.13677	5.48153	0.7594	0.03449
34.3	0	1.14034	5.49998	0.76196	0.0346
34.4	0	1.1436	5.51608	0.76419	0.0347
34.5	0	1.14703	5.52996	0.76611	0.03481
34.6	0	1.15029	5.55055	0.76897	0.0349
34.7	0	1.15366	5.56076	0.77038	0.03501
34.8	0	1.15714	5.5864	0.77393	0.03511
34.9	0	1.16003	5.59428	0.77502	0.0352
35	0	1.16374	5.61515	0.77792	0.03531
35.1	0	1.16695	5.62711	0.77957	0.03541
35.2	0	1.17028	5.63929	0.78126	0.03551
35.3	0	1.17365	5.65878	0.78396	0.03561
35.4	0	1.17693	5.66825	0.78527	0.03571
35.5	0	1.18056	5.68996	0.78828	0.03582
35.6	0	1.18346	5.69908	0.78954	0.03591
35.7	0	1.1872	5.72331	0.7929	0.03602
35.8	0	1.19039	5.7379	0.79492	0.03612
35.9	0	1.19352	5.74919	0.79649	0.03622
36	0	1.19702	5.7695	0.7993	0.03632
36.1	0	1.20025	5.78177	0.801	0.03642
36.2	0	1.20384	5.79891	0.80337	0.03653
36.3	0	1.20675	5.80973	0.80487	0.03662
36.4	0	1.21052	5.8293	0.80758	0.03673
36.5	0	1.21375	5.84438	0.80967	0.03683
36.6	0	1.21674	5.85158	0.81067	0.03692
36.7	0	1.22032	5.8716	0.81344	0.03703
36.8	0	1.22354	5.88595	0.81543	0.03713
36.9	0	1.22711	5.89774	0.81707	0.03724
37	0	1.23014	5.9147	0.81942	0.03733
37.1	0	1.23379	5.92883	0.82137	0.03744
37.2	0	1.23718	5.93789	0.82263	0.03754
37.3	0	1.24013	5.94228	0.82324	0.03763
37.4	0	1.24372	5.95141	0.8245	0.03774
37.5	0	1.24701	5.96103	0.82583	0.03784
37.6	0	1.25042	5.94413	0.82349	0.03794
37.7	0	1.25357	5.95062	0.82439	0.03804
37.8	0	1.25702	5.93948	0.82285	0.03814
37.9	0	1.26052	5.92189	0.82041	0.03825
38	0	1.26344	5.93805	0.82265	0.03834
38.1	0	1.26706	5.93851	0.82271	0.03845
38.2	0	1.27034	5.94763	0.82398	0.03855
38.3	0	1.27361	5.9403	0.82296	0.03865
38.4	0	1.2769	5.9437	0.82343	0.03875
38.5	0	1.28025	5.95526	0.82503	0.03885
38.6	0	1.2838	5.97068	0.82717	0.03896
38.7	0	1.28679	5.98631	0.82934	0.03905
38.8	0	1.29044	5.99061	0.82993	0.03916
38.9	0	1.29375	6.00864	0.83243	0.03926
39	0	1.29686	6.01298	0.83303	0.03935
39.1	0	1.30039	6.03263	0.83575	0.03946
39.2	0	1.30358	6.03794	0.83649	0.03956
39.3	0	1.30721	6.04551	0.83754	0.03967
39.4	0	1.31022	6.04949	0.83809	0.03976
39.5	0	1.31373	6.0441	0.83734	0.03986
39.6	0	1.31719	6.05231	0.83848	0.03997
39.7	0	1.32009	6.05881	0.83938	0.04006
39.8	0	1.32367	6.07416	0.84151	0.04017
39.9	0	1.32684	6.08199	0.84259	0.04026
40	0	1.3305	6.10103	0.84523	0.04037
40.1	0	1.33352	6.10318	0.84553	0.04046
40.2	0	1.33704	6.10457	0.84572	0.04057
40.3	0	1.3405	6.11267	0.84684	0.04068
40.4	0	1.34337	6.11356	0.84696	0.04076
40.5	0	1.34707	6.12603	0.84869	0.04088
40.6	0	1.35021	6.12523	0.84858	0.04097
40.7	0	1.35378	6.13305	0.84967	0.04108
40.8	0	1.35692	6.13755	0.85029	0.04117
40.9	0	1.36037	6.14249	0.85097	0.04128
41	0	1.36388	6.16075	0.8535	0.04139
41.1	0	1.36679	6.1674	0.85442	0.04147
41.2	0	1.37048	6.18796	0.85727	0.04159
41.3	0	1.37363	6.1879	0.85726	0.04168
41.4	0	1.37702	6.19285	0.85795	0.04178
41.5	0	1.38025	6.19956	0.85888	0.04188
41.6	0	1.38362	6.20558	0.85971	0.04198
41.7	0	1.3871	6.20436	0.85954	0.04209
41.8	0	1.39016	6.20515	0.85965	0.04218
41.9	0	1.39381	6.20034	0.85899	0.04229
42	0	1.39702	6.19246	0.8579	0.04239
42.1	0	1.4002	6.20671	0.85987	0.04249
42.2	0	1.40359	6.22158	0.86193	0.04259
42.3	0	1.40692	6.23232	0.86342	0.04269
42.4	0	1.41043	6.23467	0.86374	0.0428
42.5	0	1.41349	6.23719	0.86409	0.04289
42.6	0	1.41714	6.24164	0.86471	0.043
42.7	0	1.42047	6.25275	0.86625	0.0431
42.8	0	1.42346	6.26956	0.86858	0.04319
42.9	0	1.42708	6.27827	0.86978	0.0433
43	0	1.43029	6.28659	0.87094	0.0434
43.1	0	1.43376	6.30269	0.87317	0.04351
43.2	0	1.43694	6.32053	0.87564	0.0436
43.3	0	1.44038	6.33319	0.87739	0.04371
43.4	0	1.44383	6.34529	0.87907	0.04381
43.5	0	1.44669	6.3605	0.88118	0.0439
43.6	0	1.45041	6.37281	0.88288	0.04401
43.7	0	1.45365	6.39155	0.88548	0.04411
43.8	0	1.45702	6.3985	0.88644	0.04421
43.9	0	1.46023	6.41399	0.88859	0.04431
44	0	1.46366	6.42696	0.89038	0.04441
44.1	0	1.46714	6.44215	0.89249	0.04452
44.2	0	1.47002	6.45425	0.89416	0.04461
44.3	0	1.47384	6.47129	0.89652	0.04472
44.4	0	1.47697	6.49263	0.89948	0.04482
44.5	0	1.48033	6.49932	0.90041	0.04492
44.6	0	1.48363	6.51481	0.90255	0.04502
44.7	0	1.48699	6.52207	0.90356	0.04512
44.8	0	1.4906	6.54692	0.907	0.04523
44.9	0	1.49339	6.55926	0.90871	0.04532
45	0	1.49722	6.57105	0.91034	0.04543
45.1	0	1.50035	6.58764	0.91264	0.04553
45.2	0	1.50354	6.59809	0.91409	0.04562
45.3	0	1.50692	6.61839	0.9169	0.04573
45.4	0	1.51023	6.63262	0.91887	0.04583
45.5	0	1.51386	6.648	0.92101	0.04594
45.6	0	1.5168	6.66196	0.92294	0.04603
45.7	0	1.52049	6.6766	0.92497	0.04614
45.8	0	1.52373	6.69549	0.92758	0.04624
45.9	0	1.5268	6.70127	0.92839	0.04633
46	0	1.53025	6.72382	0.93151	0.04643
46.1	0	1.53357	6.7321	0.93266	0.04653
46.2	0	1.53715	6.75014	0.93516	0.04664
46.3	0	1.54022	6.76621	0.93738	0.04674
46.4	0	1.54379	6.77411	0.93848	0.04684
46.5	0	1.54717	6.79664	0.9416	0.04695
46.6	0	1.55016	6.80568	0.94285	0.04704
46.7	0	1.55366	6.8285	0.94601	0.04714
46.8	0	1.55698	6.8375	0.94726	0.04725
46.9	0	1.56035	6.85203	0.94927	0.04735
47	0	1.5636	6.86707	0.95136	0.04745
47.1	0	1.56694	6.87761	0.95282	0.04755
47.2	0	1.57052	6.9007	0.95601	0.04766
47.3	0	1.5734	6.90795	0.95702	0.04774
47.4	0	1.57709	6.9253	0.95942	0.04786
47.5	0	1.58037	6.94405	0.96202	0.04795
47.6	0	1.58357	6.96074	0.96433	0.04805
47.7	0	1.58698	6.97515	0.96633	0.04816
47.8	0	1.5902	6.98982	0.96836	0.04825
47.9	0	1.59385	7.00414	0.97035	0.04836
48	0	1.5968	7.01827	0.9723	0.04845
48.1	0	1.60045	7.03686	0.97488	0.04856
48.2	0	1.60382	7.04462	0.97595	0.04867
48.3	0	1.60691	7.06056	0.97816	0.04876
48.4	0	1.61032	7.07709	0.98045	0.04886
48.5	0	1.61353	7.09032	0.98228	0.04896
48.6	0	1.61718	7.10752	0.98467	0.04907
48.7	0	1.62016	7.12396	0.98695	0.04916
48.8	0	1.6238	7.14019	0.98919	0.04927
48.9	0	1.62707	7.15276	0.99094	0.04937
49	0	1.63012	7.16771	0.99301	0.04946
49.1	0	1.63368	7.18365	0.99521	0.04957
49.2	0	1.63685	7.19987	0.99746	0.04967
49.3	0	1.64046	7.21	0.99886	0.04978
49.4	0	1.64354	7.22687	1.0012	0.04987
49.5	0	1.64706	7.2413	1.0032	0.04998
49.6	0	1.65044	7.25888	1.00564	0.05008
49.7	0	1.65339	7.27223	1.00749	0.05017
49.8	0	1.65705	7.28796	1.00966	0.05028
49.9	0	1.66027	7.30412	1.0119	0.05038
50	0	1.66374	7.31557	1.01349	0.05048
50.1	0	1.66699	7.33736	1.01651	0.05058
50.2	0	1.6704	7.33883	1.01671	0.05069
50.3	0	1.67378	7.35579	1.01906	0.05079
50.4	0	1.67677	7.37167	1.02126	0.05088
50.5	0	1.6804	7.39255	1.02416	0.05099
50.6	0	1.68367	7.40976	1.02654	0.05109
50.7	0	1.68694	7.41681	1.02752	0.05119
50.8	0	1.69024	7.4377	1.03041	0.05129
50.9	0	1.69366	7.44871	1.03194	0.05139
51	0	1.69716	7.47041	1.03494	0.0515
51.1	0	1.70006	7.47914	1.03615	0.05159
51.2	0	1.70378	7.49123	1.03783	0.0517
51.3	0	1.70705	7.51067	1.04052	0.0518
51.4	0	1.71015	7.51607	1.04127	0.05189
51.5	0	1.71362	7.53898	1.04444	0.052
51.6	0	1.71688	7.54824	1.04572	0.0521
51.7	0	1.72051	7.56867	1.04855	0.05221
51.8	0	1.72356	7.57766	1.0498	0.0523
51.9	0	1.72714	7.59375	1.05203	0.05241
52	0	1.73054	7.61266	1.05465	0.05251
52.1	0	1.73341	7.62074	1.05577	0.0526
52.2	0	1.73705	7.64833	1.05959	0.05271
52.3	0	1.74019	7.65547	1.06058	0.0528
52.4	0	1.74378	7.67095	1.06272	0.05291
52.5	0	1.74689	7.68328	1.06443	0.05301
52.6	0	1.75038	7.69352	1.06585	0.05311
52.7	0	1.75387	7.71654	1.06904	0.05322
52.8	0	1.7567	7.72727	1.07053	0.05331
52.9	0	1.76043	7.74496	1.07298	0.05342
53	0	1.76355	7.75072	1.07377	0.05351
53.1	0	1.76701	7.77282	1.07684	0.05362
53.2	0	1.7702	7.78323	1.07828	0.05371
53.3	0	1.77366	7.79753	1.08026	0.05382
53.4	0	1.77724	7.81287	1.08239	0.05393
53.5	0	1.78004	7.81883	1.08321	0.05401
53.6	0	1.78389	7.84297	1.08656	0.05413
53.7	0	1.78706	7.85927	1.08881	0.05423
53.8	0	1.79035	7.87071	1.0904	0.05433
53.9	0	1.79358	7.88629	1.09256	0.05442
54	0	1.79692	7.90367	1.09496	0.05453
54.1	0	1.80053	7.92035	1.09728	0.05464
54.2	0	1.80344	7.935	1.09931	0.05472
54.3	0	1.80713	7.94353	1.10049	0.05484
54.4	0	1.81039	7.95778	1.10246	0.05493
54.5	0	1.81356	7.96944	1.10408	0.05503
54.6	0	1.81693	7.98603	1.10637	0.05513
54.7	0	1.82021	8.00185	1.10857	0.05523
54.8	0	1.82379	8.01648	1.11059	0.05534
54.9	0	1.82682	8.03288	1.11286	0.05543
55	0	1.83044	8.03936	1.11376	0.05554
55.1	0	1.83377	8.06093	1.11675	0.05564
55.2	0	1.8368	8.07749	1.11905	0.05574
55.3	0	1.84032	8.09678	1.12172	0.05584
55.4	0	1.84365	8.11344	1.12403	0.05594
55.5	0	1.84714	8.11691	1.12451	0.05605
55.6	0	1.85029	8.13349	1.1268	0.05615
55.7	0	1.85372	8.14563	1.12849	0.05625
55.8	0	1.85712	8.16782	1.13156	0.05635
55.9	0	1.86011	8.17327	1.13231	0.05644
56	0	1.86369	8.18541	1.134	0.05655
56.1	0	1.86695	8.20707	1.137	0.05665
56.2	0	1.87035	8.2188	1.13862	0.05675
56.3	0	1.87365	8.24456	1.14219	0.05685
56.4	0	1.87696	8.24459	1.1422	0.05695
56.5	0	1.88045	8.26489	1.14501	0.05706
56.6	0	1.88337	8.28033	1.14715	0.05715
56.7	0	1.88707	8.30122	1.15004	0.05726
56.8	0	1.89032	8.31606	1.1521	0.05736
56.9	0	1.89359	8.32022	1.15267	0.05746
57	0	1.89698	8.33628	1.1549	0.05756
57.1	0	1.90024	8.34915	1.15668	0.05766
57.2	0	1.90389	8.37444	1.16019	0.05777
57.3	0	1.90682	8.3845	1.16158	0.05786
57.4	0	1.91056	8.40599	1.16456	0.05797
57.5	0	1.91375	8.4206	1.16658	0.05807
57.6	0	1.91684	8.42274	1.16688	0.05816
57.7	0	1.92034	8.44071	1.16937	0.05827
57.8	0	1.92356	8.45114	1.17081	0.05837
57.9	0	1.92715	8.47084	1.17354	0.05848
58	0	1.9301	8.48349	1.17529	0.05857
58.1	0	1.93386	8.50113	1.17774	0.05868
58.2	0	1.9371	8.51593	1.17979	0.05878
58.3	0	1.94006	8.53019	1.18176	0.05887
58.4	0	1.94363	8.54611	1.18397	0.05898
58.5	0	1.94689	8.55513	1.18522	0.05908
58.6	0	1.95041	8.57774	1.18835	0.05918
58.7	0	1.95348	8.585	1.18936	0.05928
58.8	0	1.9571	8.60921	1.19271	0.05939
58.9	0	1.96053	8.61667	1.19374	0.05949
59	0	1.96346	8.62559	1.19498	0.05958
59.1	0	1.9671	8.6504	1.19842	0.05969
59.2	0	1.97034	8.66279	1.20013	0.05979
59.3	0	1.97371	8.67696	1.2021	0.05989
59.4	0	1.97691	8.69331	1.20436	0.05999
59.5	0	1.98033	8.70981	1.20665	0.06009
59.6	0	1.98385	8.72095	1.20819	0.0602
59.7	0	1.98676	8.73357	1.20994	0.06029
59.8	0	1.99038	8.7573	1.21323	0.0604
59.9	0	1.9937	8.76626	1.21447	0.0605
60	0	1.99691	8.78047	1.21644	0.06059
60.1	0	2.00026	8.79843	1.21892	0.0607
60.2	0	2.00357	8.80819	1.22028	0.0608
60.3	0	2.00711	8.82806	1.22303	0.0609
60.4	0	2.01014	8.84137	1.22487	0.061
60.5	0	2.01378	8.85926	1.22735	0.06111
60.6	0	2.01711	8.87236	1.22917	0.06121
60.7	0	2.02016	8.88489	1.2309	0.0613
60.8	0	2.02372	8.89962	1.23294	0.06141
60.9	0	2.02693	8.91551	1.23514	0.06151
61	0	2.03054	8.92446	1.23638	0.06161
61.1	0	2.03354	8.93318	1.23759	0.06171
61.2	0	2.03707	8.95727	1.24093	0.06181
61.3	0	2.04053	8.96982	1.24267	0.06192
61.4	0	2.0434	8.9829	1.24448	0.062
61.5	0	2.04704	9.00276	1.24723	0.06212
61.6	0	2.05019	9.0212	1.24979	0.06221
61.7	0	2.05381	9.03277	1.25139	0.06232
61.8	0	2.05687	9.04827	1.25354	0.06241
61.9	0	2.06036	9.06214	1.25546	0.06252
62	0	2.06384	9.07716	1.25754	0.06263
62.1	0	2.06669	9.08758	1.25898	0.06271
62.2	0	2.07041	9.10425	1.26129	0.06282
62.3	0	2.07358	9.1204	1.26353	0.06292
62.4	0	2.07706	9.12846	1.26465	0.06303
62.5	0	2.08023	9.14548	1.267	0.06312
62.6	0	2.0837	9.15877	1.26884	0.06323
62.7	0	2.08721	9.17815	1.27153	0.06333
62.8	0	2.09016	9.19254	1.27352	0.06342
62.9	0	2.09383	9.2094	1.27586	0.06354
63	0	2.09696	9.22191	1.27759	0.06363
63.1	0	2.10032	9.22853	1.27851	0.06373
63.2	0	2.10359	9.25178	1.28173	0.06383
63.3	0	2.10694	9.26408	1.28343	0.06393
63.4	0	2.11045	9.27982	1.28562	0.06404
63.5	0	2.1135	9.2928	1.28741	0.06413
63.6	0	2.11713	9.30968	1.28975	0.06424
63.7	0	2.12038	9.3246	1.29182	0.06434
63.8	0	2.12349	9.33396	1.29312	0.06444
63.9	0	2.12693	9.35882	1.29656	0.06454
64	0	2.13025	9.36731	1.29774	0.06464
64.1	0	2.13376	9.38311	1.29992	0.06475
64.2	0	2.13686	9.39669	1.30181	0.06484
64.3	0	2.14045	9.40559	1.30304	0.06495
64.4	0	2.14382	9.42257	1.30539	0.06505
64.5	0	2.14679	9.43528	1.30715	0.06514
64.6	0	2.15041	9.45861	1.31038	0.06525
64.7	0	2.15364	9.46985	1.31194	0.06535
64.8	0	2.15707	9.48269	1.31372	0.06545
64.9	0	2.16028	9.50024	1.31615	0.06555
65	0	2.1637	9.51691	1.31846	0.06566
65.1	0	2.16717	9.53192	1.32054	0.06576
65.2	0	2.17	9.53961	1.32161	0.06585
65.3	0	2.17377	9.56415	1.32501	0.06596
65.4	0	2.17697	9.57108	1.32597	0.06606
65.5	0	2.18033	9.57983	1.32718	0.06616
65.6	0	2.18358	9.60208	1.33026	0.06626
65.7	0	2.18697	9.61765	1.33242	0.06636
65.8	0	2.19048	9.63281	1.33452	0.06647
65.9	0	2.19335	9.64474	1.33617	0.06656
66	0	2.19719	9.66459	1.33892	0.06667
66.1	0	2.20036	9.67686	1.34062	0.06677
66.2	0	2.20363	9.68718	1.34205	0.06687
66.3	0	2.20699	9.70456	1.34446	0.06697
66.4	0	2.2103	9.72183	1.34685	0.06707
66.5	0	2.21391	9.73398	1.34853	0.06718
66.6	0	2.21673	9.74762	1.35042	0.06726
66.7	0	2.22055	9.76428	1.35273	0.06738
66.8	0	2.2237	9.77684	1.35447	0.06748
66.9	0	2.22686	9.79057	1.35637	0.06757
67	0	2.23028	9.80607	1.35852	0.06768
67.1	0	2.23356	9.82318	1.36089	0.06778
67.2	0	2.23717	9.83516	1.36255	0.06788
67.3	0	2.24013	9.8541	1.36517	0.06797
67.4	0	2.24381	9.86406	1.36655	0.06809
67.5	0	2.24708	9.87828	1.36852	0.06819
67.6	0	2.25012	9.88975	1.37011	0.06828
67.7	0	2.25361	9.90563	1.37231	0.06838
67.8	0	2.25689	9.92589	1.37512	0.06848
67.9	0	2.26045	9.93525	1.37642	0.06859
68	0	2.26358	9.95706	1.37944	0.06869
68.1	0	2.26708	9.96852	1.38103	0.06879
68.2	0	2.27053	9.98694	1.38358	0.0689
68.3	0	2.27351	9.99644	1.38489	0.06899
68.4	0	2.27703	10.0166	1.38769	0.06909
68.5	0	2.28036	10.0275	1.3892	0.0692
68.6	0	2.28364	10.036	1.39037	0.06929
68.7	0	2.28694	10.053	1.39273	0.0694
68.8	0	2.29025	10.0617	1.39394	0.0695
68.9	0	2.29385	10.0829	1.39688	0.0696
69	0	2.29677	10.0905	1.39792	0.06969
69.1	0	2.30041	10.1094	1.40054	0.0698
69.2	0	2.30371	10.1267	1.40294	0.0699
69.3	0	2.30688	10.1393	1.40469	0.07
69.4	0	2.31028	10.1578	1.40725	0.0701
69.5	0	2.31354	10.1693	1.40885	0.0702
69.6	0	2.31719	10.1828	1.41072	0.07031
69.7	0	2.32014	10.1936	1.41222	0.0704
69.8	0	2.32381	10.2123	1.4148	0.07051
69.9	0	2.32715	10.223	1.41628	0.07062
70	0	2.33019	10.2354	1.418	0.07071
70.1	0	2.33368	10.2581	1.42115	0.07081
70.2	0	2.3369	10.2695	1.42273	0.07091
70.3	0	2.34054	10.2894	1.42548	0.07102
70.4	0	2.34352	10.2941	1.42613	0.07111
70.5	0	2.34709	10.3116	1.42856	0.07122
70.6	0	2.3504	10.3257	1.43051	0.07132
70.7	0	2.35345	10.337	1.43207	0.07141
70.8	0	2.35705	10.3529	1.43428	0.07152
70.9	0	2.36023	10.3626	1.43562	0.07162
71	0	2.36375	10.3803	1.43807	0.07173
71.1	0	2.36688	10.3942	1.44001	0.07182
71.2	0	2.37038	10.4122	1.44249	0.07193
71.3	0	2.37374	10.428	1.44468	0.07203
71.4	0	2.37673	10.44	1.44634	0.07212
71.5	0	2.38045	10.4572	1.44872	0.07223
71.6	0	2.3836	10.4698	1.45047	0.07233
71.7	0	2.38704	10.4789	1.45174	0.07243
71.8	0	2.3903	10.4953	1.454	0.07253
71.9	0	2.39373	10.5105	1.45611	0.07264
72	0	2.39714	10.5217	1.45767	0.07274
72.1	0	2.40008	10.5387	1.46002	0.07283
72.2	0	2.40378	10.5484	1.46137	0.07294
72.3	0	2.40706	10.5671	1.46396	0.07304
72.4	0	2.41022	10.579	1.4656	0.07314
72.5	0	2.41359	10.5982	1.46826	0.07324
72.6	0	2.41698	10.608	1.46962	0.07334
72.7	0	2.42047	10.6215	1.47148	0.07345
72.8	0	2.42342	10.6417	1.47429	0.07354
72.9	0	2.4271	10.6496	1.47538	0.07365
73	0	2.4304	10.6683	1.47797	0.07375
73.1	0	2.43346	10.6747	1.47887	0.07384
73.2	0	2.43696	10.6993	1.48227	0.07395
73.3	0	2.44021	10.7074	1.48339	0.07405
73.4	0	2.44383	10.7253	1.48587	0.07416
73.5	0	2.44692	10.7429	1.4883	0.07425
73.6	0	2.45049	10.7551	1.48999	0.07436
73.7	0	2.45386	10.7707	1.49216	0.07446
73.8	0	2.45673	10.7777	1.49313	0.07455
73.9	0	2.46044	10.8016	1.49645	0.07466
74	0	2.46354	10.8077	1.49729	0.07475
74.1	0	2.4671	10.8236	1.49949	0.07486
74.2	0	2.47024	10.8355	1.50114	0.07496
74.3	0	2.47369	10.8496	1.50309	0.07506
74.4	0	2.47721	10.8697	1.50588	0.07517
74.5	0	2.48003	10.8774	1.50695	0.07525
74.6	0	2.48376	10.8972	1.50969	0.07537
74.7	0	2.48691	10.9063	1.51094	0.07546
74.8	0	2.49033	10.9229	1.51324	0.07557
74.9	0	2.49354	10.9388	1.51544	0.07566
75	0	2.49697	10.9538	1.51752	0.07577
75.1	0	2.50056	10.967	1.51935	0.07588
75.2	0	2.50339	10.9773	1.52078	0.07596
75.3	0	2.50722	10.9908	1.52265	0.07608
75.4	0	2.5104	11.0065	1.52482	0.07618
75.5	0	2.51367	11.0227	1.52708	0.07627
75.6	0	2.51691	11.0334	1.52856	0.07637
75.7	0	2.52023	11.0491	1.53073	0.07647
75.8	0	2.52386	11.0678	1.53332	0.07658
75.9	0	2.52679	11.0787	1.53483	0.07667
76	0	2.53043	11.0942	1.53698	0.07678
76.1	0	2.53376	11.1095	1.53909	0.07688
76.2	0	2.53684	11.1182	1.5403	0.07698
76.3	0	2.54029	11.1345	1.54256	0.07708
76.4	0	2.5436	11.15	1.54471	0.07718
76.5	0	2.54709	11.1635	1.54658	0.07729
76.6	0	2.55018	11.1814	1.54906	0.07738
76.7	0	2.55372	11.1952	1.55098	0.07749
76.8	0	2.55707	11.2062	1.5525	0.07759
76.9	0	2.56009	11.2211	1.55455	0.07768
77	0	2.56368	11.2307	1.55588	0.07779
77.1	0	2.56698	11.2494	1.55848	0.07789
77.2	0	2.57044	11.2546	1.55919	0.078
77.3	0	2.57363	11.2759	1.56215	0.07809
77.4	0	2.57703	11.2884	1.56388	0.0782
77.5	0	2.58048	11.2995	1.56542	0.0783
77.6	0	2.58343	11.32	1.56826	0.07839
77.7	0	2.58705	11.3333	1.5701	0.0785
77.8	0	2.59033	11.353	1.57284	0.0786
77.9	0	2.59365	11.3617	1.57403	0.0787
78	0	2.59697	11.3798	1.57654	0.0788
78.1	0	2.60027	11.3934	1.57843	0.0789
78.2	0	2.60381	11.4017	1.57958	0.07901
78.3	0	2.60672	11.4193	1.58202	0.0791
78.4	0	2.61042	11.4283	1.58326	0.07921
78.5	0	2.61366	11.4475	1.58592	0.07931
78.6	0	2.61688	11.4533	1.58672	0.07941
78.7	0	2.62031	11.4764	1.58992	0.07951
78.8	0	2.62357	11.4852	1.59115	0.07961
78.9	0	2.62723	11.507	1.59417	0.07972
79	0	2.63018	11.5195	1.59589	0.07981
79.1	0	2.6339	11.5291	1.59723	0.07992
79.2	0	2.63707	11.5504	1.60017	0.08002
79.3	0	2.64012	11.5527	1.6005	0.08011
79.4	0	2.64367	11.5772	1.60389	0.08022
79.5	0	2.64689	11.5831	1.60472	0.08032
79.6	0	2.6505	11.6035	1.60754	0.08043
79.7	0	2.65347	11.6149	1.60911	0.08052
79.8	0	2.65718	11.6316	1.61143	0.08063
79.9	0	2.66044	11.6474	1.61362	0.08073
80	0	2.66338	11.6549	1.61466	0.08082
80.1	0	2.667	11.674	1.61731	0.08093
80.2	0	2.67023	11.687	1.61911	0.08103
80.3	0	2.67373	11.7006	1.62099	0.08113
80.4	0	2.67686	11.7124	1.62262	0.08123
80.5	0	2.68042	11.7248	1.62434	0.08133
80.6	0	2.68385	11.7422	1.62675	0.08144
80.7	0	2.68678	11.753	1.62825	0.08153
80.8	0	2.69044	11.7719	1.63087	0.08164
80.9	0	2.6937	11.7853	1.63272	0.08174
81	0	2.69702	11.8007	1.63486	0.08184
81.1	0	2.70026	11.8111	1.6363	0.08194
81.2	0	2.70363	11.8307	1.63901	0.08204
81.3	0	2.70716	11.8445	1.64092	0.08215
81.4	0	2.71011	11.8562	1.64254	0.08224
81.5	0	2.71376	11.8695	1.64438	0.08235
81.6	0	2.71707	11.8802	1.64587	0.08245
81.7	0	2.72021	11.8909	1.64735	0.08254
81.8	0	2.7236	11.9088	1.64983	0.08265
81.9	0	2.72688	11.9224	1.65171	0.08274
82	0	2.73045	11.9373	1.65378	0.08285
82.1	0	2.73346	11.9549	1.65622	0.08294
82.2	0	2.73711	11.9718	1.65856	0.08305
82.3	0	2.74047	11.9837	1.66021	0.08316
82.4	0	2.74346	11.9961	1.66193	0.08325
82.5	0	2.74708	12.0112	1.66402	0.08336
82.6	0	2.75024	12.0238	1.66577	0.08345
82.7	0	2.75384	12.0359	1.66744	0.08356
82.8	0	2.75689	12.0516	1.66961	0.08366
82.9	0	2.76041	12.0616	1.671	0.08376
83	0	2.76388	12.0815	1.67376	0.08387
83.1	0	2.76673	12.0901	1.67495	0.08395
83.2	0	2.77039	12.1074	1.67734	0.08406
83.3	0	2.77354	12.1227	1.67946	0.08416
83.4	0	2.77712	12.1311	1.68063	0.08427
83.5	0	2.7802	12.1516	1.68347	0.08436
83.6	0	2.78365	12.1594	1.68455	0.08447
83.7	0	2.78718	12.1799	1.68739	0.08457
83.8	0	2.79002	12.1853	1.68813	0.08466
83.9	0	2.79375	12.2047	1.69083	0.08477
84	0	2.79691	12.218	1.69266	0.08487
84.1	0	2.80036	12.2293	1.69423	0.08497
84.2	0	2.8036	12.2499	1.69709	0.08507
84.3	0	2.80701	12.2609	1.6986	0.08518
84.4	0	2.81053	12.2781	1.70099	0.08528
84.5	0	2.81349	12.2839	1.7018	0.08537
84.6	0	2.81716	12.3045	1.70465	0.08548
84.7	0	2.82032	12.3146	1.70605	0.08558
84.8	0	2.82362	12.3232	1.70725	0.08568
84.9	0	2.82694	12.3395	1.7095	0.08578
85	0	2.83028	12.3538	1.71148	0.08588
85.1	0	2.83376	12.3722	1.71403	0.08599
85.2	0	2.83684	12.3821	1.71541	0.08608
85.3	0	2.84044	12.4037	1.71839	0.08619
85.4	0	2.84371	12.416	1.72009	0.08629
85.5	0	2.84681	12.4284	1.72181	0.08638
85.6	0	2.85028	12.4428	1.7238	0.08649
85.7	0	2.85358	12.4535	1.7253	0.08659
85.8	0	2.8571	12.4667	1.72713	0.0867
85.9	0	2.86023	12.4794	1.72888	0.08679
86	0	2.86377	12.493	1.73076	0.0869
86.1	0	2.86717	12.5091	1.733	0.087
86.2	0	2.8701	12.522	1.73478	0.08709
86.3	0	2.87377	12.537	1.73686	0.0872
86.4	0	2.87697	12.5527	1.73904	0.0873
86.5	0	2.88038	12.5635	1.74053	0.0874
86.6	0	2.88362	12.5804	1.74287	0.0875
86.7	0	2.887	12.5924	1.74454	0.0876
86.8	0	2.8905	12.6086	1.74678	0.08771
86.9	0	2.89335	12.6216	1.74858	0.0878
87	0	2.89713	12.6326	1.7501	0.08791
87.1	0	2.90032	12.646	1.75197	0.08801
87.2	0	2.90364	12.6568	1.75346	0.08811
87.3	0	2.90692	12.6791	1.75654	0.08821
87.4	0	2.91027	12.6884	1.75783	0.08831
87.5	0	2.91382	12.7084	1.7606	0.08842
87.6	0	2.9167	12.7201	1.76222	0.0885
87.7	0	2.92052	12.7357	1.76439	0.08862
87.8	0	2.9237	12.749	1.76623	0.08872
87.9	0	2.92693	12.7533	1.76682	0.08881
88	0	2.9303	12.7747	1.7698	0.08892
88.1	0	2.93363	12.7812	1.7707	0.08902
88.2	0	2.93725	12.801	1.77343	0.08913
88.3	0	2.94011	12.8131	1.77511	0.08921
88.4	0	2.94389	12.828	1.77718	0.08933
88.5	0	2.94705	12.848	1.77995	0.08943
88.6	0	2.95016	12.8551	1.78092	0.08952
88.7	0	2.95361	12.8732	1.78343	0.08962
88.8	0	2.95688	12.8829	1.78478	0.08972
88.9	0	2.96049	12.902	1.78743	0.08983
89	0	2.96349	12.9131	1.78896	0.08992
89.1	0	2.96711	12.9228	1.7903	0.09003
89.2	0	2.97044	12.9377	1.79237	0.09014
89.3	0	2.97343	12.9508	1.79419	0.09023
89.4	0	2.97695	12.9663	1.79634	0.09033
89.5	0	2.98027	12.9792	1.79812	0.09043
89.6	0	2.98375	12.9956	1.8004	0.09054
89.7	0	2.98695	13.0099	1.80237	0.09064
89.8	0	2.99038	13.0244	1.80439	0.09074
89.9	0	2.99387	13.0378	1.80624	0.09085
90	0	2.99686	13.0505	1.808	0.09094
90.1	0	3.00036	13.0641	1.80989	0.09104
90.2	0	3.00369	13.0769	1.81166	0.09114
90.3	0	3.00697	13.0899	1.81346	0.09124
90.4	0	3.01027	13.1006	1.81494	0.09134
90.5	0	3.01356	13.1182	1.81737	0.09144
90.6	0	3.01721	13.1308	1.81912	0.09155
90.7	0	3.02008	13.1479	1.82149	0.09164
90.8	0	3.02379	13.1609	1.82329	0.09175
90.9	0	3.02709	13.1763	1.82543	0.09185
91	0	3.03016	13.1857	1.82673	0.09195
91.1	0	3.03363	13.1981	1.82845	0.09205
91.2	0	3.03684	13.2127	1.83047	0.09215
91.3	0	3.04051	13.2237	1.832	0.09226
91.4	0	3.04351	13.2413	1.83443	0.09235
91.5	0	3.04713	13.2532	1.83608	0.09246
91.6	0	3.0505	13.2735	1.8389	0.09256
91.7	0	3.05352	13.2796	1.83974	0.09266
91.8	0	3.05703	13.2996	1.84251	0.09276
91.9	0	3.06023	13.3102	1.84398	0.09286
92	0	3.06385	13.3248	1.84601	0.09297
92.1	0	3.06685	13.3409	1.84824	0.09306
92.2	0	3.07043	13.3463	1.84898	0.09317
92.3	0	3.07373	13.3647	1.85153	0.09327
92.4	0	3.07678	13.3723	1.85258	0.09336
92.5	0	3.08041	13.3934	1.85551	0.09347
92.6	0	3.08357	13.4009	1.85655	0.09357
92.7	0	3.08709	13.417	1.85877	0.09367
92.8	0	3.09022	13.4338	1.8611	0.09377
92.9	0	3.09368	13.4452	1.86269	0.09387
93	0	3.09711	13.4654	1.86548	0.09398
93.1	0	3.10005	13.4742	1.8667	0.09407
93.2	0	3.10377	13.4926	1.86925	0.09418
93.3	0	3.10698	13.4988	1.8701	0.09428
93.4	0	3.11033	13.5122	1.87197	0.09438
93.5	0	3.11367	13.5236	1.87354	0.09448
93.6	0	3.11704	13.5385	1.87561	0.09458
93.7	0	3.12045	13.5533	1.87766	0.09469
93.8	0	3.12348	13.5684	1.87975	0.09478
93.9	0	3.12713	13.5856	1.88213	0.09489
94	0	3.1304	13.598	1.88385	0.09499
94.1	0	3.13353	13.6111	1.88566	0.09508
94.2	0	3.13693	13.6224	1.88723	0.09519
94.3	0	3.14028	13.6378	1.88936	0.09529
94.4	0	3.14381	13.6482	1.89081	0.0954
94.5	0	3.14675	13.6588	1.89227	0.09549
94.6	0	3.15046	13.6776	1.89488	0.0956
94.7	0	3.15374	13.691	1.89673	0.0957
94.8	0	3.15676	13.7003	1.89802	0.09579
94.9	0	3.16033	13.7173	1.90038	0.0959
95	0	3.16353	13.7363	1.90302	0.09599
95.1	0	3.16716	13.7458	1.90433	0.0961
95.2	0	3.17026	13.7628	1.90668	0.0962
95.3	0	3.1738	13.7717	1.90791	0.09631
95.4	0	3.17724	13.7915	1.91066	0.09641
95.5	0	3.18003	13.7976	1.91151	0.09649
95.6	0	3.18375	13.8127	1.9136	0.09661
95.7	0	3.18689	13.8269	1.91556	0.0967
95.8	0	3.19039	13.8329	1.91639	0.09681
95.9	0	3.19359	13.8512	1.91892	0.09691
96	0	3.197	13.8614	1.92034	0.09701
96.1	0	3.20055	13.8814	1.92312	0.09712
96.2	0	3.20336	13.8942	1.92488	0.0972
96.3	0	3.20712	13.9131	1.92751	0.09732
96.4	0	3.21027	13.9238	1.92899	0.09741
96.5	0	3.21366	13.9349	1.93052	0.09752
96.6	0	3.21687	13.9497	1.93257	0.09761
96.7	0	3.22028	13.9564	1.93351	0.09772
96.8	0	3.22389	13.976	1.93622	0.09783
96.9	0	3.22672	13.9866	1.93768	0.09791
97	0	3.23058	14.0053	1.94027	0.09803
97.1	0	3.23376	14.0194	1.94223	0.09813
97.2	0	3.23696	14.0305	1.94377	0.09822
97.3	0	3.24025	14.0459	1.9459	0.09832
97.4	0	3.24355	14.0566	1.94738	0.09842
97.5	0	3.24719	14.0749	1.94992	0.09853
97.6	0	3.25016	14.0819	1.95089	0.09862
97.7	0	3.25376	14.0969	1.95297	0.09873
97.8	0	3.25712	14.1076	1.95445	0.09883
97.9	0	3.26017	14.1222	1.95647	0.09893
98	0	3.26363	14.1362	1.95841	0.09903
98.1	0	3.2669	14.1528	1.96071	0.09913
98.2	0	3.2704	14.1646	1.96234	0.09924
98.3	0	3.27352	14.1792	1.96437	0.09933
98.4	0	3.27705	14.1932	1.9663	0.09944
98.5	0	3.28045	14.2043	1.96785	0.09954
98.6	0	3.28347	14.2195	1.96995	0.09963
98.7	0	3.28702	14.2302	1.97143	0.09974
98.8	0	3.29032	14.248	1.9739	0.09984
98.9	0	3.29377	14.2556	1.97495	0.09995
99	0	3.29695	14.2709	1.97707	0.10004
99.1	0	3.30034	14.2815	1.97854	0.10015
99.2	0	3.30383	14.2972	1.98072	0.10025
99.3	0	3.30676	14.3087	1.98231	0.10034
99.4	0	3.31041	14.3265	1.98478	0.10045
99.5	0	3.31366	14.3427	1.98703	0.10055
99.6	0	3.31695	14.3501	1.98805	0.10065
99.7	0	3.32032	14.3697	1.99076	0.10075
99.8	0	3.32357	14.3767	1.99173	0.10085
99.9	0	3.32714	14.3903	1.99361	0.10096
100	0	3.33007	14.4038	1.99549	0.10105
100.1	0	3.33374	14.4158	1.99714	0.10116
100.2	0	3.33703	14.4365	2.00001	0.10126
100.3	0	3.34019	14.4429	2.0009	0.10135
100.4	0	3.34364	14.464	2.00383	0.10146
100.5	0	3.34692	14.4717	2.00489	0.10156
100.6	0	3.35055	14.4895	2.00736	0.10167
100.7	0	3.35352	14.4996	2.00875	0.10176
100.8	0	3.35722	14.5125	2.01055	0.10187
100.9	0	3.36041	14.5277	2.01266	0.10197
101	0	3.36346	14.5346	2.0136	0.10206
101.1	0	3.36701	14.5552	2.01646	0.10217
101.2	0	3.37023	14.5608	2.01723	0.10227
101.3	0	3.37379	14.5812	2.02007	0.10237
101.4	0	3.3768	14.5915	2.02149	0.10247
101.5	0	3.38048	14.6077	2.02374	0.10258
101.6	0	3.38379	14.6232	2.02588	0.10268
101.7	0	3.38669	14.6318	2.02706	0.10277
101.8	0	3.39036	14.6493	2.02949	0.10288
101.9	0	3.3936	14.662	2.03126	0.10298
102	0	3.39702	14.6745	2.03299	0.10308
102.1	0	3.40019	14.6825	2.0341	0.10318
102.2	0	3.40371	14.6973	2.03615	0.10328
102.3	0	3.40719	14.7104	2.03796	0.10339
102.4	0	3.41013	14.7245	2.03992	0.10348
102.5	0	3.41378	14.7365	2.04157	0.10359
102.6	0	3.41704	14.7573	2.04445	0.10369
102.7	0	3.42031	14.7676	2.04588	0.10379
102.8	0	3.4236	14.783	2.04801	0.10389
102.9	0	3.42696	14.7956	2.04976	0.10399
103	0	3.43054	14.8073	2.05139	0.1041
103.1	0	3.43346	14.8181	2.05288	0.10419
103.2	0	3.4371	14.8355	2.05529	0.1043
103.3	0	3.44043	14.848	2.05702	0.1044
103.4	0	3.4435	14.8607	2.05878	0.10449
103.5	0	3.44695	14.8777	2.06114	0.10459
103.6	0	3.45018	14.8887	2.06266	0.10469
103.7	0	3.4538	14.9021	2.06452	0.1048
103.8	0	3.45684	14.9188	2.06683	0.10489
103.9	0	3.46044	14.9248	2.06767	0.105
104	0	3.46381	14.9488	2.07099	0.10511
104.1	0	3.46676	14.9493	2.07105	0.1052
104.2	0	3.47041	14.9692	2.07382	0.10531
104.3	0	3.47359	14.9805	2.07537	0.1054
104.4	0	3.47719	14.9942	2.07728	0.10551
104.5	0	3.48025	15.0061	2.07893	0.1056
104.6	0	3.48373	15.0189	2.0807	0.10571
104.7	0	3.48721	15.039	2.08348	0.10582
104.8	0	3.49004	15.047	2.0846	0.1059
104.9	0	3.49372	15.0656	2.08718	0.10601
105	0	3.49689	15.0788	2.089	0.10611
105.1	0	3.50044	15.0895	2.09048	0.10622
105.2	0	3.50354	15.1034	2.0924	0.10631
105.3	0	3.50695	15.1124	2.09365	0.10641
105.4	0	3.51051	15.128	2.09581	0.10652
105.5	0	3.51338	15.1353	2.09682	0.10661
105.6	0	3.51711	15.1579	2.09996	0.10672
105.7	0	3.52027	15.168	2.10136	0.10682
105.8	0	3.52367	15.1859	2.10383	0.10692
105.9	0	3.52693	15.1978	2.10549	0.10702
106	0	3.53033	15.2108	2.10729	0.10712
106.1	0	3.53388	15.2277	2.10962	0.10723
106.2	0	3.53684	15.2358	2.11076	0.10732
106.3	0	3.54049	15.2519	2.11298	0.10743
106.4	0	3.54369	15.2617	2.11434	0.10753
106.5	0	3.54692	15.2731	2.11592	0.10763
106.6	0	3.55026	15.2883	2.11803	0.10773
106.7	0	3.55359	15.3002	2.11967	0.10783
106.8	0	3.55711	15.3125	2.12138	0.10794
106.9	0	3.56019	15.3249	2.12309	0.10803
107	0	3.56377	15.3423	2.1255	0.10814
107.1	0	3.56708	15.3551	2.12727	0.10824
107.2	0	3.5701	15.3664	2.12884	0.10833
107.3	0	3.57364	15.3803	2.13077	0.10844
107.4	0	3.57692	15.3927	2.13248	0.10854
107.5	0	3.5804	15.4041	2.13406	0.10864
107.6	0	3.58357	15.4215	2.13647	0.10874
107.7	0	3.58709	15.4348	2.13832	0.10885
107.8	0	3.59052	15.4461	2.13989	0.10895
107.9	0	3.59343	15.4616	2.14204	0.10904
108	0	3.5971	15.4761	2.14404	0.10915
108.1	0	3.60031	15.4905	2.14604	0.10925
108.2	0	3.6037	15.5	2.14734	0.10935
108.3	0	3.60699	15.5141	2.14931	0.10945
108.4	0	3.61034	15.5249	2.1508	0.10955
108.5	0	3.61383	15.5399	2.15288	0.10966
108.6	0	3.61667	15.5476	2.15395	0.10974
108.7	0	3.62049	15.562	2.15594	0.10986
108.8	0	3.62365	15.5801	2.15844	0.10996
108.9	0	3.62693	15.5877	2.1595	0.11006
109	0	3.63026	15.61	2.16259	0.11016
109.1	0	3.6336	15.6186	2.16378	0.11026
109.2	0	3.63715	15.639	2.16661	0.11037
109.3	0	3.64003	15.6452	2.16746	0.11045
109.4	0	3.64387	15.661	2.16966	0.11057
109.5	0	3.64706	15.675	2.1716	0.11067
109.6	0	3.65024	15.6797	2.17225	0.11076
109.7	0	3.65367	15.7005	2.17513	0.11087
109.8	0	3.65695	15.7081	2.17618	0.11097
109.9	0	3.66057	15.7249	2.17851	0.11108
110	0	3.66347	15.7361	2.18006	0.11116
110.1	0	3.66721	15.7507	2.18208	0.11128
110.2	0	3.67042	15.7625	2.18371	0.11138
110.3	0	3.67347	15.7775	2.18579	0.11147
110.4	0	3.67693	15.7906	2.18761	0.11157
110.5	0	3.68022	15.8024	2.18924	0.11167
110.6	0	3.6838	15.8149	2.19097	0.11178
110.7	0	3.68682	15.8273	2.1927	0.11187
110.8	0	3.69042	15.8455	2.19521	0.11198
110.9	0	3.69378	15.8539	2.19638	0.11208
111	0	3.69678	15.8706	2.19869	0.11218
111.1	0	3.70032	15.8855	2.20076	0.11228
111.2	0	3.70358	15.9036	2.20327	0.11238
111.3	0	3.70705	15.9125	2.2045	0.11249
111.4	0	3.7103	15.9256	2.20631	0.11259
111.5	0	3.7137	15.9355	2.20769	0.11269
111.6	0	3.71723	15.9488	2.20952	0.1128
111.7	0	3.72017	15.9596	2.21102	0.11288
111.8	0	3.72371	15.9705	2.21254	0.11299
111.9	0	3.72707	15.9897	2.21519	0.11309
112	0	3.73024	15.9954	2.21598	0.11319
112.1	0	3.73363	16.0142	2.21859	0.11329
112.2	0	3.73687	16.0247	2.22004	0.11339
112.3	0	3.74051	16.0425	2.22252	0.1135
112.4	0	3.74344	16.0553	2.22428	0.11359
112.5	0	3.74712	16.0697	2.22628	0.1137
112.6	0	3.75044	16.0833	2.22817	0.1138
112.7	0	3.75349	16.0881	2.22882	0.1139
112.8	0	3.75697	16.107	2.23144	0.114
112.9	0	3.76017	16.1181	2.23298	0.1141
113	0	3.76384	16.1322	2.23494	0.11421
113.1	0	3.76684	16.1459	2.23683	0.1143
113.2	0	3.77047	16.1579	2.2385	0.11441
113.3	0	3.77384	16.1734	2.24065	0.11451
113.4	0	3.77683	16.1805	2.24163	0.1146
113.5	0	3.7804	16.2003	2.24436	0.11471
113.6	0	3.78353	16.2113	2.2459	0.11481
113.7	0	3.78717	16.2253	2.24784	0.11492
113.8	0	3.79021	16.2353	2.24922	0.11501
113.9	0	3.79374	16.2462	2.25073	0.11512
114	0	3.79708	16.2646	2.25328	0.11522
114.1	0	3.80009	16.2725	2.25438	0.11531
114.2	0	3.80373	16.2912	2.25696	0.11542
114.3	0	3.8069	16.3024	2.25852	0.11552
114.4	0	3.81038	16.317	2.26054	0.11562
114.5	0	3.81356	16.3314	2.26254	0.11572
114.6	0	3.817	16.3435	2.26421	0.11582
114.7	0	3.82043	16.3572	2.26611	0.11593
114.8	0	3.82339	16.3631	2.26692	0.11602
114.9	0	3.82713	16.3792	2.26916	0.11613
115	0	3.83034	16.3907	2.27075	0.11623
115.1	0	3.83366	16.406	2.27287	0.11633
115.2	0	3.83701	16.4202	2.27483	0.11643
115.3	0	3.84035	16.4353	2.27693	0.11653
115.4	0	3.84381	16.4461	2.27842	0.11664
115.5	0	3.84681	16.4629	2.28075	0.11673
115.6	0	3.85044	16.4762	2.28259	0.11684
115.7	0	3.85374	16.485	2.28381	0.11694
115.8	0	3.85683	16.4995	2.28583	0.11703
115.9	0	3.86027	16.5117	2.28752	0.11714
116	0	3.86358	16.5254	2.28941	0.11724
116.1	0	3.86712	16.5362	2.29091	0.11734
116.2	0	3.87013	16.5509	2.29294	0.11744
116.3	0	3.87375	16.5639	2.29474	0.11755
116.4	0	3.87712	16.5777	2.29665	0.11765
116.5	0	3.88008	16.5863	2.29784	0.11774
116.6	0	3.8837	16.6018	2.29999	0.11785
116.7	0	3.88691	16.618	2.30223	0.11794
116.8	0	3.89045	16.6271	2.3035	0.11805
116.9	0	3.89361	16.6443	2.30587	0.11815
117	0	3.89711	16.6541	2.30724	0.11825
117.1	0	3.90057	16.6672	2.30906	0.11836
117.2	0	3.90337	16.6761	2.31029	0.11844
117.3	0	3.90712	16.6952	2.31294	0.11856
117.4	0	3.91019	16.707	2.31457	0.11865
117.5	0	3.91373	16.7164	2.31586	0.11876
117.6	0	3.9169	16.7334	2.31822	0.11885
117.7	0	3.92033	16.7418	2.31939	0.11896
117.8	0	3.9239	16.7646	2.32255	0.11907
117.9	0	3.92668	16.7704	2.32334	0.11915
118	0	3.93047	16.7854	2.32543	0.11927
118.1	0	3.93363	16.7973	2.32708	0.11936
118.2	0	3.93694	16.8051	2.32815	0.11946
118.3	0	3.9402	16.8241	2.33079	0.11956
118.4	0	3.94363	16.8328	2.33199	0.11967
118.5	0	3.94723	16.8515	2.33459	0.11977
118.6	0	3.95008	16.8563	2.33525	0.11986
118.7	0	3.95386	16.8776	2.33821	0.11998
118.8	0	3.95712	16.8902	2.33995	0.12007
118.9	0	3.96027	16.9002	2.34133	0.12017
119	0	3.96358	16.9164	2.34358	0.12027
119.1	0	3.96693	16.9264	2.34497	0.12037
119.2	0	3.97048	16.943	2.34726	0.12048
119.3	0	3.9735	16.9496	2.34817	0.12057
119.4	0	3.9771	16.9667	2.35054	0.12068
119.5	0	3.98042	16.9775	2.35204	0.12078
119.6	0	3.9835	16.9899	2.35376	0.12088
119.7	0	3.98699	17.0052	2.35588	0.12098
119.8	0	3.99022	17.0192	2.35782	0.12108
119.9	0	3.99373	17.0318	2.35957	0.12119
120	0	3.99686	17.0436	2.36119	0.12128
120.1	0	4.00036	17.0565	2.36299	0.12139
120.2	0	4.00382	17.0679	2.36457	0.12149
120.3	0	4.00676	17.0794	2.36616	0.12158
120.4	0	4.01037	17.0919	2.36789	0.12169
120.5	0	4.01372	17.1055	2.36977	0.12179
120.6	0	4.01706	17.1151	2.37111	0.12189
120.7	0	4.02034	17.1306	2.37325	0.12199
120.8	0	4.02366	17.1441	2.37513	0.12209
120.9	0	4.02717	17.1596	2.37727	0.1222
121	0	4.03009	17.1737	2.37923	0.12229
121.1	0	4.03375	17.1852	2.38082	0.1224
121.2	0	4.037	17.1934	2.38195	0.1225
121.3	0	4.04026	17.2062	2.38373	0.1226
121.4	0	4.04366	17.219	2.3855	0.1227
121.5	0	4.04688	17.2306	2.3871	0.1228
121.6	0	4.05049	17.2465	2.38931	0.12291
121.7	0	4.05342	17.2615	2.39139	0.123
121.8	0	4.05711	17.2741	2.39313	0.12311
121.9	0	4.06036	17.289	2.39519	0.12321
122	0	4.06351	17.2946	2.39598	0.1233
122.1	0	4.06702	17.3134	2.39857	0.12341
122.2	0	4.07024	17.3255	2.40025	0.12351
122.3	0	4.07387	17.3403	2.40231	0.12362
122.4	0	4.07688	17.3528	2.40404	0.12371
122.5	0	4.08053	17.3613	2.40521	0.12382
122.6	0	4.08376	17.3759	2.40724	0.12392
122.7	0	4.08678	17.3834	2.40828	0.12401
122.8	0	4.09033	17.4026	2.41094	0.12412
122.9	0	4.09359	17.4124	2.41229	0.12422
123	0	4.0971	17.4242	2.41392	0.12432
123.1	0	4.10015	17.4376	2.41578	0.12441
123.2	0	4.1038	17.4523	2.41781	0.12453
123.3	0	4.10713	17.4693	2.42018	0.12463
123.4	0	4.11003	17.4754	2.42102	0.12471
123.5	0	4.11369	17.4943	2.42363	0.12483
123.6	0	4.11692	17.5042	2.42502	0.12492
123.7	0	4.12034	17.517	2.42678	0.12503
123.8	0	4.12354	17.5272	2.4282	0.12512
123.9	0	4.12701	17.5407	2.43007	0.12523
124	0	4.13054	17.5575	2.4324	0.12534
124.1	0	4.13347	17.566	2.43357	0.12543
124.2	0	4.13713	17.5861	2.43636	0.12554
124.3	0	4.1404	17.596	2.43773	0.12564
124.4	0	4.14357	17.6062	2.43914	0.12573
124.5	0	4.14696	17.6181	2.44078	0.12584
124.6	0	4.15031	17.6291	2.44231	0.12594
124.7	0	4.15384	17.6447	2.44448	0.12604
124.8	0	4.15681	17.6538	2.44574	0.12613
124.9	0	4.16042	17.6714	2.44817	0.12624
125	0	4.16374	17.6825	2.44972	0.12634
125.1	0	4.16677	17.695	2.45144	0.12644
125.2	0	4.17029	17.7092	2.45341	0.12654
125.3	0	4.17352	17.7232	2.45535	0.12664
125.4	0	4.17711	17.7349	2.45696	0.12675
125.5	0	4.18015	17.7465	2.45858	0.12684
125.6	0	4.18376	17.7599	2.46044	0.12695
125.7	0	4.18719	17.7709	2.46196	0.12706
125.8	0	4.19007	17.7832	2.46367	0.12714
125.9	0	4.19377	17.7932	2.46505	0.12726
126	0	4.19696	17.8098	2.46734	0.12735
126.1	0	4.20051	17.8206	2.46885	0.12746
126.2	0	4.20357	17.8382	2.47129	0.12755
126.3	0	4.20703	17.8518	2.47317	0.12766
126.4	0	4.21056	17.8635	2.47478	0.12777
126.5	0	4.21339	17.8761	2.47653	0.12785
126.6	0	4.21708	17.887	2.47804	0.12796
126.7	0	4.22023	17.9014	2.48004	0.12806
126.8	0	4.22375	17.9088	2.48107	0.12817
126.9	0	4.22689	17.922	2.4829	0.12826
127	0	4.23028	17.9332	2.48444	0.12836
127.1	0	4.23383	17.9515	2.48697	0.12847
127.2	0	4.23671	17.9622	2.48847	0.12856
127.3	0	4.24047	17.9787	2.49075	0.12867
127.4	0	4.24364	17.9928	2.4927	0.12877
127.5	0	4.24696	18.0006	2.49378	0.12887
127.6	0	4.25027	18.0179	2.49618	0.12897
127.7	0	4.25365	18.0231	2.49689	0.12907
127.8	0	4.2572	18.0423	2.49956	0.12918
127.9	0	4.26019	18.0481	2.50036	0.12927
128	0	4.26383	18.0675	2.50304	0.12938
128.1	0	4.26703	18.0782	2.50453	0.12948
128.2	0	4.27024	18.0842	2.50537	0.12958
128.3	0	4.27362	18.1014	2.50774	0.12968
128.4	0	4.27694	18.1137	2.50944	0.12978
128.5	0	4.28044	18.1291	2.51159	0.12989
128.6	0	4.28356	18.142	2.51337	0.12998
128.7	0	4.28711	18.1567	2.5154	0.13009
128.8	0	4.29043	18.1636	2.51636	0.13019
128.9	0	4.29342	18.1757	2.51804	0.13028
129	0	4.29697	18.1884	2.5198	0.13039
129.1	0	4.30026	18.2024	2.52174	0.13049
129.2	0	4.30372	18.2168	2.52373	0.13059
129.3	0	4.30692	18.2279	2.52528	0.13069
129.4	0	4.31038	18.2428	2.52734	0.13079
129.5	0	4.31385	18.2569	2.52929	0.1309
129.6	0	4.31675	18.2697	2.53106	0.13099
129.7	0	4.32049	18.2803	2.53254	0.1311
129.8	0	4.32368	18.2952	2.53459	0.1312
129.9	0	4.327	18.3011	2.5354	0.1313
130	0	4.33031	18.3153	2.53738	0.1314
130.1	0	4.33364	18.3256	2.53881	0.1315
130.2	0	4.33716	18.3418	2.54105	0.13161
130.3	0	4.34001	18.3549	2.54287	0.13169
130.4	0	4.34384	18.3706	2.54504	0.13181
130.5	0	4.34702	18.3835	2.54682	0.13191
130.6	0	4.35023	18.3951	2.54843	0.132
130.7	0	4.35359	18.4065	2.55001	0.13211
130.8	0	4.3569	18.4238	2.55241	0.13221
130.9	0	4.36048	18.432	2.55355	0.13231
131	0	4.36337	18.4441	2.55523	0.1324
131.1	0	4.36722	18.4609	2.55755	0.13252
131.2	0	4.37043	18.4673	2.55843	0.13262
131.3	0	4.37355	18.4768	2.55975	0.13271
131.4	0	4.37702	18.4922	2.56189	0.13282
131.5	0	4.38028	18.5028	2.56336	0.13292
131.6	0	4.38387	18.5256	2.56651	0.13302
131.7	0	4.3868	18.5369	2.56808	0.13311
131.8	0	4.39052	18.5476	2.56956	0.13323
131.9	0	4.39379	18.5668	2.57223	0.13333
132	0	4.3968	18.572	2.57294	0.13342
132.1	0	4.40029	18.5853	2.57478	0.13352
132.2	0	4.40355	18.5977	2.5765	0.13362
132.3	0	4.4071	18.6047	2.57747	0.13373
132.4	0	4.41019	18.6187	2.57942	0.13382
132.5	0	4.41373	18.6318	2.58122	0.13393
132.6	0	4.4171	18.6431	2.5828	0.13403
132.7	0	4.42009	18.6587	2.58496	0.13412
132.8	0	4.42366	18.6763	2.58739	0.13423
132.9	0	4.42695	18.6844	2.58851	0.13433
133	0	4.43036	18.6952	2.59001	0.13443
133.1	0	4.43365	18.7112	2.59223	0.13453
133.2	0	4.43701	18.7179	2.59315	0.13464
133.3	0	4.44055	18.7352	2.59555	0.13474
133.4	0	4.44351	18.7463	2.59709	0.13483
133.5	0	4.44706	18.7569	2.59855	0.13494
133.6	0	4.45039	18.7752	2.6011	0.13504
133.7	0	4.45356	18.7831	2.60219	0.13514
133.8	0	4.45697	18.797	2.60412	0.13524
133.9	0	4.46019	18.8107	2.60602	0.13534
134	0	4.46387	18.826	2.60813	0.13545
134.1	0	4.46679	18.8336	2.60918	0.13554
134.2	0	4.47046	18.8499	2.61144	0.13565
134.3	0	4.47378	18.8643	2.61343	0.13575
134.4	0	4.47678	18.8655	2.61361	0.13584
134.5	0	4.48031	18.8855	2.61638	0.13595
134.6	0	4.48351	18.8944	2.61761	0.13605
134.7	0	4.48718	18.9088	2.61961	0.13616
134.8	0	4.49017	18.9233	2.62162	0.13625
134.9	0	4.49378	18.9378	2.62362	0.13636
135	0	4.49717	18.95	2.62531	0.13646
135.1	0	4.50016	18.9618	2.62694	0.13655
135.2	0	4.50376	18.9817	2.62971	0.13666
135.3	0	4.50687	18.9822	2.62977	0.13676
135.4	0	4.5105	18.9957	2.63165	0.13687
135.5	0	4.51356	19.0129	2.63403	0.13696
135.6	0	4.51706	19.0179	2.63471	0.13707
135.7	0	4.52041	19.0356	2.63716	0.13717
135.8	0	4.52344	19.0485	2.63896	0.13726
135.9	0	4.52709	19.0597	2.64051	0.13737
136	0	4.53026	19.0739	2.64247	0.13747
136.1	0	4.53369	19.0852	2.64404	0.13757
136.2	0	4.53689	19.1013	2.64626	0.13767
136.3	0	4.54032	19.1148	2.64814	0.13777
136.4	0	4.54378	19.1252	2.64958	0.13788
136.5	0	4.54675	19.1405	2.65169	0.13797
136.6	0	4.55049	19.1499	2.653	0.13808
136.7	0	4.55368	19.1617	2.65464	0.13818
136.8	0	4.55694	19.1722	2.6561	0.13828
136.9	0	4.56036	19.1842	2.65776	0.13838
137	0	4.56365	19.1979	2.65965	0.13848
137.1	0	4.56713	19.2134	2.6618	0.13859
137.2	0	4.57018	19.2239	2.66325	0.13868
137.3	0	4.57376	19.2436	2.66598	0.13879
137.4	0	4.5771	19.2545	2.6675	0.13889
137.5	0	4.58013	19.26	2.66825	0.13898
137.6	0	4.58361	19.2777	2.6707	0.13909
137.7	0	4.58695	19.2798	2.671	0.13919
137.8	0	4.59044	19.2946	2.67305	0.13929
137.9	0	4.59348	19.3075	2.67484	0.13938
138	0	4.59708	19.3229	2.67697	0.13949
138.1	0	4.60044	19.3396	2.67929	0.1396
138.2	0	4.6034	19.3445	2.67996	0.13969
138.3	0	4.60704	19.3665	2.68301	0.1398
138.4	0	4.61022	19.3764	2.68439	0.13989
138.5	0	4.6138	19.389	2.68613	0.14
138.6	0	4.61694	19.3993	2.68755	0.1401
138.7	0	4.62041	19.4065	2.68856	0.1402
138.8	0	4.62394	19.4224	2.69076	0.14031
138.9	0	4.62669	19.4304	2.69187	0.14039
139	0	4.6305	19.4486	2.69439	0.14051
139.1	0	4.63358	19.4602	2.696	0.1406
139.2	0	4.63702	19.4722	2.69766	0.14071
139.3	0	4.64025	19.4872	2.69973	0.1408
139.4	0	4.64363	19.4979	2.70121	0.14091
139.5	0	4.64723	19.5123	2.70321	0.14102
139.6	0	4.65005	19.523	2.70469	0.1411
139.7	0	4.6538	19.5334	2.70614	0.14122
139.8	0	4.65696	19.5517	2.70866	0.14131
139.9	0	4.66026	19.5541	2.709	0.14141
140	0	4.66354	19.5708	2.71131	0.14151
140.1	0	4.66693	19.5799	2.71258	0.14161
140.2	0	4.67055	19.5959	2.71479	0.14172
140.3	0	4.67341	19.6121	2.71704	0.14181
140.4	0	4.67723	19.6207	2.71823	0.14193
140.5	0	4.68046	19.6415	2.72111	0.14202
140.6	0	4.68358	19.6469	2.72186	0.14212
140.7	0	4.68694	19.661	2.72381	0.14222
140.8	0	4.69025	19.6713	2.72523	0.14232
140.9	0	4.69382	19.681	2.72658	0.14243
141	0	4.69686	19.6943	2.72843	0.14252
141.1	0	4.70039	19.7067	2.73014	0.14263
141.2	0	4.70381	19.7241	2.73255	0.14273
141.3	0	4.70679	19.7315	2.73357	0.14282
141.4	0	4.71031	19.7454	2.73551	0.14293
141.5	0	4.71359	19.7646	2.73817	0.14303
141.6	0	4.71702	19.7689	2.73876	0.14313
141.7	0	4.72021	19.7886	2.74149	0.14323
141.8	0	4.72367	19.7945	2.7423	0.14334
141.9	0	4.72714	19.8095	2.74438	0.14344
142	0	4.73013	19.8184	2.74562	0.14353
142.1	0	4.73375	19.8298	2.7472	0.14364
142.2	0	4.73704	19.8468	2.74955	0.14374
142.3	0	4.74038	19.8535	2.75048	0.14384
142.4	0	4.74364	19.8733	2.75322	0.14394
142.5	0	4.74696	19.8831	2.75457	0.14404
142.6	0	4.75051	19.8998	2.75689	0.14415
142.7	0	4.75343	19.909	2.75817	0.14424
142.8	0	4.7571	19.9211	2.75985	0.14435
142.9	0	4.76033	19.9353	2.76181	0.14445
143	0	4.76356	19.9411	2.76261	0.14455
143.1	0	4.767	19.9511	2.764	0.14465
143.2	0	4.77021	19.966	2.76606	0.14475
143.3	0	4.77383	19.9761	2.76746	0.14486
143.4	0	4.77677	19.991	2.76953	0.14495
143.5	0	4.78043	20.0053	2.77151	0.14506
143.6	0	4.78373	20.0189	2.7734	0.14516
143.7	0	4.7868	20.0312	2.7751	0.14525
143.8	0	4.79032	20.0429	2.77672	0.14536
143.9	0	4.79359	20.0595	2.77902	0.14546
144	0	4.79719	20.0649	2.77977	0.14557
144.1	0	4.80023	20.0802	2.78188	0.14566
144.2	0	4.80385	20.0851	2.78256	0.14577
144.3	0	4.80707	20.1046	2.78527	0.14587
144.4	0	4.8101	20.1168	2.78696	0.14596
144.5	0	4.81368	20.1289	2.78863	0.14607
144.6	0	4.81693	20.1427	2.79055	0.14616
144.7	0	4.82045	20.1509	2.79168	0.14627
144.8	0	4.8235	20.1692	2.79422	0.14636
144.9	0	4.82709	20.1786	2.79551	0.14647
145	0	4.83046	20.1907	2.79719	0.14658
145.1	0	4.83335	20.2028	2.79887	0.14666
145.2	0	4.83708	20.2134	2.80034	0.14678
145.3	0	4.84028	20.2285	2.80243	0.14687
145.4	0	4.84363	20.2354	2.80338	0.14698
145.5	0	4.84688	20.2532	2.80585	0.14707
145.6	0	4.85031	20.2631	2.80723	0.14718
145.7	0	4.85386	20.2792	2.80946	0.14729
145.8	0	4.85684	20.2907	2.81105	0.14738
145.9	0	4.86049	20.3044	2.81295	0.14749
146	0	4.86379	20.3201	2.81513	0.14759
146.1	0	4.8669	20.3235	2.81559	0.14768
146.2	0	4.87028	20.3404	2.81794	0.14778
146.3	0	4.87358	20.3448	2.81854	0.14788
146.4	0	4.87716	20.3607	2.82075	0.14799
146.5	0	4.88016	20.3701	2.82205	0.14808
146.6	0	4.88378	20.3805	2.82349	0.14819
146.7	0	4.88711	20.4035	2.82667	0.14829
146.8	0	4.89014	20.4085	2.82737	0.14839
146.9	0	4.89363	20.428	2.83007	0.14849
147	0	4.89682	20.4381	2.83146	0.14859
147.1	0	4.90046	20.4503	2.83316	0.1487
147.2	0	4.90351	20.4631	2.83494	0.14879
147.3	0	4.90709	20.4715	2.83609	0.1489
147.4	0	4.91055	20.4889	2.83851	0.14901
147.5	0	4.91338	20.4908	2.83877	0.14909
147.6	0	4.91714	20.505	2.84073	0.14921
147.7	0	4.92028	20.5203	2.84285	0.1493
147.8	0	4.92381	20.5304	2.84426	0.14941
147.9	0	4.92691	20.5467	2.84651	0.1495
148	0	4.93033	20.556	2.8478	0.14961
148.1	0	4.93387	20.5739	2.85028	0.14971
148.2	0	4.93672	20.576	2.85058	0.1498
148.3	0	4.9404	20.599	2.85376	0.14991
148.4	0	4.9436	20.6086	2.85508	0.15001
148.5	0	4.94705	20.6179	2.85638	0.15011
148.6	0	4.95022	20.6323	2.85837	0.15021
148.7	0	4.95361	20.6381	2.85918	0.15031
148.8	0	4.95716	20.6579	2.86192	0.15042
148.9	0	4.96004	20.6655	2.86297	0.15051
149	0	4.96379	20.686	2.86581	0.15062
149.1	0	4.96699	20.6962	2.86723	0.15072
149.2	0	4.97028	20.7067	2.86869	0.15082
149.3	0	4.9736	20.7197	2.87048	0.15092
149.4	0	4.97696	20.727	2.87149	0.15102
149.5	0	4.98052	20.7422	2.87359	0.15113
149.6	0	4.98353	20.7518	2.87492	0.15122
149.7	0	4.98713	20.7652	2.87678	0.15133
149.8	0	4.99039	20.7749	2.87812	0.15143
149.9	0	4.99353	20.7876	2.87989	0.15152
150	0	4.99696	20.806	2.88244	0.15163
150.1	0	5.00027	20.8156	2.88377	0.15173
150.2	0	5.00376	20.8336	2.88627	0.15183
150.3	0	5.00691	20.8416	2.88737	0.15193
150.4	0	5.01041	20.854	2.88908	0.15204
150.5	0	5.01375	20.8646	2.89055	0.15214
150.6	0	5.01675	20.8733	2.89176	0.15223
150.7	0	5.02033	20.8886	2.89389	0.15234
150.8	0	5.02358	20.898	2.89518	0.15244
150.9	0	5.02703	20.9138	2.89737	0.15254
151	0	5.03026	20.9233	2.89869	0.15264
151.1	0	5.03372	20.938	2.90073	0.15274
151.2	0	5.03722	20.9513	2.90257	0.15285
151.3	0	5.04009	20.9612	2.90395	0.15294
151.4	0	5.04382	20.9758	2.90596	0.15305
151.5	0	5.04702	20.9834	2.90701	0.15315
151.6	0	5.0503	20.9988	2.90915	0.15325
151.7	0	5.05366	21.0079	2.91041	0.15335
151.8	0	5.05696	21.0227	2.91246	0.15345
151.9	0	5.06051	21.0329	2.91387	0.15356
152	0	5.06336	21.0419	2.91512	0.15364
152.1	0	5.06718	21.063	2.91805	0.15376
152.2	0	5.07035	21.0729	2.91941	0.15385
152.3	0	5.07353	21.0863	2.92127	0.15395
152.4	0	5.07694	21.0981	2.9229	0.15405
152.5	0	5.08023	21.1105	2.92463	0.15415
152.6	0	5.08381	21.1193	2.92584	0.15426
152.7	0	5.08674	21.1314	2.92752	0.15435
152.8	0	5.09055	21.1425	2.92906	0.15447
152.9	0	5.09377	21.152	2.93038	0.15457
153	0	5.09686	21.1657	2.93227	0.15466
153.1	0	5.10033	21.179	2.93412	0.15476
153.2	0	5.10364	21.1935	2.93612	0.15486
153.3	0	5.10719	21.2064	2.93791	0.15497
153.4	0	5.11014	21.214	2.93896	0.15506
153.5	0	5.11379	21.2291	2.94105	0.15517
153.6	0	5.1171	21.2383	2.94233	0.15527
153.7	0	5.12012	21.2541	2.94452	0.15537
153.8	0	5.12364	21.262	2.94561	0.15547
153.9	0	5.12693	21.2777	2.94779	0.15557
154	0	5.13042	21.2848	2.94877	0.15568
154.1	0	5.13353	21.2999	2.95086	0.15577
154.2	0	5.13704	21.3112	2.95243	0.15588
154.3	0	5.14046	21.3252	2.95437	0.15598
154.4	0	5.14342	21.3379	2.95613	0.15607
154.5	0	5.14702	21.3529	2.9582	0.15618
154.6	0	5.15033	21.3654	2.95994	0.15628
154.7	0	5.15365	21.3695	2.9605	0.15638
154.8	0	5.15698	21.3889	2.96318	0.15648
154.9	0	5.16031	21.3969	2.9643	0.15658
155	0	5.16388	21.4071	2.96571	0.15669
155.1	0	5.16684	21.4179	2.96721	0.15678
155.2	0	5.1704	21.4282	2.96863	0.15689
155.3	0	5.17379	21.4476	2.97132	0.15699
155.4	0	5.17686	21.4545	2.97228	0.15709
155.5	0	5.18031	21.4759	2.97524	0.15719
155.6	0	5.18351	21.4814	2.97601	0.15729
155.7	0	5.18718	21.4979	2.9783	0.1574
155.8	0	5.19013	21.5074	2.97961	0.15749
155.9	0	5.19378	21.5163	2.98085	0.1576
156	0	5.19713	21.532	2.98301	0.1577
156.1	0	5.20009	21.536	2.98357	0.15779
156.2	0	5.20365	21.5518	2.98577	0.1579
156.3	0	5.20685	21.5614	2.98708	0.158
156.4	0	5.2105	21.5768	2.98922	0.15811
156.5	0	5.21355	21.5922	2.99135	0.1582
156.6	0	5.21712	21.6023	2.99276	0.15831
156.7	0	5.22052	21.6192	2.99509	0.15841
156.8	0	5.22349	21.6249	2.99588	0.1585
156.9	0	5.22709	21.6424	2.99831	0.15861
157	0	5.23022	21.6482	2.99912	0.15871
157.1	0	5.2338	21.6606	3.00083	0.15881
157.2	0	5.2369	21.6729	3.00253	0.15891
157.3	0	5.24037	21.68	3.00352	0.15901
157.4	0	5.24375	21.6974	3.00594	0.15912
157.5	0	5.24675	21.7076	3.00735	0.15921
157.6	0	5.25042	21.7267	3.00999	0.15932
157.7	0	5.25361	21.7312	3.01061	0.15942
157.8	0	5.25698	21.747	3.01281	0.15952
157.9	0	5.26025	21.7555	3.01398	0.15962
158	0	5.26364	21.7658	3.01541	0.15972
158.1	0	5.26712	21.7843	3.01796	0.15983
158.2	0	5.27011	21.7913	3.01894	0.15992
158.3	0	5.27384	21.8091	3.02141	0.16003
158.4	0	5.27706	21.8168	3.02248	0.16013
158.5	0	5.28025	21.8295	3.02423	0.16022
158.6	0	5.28366	21.8456	3.02646	0.16033
158.7	0	5.28698	21.8568	3.02801	0.16043
158.8	0	5.29045	21.8708	3.02996	0.16053
158.9	0	5.29349	21.8799	3.03122	0.16063
159	0	5.29708	21.8942	3.0332	0.16073
159.1	0	5.30046	21.9023	3.03432	0.16084
159.2	0	5.30344	21.9087	3.03521	0.16093
159.3	0	5.30699	21.9249	3.03745	0.16104
159.4	0	5.31024	21.9355	3.03891	0.16113
159.5	0	5.31377	21.948	3.04066	0.16124
159.6	0	5.31685	21.9579	3.04202	0.16133
159.7	0	5.32039	21.9712	3.04386	0.16144
159.8	0	5.3238	21.9857	3.04587	0.16155
159.9	0	5.32672	22.0007	3.04795	0.16163
160	0	5.33039	22.013	3.04965	0.16175
160.1	0	5.33359	22.0213	3.0508	0.16184
160.2	0	5.33707	22.0355	3.05277	0.16195
160.3	0	5.34029	22.0465	3.05429	0.16205
160.4	0	5.34374	22.0593	3.05606	0.16215
160.5	0	5.34724	22.0698	3.05752	0.16226
160.6	0	5.35002	22.0784	3.05872	0.16234
160.7	0	5.35385	22.0971	3.06131	0.16246
160.8	0	5.35693	22.1091	3.06297	0.16255
160.9	0	5.36033	22.1186	3.06429	0.16265
161	0	5.36358	22.1329	3.06627	0.16275
161.1	0	5.36695	22.1393	3.06715	0.16285
161.2	0	5.37057	22.1533	3.06909	0.16296
161.3	0	5.37337	22.1657	3.07081	0.16305
161.4	0	5.37716	22.1766	3.07232	0.16316
161.5	0	5.38033	22.1899	3.07416	0.16326
161.6	0	5.38355	22.1993	3.07547	0.16336
161.7	0	5.38688	22.2157	3.07773	0.16346
161.8	0	5.39023	22.228	3.07944	0.16356
161.9	0	5.39388	22.2402	3.08112	0.16367
162	0	5.3968	22.2575	3.08352	0.16376
162.1	0	5.40054	22.2643	3.08447	0.16387
162.2	0	5.40382	22.2787	3.08646	0.16397
162.3	0	5.40689	22.2833	3.0871	0.16407
162.4	0	5.41027	22.2972	3.08903	0.16417
162.5	0	5.41359	22.3118	3.09105	0.16427
162.6	0	5.41712	22.317	3.09177	0.16438
162.7	0	5.42021	22.3358	3.09438	0.16447
162.8	0	5.42372	22.3454	3.09571	0.16458
162.9	0	5.42712	22.3604	3.09779	0.16468
163	0	5.43011	22.3695	3.09904	0.16477
163.1	0	5.43369	22.3863	3.10137	0.16488
163.2	0	5.43693	22.3981	3.103	0.16498
163.3	0	5.44034	22.4038	3.10379	0.16508
163.4	0	5.44358	22.4181	3.10578	0.16518
163.5	0	5.44698	22.4243	3.10664	0.16528
163.6	0	5.45048	22.4453	3.10954	0.16539
163.7	0	5.45342	22.4489	3.11004	0.16548
163.8	0	5.45707	22.4667	3.11251	0.16559
163.9	0	5.4604	22.4779	3.11406	0.16569
164	0	5.46367	22.486	3.11518	0.16579
164.1	0	5.467	22.5066	3.11804	0.16589
164.2	0	5.47026	22.5103	3.11855	0.16599
164.3	0	5.47385	22.5306	3.12136	0.1661
164.4	0	5.47679	22.5341	3.12185	0.16619
164.5	0	5.48043	22.5493	3.12395	0.1663
164.6	0	5.4837	22.5607	3.12553	0.1664
164.7	0	5.48689	22.5695	3.12675	0.16649
164.8	0	5.49034	22.5823	3.12853	0.1666
164.9	0	5.49355	22.5922	3.12989	0.1667
165	0	5.49712	22.6108	3.13247	0.1668
165.1	0	5.50011	22.6197	3.1337	0.1669
165.2	0	5.50378	22.6364	3.13602	0.16701
165.3	0	5.50705	22.6455	3.13728	0.16711
165.4	0	5.51014	22.6533	3.13837	0.1672
165.5	0	5.51368	22.668	3.14039	0.16731
165.6	0	5.51688	22.6715	3.14088	0.1674
165.7	0	5.52052	22.6899	3.14342	0.16751
165.8	0	5.52358	22.6992	3.14472	0.16761
165.9	0	5.52716	22.7124	3.14654	0.16772
166	0	5.53045	22.7225	3.14795	0.16782
166.1	0	5.5334	22.7368	3.14993	0.16791
166.2	0	5.53704	22.7502	3.15179	0.16802
166.3	0	5.54028	22.7669	3.1541	0.16811
166.4	0	5.54372	22.777	3.1555	0.16822
166.5	0	5.54684	22.7877	3.15698	0.16831
166.6	0	5.55043	22.7977	3.15836	0.16842
166.7	0	5.55381	22.8094	3.15999	0.16853
166.8	0	5.5567	22.8178	3.16114	0.16861
166.9	0	5.56037	22.8296	3.16279	0.16872
167	0	5.56363	22.8442	3.16481	0.16882
167.1	0	5.56695	22.852	3.16589	0.16892
167.2	0	5.57021	22.866	3.16783	0.16902
167.3	0	5.57366	22.8782	3.16951	0.16913
167.4	0	5.57719	22.8931	3.17159	0.16923
167.5	0	5.58016	22.906	3.17337	0.16932
167.6	0	5.58385	22.9192	3.1752	0.16944
167.7	0	5.58708	22.9311	3.17684	0.16953
167.8	0	5.5902	22.9363	3.17757	0.16963
167.9	0	5.59365	22.955	3.18016	0.16973
168	0	5.59686	22.9643	3.18144	0.16983
168.1	0	5.60053	22.9757	3.18302	0.16994
168.2	0	5.60351	22.9873	3.18463	0.17003
168.3	0	5.60709	22.9958	3.1858	0.17014
168.4	0	5.61051	23.0145	3.1884	0.17025
168.5	0	5.61342	23.0186	3.18896	0.17033
168.6	0	5.617	23.0389	3.19178	0.17044
168.7	0	5.62019	23.0424	3.19227	0.17054
168.8	0	5.62375	23.0585	3.1945	0.17065
168.9	0	5.62686	23.0689	3.19594	0.17074
169	0	5.63042	23.0796	3.19742	0.17085
169.1	0	5.63387	23.0976	3.19992	0.17095
169.2	0	5.6367	23.1004	3.2003	0.17104
169.3	0	5.64048	23.1231	3.20345	0.17115
169.4	0	5.64364	23.1309	3.20452	0.17125
169.5	0	5.64711	23.1432	3.20623	0.17136
169.6	0	5.65025	23.1566	3.20809	0.17145
169.7	0	5.65366	23.1668	3.20951	0.17155
169.8	0	5.65723	23.1801	3.21135	0.17166
169.9	0	5.66006	23.1847	3.21198	0.17175
170	0	5.66376	23.2023	3.21442	0.17186
170.1	0	5.66697	23.2117	3.21572	0.17196
170.2	0	5.67035	23.2224	3.21721	0.17206
170.3	0	5.67356	23.2322	3.21856	0.17216
170.4	0	5.67693	23.2429	3.22004	0.17226
170.5	0	5.68047	23.2612	3.22258	0.17237
170.6	0	5.68341	23.2695	3.22373	0.17246
170.7	0	5.68714	23.2872	3.22618	0.17257
170.8	0	5.69034	23.2974	3.22759	0.17267
170.9	0	5.6936	23.3069	3.22891	0.17277
171	0	5.69695	23.3155	3.2301	0.17287
171.1	0	5.7003	23.3226	3.23109	0.17297
171.2	0	5.70385	23.3418	3.23375	0.17308
171.3	0	5.70688	23.3508	3.23499	0.17317
171.4	0	5.71048	23.3656	3.23704	0.17328
171.5	0	5.71374	23.3764	3.23853	0.17338
171.6	0	5.71683	23.3875	3.24007	0.17347
171.7	0	5.72029	23.3962	3.24128	0.17358
171.8	0	5.72359	23.4136	3.2437	0.17368
171.9	0	5.72708	23.423	3.24499	0.17378
172	0	5.73027	23.4314	3.24615	0.17388
172.1	0	5.73373	23.4459	3.24816	0.17398
172.2	0	5.73711	23.4547	3.24939	0.17409
172.3	0	5.74007	23.4669	3.25108	0.17418
172.4	0	5.74366	23.4771	3.25249	0.17429
172.5	0	5.74695	23.4965	3.25517	0.17439
172.6	0	5.75031	23.5019	3.25592	0.17449
172.7	0	5.7536	23.5227	3.25881	0.17459
172.8	0	5.75705	23.5323	3.26013	0.17469
172.9	0	5.76052	23.5433	3.26166	0.1748
173	0	5.7634	23.5536	3.26309	0.17488
173.1	0	5.76715	23.5637	3.26448	0.175
173.2	0	5.7703	23.5776	3.26641	0.17509
173.3	0	5.77356	23.5802	3.26677	0.17519
173.4	0	5.77697	23.5983	3.26927	0.1753
173.5	0	5.78025	23.6078	3.27059	0.1754
173.6	0	5.78383	23.6208	3.27239	0.1755
173.7	0	5.78668	23.6348	3.27434	0.17559
173.8	0	5.79051	23.6486	3.27626	0.17571
173.9	0	5.79372	23.6616	3.27805	0.1758
174	0	5.79683	23.6649	3.27851	0.1759
174.1	0	5.80029	23.6861	3.28144	0.176
174.2	0	5.80358	23.6901	3.282	0.1761
174.3	0	5.80715	23.7051	3.28408	0.17621
174.4	0	5.81007	23.7175	3.28579	0.1763
174.5	0	5.81388	23.7237	3.28665	0.17642
174.6	0	5.81712	23.7404	3.28897	0.17651
174.7	0	5.82018	23.7421	3.28921	0.17661
174.8	0	5.82369	23.7645	3.29231	0.17671
174.9	0	5.82693	23.7755	3.29384	0.17681
175	0	5.8305	23.7869	3.29541	0.17692
175.1	0	5.83349	23.797	3.29681	0.17701
175.2	0	5.83714	23.8097	3.29856	0.17712
175.3	0	5.84049	23.826	3.30082	0.17722
175.4	0	5.84345	23.8293	3.30128	0.17731
175.5	0	5.84703	23.8435	3.30325	0.17742
175.6	0	5.85028	23.8532	3.3046	0.17752
175.7	0	5.8537	23.8675	3.30658	0.17762
175.8	0	5.85687	23.8816	3.30852	0.17772
175.9	0	5.86035	23.8905	3.30975	0.17783
176	0	5.8638	23.9089	3.31231	0.17793
176.1	0	5.86675	23.9134	3.31293	0.17802
176.2	0	5.87038	23.9284	3.31501	0.17813
176.3	0	5.87368	23.9343	3.31583	0.17823
176.4	0	5.87695	23.944	3.31717	0.17833
176.5	0	5.88034	23.9574	3.31903	0.17843
176.6	0	5.88364	23.9688	3.32061	0.17853
176.7	0	5.88723	23.9829	3.32256	0.17864
176.8	0	5.8902	23.9915	3.32375	0.17873
176.9	0	5.89376	24.0109	3.32645	0.17884
177	0	5.89714	24.0178	3.3274	0.17894
177.1	0	5.90015	24.0304	3.32914	0.17903
177.2	0	5.90366	24.0432	3.33091	0.17914
177.3	0	5.90684	24.0536	3.33235	0.17924
177.4	0	5.91052	24.066	3.33408	0.17935
177.5	0	5.91348	24.0706	3.33472	0.17944
177.6	0	5.91709	24.0873	3.33703	0.17955
177.7	0	5.92047	24.0973	3.33841	0.17965
177.8	0	5.92341	24.1047	3.33944	0.17974
177.9	0	5.92701	24.1192	3.34144	0.17985
178	0	5.93019	24.135	3.34363	0.17995
178.1	0	5.93383	24.1471	3.34531	0.18006
178.2	0	5.93689	24.1548	3.34638	0.18015
178.3	0	5.94043	24.1723	3.3488	0.18026
178.4	0	5.94384	24.179	3.34973	0.18036
178.5	0	5.94679	24.1931	3.35168	0.18045
178.6	0	5.95044	24.2037	3.35315	0.18056
178.7	0	5.95358	24.214	3.35457	0.18066
178.8	0	5.95711	24.2231	3.35584	0.18076
178.9	0	5.96024	24.2334	3.35727	0.18086
179	0	5.96367	24.2514	3.35976	0.18096
179.1	0	5.96707	24.2609	3.36107	0.18106
179.2	0	5.9701	24.277	3.36331	0.18116
179.3	0	5.97379	24.285	3.36441	0.18127
179.4	0	5.97698	24.298	3.36621	0.18137
179.5	0	5.9803	24.3032	3.36693	0.18147
179.6	0	5.9836	24.3148	3.36854	0.18157
179.7	0	5.98695	24.3275	3.37031	0.18167
179.8	0	5.99044	24.3376	3.37169	0.18177
179.9	0	5.99343	24.3507	3.37351	0.18186
180	0	5.99716	24.363	3.37521	0.18198
180.1	0	6.00041	24.3795	3.3775	0.18208
180.2	0	6.00356	24.3868	3.37851	0.18217
180.3	0	6.00701	24.3993	3.38025	0.18228
180.4	0	6.0103	24.4146	3.38237	0.18238
180.5	0	6.01378	24.4159	3.38255	0.18248
180.6	0	6.01688	24.4362	3.38535	0.18258
180.7	0	6.02043	24.4457	3.38668	0.18268
180.8	0	6.0238	24.4572	3.38828	0.18279
180.9	0	6.02676	24.4645	3.38929	0.18288
181	0	6.03032	24.4757	3.39083	0.18298
181.1	0	6.03358	24.4902	3.39284	0.18308
181.2	0	6.03707	24.5005	3.39426	0.18319
181.3	0	6.04019	24.5164	3.39648	0.18328
181.4	0	6.04373	24.5241	3.39754	0.18339
181.5	0	6.04715	24.5428	3.40013	0.18349
181.6	0	6.05002	24.5475	3.40078	0.18358
181.7	0	6.05374	24.5578	3.40221	0.18369
181.8	0	6.0569	24.5727	3.40427	0.18379
181.9	0	6.06041	24.5768	3.40484	0.1839
182	0	6.06362	24.594	3.40722	0.18399
182.1	0	6.06706	24.6021	3.40834	0.1841
182.2	0	6.07061	24.6201	3.41084	0.18421
182.3	0	6.07336	24.6278	3.41191	0.18429
182.4	0	6.07719	24.6484	3.41475	0.18441
182.5	0	6.08028	24.655	3.41567	0.1845
182.6	0	6.08364	24.6629	3.41677	0.1846
182.7	0	6.08691	24.6744	3.41837	0.1847
182.8	0	6.09027	24.683	3.41955	0.1848
182.9	0	6.0939	24.6994	3.42183	0.18491
183	0	6.09671	24.7043	3.4225	0.185
183.1	0	6.10049	24.7196	3.42462	0.18511
183.2	0	6.10369	24.7321	3.42635	0.18521
183.3	0	6.10687	24.7417	3.42768	0.18531
183.4	0	6.11023	24.7528	3.42922	0.18541
183.5	0	6.11356	24.7667	3.43115	0.18551
183.6	0	6.11722	24.7808	3.4331	0.18562
183.7	0	6.12016	24.7883	3.43415	0.18571
183.8	0	6.12386	24.8013	3.43594	0.18582
183.9	0	6.12715	24.8107	3.43725	0.18592
184	0	6.13022	24.8208	3.43864	0.18602
184.1	0	6.13363	24.8306	3.44	0.18612
184.2	0	6.13693	24.8423	3.44162	0.18622
184.3	0	6.14044	24.8544	3.4433	0.18633
184.4	0	6.14355	24.866	3.44491	0.18642
184.5	0	6.14701	24.8799	3.44683	0.18652
184.6	0	6.15049	24.8902	3.44826	0.18663
184.7	0	6.15344	24.9039	3.45016	0.18672
184.8	0	6.15705	24.9144	3.45162	0.18683
184.9	0	6.1603	24.9256	3.45316	0.18693
185	0	6.16365	24.9336	3.45426	0.18703
185.1	0	6.16691	24.9445	3.45578	0.18713
185.2	0	6.17028	24.9551	3.45725	0.18723
185.3	0	6.17384	24.968	3.45904	0.18734
185.4	0	6.17678	24.9812	3.46086	0.18743
185.5	0	6.18042	24.9935	3.46256	0.18754
185.6	0	6.18375	25.0077	3.46453	0.18764
185.7	0	6.18699	25.0132	3.4653	0.18774
185.8	0	6.19033	25.0286	3.46744	0.18784
185.9	0	6.1936	25.0367	3.46855	0.18794
186	0	6.19718	25.0453	3.46975	0.18805
186.1	0	6.2001	25.0621	3.47208	0.18814
186.2	0	6.20377	25.07	3.47316	0.18825
186.3	0	6.20703	25.0835	3.47504	0.18835
186.4	0	6.2102	25.0916	3.47615	0.18844
186.5	0	6.21369	25.1038	3.47785	0.18855
186.6	0	6.21685	25.1167	3.47964	0.18864
186.7	0	6.22049	25.1288	3.48132	0.18875
186.8	0	6.22348	25.1444	3.48348	0.18885
186.9	0	6.22709	25.1516	3.48447	0.18896
187	0	6.23042	25.1674	3.48666	0.18906
187.1	0	6.23342	25.1728	3.48741	0.18915
187.2	0	6.23702	25.1858	3.4892	0.18926
187.3	0	6.24024	25.1952	3.49051	0.18935
187.4	0	6.24381	25.2024	3.49151	0.18946
187.5	0	6.24691	25.2192	3.49384	0.18956
187.6	0	6.25047	25.2289	3.49517	0.18966
187.7	0	6.25379	25.2476	3.49777	0.18977
187.8	0	6.25676	25.2539	3.49865	0.18986
187.9	0	6.26038	25.2678	3.50057	0.18997
188	0	6.26362	25.2785	3.50205	0.19006
188.1	0	6.26705	25.2838	3.50279	0.19017
188.2	0	6.27021	25.3016	3.50525	0.19026
188.3	0	6.27374	25.305	3.50572	0.19037
188.4	0	6.27713	25.3206	3.50788	0.19047
188.5	0	6.28	25.3291	3.50907	0.19056
188.6	0	6.28374	25.3459	3.51139	0.19067
188.7	0	6.28698	25.357	3.51293	0.19077
188.8	0	6.29023	25.367	3.51431	0.19087
188.9	0	6.29358	25.382	3.51639	0.19097
189	0	6.29695	25.3843	3.51671	0.19107
189.1	0	6.30053	25.4079	3.51998	0.19118
189.2	0	6.30351	25.4112	3.52043	0.19127
189.3	0	6.30717	25.4271	3.52264	0.19138
189.4	0	6.31048	25.4359	3.52385	0.19149
189.5	0	6.3135	25.441	3.52457	0.19158
189.6	0	6.31698	25.4597	3.52715	0.19168
189.7	0	6.3202	25.464	3.52775	0.19178
189.8	0	6.32382	25.4826	3.53033	0.19189
189.9	0	6.32685	25.4939	3.53189	0.19198
190	0	6.33045	25.5047	3.53339	0.19209
190.1	0	6.33382	25.5186	3.53531	0.19219
190.2	0	6.33675	25.5266	3.53642	0.19228
190.3	0	6.34035	25.5412	3.53845	0.19239
190.4	0	6.34351	25.5481	3.5394	0.19249
190.5	0	6.34709	25.5601	3.54106	0.1926
190.6	0	6.35019	25.5674	3.54207	0.19269
190.7	0	6.35372	25.5834	3.5443	0.1928
190.8	0	6.35723	25.5942	3.54579	0.1929
190.9	0	6.36004	25.6042	3.54717	0.19299
191	0	6.36384	25.6212	3.54952	0.1931
191.1	0	6.36698	25.629	3.55061	0.1932
191.2	0	6.37042	25.6422	3.55244	0.1933
191.3	0	6.37359	25.6484	3.5533	0.1934
191.4	0	6.37697	25.6637	3.55541	0.1935
191.5	0	6.38054	25.6726	3.55665	0.19361
191.6	0	6.38339	25.6841	3.55825	0.1937
191.7	0	6.3871	25.697	3.56003	0.19381
191.8	0	6.39033	25.7086	3.56163	0.19391
191.9	0	6.39364	25.718	3.56294	0.19401
192	0	6.39689	25.7307	3.5647	0.19411
192.1	0	6.40025	25.7457	3.56677	0.19421
192.2	0	6.4038	25.7528	3.56776	0.19432
192.3	0	6.40675	25.7644	3.56936	0.19441
192.4	0	6.41048	25.777	3.57112	0.19452
192.5	0	6.41368	25.7889	3.57276	0.19462
192.6	0	6.4169	25.7971	3.5739	0.19471
192.7	0	6.42028	25.8058	3.57511	0.19482
192.8	0	6.42363	25.8204	3.57712	0.19492
192.9	0	6.42721	25.828	3.57818	0.19503
193	0	6.43023	25.8447	3.58049	0.19512
193.1	0	6.43377	25.8565	3.58213	0.19523
193.2	0	6.43708	25.8707	3.58409	0.19533
193.3	0	6.44014	25.8789	3.58523	0.19542
193.4	0	6.44366	25.8959	3.58759	0.19553
193.5	0	6.44696	25.8993	3.58805	0.19563
193.6	0	6.45039	25.9115	3.58975	0.19573
193.7	0	6.45362	25.9242	3.59151	0.19583
193.8	0	6.45702	25.9294	3.59223	0.19593
193.9	0	6.46043	25.9451	3.5944	0.19604
194	0	6.46341	25.9528	3.59547	0.19613
194.1	0	6.46702	25.9707	3.59795	0.19624
194.2	0	6.47028	25.9825	3.59958	0.19633
194.3	0	6.47365	25.9918	3.60087	0.19644
194.4	0	6.47694	26.0041	3.60258	0.19654
194.5	0	6.48033	26.0094	3.6033	0.19664
194.6	0	6.48388	26.0298	3.60613	0.19675
194.7	0	6.48676	26.0331	3.60659	0.19683
194.8	0	6.49056	26.0515	3.60914	0.19695
194.9	0	6.49368	26.0581	3.61005	0.19704
195	0	6.49693	26.0679	3.61142	0.19714
195.1	0	6.50032	26.0823	3.61341	0.19725
195.2	0	6.50357	26.0902	3.61451	0.19734
195.3	0	6.50721	26.1061	3.6167	0.19745
195.4	0	6.51006	26.1131	3.61767	0.19754
195.5	0	6.51386	26.1294	3.61993	0.19766
195.6	0	6.51706	26.1366	3.62094	0.19775
195.7	0	6.52012	26.1445	3.62203	0.19785
195.8	0	6.52361	26.159	3.62404	0.19795
195.9	0	6.52688	26.1641	3.62475	0.19805
196	0	6.53045	26.1792	3.62683	0.19816
196.1	0	6.53345	26.1881	3.62806	0.19825
196.2	0	6.53718	26.2035	3.63019	0.19836
196.3	0	6.54046	26.2176	3.63215	0.19846
196.4	0	6.5435	26.2247	3.63313	0.19856
196.5	0	6.54703	26.2441	3.63583	0.19866
196.6	0	6.5503	26.2507	3.63674	0.19876
196.7	0	6.55381	26.2614	3.63823	0.19887
196.8	0	6.55684	26.27	3.63941	0.19896
196.9	0	6.56044	26.2841	3.64137	0.19907
197	0	6.56381	26.2928	3.64257	0.19917
197.1	0	6.56675	26.3023	3.64388	0.19926
197.2	0	6.57035	26.3183	3.6461	0.19937
197.3	0	6.57363	26.3288	3.64756	0.19947
197.4	0	6.57701	26.3386	3.64892	0.19957
197.5	0	6.58023	26.3499	3.65048	0.19967
197.6	0	6.58364	26.3637	3.65239	0.19977
197.7	0	6.58713	26.3714	3.65346	0.19988
197.8	0	6.59009	26.3835	3.65514	0.19997
197.9	0	6.59371	26.3938	3.65657	0.20008
198	0	6.59706	26.4085	3.65861	0.20018
198.1	0	6.60024	26.4177	3.65988	0.20028
198.2	0	6.60367	26.4282	3.66133	0.20038
198.3	0	6.60696	26.4374	3.66261	0.20048
198.4	0	6.61055	26.4508	3.66446	0.20059
198.5	0	6.61352	26.4658	3.66653	0.20068
198.6	0	6.6171	26.4745	3.66775	0.20079
198.7	0	6.62048	26.4877	3.66957	0.20089
198.8	0	6.62347	26.4945	3.67052	0.20098
198.9	0	6.62701	26.5071	3.67226	0.20109
199	0	6.63017	26.5171	3.67365	0.20119
199.1	0	6.63383	26.5281	3.67517	0.2013
199.2	0	6.63681	26.54	3.67682	0.20139
199.3	0	6.64043	26.5473	3.67783	0.2015
199.4	0	6.64384	26.5655	3.68036	0.2016
199.5	0	6.64672	26.5725	3.68132	0.20169
199.6	0	6.65036	26.5885	3.68354	0.2018
199.7	0	6.65353	26.6012	3.6853	0.20189
[truncated: 971 more rows]

## Sheet: SMP-2_2
Time	Total cycle count	Extension	Load	Tensile stress	Tensile strain (Extension)
(s)		(mm)	(N)	(MPa)	(mm/mm)
0	0	0	0.01626	0.00277	0
0.1	0	0.00085	0.0164	0.00279	3e-05
0.2	0	0.00291	0.0265	0.00452	9e-05
0.3	0	0.00747	0.03506	0.00597	0.00023
0.4	0	0.01116	0.05004	0.00853	0.00034
0.5	0	0.01428	0.06943	0.01183	0.00044
0.6	0	0.0179	0.0872	0.01486	0.00055
0.7	0	0.02129	0.09769	0.01664	0.00065
0.8	0	0.02417	0.10884	0.01854	0.00074
0.9	0	0.02786	0.12563	0.0214	0.00085
1	0	0.03106	0.13389	0.02281	0.00095
1.1	0	0.03444	0.14755	0.02514	0.00105
1.2	0	0.03771	0.15996	0.02725	0.00115
1.3	0	0.04114	0.16622	0.02832	0.00126
1.4	0	0.04469	0.1696	0.02889	0.00136
1.5	0	0.0476	0.18864	0.03214	0.00145
1.6	0	0.05133	0.19798	0.03373	0.00157
1.7	0	0.05458	0.20774	0.03539	0.00167
1.8	0	0.05766	0.21707	0.03698	0.00176
1.9	0	0.06111	0.23003	0.03919	0.00187
2	0	0.0644	0.24262	0.04133	0.00197
2.1	0	0.068	0.25257	0.04303	0.00208
2.2	0	0.07097	0.26742	0.04556	0.00217
2.3	0	0.07459	0.27587	0.047	0.00228
2.4	0	0.07792	0.30108	0.05129	0.00238
2.5	0	0.08093	0.30214	0.05148	0.00247
2.6	0	0.08447	0.31022	0.05285	0.00258
2.7	0	0.08766	0.32788	0.05586	0.00268
2.8	0	0.09125	0.33452	0.05699	0.00279
2.9	0	0.09432	0.33947	0.05783	0.00288
3	0	0.09792	0.35268	0.06009	0.00299
3.1	0	0.10134	0.36906	0.06288	0.00309
3.2	0	0.10419	0.37494	0.06388	0.00318
3.3	0	0.10795	0.39223	0.06682	0.0033
3.4	0	0.11109	0.39817	0.06784	0.00339
3.5	0	0.11463	0.4155	0.07079	0.0035
3.6	0	0.11772	0.42513	0.07243	0.00359
3.7	0	0.12117	0.43988	0.07494	0.0037
3.8	0	0.12469	0.45423	0.07739	0.00381
3.9	0	0.12753	0.4632	0.07892	0.00389
4	0	0.13123	0.47751	0.08135	0.00401
4.1	0	0.13441	0.49246	0.0839	0.0041
4.2	0	0.13786	0.49528	0.08438	0.00421
4.3	0	0.14103	0.50817	0.08658	0.00431
4.4	0	0.1444	0.51903	0.08843	0.00441
4.5	0	0.14798	0.52769	0.0899	0.00452
4.6	0	0.15087	0.5381	0.09168	0.00461
4.7	0	0.15465	0.54558	0.09295	0.00472
4.8	0	0.15778	0.55222	0.09408	0.00482
4.9	0	0.16109	0.57487	0.09794	0.00492
5	0	0.16439	0.59331	0.10108	0.00502
5.1	0	0.16778	0.59775	0.10184	0.00512
5.2	0	0.17137	0.60602	0.10325	0.00523
5.3	0	0.17434	0.61976	0.10559	0.00532
5.4	0	0.17796	0.64095	0.1092	0.00543
5.5	0	0.18121	0.65395	0.11141	0.00553
5.6	0	0.18434	0.65668	0.11188	0.00563
5.7	0	0.18776	0.66807	0.11382	0.00573
5.8	0	0.19106	0.68231	0.11624	0.00583
5.9	0	0.19459	0.68896	0.11738	0.00594
6	0	0.19774	0.70223	0.11964	0.00604
6.1	0	0.20123	0.71376	0.1216	0.00614
6.2	0	0.20456	0.71785	0.1223	0.00625
6.3	0	0.20754	0.7307	0.12449	0.00634
6.4	0	0.2111	0.74848	0.12752	0.00645
6.5	0	0.21441	0.76172	0.12977	0.00655
6.6	0	0.21785	0.77804	0.13255	0.00665
6.7	0	0.22108	0.79041	0.13466	0.00675
6.8	0	0.22451	0.7983	0.13601	0.00685
6.9	0	0.228	0.81424	0.13872	0.00696
7	0	0.23091	0.82432	0.14044	0.00705
7.1	0	0.23462	0.83481	0.14223	0.00716
7.2	0	0.23781	0.84875	0.1446	0.00726
7.3	0	0.24113	0.84845	0.14455	0.00736
7.4	0	0.24445	0.86816	0.14791	0.00746
7.5	0	0.24775	0.8752	0.14911	0.00756
7.6	0	0.25133	0.8836	0.15054	0.00767
7.7	0	0.25416	0.89648	0.15273	0.00776
7.8	0	0.25799	0.90975	0.15499	0.00788
7.9	0	0.26119	0.92489	0.15757	0.00797
8	0	0.26434	0.93569	0.15941	0.00807
8.1	0	0.26775	0.95344	0.16244	0.00817
8.2	0	0.271	0.96474	0.16436	0.00827
8.3	0	0.27463	0.97259	0.1657	0.00839
8.4	0	0.27754	0.98726	0.1682	0.00847
8.5	0	0.28136	1.00291	0.17086	0.00859
8.6	0	0.28459	1.00373	0.171	0.00869
8.7	0	0.28766	1.01562	0.17303	0.00878
8.8	0	0.29119	1.02992	0.17547	0.00889
8.9	0	0.2944	1.03672	0.17663	0.00899
9	0	0.29801	1.04641	0.17828	0.0091
9.1	0	0.30096	1.0564	0.17998	0.00919
9.2	0	0.30464	1.07675	0.18344	0.0093
9.3	0	0.30794	1.08746	0.18527	0.0094
9.4	0	0.31092	1.09549	0.18664	0.00949
9.5	0	0.31446	1.11168	0.1894	0.0096
9.6	0	0.31772	1.12599	0.19183	0.0097
9.7	0	0.32124	1.13565	0.19348	0.00981
9.8	0	0.32436	1.15149	0.19618	0.0099
9.9	0	0.32784	1.15782	0.19726	0.01001
10	0	0.33126	1.16438	0.19838	0.01011
10.1	0	0.33424	1.18489	0.20187	0.0102
10.2	0	0.33783	1.19042	0.20281	0.01031
10.3	0	0.3411	1.20384	0.2051	0.01041
10.4	0	0.34447	1.21288	0.20664	0.01052
10.5	0	0.3478	1.22857	0.20931	0.01062
10.6	0	0.35115	1.23513	0.21043	0.01072
10.7	0	0.35468	1.25269	0.21342	0.01083
10.8	0	0.35764	1.26056	0.21476	0.01092
10.9	0	0.36123	1.27531	0.21727	0.01103
11	0	0.36459	1.29531	0.22068	0.01113
11.1	0	0.36767	1.29599	0.2208	0.01123
11.2	0	0.37111	1.31185	0.2235	0.01133
11.3	0	0.37433	1.31799	0.22455	0.01143
11.4	0	0.37803	1.33937	0.22819	0.01154
11.5	0	0.38095	1.34287	0.22878	0.01163
11.6	0	0.38459	1.35221	0.23038	0.01174
11.7	0	0.38794	1.37172	0.2337	0.01184
11.8	0	0.39089	1.37981	0.23508	0.01193
11.9	0	0.39449	1.39573	0.23779	0.01204
12	0	0.39765	1.39812	0.2382	0.01214
12.1	0	0.40131	1.41968	0.24187	0.01225
12.2	0	0.40434	1.42022	0.24196	0.01235
12.3	0	0.40791	1.4331	0.24416	0.01245
12.4	0	0.41133	1.45033	0.24709	0.01256
12.5	0	0.41427	1.46155	0.249	0.01265
12.6	0	0.41791	1.47733	0.25169	0.01276
12.7	0	0.42103	1.48283	0.25263	0.01285
12.8	0	0.42462	1.5053	0.25646	0.01296
12.9	0	0.4277	1.50632	0.25663	0.01306
13	0	0.43118	1.52307	0.25948	0.01316
13.1	0	0.43457	1.53039	0.26073	0.01327
13.2	0	0.43759	1.54279	0.26284	0.01336
13.3	0	0.44125	1.55666	0.26521	0.01347
13.4	0	0.44442	1.56496	0.26662	0.01357
13.5	0	0.44781	1.57909	0.26903	0.01367
13.6	0	0.45104	1.58666	0.27032	0.01377
13.7	0	0.45444	1.59986	0.27257	0.01388
13.8	0	0.45794	1.60915	0.27415	0.01398
13.9	0	0.46089	1.62817	0.27739	0.01407
14	0	0.46467	1.6388	0.2792	0.01419
14.1	0	0.46786	1.6518	0.28142	0.01428
14.2	0	0.47106	1.65839	0.28254	0.01438
14.3	0	0.47447	1.6746	0.2853	0.01449
14.4	0	0.47778	1.68545	0.28715	0.01459
14.5	0	0.48128	1.69533	0.28883	0.01469
14.6	0	0.48434	1.7073	0.29087	0.01479
14.7	0	0.48788	1.72211	0.29339	0.0149
14.8	0	0.49127	1.73255	0.29517	0.015
14.9	0	0.49425	1.73702	0.29593	0.01509
15	0	0.49778	1.75539	0.29907	0.0152
15.1	0	0.50109	1.7672	0.30108	0.0153
15.2	0	0.50457	1.77742	0.30282	0.01541
15.3	0	0.50766	1.78736	0.30451	0.0155
15.4	0	0.51121	1.80396	0.30734	0.01561
15.5	0	0.5146	1.81209	0.30872	0.01571
15.6	0	0.51751	1.82348	0.31066	0.0158
15.7	0	0.52121	1.83765	0.31308	0.01591
15.8	0	0.52437	1.84696	0.31467	0.01601
15.9	0	0.52792	1.85764	0.31649	0.01612
16	0	0.53111	1.86857	0.31835	0.01622
16.1	0	0.53453	1.88195	0.32063	0.01632
16.2	0	0.5381	1.89453	0.32277	0.01643
16.3	0	0.5408	1.90839	0.32513	0.01651
16.4	0	0.54469	1.91553	0.32635	0.01663
16.5	0	0.54774	1.93138	0.32905	0.01672
16.6	0	0.55113	1.93939	0.33041	0.01683
16.7	0	0.5544	1.95152	0.33248	0.01693
16.8	0	0.55776	1.95878	0.33372	0.01703
16.9	0	0.56138	1.97693	0.33681	0.01714
17	0	0.56421	1.98779	0.33866	0.01723
17.1	0	0.56795	1.99535	0.33995	0.01734
17.2	0	0.57113	2.00734	0.34199	0.01744
17.3	0	0.57437	2.02102	0.34432	0.01754
17.4	0	0.5777	2.03947	0.34746	0.01764
17.5	0	0.58105	2.04551	0.34849	0.01774
17.6	0	0.5847	2.06022	0.351	0.01785
17.7	0	0.58759	2.06874	0.35245	0.01794
17.8	0	0.59136	2.08011	0.35439	0.01806
17.9	0	0.5946	2.09134	0.3563	0.01815
18	0	0.5977	2.09961	0.35771	0.01825
18.1	0	0.60109	2.11163	0.35976	0.01835
18.2	0	0.60441	2.12174	0.36148	0.01845
18.3	0	0.60794	2.13733	0.36413	0.01856
18.4	0	0.61101	2.14522	0.36548	0.01866
18.5	0	0.61452	2.1616	0.36827	0.01876
18.6	0	0.61798	2.17239	0.37011	0.01887
18.7	0	0.62092	2.18673	0.37255	0.01896
18.8	0	0.62449	2.20177	0.37511	0.01907
18.9	0	0.62774	2.21315	0.37705	0.01917
19	0	0.63114	2.22235	0.37862	0.01927
19.1	0	0.63438	2.23249	0.38035	0.01937
19.2	0	0.63779	2.24381	0.38228	0.01947
19.3	0	0.64127	2.25758	0.38462	0.01958
19.4	0	0.64428	2.26493	0.38587	0.01967
19.5	0	0.64789	2.27604	0.38777	0.01978
19.6	0	0.6512	2.28963	0.39008	0.01988
19.7	0	0.65448	2.30068	0.39197	0.01998
19.8	0	0.65778	2.31244	0.39397	0.02008
19.9	0	0.66108	2.32379	0.3959	0.02018
20	0	0.6647	2.33598	0.39798	0.02029
20.1	0	0.66758	2.34907	0.40021	0.02038
20.2	0	0.67128	2.36131	0.40229	0.0205
20.3	0	0.6745	2.37638	0.40486	0.02059
20.4	0	0.67769	2.37977	0.40544	0.02069
20.5	0	0.68114	2.39687	0.40835	0.0208
20.6	0	0.68434	2.40984	0.41056	0.02089
20.7	0	0.68798	2.41696	0.41178	0.02101
20.8	0	0.69094	2.43174	0.41429	0.0211
20.9	0	0.69456	2.44622	0.41676	0.02121
21	0	0.69787	2.4508	0.41754	0.02131
21.1	0	0.70091	2.46435	0.41985	0.0214
21.2	0	0.70449	2.47622	0.42187	0.02151
21.3	0	0.70771	2.48587	0.42352	0.02161
21.4	0	0.71132	2.49658	0.42534	0.02172
21.5	0	0.7144	2.5089	0.42744	0.02181
21.6	0	0.71798	2.52461	0.43012	0.02192
21.7	0	0.72124	2.535	0.43189	0.02202
21.8	0	0.72427	2.54012	0.43276	0.02211
21.9	0	0.72781	2.56397	0.43682	0.02222
22	0	0.73107	2.5767	0.43899	0.02232
22.1	0	0.73457	2.58333	0.44012	0.02243
22.2	0	0.73767	2.5973	0.4425	0.02252
22.3	0	0.74121	2.607	0.44415	0.02263
22.4	0	0.74462	2.61843	0.4461	0.02273
22.5	0	0.74748	2.62783	0.4477	0.02282
22.6	0	0.75125	2.63861	0.44954	0.02294
22.7	0	0.75443	2.64807	0.45115	0.02303
22.8	0	0.75773	2.6613	0.4534	0.02313
22.9	0	0.76106	2.67366	0.45551	0.02324
23	0	0.76442	2.67827	0.4563	0.02334
23.1	0	0.768	2.70579	0.46098	0.02345
23.2	0	0.77099	2.71218	0.46207	0.02354
23.3	0	0.77465	2.72367	0.46403	0.02365
23.4	0	0.77796	2.74065	0.46692	0.02375
23.5	0	0.78098	2.74414	0.46752	0.02385
23.6	0	0.78445	2.75948	0.47013	0.02395
23.7	0	0.78769	2.77634	0.473	0.02405
23.8	0	0.79131	2.77903	0.47346	0.02416
23.9	0	0.79433	2.79292	0.47583	0.02425
24	0	0.79793	2.79998	0.47703	0.02436
24.1	0	0.80127	2.81083	0.47888	0.02446
24.2	0	0.80426	2.8246	0.48122	0.02456
24.3	0	0.80779	2.83295	0.48265	0.02466
24.4	0	0.81096	2.84395	0.48452	0.02476
24.5	0	0.81459	2.86138	0.48749	0.02487
24.6	0	0.81766	2.8743	0.48969	0.02496
24.7	0	0.82122	2.88277	0.49114	0.02507
24.8	0	0.8247	2.89949	0.49398	0.02518
24.9	0	0.8275	2.90613	0.49512	0.02527
25	0	0.83131	2.92401	0.49816	0.02538
25.1	0	0.83444	2.93359	0.49979	0.02548
25.2	0	0.83791	2.94063	0.50099	0.02558
25.3	0	0.84107	2.9552	0.50347	0.02568
25.4	0	0.84448	2.9638	0.50494	0.02578
25.5	0	0.84799	2.97564	0.50696	0.02589
25.6	0	0.85086	2.9825	0.50813	0.02598
25.7	0	0.85455	2.99609	0.51044	0.02609
25.8	0	0.85779	3.00872	0.51259	0.02619
25.9	0	0.86116	3.01883	0.51432	0.02629
26	0	0.86435	3.03196	0.51655	0.02639
26.1	0	0.86773	3.04448	0.51869	0.02649
26.2	0	0.87128	3.05782	0.52096	0.0266
26.3	0	0.87418	3.06916	0.52289	0.02669
26.4	0	0.87796	3.08676	0.52589	0.02681
26.5	0	0.88114	3.09326	0.527	0.0269
26.6	0	0.88443	3.10966	0.52979	0.027
26.7	0	0.88775	3.11655	0.53096	0.0271
26.8	0	0.8911	3.12568	0.53252	0.02721
26.9	0	0.89466	3.13674	0.53441	0.02732
27	0	0.89768	3.14155	0.53522	0.02741
27.1	0	0.90128	3.1571	0.53787	0.02752
27.2	0	0.90458	3.16585	0.53936	0.02762
27.3	0	0.90764	3.18152	0.54203	0.02771
27.4	0	0.9111	3.1941	0.54418	0.02782
27.5	0	0.91441	3.20899	0.54671	0.02792
27.6	0	0.91789	3.21924	0.54846	0.02803
27.7	0	0.92108	3.23104	0.55047	0.02812
27.8	0	0.92454	3.24748	0.55327	0.02823
27.9	0	0.9279	3.26031	0.55546	0.02833
28	0	0.93088	3.26521	0.55629	0.02842
28.1	0	0.93448	3.2783	0.55852	0.02853
28.2	0	0.93774	3.29205	0.56086	0.02863
28.3	0	0.94115	3.29739	0.56177	0.02874
28.4	0	0.94443	3.30661	0.56335	0.02884
28.5	0	0.94785	3.3232	0.56617	0.02894
28.6	0	0.95136	3.33071	0.56745	0.02905
28.7	0	0.95424	3.34305	0.56955	0.02913
28.8	0	0.95797	3.35824	0.57214	0.02925
28.9	0	0.96117	3.36822	0.57384	0.02935
29	0	0.96443	3.38005	0.57586	0.02945
29.1	0	0.96778	3.39185	0.57787	0.02955
29.2	0	0.97106	3.40477	0.58007	0.02965
29.3	0	0.97469	3.42036	0.58272	0.02976
29.4	0	0.97753	3.43056	0.58446	0.02985
29.5	0	0.98134	3.43656	0.58548	0.02996
29.6	0	0.98451	3.45367	0.5884	0.03006
29.7	0	0.98762	3.46075	0.58961	0.03015
29.8	0	0.9911	3.47121	0.59139	0.03026
29.9	0	0.99433	3.47752	0.59246	0.03036
30	0	0.99795	3.48728	0.59413	0.03047
30.1	0	1.0009	3.50141	0.59653	0.03056
30.2	0	1.00468	3.51671	0.59914	0.03067
30.3	0	1.00792	3.52748	0.60097	0.03077
30.4	0	1.01097	3.53704	0.6026	0.03087
30.5	0	1.01451	3.55341	0.60539	0.03098
30.6	0	1.01776	3.56737	0.60777	0.03107
30.7	0	1.02131	3.58126	0.61014	0.03118
30.8	0	1.02432	3.58739	0.61118	0.03127
30.9	0	1.02792	3.6002	0.61336	0.03138
31	0	1.03127	3.61398	0.61571	0.03149
31.1	0	1.03423	3.62028	0.61678	0.03158
31.2	0	1.03783	3.63694	0.61962	0.03169
31.3	0	1.04107	3.64073	0.62027	0.03179
31.4	0	1.04454	3.64945	0.62175	0.03189
31.5	0	1.0477	3.65891	0.62337	0.03199
31.6	0	1.05114	3.67357	0.62586	0.03209
31.7	0	1.05459	3.6843	0.62769	0.0322
31.8	0	1.05755	3.6993	0.63025	0.03229
31.9	0	1.0612	3.71626	0.63314	0.0324
32	0	1.06451	3.72787	0.63511	0.0325
32.1	0	1.06776	3.73323	0.63603	0.0326
32.2	0	1.07113	3.75406	0.63958	0.0327
32.3	0	1.07445	3.76153	0.64085	0.03281
32.4	0	1.07803	3.77331	0.64286	0.03291
32.5	0	1.08099	3.78088	0.64415	0.033
32.6	0	1.08456	3.79172	0.64599	0.03311
32.7	0	1.08795	3.80142	0.64765	0.03322
32.8	0	1.09096	3.80993	0.6491	0.03331
32.9	0	1.09445	3.8209	0.65096	0.03342
33	0	1.09767	3.83393	0.65319	0.03351
33.1	0	1.10133	3.84721	0.65545	0.03363
33.2	0	1.10429	3.858	0.65729	0.03372
33.3	0	1.10791	3.87153	0.65959	0.03383
33.4	0	1.1113	3.88606	0.66207	0.03393
33.5	0	1.11421	3.8966	0.66386	0.03402
33.6	0	1.11782	3.91025	0.66619	0.03413
33.7	0	1.12098	3.92183	0.66816	0.03423
33.8	0	1.12464	3.93144	0.6698	0.03434
33.9	0	1.1277	3.94185	0.67157	0.03443
34	0	1.13124	3.95055	0.67305	0.03454
34.1	0	1.13469	3.96238	0.67507	0.03464
34.2	0	1.13761	3.97056	0.67646	0.03473
34.3	0	1.14124	3.98471	0.67887	0.03484
34.4	0	1.14437	3.99661	0.6809	0.03494
34.5	0	1.14793	4.00479	0.68229	0.03505
34.6	0	1.15104	4.01397	0.68386	0.03514
34.7	0	1.1545	4.02791	0.68623	0.03525
34.8	0	1.15792	4.04311	0.68882	0.03535
34.9	0	1.16092	4.05045	0.69007	0.03545
35	0	1.16457	4.06998	0.6934	0.03556
35.1	0	1.16777	4.08151	0.69536	0.03565
35.2	0	1.17111	4.09118	0.69701	0.03576
35.3	0	1.17438	4.10098	0.69868	0.03586
35.4	0	1.17776	4.11309	0.70075	0.03596
35.5	0	1.18127	4.12192	0.70225	0.03607
35.6	0	1.18426	4.1303	0.70368	0.03616
35.7	0	1.188	4.14171	0.70562	0.03627
35.8	0	1.19121	4.15521	0.70792	0.03637
35.9	0	1.19437	4.1652	0.70962	0.03647
36	0	1.19781	4.17006	0.71045	0.03657
36.1	0	1.20111	4.18693	0.71332	0.03667
36.2	0	1.2046	4.20009	0.71557	0.03678
36.3	0	1.20769	4.21199	0.71759	0.03687
36.4	0	1.21123	4.22183	0.71927	0.03698
36.5	0	1.2146	4.23991	0.72235	0.03708
36.6	0	1.21755	4.2487	0.72385	0.03717
36.7	0	1.22115	4.26266	0.72623	0.03728
36.8	0	1.22441	4.27255	0.72791	0.03738
36.9	0	1.22789	4.28248	0.7296	0.03749
37	0	1.23101	4.29027	0.73093	0.03759
37.1	0	1.2345	4.2972	0.73211	0.03769
37.2	0	1.23797	4.31268	0.73475	0.0378
37.3	0	1.24083	4.31951	0.73591	0.03789
37.4	0	1.24457	4.33606	0.73873	0.038
37.5	0	1.24776	4.35061	0.74121	0.0381
37.6	0	1.25121	4.35266	0.74156	0.0382
37.7	0	1.25445	4.36753	0.74409	0.0383
37.8	0	1.25784	4.38214	0.74658	0.0384
37.9	0	1.26141	4.39973	0.74958	0.03851
38	0	1.26415	4.40631	0.7507	0.0386
38.1	0	1.26802	4.42138	0.75327	0.03872
38.2	0	1.27108	4.4299	0.75472	0.03881
38.3	0	1.27444	4.4379	0.75608	0.03891
38.4	0	1.27774	4.45108	0.75833	0.03901
38.5	0	1.28107	4.46005	0.75986	0.03911
38.6	0	1.28471	4.47166	0.76183	0.03923
38.7	0	1.28754	4.48428	0.76398	0.03931
38.8	0	1.29133	4.4979	0.7663	0.03943
38.9	0	1.29449	4.50523	0.76755	0.03952
39	0	1.29767	4.51597	0.76938	0.03962
39.1	0	1.30104	4.53268	0.77223	0.03972
39.2	0	1.30437	4.53872	0.77326	0.03983
39.3	0	1.30802	4.55346	0.77577	0.03994
39.4	0	1.31097	4.56135	0.77711	0.04003
39.5	0	1.31468	4.57418	0.7793	0.04014
39.6	0	1.31795	4.58972	0.78195	0.04024
39.7	0	1.32101	4.59793	0.78335	0.04033
39.8	0	1.32443	4.60948	0.78531	0.04044
39.9	0	1.32776	4.61941	0.78701	0.04054
40	0	1.33125	4.63009	0.78882	0.04065
40.1	0	1.33437	4.6424	0.79092	0.04074
40.2	0	1.33784	4.65234	0.79262	0.04085
40.3	0	1.34131	4.6647	0.79472	0.04095
40.4	0	1.34423	4.67367	0.79625	0.04104
40.5	0	1.34785	4.68731	0.79857	0.04115
40.6	0	1.35109	4.6968	0.80019	0.04125
40.7	0	1.35445	4.70774	0.80206	0.04135
40.8	0	1.35773	4.7192	0.80401	0.04145
40.9	0	1.36111	4.73395	0.80652	0.04156
41	0	1.36464	4.7434	0.80813	0.04167
41.1	0	1.36758	4.7563	0.81033	0.04176
41.2	0	1.37123	4.77046	0.81274	0.04187
41.3	0	1.37457	4.77904	0.8142	0.04197
41.4	0	1.37779	4.78308	0.81489	0.04207
41.5	0	1.38114	4.79997	0.81777	0.04217
41.6	0	1.38438	4.80793	0.81912	0.04227
41.7	0	1.38803	4.82245	0.8216	0.04238
41.8	0	1.39092	4.83246	0.8233	0.04247
41.9	0	1.39458	4.84307	0.82511	0.04258
42	0	1.39785	4.85425	0.82702	0.04268
42.1	0	1.40101	4.86838	0.82942	0.04278
42.2	0	1.4045	4.87861	0.83117	0.04288
42.3	0	1.40769	4.88939	0.833	0.04298
42.4	0	1.41128	4.90469	0.83561	0.04309
42.5	0	1.41428	4.91126	0.83673	0.04318
42.6	0	1.4179	4.92114	0.83841	0.04329
42.7	0	1.4212	4.93357	0.84053	0.04339
42.8	0	1.42424	4.94333	0.84219	0.04349
42.9	0	1.42785	4.95681	0.84449	0.0436
43	0	1.43102	4.96875	0.84652	0.04369
43.1	0	1.43464	4.98068	0.84856	0.0438
43.2	0	1.43775	4.99112	0.85033	0.0439
43.3	0	1.44128	5.00317	0.85239	0.04401
43.4	0	1.4446	5.01405	0.85424	0.04411
43.5	0	1.44757	5.02192	0.85558	0.0442
43.6	0	1.45117	5.03521	0.85785	0.04431
43.7	0	1.45442	5.0461	0.8597	0.04441
43.8	0	1.45783	5.05272	0.86083	0.04451
43.9	0	1.46099	5.06498	0.86292	0.04461
44	0	1.46455	5.07484	0.8646	0.04472
44.1	0	1.46798	5.09208	0.86754	0.04482
44.2	0	1.47083	5.10182	0.86919	0.04491
44.3	0	1.47454	5.11385	0.87124	0.04502
44.4	0	1.4778	5.12673	0.87344	0.04512
44.5	0	1.48106	5.13576	0.87498	0.04522
44.6	0	1.48438	5.14548	0.87663	0.04532
44.7	0	1.48777	5.15566	0.87837	0.04542
44.8	0	1.49133	5.17035	0.88087	0.04553
44.9	0	1.49432	5.18222	0.88289	0.04562
45	0	1.498	5.19055	0.88431	0.04574
45.1	0	1.50126	5.20405	0.88661	0.04584
45.2	0	1.50429	5.21066	0.88774	0.04593
45.3	0	1.50783	5.22452	0.8901	0.04604
45.4	0	1.51098	5.23554	0.89198	0.04613
45.5	0	1.51466	5.25103	0.89462	0.04625
45.6	0	1.51768	5.25991	0.89613	0.04634
45.7	0	1.52124	5.27232	0.89824	0.04645
45.8	0	1.52465	5.28378	0.90019	0.04655
45.9	0	1.52755	5.29143	0.9015	0.04664
46	0	1.53116	5.30612	0.904	0.04675
46.1	0	1.53435	5.31757	0.90595	0.04685
46.2	0	1.53788	5.3272	0.90759	0.04695
46.3	0	1.54103	5.33813	0.90945	0.04705
46.4	0	1.54454	5.34778	0.9111	0.04716
46.5	0	1.54804	5.35907	0.91302	0.04727
46.6	0	1.55083	5.3705	0.91497	0.04735
46.7	0	1.55466	5.38319	0.91713	0.04747
46.8	0	1.55779	5.3929	0.91878	0.04756
46.9	0	1.56121	5.40274	0.92046	0.04767
47	0	1.5644	5.41705	0.9229	0.04776
47.1	0	1.56779	5.4259	0.92441	0.04787
47.2	0	1.57135	5.43968	0.92675	0.04798
47.3	0	1.5742	5.45004	0.92852	0.04806
47.4	0	1.57791	5.46308	0.93074	0.04818
47.5	0	1.58115	5.47205	0.93227	0.04828
47.6	0	1.58445	5.48518	0.93451	0.04838
47.7	0	1.58771	5.49764	0.93663	0.04848
47.8	0	1.59106	5.50575	0.93801	0.04858
47.9	0	1.59461	5.51713	0.93995	0.04869
48	0	1.59755	5.52627	0.94151	0.04878
48.1	0	1.60128	5.53577	0.94313	0.04889
48.2	0	1.60449	5.5491	0.9454	0.04899
48.3	0	1.60772	5.55687	0.94672	0.04909
48.4	0	1.61107	5.56953	0.94888	0.04919
48.5	0	1.61443	5.57898	0.95049	0.04929
48.6	0	1.618	5.5951	0.95323	0.0494
48.7	0	1.62105	5.60562	0.95503	0.04949
48.8	0	1.62459	5.61679	0.95693	0.0496
48.9	0	1.62791	5.63389	0.95984	0.0497
49	0	1.63096	5.63922	0.96075	0.0498
49.1	0	1.63444	5.65541	0.96351	0.0499
49.2	0	1.63773	5.66233	0.96469	0.05
49.3	0	1.64121	5.67127	0.96621	0.05011
49.4	0	1.64442	5.68078	0.96783	0.05021
49.5	0	1.64785	5.69204	0.96975	0.05031
49.6	0	1.65125	5.70187	0.97142	0.05042
49.7	0	1.6542	5.71191	0.97314	0.05051
49.8	0	1.65781	5.72498	0.97536	0.05062
49.9	0	1.6611	5.7355	0.97715	0.05072
50	0	1.66444	5.74687	0.97909	0.05082
50.1	0	1.66775	5.76108	0.98151	0.05092
50.2	0	1.6712	5.7706	0.98313	0.05103
50.3	0	1.67471	5.78704	0.98593	0.05113
50.4	0	1.67758	5.79925	0.98801	0.05122
50.5	0	1.6813	5.80809	0.98952	0.05133
50.6	0	1.68449	5.82072	0.99167	0.05143
50.7	0	1.68773	5.82718	0.99277	0.05153
50.8	0	1.69114	5.83985	0.99493	0.05163
50.9	0	1.69439	5.845	0.99581	0.05173
51	0	1.698	5.85983	0.99834	0.05184
51.1	0	1.70086	5.86479	0.99918	0.05193
51.2	0	1.70467	5.88002	1.00177	0.05205
51.3	0	1.70788	5.88943	1.00338	0.05215
51.4	0	1.71094	5.8971	1.00469	0.05224
51.5	0	1.71444	5.91461	1.00767	0.05235
51.6	0	1.71767	5.92816	1.00998	0.05244
51.7	0	1.72128	5.93873	1.01178	0.05255
51.8	0	1.72425	5.95221	1.01407	0.05264
51.9	0	1.72799	5.96387	1.01606	0.05276
52	0	1.7313	5.97415	1.01781	0.05286
52.1	0	1.7343	5.98195	1.01914	0.05295
52.2	0	1.73787	5.99733	1.02176	0.05306
52.3	0	1.74108	6.00425	1.02294	0.05316
52.4	0	1.74461	6.01043	1.02399	0.05327
52.5	0	1.74766	6.02241	1.02603	0.05336
52.6	0	1.75125	6.02989	1.02731	0.05347
52.7	0	1.75463	6.04715	1.03025	0.05357
52.8	0	1.75757	6.05354	1.03134	0.05366
52.9	0	1.7612	6.06811	1.03382	0.05377
53	0	1.76443	6.08313	1.03638	0.05387
53.1	0	1.76782	6.08626	1.03691	0.05398
53.2	0	1.77103	6.10667	1.04039	0.05407
53.3	0	1.77444	6.117	1.04215	0.05418
53.4	0	1.77796	6.13094	1.04452	0.05428
53.5	0	1.7809	6.13684	1.04553	0.05437
53.6	0	1.78454	6.14938	1.04767	0.05449
53.7	0	1.78785	6.15962	1.04941	0.05459
53.8	0	1.79105	6.16226	1.04986	0.05468
53.9	0	1.79448	6.17375	1.05182	0.05479
54	0	1.79776	6.18474	1.05369	0.05489
54.1	0	1.80137	6.19784	1.05592	0.055
54.2	0	1.80435	6.20807	1.05766	0.05509
54.3	0	1.80791	6.22212	1.06006	0.0552
54.4	0	1.81129	6.23532	1.06231	0.0553
54.5	0	1.81427	6.245	1.06396	0.05539
54.6	0	1.81779	6.26037	1.06658	0.0555
54.7	0	1.82101	6.27033	1.06827	0.0556
54.8	0	1.82467	6.28448	1.07068	0.05571
54.9	0	1.82765	6.29348	1.07222	0.0558
55	0	1.83123	6.30374	1.07396	0.05591
55.1	0	1.83461	6.31129	1.07525	0.05601
55.2	0	1.83752	6.32126	1.07695	0.0561
55.3	0	1.84119	6.33335	1.07901	0.05622
55.4	0	1.84433	6.3397	1.08009	0.05631
55.5	0	1.84796	6.35368	1.08247	0.05642
55.6	0	1.85103	6.35969	1.0835	0.05652
55.7	0	1.85455	6.37847	1.0867	0.05662
55.8	0	1.85803	6.38706	1.08816	0.05673
55.9	0	1.86093	6.39915	1.09022	0.05682
56	0	1.8646	6.41305	1.09259	0.05693
56.1	0	1.86774	6.42584	1.09477	0.05703
56.2	0	1.87121	6.43757	1.09676	0.05713
56.3	0	1.87437	6.44726	1.09842	0.05723
56.4	0	1.8778	6.461	1.10076	0.05733
56.5	0	1.88124	6.46802	1.10195	0.05744
56.6	0	1.88426	6.47752	1.10357	0.05753
56.7	0	1.88793	6.48669	1.10513	0.05764
56.8	0	1.89113	6.49601	1.10672	0.05774
56.9	0	1.89443	6.50634	1.10848	0.05784
57	0	1.89772	6.51298	1.10961	0.05794
57.1	0	1.90107	6.52655	1.11192	0.05804
57.2	0	1.90458	6.53841	1.11394	0.05815
57.3	0	1.9076	6.55414	1.11662	0.05824
57.4	0	1.91133	6.56528	1.11852	0.05836
57.5	0	1.91457	6.58129	1.12125	0.05846
57.6	0	1.91767	6.59015	1.12276	0.05855
57.7	0	1.92116	6.60501	1.12529	0.05866
57.8	0	1.92443	6.61116	1.12634	0.05876
57.9	0	1.92793	6.62519	1.12873	0.05886
58	0	1.93105	6.63337	1.13012	0.05896
58.1	0	1.93456	6.63882	1.13105	0.05907
58.2	0	1.93796	6.6494	1.13285	0.05917
58.3	0	1.94086	6.65613	1.134	0.05926
58.4	0	1.94448	6.66413	1.13536	0.05937
58.5	0	1.94774	6.68076	1.1382	0.05947
58.6	0	1.9512	6.6901	1.13979	0.05957
58.7	0	1.95437	6.70516	1.14235	0.05967
58.8	0	1.95783	6.71371	1.14381	0.05978
58.9	0	1.9613	6.73184	1.1469	0.05988
59	0	1.96416	6.74094	1.14845	0.05997
59.1	0	1.96792	6.75459	1.15078	0.06008
59.2	0	1.97108	6.7652	1.15258	0.06018
59.3	0	1.97453	6.77393	1.15407	0.06029
59.4	0	1.97779	6.7829	1.1556	0.06039
59.5	0	1.98116	6.79137	1.15704	0.06049
59.6	0	1.98478	6.80243	1.15893	0.0606
59.7	0	1.98748	6.80688	1.15968	0.06068
59.8	0	1.99138	6.82367	1.16254	0.0608
59.9	0	1.99445	6.8331	1.16415	0.06089
60	0	1.99774	6.84421	1.16604	0.061
60.1	0	2.00107	6.85338	1.16761	0.0611
60.2	0	2.00439	6.86935	1.17033	0.0612
60.3	0	2.00804	6.87944	1.17205	0.06131
60.4	0	2.01089	6.89263	1.17429	0.0614
60.5	0	2.01463	6.90383	1.1762	0.06151
60.6	0	2.01783	6.91697	1.17844	0.06161
60.7	0	2.02097	6.9228	1.17943	0.0617
60.8	0	2.02438	6.93826	1.18207	0.06181
60.9	0	2.0277	6.94721	1.18359	0.06191
61	0	2.03135	6.95681	1.18523	0.06202
61.1	0	2.03432	6.9664	1.18686	0.06211
61.2	0	2.038	6.97634	1.18855	0.06222
61.3	0	2.0413	6.98667	1.19031	0.06233
61.4	0	2.04433	6.99232	1.19128	0.06242
61.5	0	2.04777	7.00769	1.1939	0.06252
61.6	0	2.0511	7.01842	1.19572	0.06262
61.7	0	2.05455	7.03242	1.19811	0.06273
61.8	0	2.05771	7.04228	1.19979	0.06283
61.9	0	2.06113	7.05625	1.20217	0.06293
62	0	2.06467	7.0705	1.2046	0.06304
62.1	0	2.06758	7.07684	1.20568	0.06313
62.2	0	2.07122	7.09198	1.20826	0.06324
62.3	0	2.07447	7.09991	1.20961	0.06334
62.4	0	2.07775	7.10843	1.21106	0.06344
62.5	0	2.08108	7.11597	1.21234	0.06354
62.6	0	2.08441	7.12175	1.21333	0.06364
62.7	0	2.08799	7.13197	1.21507	0.06375
62.8	0	2.09094	7.14564	1.2174	0.06384
62.9	0	2.09456	7.15726	1.21938	0.06395
63	0	2.09792	7.17145	1.2218	0.06405
63.1	0	2.10109	7.17966	1.22319	0.06415
63.2	0	2.10447	7.19192	1.22528	0.06425
63.3	0	2.10773	7.20587	1.22766	0.06435
63.4	0	2.11137	7.21631	1.22944	0.06446
63.5	0	2.11426	7.23166	1.23205	0.06455
63.6	0	2.11794	7.23948	1.23339	0.06467
63.7	0	2.12118	7.25173	1.23547	0.06476
63.8	0	2.12433	7.25802	1.23654	0.06486
63.9	0	2.12784	7.27059	1.23869	0.06497
64	0	2.131	7.27724	1.23982	0.06506
64.1	0	2.13463	7.28752	1.24157	0.06517
64.2	0	2.13764	7.29859	1.24346	0.06527
64.3	0	2.14122	7.30978	1.24536	0.06538
64.4	0	2.14457	7.32358	1.24771	0.06548
64.5	0	2.14753	7.32966	1.24875	0.06557
64.6	0	2.1512	7.34671	1.25165	0.06568
64.7	0	2.15439	7.35125	1.25243	0.06578
64.8	0	2.15793	7.36834	1.25534	0.06589
64.9	0	2.16109	7.37521	1.25651	0.06598
65	0	2.1646	7.38916	1.25889	0.06609
65.1	0	2.16793	7.4024	1.26114	0.06619
65.2	0	2.17093	7.40909	1.26228	0.06628
65.3	0	2.17451	7.42176	1.26444	0.06639
65.4	0	2.17776	7.4294	1.26574	0.06649
65.5	0	2.18114	7.43863	1.26731	0.06659
65.6	0	2.18436	7.45044	1.26933	0.06669
65.7	0	2.18784	7.457	1.27044	0.0668
65.8	0	2.1913	7.47069	1.27278	0.0669
65.9	0	2.19418	7.47934	1.27425	0.06699
66	0	2.19792	7.49317	1.27661	0.06711
66.1	0	2.20115	7.50725	1.27901	0.06721
66.2	0	2.20434	7.51462	1.28026	0.0673
66.3	0	2.20775	7.53013	1.2829	0.06741
66.4	0	2.21105	7.53718	1.28411	0.06751
66.5	0	2.21467	7.55058	1.28639	0.06762
66.6	0	2.21768	7.56108	1.28818	0.06771
66.7	0	2.22131	7.57085	1.28984	0.06782
66.8	0	2.22465	7.5817	1.29169	0.06792
66.9	0	2.22758	7.5871	1.29261	0.06801
67	0	2.23116	7.60062	1.29491	0.06812
67.1	0	2.23432	7.60756	1.29609	0.06822
67.2	0	2.23795	7.62359	1.29883	0.06833
67.3	0	2.24101	7.62888	1.29973	0.06842
67.4	0	2.24458	7.64305	1.30214	0.06853
67.5	0	2.24798	7.6552	1.30421	0.06864
67.6	0	2.25089	7.66519	1.30591	0.06872
67.7	0	2.25452	7.67776	1.30806	0.06884
67.8	0	2.25766	7.68915	1.31	0.06893
67.9	0	2.26121	7.70071	1.31197	0.06904
68	0	2.26434	7.70843	1.31328	0.06913
68.1	0	2.26784	7.7178	1.31488	0.06924
68.2	0	2.27139	7.72978	1.31692	0.06935
68.3	0	2.27416	7.7391	1.3185	0.06944
68.4	0	2.27803	7.75133	1.32059	0.06955
68.5	0	2.28115	7.76031	1.32212	0.06965
68.6	0	2.28452	7.77169	1.32406	0.06975
68.7	0	2.28773	7.78105	1.32565	0.06985
68.8	0	2.2911	7.79317	1.32772	0.06995
68.9	0	2.29468	7.80639	1.32997	0.07006
69	0	2.29756	7.81583	1.33158	0.07015
69.1	0	2.30124	7.82686	1.33346	0.07026
69.2	0	2.30452	7.83401	1.33468	0.07036
69.3	0	2.30775	7.8462	1.33675	0.07046
69.4	0	2.31104	7.85646	1.3385	0.07056
69.5	0	2.3144	7.87117	1.34101	0.07066
69.6	0	2.31794	7.87711	1.34202	0.07077
69.7	0	2.32091	7.89102	1.34439	0.07086
69.8	0	2.32464	7.89888	1.34573	0.07098
69.9	0	2.32784	7.9145	1.34839	0.07107
70	0	2.33103	7.91985	1.3493	0.07117
70.1	0	2.33442	7.93127	1.35124	0.07127
70.2	0	2.33776	7.94489	1.35357	0.07138
70.3	0	2.34136	7.95123	1.35465	0.07149
70.4	0	2.34439	7.96083	1.35628	0.07158
70.5	0	2.34789	7.97233	1.35824	0.07169
70.6	0	2.35126	7.98859	1.36101	0.07179
70.7	0	2.35426	7.99653	1.36236	0.07188
70.8	0	2.35782	8.00798	1.36431	0.07199
70.9	0	2.3611	8.02054	1.36645	0.07209
71	0	2.36452	8.02755	1.36765	0.07219
71.1	0	2.36777	8.04131	1.36999	0.07229
71.2	0	2.37114	8.05212	1.37183	0.0724
71.3	0	2.37458	8.0607	1.3733	0.0725
71.4	0	2.37757	8.07021	1.37492	0.07259
71.5	0	2.38116	8.08436	1.37733	0.0727
71.6	0	2.38446	8.09146	1.37854	0.0728
71.7	0	2.38777	8.10148	1.38024	0.0729
71.8	0	2.39108	8.10787	1.38133	0.073
71.9	0	2.39446	8.1221	1.38376	0.07311
72	0	2.39802	8.13649	1.38621	0.07322
72.1	0	2.40091	8.14194	1.38714	0.0733
72.2	0	2.40472	8.15422	1.38923	0.07342
72.3	0	2.40785	8.16856	1.39167	0.07352
72.4	0	2.41106	8.17765	1.39322	0.07361
72.5	0	2.41446	8.18907	1.39517	0.07372
72.6	0	2.41768	8.19505	1.39618	0.07382
72.7	0	2.42136	8.20957	1.39866	0.07393
72.8	0	2.42422	8.21977	1.4004	0.07402
72.9	0	2.42799	8.23024	1.40218	0.07413
73	0	2.43125	8.24419	1.40456	0.07423
73.1	0	2.43424	8.24991	1.40553	0.07432
73.2	0	2.43778	8.26398	1.40793	0.07443
73.3	0	2.441	8.27078	1.40909	0.07453
73.4	0	2.44457	8.28186	1.41097	0.07464
73.5	0	2.44762	8.29255	1.4128	0.07473
73.6	0	2.45129	8.30557	1.41501	0.07484
73.7	0	2.4546	8.31398	1.41645	0.07494
73.8	0	2.45762	8.32308	1.418	0.07504
73.9	0	2.4612	8.33744	1.42044	0.07515
74	0	2.46442	8.34788	1.42222	0.07524
74.1	0	2.46792	8.35619	1.42364	0.07535
74.2	0	2.47101	8.36822	1.42569	0.07545
74.3	0	2.47456	8.38324	1.42825	0.07555
74.4	0	2.47797	8.39039	1.42947	0.07566
74.5	0	2.48088	8.40443	1.43186	0.07575
74.6	0	2.48453	8.41414	1.43351	0.07586
74.7	0	2.48777	8.42332	1.43508	0.07596
74.8	0	2.49114	8.43338	1.43679	0.07606
74.9	0	2.49438	8.43877	1.43771	0.07616
75	0	2.49774	8.4455	1.43886	0.07626
75.1	0	2.50128	8.45794	1.44097	0.07637
75.2	0	2.50423	8.47027	1.44308	0.07646
75.3	0	2.50788	8.48407	1.44543	0.07657
75.4	0	2.51122	8.49306	1.44696	0.07667
75.5	0	2.51435	8.50677	1.44929	0.07677
75.6	0	2.51783	8.51359	1.45045	0.07687
75.7	0	2.5211	8.52695	1.45273	0.07697
75.8	0	2.52469	8.54063	1.45506	0.07708
75.9	0	2.52769	8.55108	1.45684	0.07718
76	0	2.53125	8.55956	1.45829	0.07728
76.1	0	2.53463	8.57051	1.46015	0.07739
76.2	0	2.53759	8.57983	1.46174	0.07748
76.3	0	2.54116	8.58902	1.46331	0.07759
76.4	0	2.54432	8.59915	1.46503	0.07768
76.5	0	2.54797	8.60565	1.46614	0.07779
76.6	0	2.55098	8.6193	1.46847	0.07789
76.7	0	2.55456	8.62944	1.47019	0.078
76.8	0	2.55796	8.64302	1.47251	0.0781
76.9	0	2.56083	8.65073	1.47382	0.07819
77	0	2.56455	8.66175	1.4757	0.0783
77.1	0	2.56768	8.6765	1.47821	0.0784
77.2	0	2.57127	8.68339	1.47938	0.07851
77.3	0	2.57438	8.69832	1.48193	0.0786
77.4	0	2.57786	8.70628	1.48328	0.07871
77.5	0	2.58138	8.72116	1.48582	0.07881
77.6	0	2.58428	8.72827	1.48703	0.0789
77.7	0	2.58795	8.73851	1.48878	0.07902
77.8	0	2.59107	8.75035	1.49079	0.07911
77.9	0	2.59453	8.75496	1.49158	0.07922
78	0	2.59771	8.7641	1.49313	0.07931
78.1	0	2.60112	8.77607	1.49517	0.07942
78.2	0	2.60459	8.78737	1.4971	0.07952
78.3	0	2.60762	8.79881	1.49905	0.07962
78.4	0	2.61127	8.808	1.50061	0.07973
78.5	0	2.61447	8.82269	1.50312	0.07983
78.6	0	2.61771	8.83222	1.50474	0.07992
78.7	0	2.62104	8.84787	1.50741	0.08003
78.8	0	2.6244	8.85411	1.50847	0.08013
78.9	0	2.62794	8.86911	1.51103	0.08024
79	0	2.63096	8.87825	1.51258	0.08033
79.1	0	2.63462	8.88682	1.51404	0.08044
79.2	0	2.6379	8.89882	1.51609	0.08054
79.3	0	2.64099	8.90251	1.51671	0.08063
79.4	0	2.64454	8.9163	1.51906	0.08074
79.5	0	2.64776	8.92466	1.52049	0.08084
79.6	0	2.65125	8.93116	1.5216	0.08095
79.7	0	2.65441	8.94715	1.52432	0.08104
79.8	0	2.65787	8.95683	1.52597	0.08115
79.9	0	2.66131	8.97267	1.52867	0.08126
80	0	2.66417	8.97939	1.52981	0.08134
80.1	0	2.66784	8.99834	1.53304	0.08145
80.2	0	2.6711	9.00273	1.53379	0.08155
80.3	0	2.67451	9.01676	1.53618	0.08166
80.4	0	2.6777	9.02594	1.53774	0.08176
80.5	0	2.68113	9.03347	1.53903	0.08186
80.6	0	2.68464	9.04574	1.54112	0.08197
80.7	0	2.68749	9.05192	1.54217	0.08205
80.8	0	2.69129	9.06288	1.54404	0.08217
80.9	0	2.69446	9.07145	1.5455	0.08227
81	0	2.69782	9.08085	1.5471	0.08237
81.1	0	2.70113	9.0878	1.54828	0.08247
81.2	0	2.70447	9.10591	1.55137	0.08257
81.3	0	2.70808	9.11652	1.55318	0.08268
81.4	0	2.71084	9.12808	1.55514	0.08277
81.5	0	2.71472	9.14248	1.5576	0.08289
81.6	0	2.7178	9.15048	1.55896	0.08298
81.7	0	2.72104	9.16369	1.56121	0.08308
81.8	0	2.72441	9.17325	1.56284	0.08318
81.9	0	2.72771	9.18282	1.56447	0.08328
82	0	2.73135	9.19112	1.56589	0.08339
82.1	0	2.73424	9.20175	1.5677	0.08348
82.2	0	2.73798	9.20529	1.5683	0.0836
82.3	0	2.74119	9.2183	1.57052	0.08369
82.4	0	2.74429	9.22512	1.57168	0.08379
82.5	0	2.74772	9.23944	1.57412	0.08389
82.6	0	2.75102	9.25164	1.5762	0.08399
82.7	0	2.75465	9.26013	1.57764	0.08411
82.8	0	2.75769	9.2751	1.58019	0.0842
82.9	0	2.76132	9.28417	1.58174	0.08431
83	0	2.76467	9.30226	1.58482	0.08441
83.1	0	2.76765	9.30853	1.58589	0.0845
83.2	0	2.77111	9.31804	1.58751	0.08461
83.3	0	2.77444	9.33425	1.59027	0.08471
83.4	0	2.77784	9.34109	1.59143	0.08481
83.5	0	2.78107	9.35104	1.59313	0.08491
83.6	0	2.78445	9.35859	1.59442	0.08502
83.7	0	2.78799	9.36768	1.59597	0.08512
83.8	0	2.79091	9.37729	1.5976	0.08521
83.9	0	2.79456	9.38498	1.59891	0.08532
84	0	2.79782	9.39736	1.60102	0.08542
84.1	0	2.80105	9.40279	1.60195	0.08552
84.2	0	2.80441	9.42354	1.60548	0.08562
84.3	0	2.80772	9.42927	1.60646	0.08573
84.4	0	2.81132	9.44546	1.60922	0.08584
84.5	0	2.81426	9.45713	1.6112	0.08593
84.6	0	2.81792	9.46685	1.61286	0.08604
84.7	0	2.82128	9.47879	1.61489	0.08614
84.8	0	2.8244	9.48638	1.61619	0.08623
84.9	0	2.82781	9.4982	1.6182	0.08634
85	0	2.83101	9.50542	1.61943	0.08644
85.1	0	2.8347	9.51639	1.6213	0.08655
85.2	0	2.83762	9.5228	1.62239	0.08664
85.3	0	2.84124	9.53092	1.62378	0.08675
85.4	0	2.84455	9.54762	1.62662	0.08685
85.5	0	2.84763	9.55153	1.62729	0.08694
85.6	0	2.85115	9.56764	1.63003	0.08705
85.7	0	2.85435	9.57597	1.63145	0.08715
85.8	0	2.85795	9.58775	1.63346	0.08726
85.9	0	2.86097	9.5969	1.63502	0.08735
86	0	2.86455	9.61349	1.63784	0.08746
86.1	0	2.8679	9.62322	1.6395	0.08756
86.2	0	2.87086	9.63341	1.64124	0.08765
86.3	0	2.87453	9.6456	1.64331	0.08777
86.4	0	2.87772	9.65286	1.64455	0.08786
86.5	0	2.88126	9.66608	1.6468	0.08797
86.6	0	2.88444	9.67108	1.64766	0.08807
86.7	0	2.88791	9.68346	1.64976	0.08817
86.8	0	2.89127	9.69051	1.65097	0.08828
86.9	0	2.89423	9.69938	1.65248	0.08837
87	0	2.89787	9.71096	1.65445	0.08848
87.1	0	2.90113	9.72132	1.65621	0.08858
87.2	0	2.90443	9.73232	1.65809	0.08868
87.3	0	2.9077	9.74267	1.65985	0.08878
87.4	0	2.91114	9.75763	1.6624	0.08888
87.5	0	2.91463	9.76973	1.66446	0.08899
87.6	0	2.91752	9.7791	1.66606	0.08908
87.7	0	2.92124	9.79161	1.66819	0.08919
87.8	0	2.9245	9.79937	1.66951	0.08929
87.9	0	2.92765	9.80605	1.67065	0.08939
88	0	2.93109	9.81706	1.67253	0.08949
88.1	0	2.93439	9.82838	1.67445	0.08959
88.2	0	2.938	9.83765	1.67603	0.0897
88.3	0	2.94104	9.84389	1.6771	0.0898
88.4	0	2.94465	9.85607	1.67917	0.08991
88.5	0	2.94799	9.86486	1.68067	0.09001
88.6	0	2.9509	9.87813	1.68293	0.0901
88.7	0	2.95452	9.89139	1.68519	0.09021
88.8	0	2.95766	9.90333	1.68722	0.0903
88.9	0	2.96129	9.91489	1.68919	0.09041
89	0	2.96438	9.92491	1.6909	0.09051
89.1	0	2.9679	9.93869	1.69325	0.09062
89.2	0	2.97133	9.94743	1.69474	0.09072
89.3	0	2.97418	9.95057	1.69527	0.09081
89.4	0	2.97786	9.96264	1.69733	0.09092
89.5	0	2.981	9.9711	1.69877	0.09102
89.6	0	2.98452	9.98155	1.70055	0.09112
89.7	0	2.98772	9.99244	1.70241	0.09122
89.8	0	2.99115	9.99977	1.70365	0.09133
89.9	0	2.99472	10.0139	1.70607	0.09144
90	0	2.9975	10.0217	1.70739	0.09152
90.1	0	3.00134	10.0373	1.71005	0.09164
90.2	0	3.0045	10.0471	1.71171	0.09173
90.3	0	3.00785	10.0598	1.71389	0.09184
90.4	0	3.01107	10.0696	1.71555	0.09193
90.5	0	3.01444	10.0771	1.71682	0.09204
90.6	0	3.018	10.0898	1.719	0.09215
90.7	0	3.02089	10.1022	1.7211	0.09223
90.8	0	3.02459	10.1102	1.72248	0.09235
90.9	0	3.02785	10.1211	1.72433	0.09245
91	0	3.03106	10.1271	1.72534	0.09254
91.1	0	3.03439	10.1383	1.72726	0.09265
91.2	0	3.03768	10.1486	1.729	0.09275
91.3	0	3.04128	10.159	1.73078	0.09286
91.4	0	3.04426	10.1699	1.73263	0.09295
91.5	0	3.04793	10.1814	1.7346	0.09306
91.6	0	3.05122	10.191	1.73623	0.09316
91.7	0	3.05433	10.2001	1.73778	0.09326
91.8	0	3.05777	10.2149	1.7403	0.09336
91.9	0	3.06111	10.2223	1.74156	0.09346
92	0	3.06463	10.2347	1.74368	0.09357
92.1	0	3.06773	10.2459	1.7456	0.09366
92.2	0	3.07122	10.2564	1.74737	0.09377
92.3	0	3.07465	10.2689	1.7495	0.09388
92.4	0	3.07758	10.269	1.74952	0.09397
92.5	0	3.08113	10.2859	1.75241	0.09407
92.6	0	3.08443	10.2929	1.75359	0.09417
92.7	0	3.08784	10.306	1.75583	0.09428
92.8	0	3.0911	10.3129	1.757	0.09438
92.9	0	3.09447	10.3243	1.75895	0.09448
93	0	3.09794	10.3384	1.76135	0.09459
93.1	0	3.10085	10.3447	1.76242	0.09468
93.2	0	3.10453	10.3609	1.76518	0.09479
93.3	0	3.10778	10.3681	1.7664	0.09489
93.4	0	3.11107	10.3824	1.76884	0.09499
93.5	0	3.11445	10.3927	1.7706	0.09509
93.6	0	3.11775	10.4025	1.77226	0.09519
93.7	0	3.12139	10.4122	1.77392	0.0953
93.8	0	3.12429	10.4228	1.77573	0.09539
93.9	0	3.128	10.4289	1.77676	0.0955
94	0	3.13121	10.4386	1.77842	0.0956
94.1	0	3.13435	10.45	1.78036	0.0957
94.2	0	3.13779	10.4597	1.78201	0.0958
94.3	0	3.14106	10.4725	1.78419	0.0959
94.4	0	3.14465	10.4812	1.78567	0.09601
94.5	0	3.14758	10.4923	1.78757	0.0961
94.6	0	3.15134	10.5052	1.78976	0.09622
94.7	0	3.15457	10.5159	1.79158	0.09632
94.8	0	3.15754	10.5249	1.79311	0.09641
94.9	0	3.16113	10.5355	1.79493	0.09652
95	0	3.16433	10.5477	1.797	0.09661
95.1	0	3.16791	10.5545	1.79817	0.09672
95.2	0	3.17096	10.5638	1.79974	0.09682
95.3	0	3.17461	10.5741	1.8015	0.09693
95.4	0	3.17798	10.5893	1.80409	0.09703
95.5	0	3.18093	10.5946	1.80499	0.09712
95.6	0	3.18457	10.608	1.80727	0.09723
95.7	0	3.18778	10.6173	1.80886	0.09733
95.8	0	3.19122	10.6232	1.80986	0.09743
95.9	0	3.19438	10.6364	1.81211	0.09753
96	0	3.19785	10.6438	1.81338	0.09764
96.1	0	3.20131	10.6578	1.81577	0.09774
96.2	0	3.20423	10.666	1.81715	0.09783
96.3	0	3.20786	10.68	1.81954	0.09794
96.4	0	3.21113	10.6924	1.82166	0.09804
96.5	0	3.21443	10.7003	1.823	0.09814
96.6	0	3.21772	10.7117	1.82495	0.09824
96.7	0	3.22105	10.7207	1.82648	0.09835
96.8	0	3.22462	10.7325	1.8285	0.09845
96.9	0	3.22759	10.737	1.82926	0.09855
97	0	3.23124	10.7535	1.83207	0.09866
97.1	0	3.23458	10.7642	1.83388	0.09876
97.2	0	3.23766	10.7708	1.83501	0.09885
97.3	0	3.24118	10.7832	1.83712	0.09896
97.4	0	3.24441	10.7915	1.83854	0.09906
97.5	0	3.24802	10.7998	1.83996	0.09917
97.6	0	3.25102	10.8136	1.8423	0.09926
97.7	0	3.25458	10.8222	1.84376	0.09937
97.8	0	3.25798	10.8347	1.84591	0.09947
97.9	0	3.2609	10.8405	1.84689	0.09956
98	0	3.26448	10.8566	1.84962	0.09967
98.1	0	3.26767	10.8655	1.85115	0.09977
98.2	0	3.27128	10.8774	1.85318	0.09988
98.3	0	3.27431	10.8865	1.85473	0.09997
98.4	0	3.2779	10.8961	1.85637	0.10008
98.5	0	3.28132	10.9056	1.85797	0.10019
98.6	0	3.28416	10.9168	1.85989	0.10027
98.7	0	3.28787	10.9277	1.86174	0.10039
98.8	0	3.29102	10.9375	1.86342	0.10048
98.9	0	3.29457	10.9456	1.86479	0.10059
99	0	3.29772	10.9566	1.86667	0.10069
99.1	0	3.30119	10.9692	1.86881	0.10079
99.2	0	3.30469	10.979	1.87049	0.1009
99.3	0	3.3076	10.9899	1.87234	0.10099
99.4	0	3.31129	10.9997	1.87401	0.1011
99.5	0	3.31444	11.008	1.87543	0.1012
99.6	0	3.31783	11.0186	1.87723	0.1013
99.7	0	3.32104	11.0319	1.8795	0.1014
99.8	0	3.32444	11.0386	1.88063	0.1015
99.9	0	3.32794	11.0551	1.88344	0.10161
100	0	3.33095	11.0626	1.88473	0.1017
100.1	0	3.3346	11.0742	1.8867	0.10181
100.2	0	3.33783	11.086	1.88871	0.10191
100.3	0	3.34103	11.0875	1.88896	0.10201
100.4	0	3.34438	11.1022	1.89147	0.10211
100.5	0	3.34772	11.1099	1.89278	0.10221
100.6	0	3.35125	11.1202	1.89455	0.10232
100.7	0	3.35431	11.1316	1.89649	0.10241
100.8	0	3.35795	11.1419	1.89824	0.10253
100.9	0	3.36127	11.1547	1.90042	0.10263
101	0	3.3643	11.1646	1.9021	0.10272
101.1	0	3.3679	11.1752	1.90392	0.10283
101.2	0	3.3711	11.185	1.90558	0.10293
101.3	0	3.37455	11.1995	1.90804	0.10303
101.4	0	3.37775	11.2088	1.90964	0.10313
101.5	0	3.38119	11.2185	1.91129	0.10323
101.6	0	3.38465	11.2271	1.91275	0.10334
101.7	0	3.3875	11.2343	1.91398	0.10343
101.8	0	3.39121	11.2478	1.91629	0.10354
101.9	0	3.39444	11.254	1.91734	0.10364
102	0	3.39782	11.2647	1.91915	0.10374
102.1	0	3.40104	11.2736	1.92067	0.10384
102.2	0	3.40444	11.2825	1.92219	0.10394
102.3	0	3.40799	11.2966	1.92459	0.10405
102.4	0	3.41085	11.3056	1.92614	0.10414
102.5	0	3.41465	11.3179	1.92822	0.10426
102.6	0	3.4178	11.3287	1.93006	0.10435
102.7	0	3.42111	11.3408	1.93213	0.10445
102.8	0	3.42446	11.3487	1.93347	0.10456
102.9	0	3.42778	11.3615	1.93566	0.10466
103	0	3.43143	11.3718	1.9374	0.10477
103.1	0	3.4342	11.3803	1.93885	0.10485
103.2	0	3.43805	11.3891	1.94036	0.10497
103.3	0	3.44114	11.4004	1.94228	0.10507
103.4	0	3.44434	11.4086	1.94367	0.10516
103.5	0	3.44776	11.413	1.94443	0.10527
103.6	0	3.45103	11.428	1.94698	0.10537
103.7	0	3.45468	11.4385	1.94877	0.10548
103.8	0	3.4576	11.4493	1.95061	0.10557
103.9	0	3.46129	11.4585	1.95217	0.10568
104	0	3.46453	11.4681	1.95381	0.10578
104.1	0	3.46759	11.4813	1.95606	0.10587
104.2	0	3.47107	11.4911	1.95773	0.10598
104.3	0	3.4744	11.5025	1.95967	0.10608
104.4	0	3.47795	11.5172	1.96217	0.10619
104.5	0	3.48104	11.5261	1.9637	0.10628
104.6	0	3.4846	11.5317	1.96466	0.10639
104.7	0	3.48798	11.5437	1.96669	0.1065
104.8	0	3.49097	11.548	1.96743	0.10659
104.9	0	3.49447	11.5606	1.96957	0.10669
105	0	3.49782	11.5699	1.97115	0.1068
105.1	0	3.50116	11.5772	1.9724	0.1069
105.2	0	3.50441	11.59	1.97458	0.107
105.3	0	3.50775	11.5968	1.97574	0.1071
105.4	0	3.51132	11.6097	1.97794	0.10721
105.5	0	3.51422	11.6238	1.98035	0.1073
105.6	0	3.51791	11.6403	1.98315	0.10741
105.7	0	3.52118	11.648	1.98447	0.10751
105.8	0	3.52437	11.6584	1.98623	0.10761
105.9	0	3.52777	11.6667	1.98765	0.10771
106	0	3.53103	11.6779	1.98955	0.10781
106.1	0	3.53465	11.6869	1.99109	0.10792
106.2	0	3.53762	11.695	1.99247	0.10801
106.3	0	3.54127	11.7036	1.99394	0.10812
106.4	0	3.54462	11.713	1.99554	0.10822
106.5	0	3.54771	11.7194	1.99662	0.10832
106.6	0	3.55115	11.7346	1.99921	0.10842
106.7	0	3.55434	11.7443	2.00087	0.10852
106.8	0	3.55801	11.756	2.00287	0.10863
106.9	0	3.56096	11.7674	2.00481	0.10872
107	0	3.56461	11.7796	2.00688	0.10883
107.1	0	3.56789	11.7921	2.00901	0.10894
107.2	0	3.57094	11.8015	2.01062	0.10903
107.3	0	3.57451	11.8133	2.01262	0.10914
107.4	0	3.57766	11.8208	2.01389	0.10923
107.5	0	3.58126	11.832	2.01581	0.10934
107.6	0	3.58433	11.8404	2.01723	0.10944
107.7	0	3.58786	11.8484	2.01861	0.10954
107.8	0	3.59126	11.8575	2.02016	0.10965
107.9	0	3.59421	11.8671	2.0218	0.10974
108	0	3.59788	11.8785	2.02373	0.10985
108.1	0	3.60108	11.8832	2.02454	0.10995
108.2	0	3.60457	11.895	2.02655	0.11005
108.3	0	3.60778	11.909	2.02893	0.11015
108.4	0	3.61121	11.9196	2.03073	0.11026
108.5	0	3.61461	11.934	2.03318	0.11036
108.6	0	3.61758	11.9437	2.03483	0.11045
108.7	0	3.62121	11.9584	2.03734	0.11056
108.8	0	3.62447	11.9669	2.0388	0.11066
108.9	0	3.62773	11.977	2.04052	0.11076
109	0	3.63106	11.9864	2.04212	0.11086
109.1	0	3.63446	11.9942	2.04344	0.11097
109.2	0	3.63797	12.0027	2.0449	0.11107
109.3	0	3.6409	12.0118	2.04644	0.11116
109.4	0	3.64459	12.0186	2.0476	0.11128
109.5	0	3.64786	12.0263	2.04892	0.11138
109.6	0	3.65097	12.0397	2.05119	0.11147
109.7	0	3.65443	12.0513	2.05317	0.11158
109.8	0	3.6577	12.0648	2.05546	0.11168
109.9	0	3.66132	12.0755	2.0573	0.11179
110	0	3.66437	12.0929	2.06026	0.11188
110.1	0	3.66797	12.0986	2.06123	0.11199
110.2	0	3.67136	12.1135	2.06377	0.11209
110.3	0	3.67421	12.118	2.06454	0.11218
110.4	0	3.6779	12.1275	2.06615	0.11229
110.5	0	3.681	12.1382	2.06798	0.11239
110.6	0	3.6846	12.1444	2.06903	0.1125
110.7	0	3.68772	12.1528	2.07047	0.11259
110.8	0	3.69119	12.1571	2.0712	0.1127
110.9	0	3.69467	12.1733	2.07395	0.11281
111	0	3.69752	12.1809	2.07525	0.11289
111.1	0	3.70121	12.1961	2.07784	0.11301
111.2	0	3.70436	12.2089	2.08002	0.1131
111.3	0	3.70784	12.2186	2.08167	0.11321
111.4	0	3.71102	12.2309	2.08376	0.11331
111.5	0	3.71447	12.2401	2.08534	0.11341
111.6	0	3.71807	12.2544	2.08777	0.11352
111.7	0	3.72083	12.2593	2.08861	0.1136
111.8	0	3.7247	12.2721	2.09078	0.11372
111.9	0	3.72784	12.2828	2.09262	0.11382
112	0	3.73114	12.2869	2.09331	0.11392
112.1	0	3.73441	12.2987	2.09532	0.11402
112.2	0	3.73774	12.3082	2.09694	0.11412
112.3	0	3.74134	12.3171	2.09846	0.11423
112.4	0	3.74425	12.3274	2.10021	0.11432
112.5	0	3.74791	12.337	2.10185	0.11443
112.6	0	3.75124	12.3501	2.10409	0.11453
112.7	0	3.75436	12.3591	2.10562	0.11463
112.8	0	3.75773	12.3721	2.10784	0.11473
112.9	0	3.76105	12.3831	2.1097	0.11483
113	0	3.76457	12.3953	2.11177	0.11494
113.1	0	3.76761	12.4063	2.11365	0.11503
113.2	0	3.77126	12.4169	2.11545	0.11514
113.3	0	3.77456	12.4238	2.11664	0.11525
113.4	0	3.77766	12.4308	2.11784	0.11534
113.5	0	3.78112	12.4427	2.11985	0.11545
113.6	0	3.78444	12.448	2.12076	0.11555
113.7	0	3.78795	12.4586	2.12256	0.11565
113.8	0	3.79108	12.4664	2.12389	0.11575
113.9	0	3.79454	12.4793	2.12609	0.11586
114	0	3.79798	12.4894	2.12782	0.11596
114.1	0	3.80089	12.4987	2.1294	0.11605
114.2	0	3.8045	12.5159	2.13233	0.11616
114.3	0	3.80777	12.5249	2.13386	0.11626
114.4	0	3.81115	12.5377	2.13604	0.11636
114.5	0	3.81447	12.5473	2.13767	0.11646
114.6	0	3.81777	12.562	2.14018	0.11656
114.7	0	3.82127	12.5687	2.14132	0.11667
114.8	0	3.82422	12.5742	2.14226	0.11676
114.9	0	3.82786	12.5842	2.14396	0.11687
115	0	3.83114	12.5901	2.14496	0.11697
115.1	0	3.83438	12.5972	2.14617	0.11707
115.2	0	3.83778	12.6075	2.14792	0.11718
115.3	0	3.84109	12.6211	2.15026	0.11728
115.4	0	3.84469	12.6285	2.15151	0.11739
115.5	0	3.84761	12.6428	2.15395	0.11748
115.6	0	3.85137	12.6541	2.15587	0.11759
115.7	0	3.85454	12.6702	2.15862	0.11769
115.8	0	3.85766	12.6774	2.15984	0.11778
115.9	0	3.86113	12.6885	2.16174	0.11789
116	0	3.86436	12.7003	2.16373	0.11799
116.1	0	3.86799	12.7107	2.16552	0.1181
116.2	0	3.87092	12.7195	2.16702	0.11819
116.3	0	3.87464	12.7271	2.1683	0.1183
116.4	0	3.87793	12.7366	2.16992	0.1184
116.5	0	3.88087	12.7428	2.17099	0.11849
116.6	0	3.88447	12.7553	2.1731	0.1186
116.7	0	3.88768	12.7635	2.17451	0.1187
116.8	0	3.89119	12.7739	2.17629	0.11881
116.9	0	3.89432	12.7866	2.17845	0.1189
117	0	3.89792	12.796	2.18005	0.11901
117.1	0	3.90131	12.8095	2.18235	0.11912
117.2	0	3.90429	12.8183	2.18384	0.11921
117.3	0	3.90791	12.8311	2.18603	0.11932
117.4	0	3.91114	12.8413	2.18776	0.11942
117.5	0	3.91451	12.8509	2.18941	0.11952
117.6	0	3.9177	12.8597	2.1909	0.11962
117.7	0	3.92117	12.8675	2.19222	0.11972
117.8	0	3.92465	12.8807	2.19447	0.11983
117.9	0	3.92757	12.8873	2.1956	0.11992
118	0	3.93127	12.8993	2.19765	0.12003
118.1	0	3.93449	12.9059	2.19878	0.12013
118.2	0	3.93773	12.9087	2.19924	0.12023
118.3	0	3.94105	12.9237	2.2018	0.12033
118.4	0	3.94436	12.9309	2.20303	0.12043
118.5	0	3.94799	12.9458	2.20557	0.12054
118.6	0	3.95093	12.9547	2.20708	0.12063
118.7	0	3.95456	12.9693	2.20956	0.12074
118.8	0	3.95793	12.9793	2.21127	0.12084
118.9	0	3.96094	12.99	2.21309	0.12094
119	0	3.96455	12.9993	2.21468	0.12105
119.1	0	3.96776	13.0117	2.21679	0.12114
119.2	0	3.97133	13.019	2.21804	0.12125
119.3	0	3.97438	13.0261	2.21925	0.12135
119.4	0	3.97788	13.0329	2.2204	0.12145
119.5	0	3.98132	13.0486	2.22309	0.12156
119.6	0	3.98424	13.0535	2.22391	0.12165
119.7	0	3.98781	13.0655	2.22596	0.12176
119.8	0	3.99103	13.0738	2.22738	0.12185
119.9	0	3.99462	13.0865	2.22954	0.12196
120	0	3.99766	13.0994	2.23173	0.12206
120.1	0	4.00119	13.1085	2.23329	0.12216
120.2	0	4.00464	13.1193	2.23513	0.12227
120.3	0	4.00748	13.1337	2.23759	0.12236
120.4	0	4.01127	13.1428	2.23912	0.12247
120.5	0	4.01436	13.1535	2.24095	0.12257
120.6	0	4.01788	13.1582	2.24176	0.12267
120.7	0	4.02107	13.1697	2.24372	0.12277
120.8	0	4.02447	13.1766	2.24489	0.12288
120.9	0	4.02805	13.1897	2.24713	0.12298
121	0	4.03094	13.1957	2.24814	0.12307
121.1	0	4.0346	13.2082	2.25027	0.12318
121.2	0	4.03781	13.2156	2.25154	0.12328
121.3	0	4.04113	13.2311	2.25418	0.12338
121.4	0	4.04438	13.2411	2.25587	0.12348
121.5	0	4.04775	13.2494	2.2573	0.12359
121.6	0	4.05124	13.2622	2.25947	0.12369
121.7	0	4.05432	13.2683	2.26051	0.12379
121.8	0	4.05792	13.2811	2.2627	0.1239
121.9	0	4.06115	13.2918	2.26452	0.124
122	0	4.06434	13.298	2.26557	0.12409
122.1	0	4.06771	13.3131	2.26814	0.1242
122.2	0	4.07103	13.3193	2.26921	0.1243
122.3	0	4.0746	13.331	2.2712	0.12441
122.4	0	4.07766	13.3389	2.27255	0.1245
122.5	0	4.08128	13.3505	2.27451	0.12461
122.6	0	4.08462	13.3607	2.27626	0.12471
122.7	0	4.08759	13.3715	2.2781	0.1248
122.8	0	4.09121	13.3772	2.27906	0.12491
122.9	0	4.09442	13.3876	2.28084	0.12501
123	0	4.09788	13.4008	2.28309	0.12512
123.1	0	4.10111	13.4111	2.28484	0.12522
123.2	0	4.10451	13.4216	2.28662	0.12532
123.3	0	4.10798	13.433	2.28858	0.12543
123.4	0	4.11081	13.4409	2.28992	0.12551
123.5	0	4.11454	13.4543	2.29221	0.12563
123.6	0	4.1178	13.4612	2.29337	0.12573
123.7	0	4.12113	13.4694	2.29478	0.12583
123.8	0	4.12439	13.4805	2.29667	0.12593
123.9	0	4.12777	13.4908	2.29842	0.12603
124	0	4.13132	13.5029	2.30047	0.12614
124.1	0	4.13416	13.5089	2.30151	0.12622
124.2	0	4.138	13.5199	2.30338	0.12634
124.3	0	4.14116	13.5303	2.30515	0.12644
124.4	0	4.14443	13.5393	2.30668	0.12654
124.5	0	4.14781	13.5527	2.30897	0.12664
124.6	0	4.15109	13.5608	2.31034	0.12674
124.7	0	4.15473	13.5702	2.31195	0.12685
124.8	0	4.15754	13.5796	2.31355	0.12694
124.9	0	4.1614	13.5954	2.31624	0.12706
125	0	4.16453	13.6021	2.31738	0.12715
125.1	0	4.16766	13.6109	2.31889	0.12725
125.2	0	4.17109	13.6176	2.32002	0.12735
125.3	0	4.17438	13.6341	2.32284	0.12745
125.4	0	4.17799	13.6394	2.32373	0.12756
125.5	0	4.18094	13.6518	2.32585	0.12765
125.6	0	4.1846	13.6631	2.32778	0.12776
125.7	0	4.18789	13.675	2.3298	0.12787
125.8	0	4.19092	13.6799	2.33063	0.12796
125.9	0	4.19442	13.6908	2.33249	0.12806
126	0	4.19769	13.7023	2.33446	0.12816
126.1	0	4.20126	13.711	2.33593	0.12827
126.2	0	4.20439	13.7197	2.33742	0.12837
126.3	0	4.20792	13.7327	2.33963	0.12848
126.4	0	4.21134	13.7401	2.3409	0.12858
126.5	0	4.2143	13.7506	2.34269	0.12867
126.6	0	4.21783	13.7641	2.34498	0.12878
126.7	0	4.22117	13.7751	2.34685	0.12888
126.8	0	4.22446	13.7838	2.34834	0.12898
126.9	0	4.22773	13.7955	2.35033	0.12908
127	0	4.23106	13.8025	2.35152	0.12918
127.1	0	4.23468	13.8136	2.35342	0.12929
127.2	0	4.23757	13.8194	2.35441	0.12938
127.3	0	4.24123	13.8332	2.35675	0.12949
127.4	0	4.24452	13.842	2.35826	0.12959
127.5	0	4.24767	13.8483	2.35932	0.12969
127.6	0	4.25112	13.8592	2.36118	0.1298
127.7	0	4.25435	13.8669	2.3625	0.12989
127.8	0	4.258	13.8825	2.36514	0.13001
127.9	0	4.26097	13.8928	2.3669	0.1301
128	0	4.26461	13.9038	2.36877	0.13021
128.1	0	4.26797	13.914	2.37053	0.13031
128.2	0	4.271	13.923	2.37206	0.1304
128.3	0	4.2745	13.9368	2.37441	0.13051
128.4	0	4.2777	13.9419	2.37527	0.13061
128.5	0	4.28135	13.9543	2.37739	0.13072
128.6	0	4.28431	13.9599	2.37835	0.13081
128.7	0	4.2879	13.9693	2.37994	0.13092
128.8	0	4.29122	13.9807	2.38189	0.13102
128.9	0	4.29427	13.9889	2.38328	0.13111
129	0	4.29784	14.0017	2.38546	0.13122
129.1	0	4.30103	14.0126	2.38732	0.13132
129.2	0	4.30457	14.0216	2.38885	0.13143
129.3	0	4.30768	14.0305	2.39037	0.13152
129.4	0	4.31119	14.0422	2.39236	0.13163
129.5	0	4.31457	14.0553	2.39459	0.13173
129.6	0	4.31752	14.063	2.3959	0.13182
129.7	0	4.32127	14.077	2.3983	0.13194
129.8	0	4.32442	14.0843	2.39953	0.13203
129.9	0	4.32786	14.0927	2.40096	0.13214
130	0	4.33111	14.1026	2.40265	0.13224
130.1	0	4.33452	14.1153	2.40481	0.13234
130.2	0	4.33796	14.1213	2.40584	0.13245
130.3	0	4.34095	14.1309	2.40747	0.13254
130.4	0	4.34456	14.1421	2.40937	0.13265
130.5	0	4.34785	14.148	2.41038	0.13275
130.6	0	4.35102	14.1565	2.41184	0.13285
130.7	0	4.3544	14.1669	2.41361	0.13295
130.8	0	4.35778	14.1816	2.41611	0.13305
130.9	0	4.36129	14.19	2.41754	0.13316
131	0	4.36423	14.2034	2.41983	0.13325
131.1	0	4.36792	14.2156	2.42189	0.13336
131.2	0	4.37123	14.2279	2.424	0.13346
131.3	0	4.37426	14.2349	2.4252	0.13356
131.4	0	4.37777	14.2451	2.42693	0.13366
131.5	0	4.38104	14.2529	2.42826	0.13376
131.6	0	4.38463	14.2618	2.42977	0.13387
131.7	0	4.38773	14.2687	2.43094	0.13397
131.8	0	4.3913	14.2775	2.43245	0.13408
131.9	0	4.3947	14.2901	2.43459	0.13418
132	0	4.39753	14.2907	2.43469	0.13427
132.1	0	4.40125	14.3105	2.43807	0.13438
132.2	0	4.40433	14.3184	2.43941	0.13447
132.3	0	4.40791	14.334	2.44208	0.13458
132.4	0	4.41105	14.3459	2.44411	0.13468
132.5	0	4.41452	14.3539	2.44546	0.13478
132.6	0	4.41802	14.368	2.44787	0.13489
132.7	0	4.42081	14.3718	2.44851	0.13498
132.8	0	4.42457	14.3853	2.45082	0.13509
132.9	0	4.42772	14.3944	2.45236	0.13519
133	0	4.43114	14.4009	2.45347	0.13529
133.1	0	4.43437	14.4076	2.45461	0.13539
133.2	0	4.43776	14.4171	2.45623	0.13549
133.3	0	4.44139	14.4315	2.45868	0.1356
133.4	0	4.44419	14.433	2.45895	0.13569
133.5	0	4.44803	14.4487	2.46161	0.13581
133.6	0	4.45122	14.4585	2.46329	0.13591
133.7	0	4.45446	14.47	2.46524	0.136
133.8	0	4.45772	14.4832	2.46748	0.1361
133.9	0	4.46109	14.4941	2.46935	0.13621
134	0	4.46466	14.5046	2.47113	0.13632
134.1	0	4.46759	14.5126	2.4725	0.13641
134.2	0	4.47126	14.5213	2.47398	0.13652
134.3	0	4.47456	14.5289	2.47529	0.13662
134.4	0	4.47767	14.5407	2.4773	0.13671
134.5	0	4.48107	14.5505	2.47896	0.13682
134.6	0	4.48438	14.56	2.48058	0.13692
134.7	0	4.48791	14.5637	2.48121	0.13703
134.8	0	4.49097	14.5784	2.48371	0.13712
134.9	0	4.49457	14.585	2.48484	0.13723
135	0	4.49791	14.5971	2.4869	0.13733
135.1	0	4.50095	14.6069	2.48858	0.13742
135.2	0	4.50447	14.6189	2.49061	0.13753
135.3	0	4.50781	14.6306	2.4926	0.13763
135.4	0	4.51126	14.6422	2.49458	0.13774
135.5	0	4.51444	14.6504	2.49598	0.13784
135.6	0	4.51785	14.6596	2.49755	0.13794
135.7	0	4.52132	14.6724	2.49972	0.13805
135.8	0	4.52424	14.6826	2.50146	0.13813
135.9	0	4.52785	14.6914	2.50296	0.13824
136	0	4.53111	14.7004	2.5045	0.13834
136.1	0	4.53447	14.7052	2.50531	0.13845
136.2	0	4.53779	14.715	2.50699	0.13855
136.3	0	4.54107	14.7223	2.50822	0.13865
136.4	0	4.54462	14.7322	2.50991	0.13876
136.5	0	4.54755	14.7419	2.51156	0.13885
136.6	0	4.55121	14.7529	2.51343	0.13896
136.7	0	4.55448	14.77	2.51636	0.13906
136.8	0	4.55768	14.7758	2.51734	0.13916
136.9	0	4.56113	14.794	2.52044	0.13926
137	0	4.5644	14.8002	2.5215	0.13936
137.1	0	4.56804	14.8126	2.52361	0.13947
137.2	0	4.571	14.8217	2.52517	0.13956
137.3	0	4.5747	14.8285	2.52632	0.13968
137.4	0	4.57789	14.8399	2.52827	0.13977
137.5	0	4.58097	14.8441	2.52898	0.13987
137.6	0	4.58446	14.8528	2.53046	0.13997
137.7	0	4.5877	14.8621	2.53205	0.14007
137.8	0	4.59129	14.8738	2.53404	0.14018
137.9	0	4.59429	14.8818	2.5354	0.14027
138	0	4.59797	14.8947	2.5376	0.14039
138.1	0	4.60126	14.9074	2.53977	0.14049
138.2	0	4.60419	14.9154	2.54112	0.14058
138.3	0	4.60779	14.9299	2.54361	0.14069
138.4	0	4.61103	14.9392	2.54518	0.14078
138.5	0	4.61454	14.9467	2.54646	0.14089
138.6	0	4.61767	14.954	2.5477	0.14099
138.7	0	4.62125	14.9643	2.54947	0.1411
138.8	0	4.62465	14.9774	2.55169	0.1412
138.9	0	4.6276	14.9832	2.55267	0.14129
139	0	4.63128	14.9937	2.55447	0.1414
139.1	0	4.63449	15.0054	2.55646	0.1415
139.2	0	4.6378	15.0079	2.55688	0.1416
139.3	0	4.64107	15.0222	2.55932	0.1417
139.4	0	4.64442	15.0305	2.56074	0.1418
139.5	0	4.648	15.0401	2.56237	0.14191
139.6	0	4.65091	15.0544	2.56482	0.142
139.7	0	4.65457	15.0655	2.56669	0.14211
139.8	0	4.65786	15.0775	2.56875	0.14221
139.9	0	4.66103	15.0836	2.56978	0.14231
140	0	4.66442	15.0962	2.57192	0.14241
140.1	0	4.66768	15.1071	2.57379	0.14251
140.2	0	4.67127	15.1155	2.57521	0.14262
140.3	0	4.67426	15.1207	2.5761	0.14272
140.4	0	4.67792	15.1319	2.578	0.14283
140.5	0	4.68132	15.1426	2.57984	0.14293
140.6	0	4.68425	15.1426	2.57984	0.14302
140.7	0	4.68787	15.1587	2.58258	0.14313
140.8	0	4.69107	15.1647	2.5836	0.14323
140.9	0	4.69466	15.1782	2.5859	0.14334
141	0	4.69771	15.1864	2.58729	0.14343
141.1	0	4.70123	15.2024	2.59003	0.14354
141.2	0	4.70469	15.2122	2.59169	0.14364
141.3	0	4.70754	15.2256	2.59397	0.14373
141.4	0	4.71119	15.2354	2.59564	0.14384
141.5	0	4.71436	15.2469	2.59761	0.14394
141.6	0	4.71792	15.2516	2.59841	0.14405
141.7	0	4.72101	15.2621	2.6002	0.14414
141.8	0	4.72448	15.2694	2.60143	0.14425
141.9	0	4.72799	15.2772	2.60277	0.14436
142	0	4.73082	15.287	2.60444	0.14444
142.1	0	4.73458	15.2934	2.60553	0.14456
142.2	0	4.73774	15.3071	2.60785	0.14465
142.3	0	4.74118	15.3139	2.60902	0.14476
142.4	0	4.74439	15.3257	2.61103	0.14486
142.5	0	4.74783	15.3401	2.61349	0.14496
142.6	0	4.75137	15.3527	2.61563	0.14507
142.7	0	4.75431	15.3628	2.61735	0.14516
142.8	0	4.75798	15.3716	2.61885	0.14527
142.9	0	4.76116	15.3827	2.62074	0.14537
143	0	4.76442	15.3904	2.62205	0.14547
143.1	0	4.76773	15.4007	2.6238	0.14557
143.2	0	4.77108	15.4049	2.62453	0.14567
143.3	0	4.77457	15.4164	2.62648	0.14578
143.4	0	4.77766	15.4239	2.62775	0.14587
143.5	0	4.78125	15.4307	2.62892	0.14598
143.6	0	4.78451	15.4432	2.63105	0.14608
143.7	0	4.78764	15.4541	2.63291	0.14618
143.8	0	4.79107	15.4673	2.63516	0.14628
143.9	0	4.79439	15.4747	2.63641	0.14638
144	0	4.7979	15.4875	2.63859	0.14649
144.1	0	4.80104	15.4951	2.63988	0.14659
144.2	0	4.80462	15.5086	2.64219	0.1467
144.3	0	4.80796	15.5186	2.64389	0.1468
144.4	0	4.81093	15.5253	2.64504	0.14689
144.5	0	4.81454	15.5387	2.64732	0.147
144.6	0	4.81777	15.5473	2.64879	0.1471
144.7	0	4.8212	15.5519	2.64958	0.1472
144.8	0	4.82444	15.5632	2.65149	0.1473
144.9	0	4.82781	15.5729	2.65314	0.1474
145	0	4.83133	15.582	2.65469	0.14751
145.1	0	4.83415	15.5872	2.65558	0.1476
145.2	0	4.83791	15.6036	2.65837	0.14771
145.3	0	4.84114	15.6052	2.65864	0.14781
145.4	0	4.84443	15.6236	2.66179	0.14791
145.5	0	4.84774	15.6341	2.66357	0.14801
145.6	0	4.85106	15.6451	2.66544	0.14811
145.7	0	4.85464	15.6576	2.66757	0.14822
145.8	0	4.85751	15.6655	2.66892	0.14831
145.9	0	4.86133	15.6779	2.67103	0.14843
146	0	4.86452	15.6869	2.67256	0.14852
146.1	0	4.86774	15.6966	2.67422	0.14862
146.2	0	4.87114	15.7014	2.67504	0.14873
146.3	0	4.87441	15.7107	2.67662	0.14883
146.4	0	4.87804	15.7193	2.67809	0.14894
146.5	0	4.88088	15.7308	2.68005	0.14902
146.6	0	4.88475	15.735	2.68077	0.14914
146.7	0	4.8879	15.7506	2.68341	0.14924
146.8	0	4.89096	15.7595	2.68493	0.14933
146.9	0	4.89441	15.7724	2.68714	0.14944
147	0	4.89768	15.7828	2.68891	0.14954
147.1	0	4.90131	15.7943	2.69086	0.14965
147.2	0	4.90429	15.8004	2.6919	0.14974
147.3	0	4.90793	15.8139	2.69421	0.14985
147.4	0	4.91122	15.824	2.69593	0.14995
147.5	0	4.91423	15.8282	2.69664	0.15004
147.6	0	4.91777	15.8406	2.69875	0.15015
147.7	0	4.92107	15.8508	2.70049	0.15025
147.8	0	4.92457	15.8561	2.70139	0.15036
147.9	0	4.92775	15.8703	2.70382	0.15045
148	0	4.93123	15.8766	2.70489	0.15056
148.1	0	4.9347	15.8918	2.70747	0.15067
148.2	0	4.93763	15.898	2.70852	0.15076
148.3	0	4.94117	15.9113	2.7108	0.15086
148.4	0	4.94452	15.9221	2.71264	0.15097
148.5	0	4.94776	15.9236	2.71289	0.15107
148.6	0	4.95109	15.9418	2.71599	0.15117
148.7	0	4.95437	15.9464	2.71678	0.15127
148.8	0	4.958	15.9608	2.71924	0.15138
148.9	0	4.9609	15.9673	2.72034	0.15147
149	0	4.9646	15.9792	2.72237	0.15158
149.1	0	4.96789	15.9889	2.72402	0.15168
149.2	0	4.97098	15.995	2.72506	0.15177
149.3	0	4.97448	16.0082	2.7273	0.15188
149.4	0	4.97767	16.0155	2.72854	0.15198
149.5	0	4.98129	16.0275	2.73059	0.15209
149.6	0	4.98431	16.0364	2.73212	0.15218
149.7	0	4.98794	16.0438	2.73337	0.15229
149.8	0	4.99133	16.0569	2.73561	0.1524
149.9	0	4.99433	16.065	2.73699	0.15249
150	0	4.99784	16.0766	2.73896	0.15259
150.1	0	5.001	16.0833	2.74011	0.15269
150.2	0	5.00467	16.0988	2.74275	0.1528
150.3	0	5.00766	16.1043	2.74367	0.15289
150.4	0	5.01123	16.1173	2.7459	0.153
150.5	0	5.01456	16.1266	2.74748	0.15311
150.6	0	5.0176	16.1342	2.74877	0.1532
150.7	0	5.02122	16.1447	2.75056	0.15331
150.8	0	5.02438	16.1531	2.75199	0.1534
150.9	0	5.02788	16.1645	2.75393	0.15351
151	0	5.03102	16.1707	2.755	0.15361
151.1	0	5.0345	16.1785	2.75631	0.15371
151.2	0	5.03793	16.1932	2.75883	0.15382
151.3	0	5.04087	16.1996	2.75992	0.15391
151.4	0	5.04459	16.2149	2.76252	0.15402
151.5	0	5.04777	16.222	2.76374	0.15412
151.6	0	5.05116	16.2307	2.76522	0.15422
151.7	0	5.05447	16.243	2.76731	0.15432
151.8	0	5.05785	16.2548	2.76931	0.15443
151.9	0	5.06128	16.2597	2.77015	0.15453
152	0	5.06429	16.2711	2.77209	0.15462
152.1	0	5.0679	16.2776	2.7732	0.15473
152.2	0	5.0712	16.2917	2.7756	0.15483
152.3	0	5.07432	16.2997	2.77697	0.15493
152.4	0	5.07774	16.309	2.77856	0.15503
152.5	0	5.08111	16.3198	2.7804	0.15514
152.6	0	5.08462	16.331	2.78231	0.15524
152.7	0	5.0876	16.3429	2.78432	0.15534
152.8	0	5.09124	16.3476	2.78513	0.15545
152.9	0	5.09456	16.3558	2.78653	0.15555
153	0	5.09756	16.3708	2.78908	0.15564
153.1	0	5.10112	16.3785	2.7904	0.15575
153.2	0	5.10438	16.3912	2.79256	0.15585
153.3	0	5.10795	16.3945	2.79313	0.15596
153.4	0	5.11108	16.4077	2.79537	0.15605
153.5	0	5.11461	16.4221	2.79782	0.15616
153.6	0	5.11805	16.4312	2.79937	0.15626
153.7	0	5.12084	16.4393	2.80076	0.15635
153.8	0	5.12461	16.4495	2.80249	0.15647
153.9	0	5.12768	16.4599	2.80427	0.15656
154	0	5.13123	16.4668	2.80544	0.15667
154.1	0	5.13439	16.4775	2.80725	0.15676
154.2	0	5.13781	16.4841	2.80839	0.15687
154.3	0	5.14137	16.4922	2.80976	0.15698
154.4	0	5.14416	16.4998	2.81106	0.15706
154.5	0	5.14793	16.5142	2.81351	0.15718
154.6	0	5.15107	16.5256	2.81545	0.15727
154.7	0	5.15446	16.5355	2.81713	0.15738
154.8	0	5.15771	16.5448	2.81872	0.15748
154.9	0	5.16107	16.557	2.8208	0.15758
155	0	5.16471	16.567	2.82252	0.15769
155.1	0	5.16754	16.5774	2.82429	0.15778
155.2	0	5.17139	16.589	2.82625	0.15789
155.3	0	5.17458	16.5956	2.82739	0.15799
155.4	0	5.17776	16.6024	2.82854	0.15809
155.5	0	5.18106	16.615	2.83068	0.15819
155.6	0	5.18438	16.6194	2.83144	0.15829
155.7	0	5.18797	16.6307	2.83336	0.1584
155.8	0	5.19095	16.6402	2.83497	0.15849
155.9	0	5.19458	16.6496	2.83659	0.1586
156	0	5.19794	16.6605	2.83844	0.1587
156.1	0	5.20099	16.6698	2.84003	0.1588
156.2	0	5.20444	16.6799	2.84175	0.1589
156.3	0	5.2077	16.692	2.8438	0.159
156.4	0	5.21122	16.6992	2.84503	0.15911
156.5	0	5.21432	16.7112	2.84708	0.1592
156.6	0	5.21788	16.722	2.84892	0.15931
156.7	0	5.22126	16.7352	2.85116	0.15942
156.8	0	5.22427	16.7385	2.85173	0.15951
156.9	0	5.22781	16.7518	2.85399	0.15962
157	0	5.23113	16.7592	2.85525	0.15972
157.1	0	5.23457	16.7697	2.85704	0.15982
157.2	0	5.23779	16.7761	2.85813	0.15992
157.3	0	5.24115	16.7824	2.8592	0.16002
157.4	0	5.24467	16.7941	2.8612	0.16013
157.5	0	5.24757	16.8055	2.86313	0.16022
157.6	0	5.25121	16.8161	2.86495	0.16033
157.7	0	5.25447	16.8258	2.86661	0.16043
157.8	0	5.25778	16.8386	2.86878	0.16053
157.9	0	5.26114	16.8505	2.87081	0.16063
158	0	5.26439	16.8578	2.87205	0.16073
158.1	0	5.26795	16.872	2.87448	0.16084
158.2	0	5.27089	16.8771	2.87534	0.16093
158.3	0	5.27455	16.891	2.87771	0.16104
158.4	0	5.27783	16.8979	2.87889	0.16114
158.5	0	5.28101	16.9054	2.88016	0.16124
158.6	0	5.28448	16.9157	2.88191	0.16135
158.7	0	5.28772	16.9201	2.88266	0.16145
158.8	0	5.29136	16.9277	2.88397	0.16156
158.9	0	5.29433	16.9427	2.88652	0.16165
159	0	5.29801	16.9482	2.88745	0.16176
159.1	0	5.30124	16.9686	2.89093	0.16186
159.2	0	5.3043	16.971	2.89135	0.16195
159.3	0	5.3078	16.9862	2.89393	0.16206
159.4	0	5.31102	16.9979	2.89592	0.16216
159.5	0	5.31462	17.0053	2.89718	0.16227
159.6	0	5.31763	17.0158	2.89897	0.16236
159.7	0	5.32129	17.0236	2.9003	0.16247
159.8	0	5.32461	17.037	2.90259	0.16257
159.9	0	5.3275	17.0392	2.90296	0.16266
160	0	5.33117	17.05	2.9048	0.16277
160.1	0	5.33436	17.0587	2.90627	0.16287
160.2	0	5.33783	17.0655	2.90744	0.16298
160.3	0	5.34103	17.0805	2.90999	0.16307
160.4	0	5.34452	17.0841	2.91061	0.16318
160.5	0	5.348	17.1032	2.91387	0.16329
160.6	0	5.35095	17.1107	2.91514	0.16338
160.7	0	5.35459	17.1193	2.9166	0.16349
160.8	0	5.35786	17.1337	2.91905	0.16359
160.9	0	5.3611	17.1421	2.92048	0.16369
161	0	5.36441	17.1512	2.92204	0.16379
161.1	0	5.36775	17.1588	2.92333	0.16389
161.2	0	5.37131	17.1709	2.9254	0.164
161.3	0	5.37425	17.1828	2.92742	0.16409
161.4	0	5.37794	17.186	2.92796	0.1642
161.5	0	5.38123	17.1977	2.92996	0.1643
161.6	0	5.38434	17.199	2.93019	0.1644
161.7	0	5.38775	17.2118	2.93236	0.1645
161.8	0	5.39097	17.2217	2.93406	0.1646
161.9	0	5.39463	17.2342	2.93618	0.16471
162	0	5.39764	17.2444	2.93791	0.1648
162.1	0	5.40125	17.2556	2.93982	0.16491
162.2	0	5.40465	17.2677	2.94188	0.16502
162.3	0	5.40756	17.2742	2.943	0.1651
162.4	0	5.41124	17.2937	2.94631	0.16522
162.5	0	5.4144	17.2963	2.94676	0.16531
162.6	0	5.41796	17.31	2.94909	0.16542
162.7	0	5.42108	17.315	2.94995	0.16552
162.8	0	5.42453	17.3239	2.95147	0.16562
162.9	0	5.42801	17.332	2.95285	0.16573
163	0	5.43087	17.3381	2.95387	0.16582
163.1	0	5.43452	17.351	2.95607	0.16593
163.2	0	5.43773	17.3571	2.95712	0.16603
163.3	0	5.44123	17.3706	2.95941	0.16613
163.4	0	5.44435	17.3772	2.96055	0.16623
163.5	0	5.44781	17.3927	2.96318	0.16633
163.6	0	5.45129	17.4042	2.96515	0.16644
163.7	0	5.45414	17.4156	2.96709	0.16653
163.8	0	5.45796	17.4291	2.96939	0.16664
163.9	0	5.46108	17.4365	2.97065	0.16674
164	0	5.46451	17.4433	2.97181	0.16684
164.1	0	5.46774	17.4518	2.97325	0.16694
164.2	0	5.47113	17.4597	2.9746	0.16705
164.3	0	5.47471	17.4687	2.97613	0.16715
164.4	0	5.47765	17.4728	2.97683	0.16724
164.5	0	5.48129	17.4855	2.97899	0.16736
164.6	0	5.48451	17.4931	2.98029	0.16745
164.7	0	5.48771	17.5032	2.98201	0.16755
164.8	0	5.49107	17.519	2.98471	0.16765
164.9	0	5.49441	17.5266	2.986	0.16776
165	0	5.49789	17.5393	2.98816	0.16786
165.1	0	5.50104	17.551	2.99016	0.16796
165.2	0	5.50459	17.557	2.99118	0.16807
165.3	0	5.50786	17.5733	2.99395	0.16817
165.4	0	5.51096	17.5755	2.99433	0.16826
165.5	0	5.51441	17.5868	2.99626	0.16837
165.6	0	5.51771	17.5931	2.99733	0.16847
165.7	0	5.52122	17.6025	2.99893	0.16857
165.8	0	5.52436	17.6137	3.00083	0.16867
165.9	0	5.52792	17.6184	3.00164	0.16878
166	0	5.53131	17.6254	3.00283	0.16888
166.1	0	5.53423	17.6409	3.00546	0.16897
166.2	0	5.53795	17.6516	3.00729	0.16909
166.3	0	5.54111	17.663	3.00923	0.16918
166.4	0	5.54449	17.6728	3.0109	0.16929
166.5	0	5.5478	17.6845	3.01289	0.16939
166.6	0	5.55112	17.693	3.01434	0.16949
166.7	0	5.5547	17.7059	3.01654	0.1696
166.8	0	5.55749	17.7148	3.01807	0.16968
166.9	0	5.56127	17.7242	3.01965	0.1698
167	0	5.5645	17.7328	3.02112	0.1699
167.1	0	5.56772	17.7399	3.02233	0.16999
167.2	0	5.57108	17.7477	3.02366	0.1701
167.3	0	5.5744	17.7549	3.0249	0.1702
167.4	0	5.57795	17.7702	3.0275	0.17031
167.5	0	5.58085	17.775	3.02832	0.1704
167.6	0	5.58467	17.7877	3.03048	0.17051
167.7	0	5.58784	17.7957	3.03184	0.17061
167.8	0	5.59109	17.804	3.03326	0.17071
167.9	0	5.59448	17.8173	3.03551	0.17081
168	0	5.59775	17.8253	3.03688	0.17091
168.1	0	5.6014	17.8403	3.03944	0.17102
168.2	0	5.60424	17.8517	3.04139	0.17111
168.3	0	5.60803	17.8611	3.04299	0.17123
168.4	0	5.61122	17.8737	3.04513	0.17132
168.5	0	5.61426	17.879	3.04603	0.17142
168.6	0	5.61781	17.8858	3.04719	0.17152
168.7	0	5.62102	17.8916	3.04817	0.17162
168.8	0	5.62461	17.8989	3.04942	0.17173
168.9	0	5.62767	17.9084	3.05104	0.17182
169	0	5.6312	17.9198	3.05298	0.17193
169.1	0	5.63458	17.9308	3.05486	0.17204
169.2	0	5.63755	17.9431	3.05696	0.17213
169.3	0	5.6411	17.9556	3.05909	0.17223
169.4	0	5.64445	17.9646	3.06063	0.17234
169.5	0	5.64785	17.9747	3.06234	0.17244
169.6	0	5.65109	17.9842	3.06395	0.17254
169.7	0	5.65452	17.9959	3.06595	0.17264
169.8	0	5.65801	18.0079	3.06799	0.17275
169.9	0	5.66098	18.0123	3.06875	0.17284
170	0	5.66453	18.0202	3.07009	0.17295
170.1	0	5.66785	18.0277	3.07137	0.17305
170.2	0	5.67107	18.0343	3.07249	0.17315
170.3	0	5.67442	18.0423	3.07386	0.17325
170.4	0	5.67766	18.0557	3.07614	0.17335
170.5	0	5.68136	18.0681	3.07826	0.17346
170.6	0	5.68425	18.0764	3.07966	0.17355
170.7	0	5.68794	18.0881	3.08167	0.17366
170.8	0	5.69125	18.1025	3.0841	0.17377
170.9	0	5.69426	18.1096	3.08532	0.17386
171	0	5.69779	18.123	3.08761	0.17397
171.1	0	5.70098	18.1312	3.089	0.17406
171.2	0	5.70465	18.1367	3.08995	0.17417
171.3	0	5.70767	18.1486	3.09197	0.17427
171.4	0	5.71127	18.1578	3.09352	0.17438
171.5	0	5.71465	18.1665	3.09502	0.17448
171.6	0	5.71762	18.1753	3.09651	0.17457
171.7	0	5.72119	18.1865	3.09841	0.17468
171.8	0	5.72436	18.1938	3.09966	0.17478
171.9	0	5.72799	18.2042	3.10145	0.17489
172	0	5.731	18.2117	3.10272	0.17498
172.1	0	5.73457	18.2236	3.10474	0.17509
172.2	0	5.73791	18.2342	3.10655	0.17519
172.3	0	5.74092	18.2446	3.10833	0.17528
172.4	0	5.74454	18.2573	3.11049	0.17539
172.5	0	5.74772	18.2659	3.11195	0.17549
172.6	0	5.7512	18.2716	3.11293	0.1756
172.7	0	5.75437	18.2879	3.11571	0.17569
172.8	0	5.75781	18.292	3.11639	0.1758
172.9	0	5.76125	18.3035	3.11835	0.1759
173	0	5.76419	18.3113	3.11968	0.17599
173.1	0	5.76795	18.3204	3.12123	0.17611
173.2	0	5.77115	18.3281	3.12254	0.17621
173.3	0	5.77446	18.3368	3.12404	0.17631
173.4	0	5.77781	18.3469	3.12574	0.17641
173.5	0	5.78116	18.3592	3.12784	0.17651
173.6	0	5.78462	18.3693	3.12956	0.17662
173.7	0	5.78763	18.3779	3.13102	0.17671
173.8	0	5.79123	18.395	3.13394	0.17682
173.9	0	5.79456	18.4001	3.13481	0.17692
174	0	5.79764	18.4138	3.13714	0.17701
174.1	0	5.80111	18.4206	3.13831	0.17712
174.2	0	5.8044	18.4282	3.13961	0.17722
174.3	0	5.80793	18.437	3.1411	0.17733
174.4	0	5.81094	18.4448	3.14242	0.17742
174.5	0	5.81456	18.4527	3.14378	0.17753
174.6	0	5.81791	18.462	3.14536	0.17763
174.7	0	5.82089	18.4719	3.14705	0.17772
174.8	0	5.8245	18.4834	3.149	0.17783
174.9	0	5.82771	18.4958	3.15112	0.17793
175	0	5.83127	18.5065	3.15294	0.17804
175.1	0	5.83442	18.5157	3.15451	0.17814
175.2	0	5.83791	18.5262	3.15629	0.17824
175.3	0	5.8414	18.5343	3.15768	0.17835
175.4	0	5.84417	18.5435	3.15924	0.17843
175.5	0	5.84796	18.5554	3.16128	0.17855
175.6	0	5.85101	18.564	3.16274	0.17864
175.7	0	5.85452	18.5706	3.16386	0.17875
175.8	0	5.85774	18.5831	3.166	0.17885
175.9	0	5.86113	18.5893	3.16706	0.17895
176	0	5.86471	18.5998	3.16884	0.17906
176.1	0	5.86751	18.61	3.17057	0.17915
176.2	0	5.87129	18.6232	3.17283	0.17926
176.3	0	5.87443	18.6314	3.17422	0.17936
176.4	0	5.87775	18.6387	3.17546	0.17946
176.5	0	5.88103	18.6477	3.177	0.17956
176.6	0	5.88441	18.662	3.17944	0.17966
176.7	0	5.88805	18.6679	3.18045	0.17977
176.8	0	5.89088	18.6791	3.18235	0.17986
176.9	0	5.89469	18.6869	3.18367	0.17998
177	0	5.89791	18.6953	3.18511	0.18008
177.1	0	5.90108	18.7111	3.18779	0.18017
177.2	0	5.90438	18.7174	3.18887	0.18027
177.3	0	5.90772	18.7299	3.19101	0.18038
177.4	0	5.91129	18.7365	3.19213	0.18048
177.5	0	5.9143	18.7466	3.19385	0.18058
177.6	0	5.91791	18.7536	3.19504	0.18069
177.7	0	5.9213	18.7659	3.19714	0.18079
177.8	0	5.92428	18.7715	3.19809	0.18088
177.9	0	5.92778	18.7832	3.20008	0.18099
178	0	5.93106	18.7931	3.20176	0.18109
178.1	0	5.93453	18.8007	3.20307	0.18119
178.2	0	5.93766	18.814	3.20532	0.18129
178.3	0	5.94119	18.8218	3.20666	0.1814
178.4	0	5.94461	18.8383	3.20947	0.1815
178.5	0	5.94761	18.8421	3.21011	0.18159
178.6	0	5.9512	18.8513	3.21169	0.1817
178.7	0	5.95451	18.8639	3.21383	0.1818
178.8	0	5.95786	18.8678	3.2145	0.18191
178.9	0	5.96113	18.8792	3.21643	0.18201
179	0	5.96446	18.8885	3.21802	0.18211
179.1	0	5.96799	18.9003	3.22004	0.18222
179.2	0	5.97092	18.904	3.22066	0.1823
179.3	0	5.97455	18.921	3.22355	0.18242
179.4	0	5.97782	18.9292	3.22496	0.18252
179.5	0	5.98108	18.9388	3.2266	0.18262
179.6	0	5.98445	18.9487	3.22828	0.18272
179.7	0	5.9877	18.9604	3.23027	0.18282
179.8	0	5.99129	18.9638	3.23084	0.18293
179.9	0	5.99424	18.9761	3.23295	0.18302
180	0	5.9979	18.9851	3.23447	0.18313
180.1	0	6.00118	18.9962	3.23637	0.18323
180.2	0	6.00431	19.0058	3.238	0.18332
180.3	0	6.00782	19.0153	3.23963	0.18343
180.4	0	6.01104	19.0226	3.24088	0.18353
180.5	0	6.01468	19.0331	3.24266	0.18364
180.6	0	6.01768	19.0428	3.24432	0.18373
180.7	0	6.02134	19.056	3.24656	0.18384
180.8	0	6.02458	19.0657	3.24821	0.18394
180.9	0	6.02759	19.0718	3.24925	0.18403
181	0	6.03113	19.0845	3.25141	0.18414
181.1	0	6.03437	19.0925	3.25278	0.18424
181.2	0	6.03792	19.1014	3.25429	0.18435
181.3	0	6.04099	19.1092	3.25563	0.18444
181.4	0	6.0446	19.1227	3.25793	0.18455
181.5	0	6.04795	19.1279	3.2588	0.18466
181.6	0	6.05084	19.1412	3.26108	0.18474
181.7	0	6.05449	19.1536	3.2632	0.18486
181.8	0	6.05771	19.1614	3.26452	0.18495
181.9	0	6.06115	19.1706	3.26609	0.18506
182	0	6.06436	19.1806	3.26778	0.18516
182.1	0	6.06784	19.1922	3.26976	0.18526
182.2	0	6.07134	19.1978	3.27071	0.18537
182.3	0	6.07426	19.2037	3.27172	0.18546
182.4	0	6.07797	19.2157	3.27377	0.18557
182.5	0	6.0812	19.2263	3.27557	0.18567
182.6	0	6.08441	19.2342	3.27692	0.18577
182.7	0	6.08776	19.2475	3.27919	0.18587
182.8	0	6.09106	19.2559	3.28062	0.18597
182.9	0	6.09468	19.2662	3.28236	0.18608
183	0	6.09762	19.2753	3.28392	0.18617
183.1	0	6.10126	19.288	3.28608	0.18628
183.2	0	6.10457	19.2935	3.28701	0.18639
183.3	0	6.10763	19.3056	3.28908	0.18648
183.4	0	6.1111	19.3156	3.29079	0.18658
183.5	0	6.11431	19.3234	3.29212	0.18668
183.6	0	6.11792	19.3312	3.29344	0.18679
183.7	0	6.12097	19.3382	3.29463	0.18689
183.8	0	6.12458	19.3516	3.29693	0.187
183.9	0	6.128	19.3592	3.29821	0.1871
184	0	6.13087	19.3677	3.29966	0.18719
184.1	0	6.13459	19.3772	3.30128	0.1873
184.2	0	6.13775	19.387	3.30295	0.1874
184.3	0	6.14129	19.3949	3.30429	0.18751
184.4	0	6.1444	19.4106	3.30696	0.1876
184.5	0	6.14786	19.4169	3.30805	0.18771
184.6	0	6.15136	19.4327	3.31074	0.18781
184.7	0	6.15419	19.4386	3.31174	0.1879
184.8	0	6.15788	19.4516	3.31395	0.18801
184.9	0	6.16108	19.4608	3.31552	0.18811
185	0	6.16453	19.468	3.31675	0.18822
185.1	0	6.16768	19.4763	3.31816	0.18831
185.2	0	6.17111	19.486	3.31981	0.18842
185.3	0	6.17465	19.4976	3.3218	0.18853
185.4	0	6.1775	19.5035	3.32281	0.18861
185.5	0	6.18129	19.5108	3.32404	0.18873
185.6	0	6.18444	19.5229	3.3261	0.18882
185.7	0	6.18779	19.5295	3.32723	0.18893
185.8	0	6.19107	19.5446	3.3298	0.18903
185.9	0	6.19445	19.5536	3.33134	0.18913
186	0	6.19803	19.5659	3.33342	0.18924
186.1	0	6.201	19.5753	3.33502	0.18933
186.2	0	6.20464	19.5882	3.33723	0.18944
186.3	0	6.20785	19.599	3.33907	0.18954
186.4	0	6.21103	19.6063	3.34031	0.18964
186.5	0	6.21439	19.6148	3.34176	0.18974
186.6	0	6.21772	19.6217	3.34293	0.18984
186.7	0	6.22125	19.6282	3.34404	0.18995
186.8	0	6.22441	19.6358	3.34533	0.19004
186.9	0	6.22792	19.6493	3.34763	0.19015
187	0	6.23121	19.6496	3.34769	0.19025
187.1	0	6.23425	19.6651	3.35033	0.19034
187.2	0	6.23777	19.6746	3.35196	0.19045
187.3	0	6.24104	19.6881	3.35425	0.19055
187.4	0	6.24453	19.7022	3.35665	0.19066
187.5	0	6.24772	19.7099	3.35796	0.19076
187.6	0	6.25119	19.7235	3.36029	0.19086
187.7	0	6.25467	19.7318	3.36169	0.19097
187.8	0	6.25757	19.7409	3.36324	0.19106
187.9	0	6.26126	19.7474	3.36435	0.19117
188	0	6.26447	19.7485	3.36454	0.19127
188.1	0	6.26781	19.7626	3.36694	0.19137
188.2	0	6.27113	19.7702	3.36823	0.19147
188.3	0	6.27444	19.7803	3.36996	0.19157
188.4	0	6.27802	19.7903	3.37165	0.19168
188.5	0	6.28081	19.7998	3.37329	0.19177
188.6	0	6.28462	19.8101	3.37503	0.19188
188.7	0	6.28788	19.8222	3.37709	0.19198
188.8	0	6.29103	19.8306	3.37852	0.19208
188.9	0	6.29441	19.8412	3.38033	0.19218
189	0	6.29768	19.8557	3.38281	0.19228
189.1	0	6.30132	19.8628	3.38401	0.19239
189.2	0	6.30419	19.8768	3.3864	0.19248
189.3	0	6.30803	19.8856	3.38791	0.1926
189.4	0	6.31124	19.8937	3.38928	0.1927
189.5	0	6.31434	19.8992	3.39021	0.19279
189.6	0	6.31784	19.9065	3.39145	0.1929
189.7	0	6.32107	19.9126	3.3925	0.193
189.8	0	6.32468	19.9257	3.39473	0.19311
189.9	0	6.3276	19.9338	3.39611	0.1932
190	0	6.33133	19.9428	3.39765	0.19331
190.1	0	6.33458	19.9563	3.39995	0.19341
190.2	0	6.33759	19.9643	3.40131	0.1935
190.3	0	6.34111	19.973	3.40278	0.19361
190.4	0	6.34439	19.9883	3.4054	0.19371
190.5	0	6.34793	19.9977	3.407	0.19382
190.6	0	6.35099	20.0115	3.40934	0.19391
190.7	0	6.35454	20.0199	3.41078	0.19402
190.8	0	6.35792	20.0269	3.41197	0.19412
190.9	0	6.3609	20.0371	3.41371	0.19421
191	0	6.36449	20.0439	3.41487	0.19432
191.1	0	6.36778	20.0524	3.41632	0.19442
191.2	0	6.37115	20.0564	3.417	0.19452
191.3	0	6.37445	20.0718	3.41962	0.19463
191.4	0	6.37785	20.0764	3.42041	0.19473
191.5	0	6.38134	20.0889	3.42253	0.19484
191.6	0	6.38431	20.1011	3.42462	0.19493
191.7	0	6.38787	20.1097	3.42607	0.19504
191.8	0	6.39123	20.124	3.42852	0.19514
191.9	0	6.39437	20.1293	3.42942	0.19523
192	0	6.39776	20.1449	3.43208	0.19534
192.1	0	6.40101	20.1535	3.43354	0.19544
192.2	0	6.40468	20.159	3.43448	0.19555
192.3	0	6.4076	20.1683	3.43607	0.19564
192.4	0	6.41128	20.1725	3.43677	0.19575
192.5	0	6.41458	20.1863	3.43912	0.19585
192.6	0	6.41757	20.1904	3.43982	0.19594
192.7	0	6.42113	20.2026	3.44191	0.19605
192.8	0	6.42431	20.2102	3.44321	0.19615
192.9	0	6.42799	20.2213	3.44509	0.19626
193	0	6.43101	20.2319	3.44689	0.19635
193.1	0	6.4346	20.2431	3.44881	0.19646
193.2	0	6.43801	20.2512	3.45019	0.19657
193.3	0	6.44095	20.2667	3.45282	0.19666
193.4	0	6.44452	20.2794	3.45499	0.19676
193.5	0	6.44769	20.2868	3.45625	0.19686
193.6	0	6.45131	20.2953	3.4577	0.19697
193.7	0	6.45435	20.2988	3.45829	0.19706
193.8	0	6.45786	20.3117	3.46048	0.19717
193.9	0	6.46124	20.3177	3.46152	0.19728
194	0	6.46425	20.3291	3.46345	0.19737
194.1	0	6.4679	20.3361	3.46464	0.19748
194.2	0	6.47107	20.3429	3.46581	0.19758
194.3	0	6.47451	20.3569	3.46819	0.19768
194.4	0	6.47769	20.364	3.46941	0.19778
194.5	0	6.48112	20.3776	3.47172	0.19788
194.6	0	6.48459	20.3898	3.47379	0.19799
194.7	0	6.48751	20.3973	3.47507	0.19808
194.8	0	6.49132	20.4055	3.47648	0.19819
194.9	0	6.49453	20.4206	3.47904	0.19829
195	0	6.49776	20.4292	3.48051	0.19839
195.1	0	6.50114	20.4398	3.48232	0.19849
195.2	0	6.50447	20.4476	3.48364	0.1986
195.3	0	6.50794	20.4516	3.48432	0.1987
195.4	0	6.51098	20.4657	3.48672	0.19879
195.5	0	6.51458	20.4684	3.48718	0.1989
195.6	0	6.5179	20.4797	3.48912	0.19901
195.7	0	6.52092	20.4871	3.49038	0.1991
195.8	0	6.52441	20.4985	3.49232	0.1992
195.9	0	6.52774	20.5114	3.49451	0.19931
196	0	6.53127	20.518	3.49565	0.19941
196.1	0	6.53432	20.531	3.49786	0.19951
196.2	0	6.53791	20.5428	3.49986	0.19962
196.3	0	6.54128	20.5584	3.50253	0.19972
196.4	0	6.54418	20.5645	3.50356	0.19981
196.5	0	6.54784	20.5739	3.50517	0.19992
196.6	0	6.55106	20.5824	3.50661	0.20002
196.7	0	6.55459	20.5891	3.50775	0.20013
196.8	0	6.55777	20.5965	3.50902	0.20022
196.9	0	6.56123	20.604	3.51029	0.20033
197	0	6.56473	20.6172	3.51253	0.20044
197.1	0	6.56748	20.6221	3.51338	0.20052
197.2	0	6.57132	20.6337	3.51535	0.20064
197.3	0	6.57437	20.6456	3.51737	0.20073
197.4	0	6.57783	20.6529	3.51862	0.20084
197.5	0	6.5811	20.6639	3.52049	0.20093
197.6	0	6.58444	20.6788	3.52303	0.20104
197.7	0	6.58802	20.6869	3.52442	0.20115
197.8	0	6.59083	20.6964	3.52604	0.20123
197.9	0	6.59462	20.7091	3.52819	0.20135
198	0	6.59779	20.7128	3.52883	0.20144
198.1	0	6.60105	20.7235	3.53065	0.20154
198.2	0	6.60437	20.7328	3.53223	0.20165
198.3	0	6.60771	20.7362	3.53281	0.20175
198.4	0	6.61137	20.7506	3.53526	0.20186
198.5	0	6.61425	20.7534	3.53573	0.20195
198.6	0	6.61804	20.768	3.53823	0.20206
198.7	0	6.62127	20.7747	3.53937	0.20216
198.8	0	6.6244	20.7882	3.54168	0.20226
198.9	0	6.62774	20.7977	3.54328	0.20236
199	0	6.63107	20.8084	3.54512	0.20246
199.1	0	6.6346	20.8164	3.54648	0.20257
199.2	0	6.63766	20.8252	3.54797	0.20266
199.3	0	6.64122	20.8352	3.54968	0.20277
199.4	0	6.64463	20.8495	3.55212	0.20287
199.5	0	6.6476	20.8562	3.55325	0.20297
199.6	0	6.65114	20.8678	3.55524	0.20307
199.7	0	6.65438	20.8735	3.5562	0.20317
[truncated: 435 more rows]

## Sheet: SMP-2_3
Time	Total cycle count	Extension	Load	Tensile stress	Tensile strain (Extension)
(s)		(mm)	(N)	(MPa)	(mm/mm)
0	0	0	-0.06307	-0.0106	0
0.1	0	0.0006	-0.05814	-0.00977	2e-05
0.2	0	0.00173	-0.05821	-0.00978	5e-05
0.3	0	0.00668	-0.03257	-0.00547	0.0002
0.4	0	0.01037	-0.02248	-0.00378	0.00031
0.5	0	0.01375	-0.00508	-0.00085	0.00041
0.6	0	0.01711	0.00715	0.0012	0.00052
0.7	0	0.02066	0.02083	0.0035	0.00062
0.8	0	0.02355	0.03153	0.0053	0.00071
0.9	0	0.02732	0.04941	0.0083	0.00082
1	0	0.03048	0.06475	0.01088	0.00092
1.1	0	0.03368	0.07481	0.01257	0.00101
1.2	0	0.03709	0.08633	0.01451	0.00112
1.3	0	0.04033	0.09195	0.01545	0.00121
1.4	0	0.044	0.10896	0.01831	0.00133
1.5	0	0.04686	0.11672	0.01961	0.00141
1.6	0	0.05065	0.12701	0.02134	0.00153
1.7	0	0.05387	0.13826	0.02323	0.00162
1.8	0	0.05687	0.15237	0.0256	0.00171
1.9	0	0.06042	0.1662	0.02793	0.00182
2	0	0.06363	0.17632	0.02963	0.00192
2.1	0	0.06724	0.19227	0.03231	0.00203
2.2	0	0.07027	0.20574	0.03457	0.00212
2.3	0	0.07394	0.21701	0.03647	0.00223
2.4	0	0.07726	0.23324	0.03919	0.00233
2.5	0	0.08024	0.24046	0.04041	0.00242
2.6	0	0.08383	0.25577	0.04298	0.00252
2.7	0	0.08708	0.26755	0.04496	0.00262
2.8	0	0.09057	0.27979	0.04702	0.00273
2.9	0	0.09365	0.29115	0.04893	0.00282
3	0	0.09721	0.29998	0.05041	0.00293
3.1	0	0.10061	0.31552	0.05302	0.00303
3.2	0	0.10353	0.32391	0.05443	0.00312
3.3	0	0.10718	0.33684	0.0566	0.00323
3.4	0	0.11043	0.34681	0.05828	0.00333
3.5	0	0.1138	0.36074	0.06062	0.00343
3.6	0	0.11702	0.37247	0.06259	0.00352
3.7	0	0.12037	0.38577	0.06482	0.00363
3.8	0	0.12392	0.40489	0.06804	0.00373
3.9	0	0.12688	0.41625	0.06995	0.00382
4	0	0.13052	0.4287	0.07204	0.00393
4.1	0	0.13385	0.44103	0.07411	0.00403
4.2	0	0.13699	0.44994	0.07561	0.00413
4.3	0	0.14048	0.45937	0.07719	0.00423
4.4	0	0.14371	0.4673	0.07853	0.00433
4.5	0	0.14731	0.48015	0.08068	0.00444
4.6	0	0.15035	0.48933	0.08223	0.00453
4.7	0	0.15388	0.50042	0.08409	0.00463
4.8	0	0.15727	0.52041	0.08745	0.00474
4.9	0	0.16025	0.53018	0.08909	0.00483
5	0	0.16376	0.5469	0.0919	0.00493
5.1	0	0.16697	0.56313	0.09463	0.00503
5.2	0	0.17062	0.57239	0.09618	0.00514
5.3	0	0.17361	0.58619	0.0985	0.00523
5.4	0	0.1772	0.59638	0.10022	0.00534
5.5	0	0.1806	0.60963	0.10244	0.00544
5.6	0	0.18347	0.61981	0.10415	0.00553
5.7	0	0.18719	0.63386	0.10651	0.00564
5.8	0	0.1903	0.63919	0.10741	0.00573
5.9	0	0.1939	0.6476	0.10882	0.00584
6	0	0.19704	0.66434	0.11164	0.00593
6.1	0	0.2005	0.67603	0.1136	0.00604
6.2	0	0.204	0.69143	0.11619	0.00614
6.3	0	0.2069	0.6964	0.11702	0.00623
6.4	0	0.21055	0.71421	0.12002	0.00634
6.5	0	0.21374	0.72684	0.12214	0.00644
6.6	0	0.21717	0.73892	0.12417	0.00654
6.7	0	0.22035	0.75427	0.12675	0.00664
6.8	0	0.22378	0.76585	0.12869	0.00674
6.9	0	0.2272	0.77782	0.13071	0.00684
7	0	0.23025	0.78805	0.13242	0.00693
7.1	0	0.23391	0.8039	0.13509	0.00705
7.2	0	0.23711	0.80694	0.1356	0.00714
7.3	0	0.24037	0.81819	0.13749	0.00724
7.4	0	0.2437	0.83208	0.13982	0.00734
7.5	0	0.24704	0.84285	0.14163	0.00744
7.6	0	0.25056	0.85545	0.14375	0.00755
7.7	0	0.25358	0.86463	0.14529	0.00764
7.8	0	0.25729	0.87874	0.14766	0.00775
7.9	0	0.26056	0.88672	0.149	0.00785
8	0	0.26359	0.90634	0.1523	0.00794
8.1	0	0.26721	0.91863	0.15437	0.00805
8.2	0	0.27039	0.93232	0.15667	0.00814
8.3	0	0.27386	0.9454	0.15887	0.00825
8.4	0	0.27705	0.95522	0.16052	0.00834
8.5	0	0.28051	0.96933	0.16289	0.00845
8.6	0	0.28398	0.98318	0.16521	0.00855
8.7	0	0.28682	0.99342	0.16693	0.00864
8.8	0	0.29046	1.00082	0.16818	0.00875
8.9	0	0.29373	1.00771	0.16934	0.00885
9	0	0.29714	1.01997	0.1714	0.00895
9.1	0	0.30034	1.03384	0.17373	0.00905
9.2	0	0.3038	1.04201	0.1751	0.00915
9.3	0	0.30727	1.06197	0.17845	0.00925
9.4	0	0.31011	1.07078	0.17993	0.00934
9.5	0	0.31392	1.08704	0.18267	0.00945
9.6	0	0.31706	1.10343	0.18542	0.00955
9.7	0	0.3205	1.11302	0.18703	0.00965
9.8	0	0.32376	1.12675	0.18934	0.00975
9.9	0	0.32711	1.13696	0.19106	0.00985
10	0	0.33075	1.15132	0.19347	0.00996
10.1	0	0.33347	1.15873	0.19471	0.01004
10.2	0	0.33735	1.1642	0.19563	0.01016
10.3	0	0.34044	1.18033	0.19834	0.01025
10.4	0	0.34368	1.18902	0.1998	0.01035
10.5	0	0.34708	1.19653	0.20107	0.01045
10.6	0	0.35033	1.21107	0.20351	0.01055
10.7	0	0.35397	1.23198	0.20702	0.01066
10.8	0	0.35692	1.24172	0.20866	0.01075
10.9	0	0.36059	1.25586	0.21104	0.01086
11	0	0.36383	1.26573	0.21269	0.01096
11.1	0	0.36692	1.27559	0.21435	0.01105
11.2	0	0.37034	1.29124	0.21698	0.01115
11.3	0	0.3737	1.30248	0.21887	0.01126
11.4	0	0.37729	1.31435	0.22086	0.01136
11.5	0	0.38031	1.32572	0.22277	0.01145
11.6	0	0.38394	1.33878	0.22497	0.01156
11.7	0	0.38729	1.34906	0.2267	0.01166
11.8	0	0.39029	1.35664	0.22797	0.01176
11.9	0	0.39375	1.36807	0.22989	0.01186
12	0	0.39706	1.3793	0.23178	0.01196
12.1	0	0.40051	1.39276	0.23404	0.01206
12.2	0	0.40369	1.4048	0.23606	0.01216
12.3	0	0.40708	1.41795	0.23827	0.01226
12.4	0	0.41065	1.433	0.2408	0.01237
12.5	0	0.41353	1.44143	0.24222	0.01246
12.6	0	0.41718	1.45669	0.24478	0.01257
12.7	0	0.42046	1.46909	0.24687	0.01266
12.8	0	0.42369	1.48243	0.24911	0.01276
12.9	0	0.42706	1.49531	0.25127	0.01286
13	0	0.43035	1.50422	0.25277	0.01296
13.1	0	0.43394	1.5174	0.25499	0.01307
13.2	0	0.43692	1.5208	0.25556	0.01316
13.3	0	0.44057	1.53651	0.2582	0.01327
13.4	0	0.44391	1.54504	0.25963	0.01337
13.5	0	0.44703	1.55809	0.26182	0.01346
13.6	0	0.45045	1.57039	0.26389	0.01357
13.7	0	0.45368	1.58454	0.26627	0.01366
13.8	0	0.45733	1.60008	0.26888	0.01377
13.9	0	0.46026	1.60933	0.27043	0.01386
14	0	0.46391	1.62154	0.27248	0.01397
14.1	0	0.46718	1.6352	0.27478	0.01407
14.2	0	0.47027	1.65056	0.27736	0.01416
14.3	0	0.47381	1.66077	0.27908	0.01427
14.4	0	0.47699	1.66669	0.28007	0.01437
14.5	0	0.48057	1.68116	0.2825	0.01447
14.6	0	0.48362	1.68998	0.28398	0.01457
14.7	0	0.4872	1.70421	0.28638	0.01467
14.8	0	0.49054	1.71544	0.28826	0.01477
14.9	0	0.4935	1.72289	0.28951	0.01486
15	0	0.49717	1.73592	0.2917	0.01497
15.1	0	0.50038	1.75379	0.29471	0.01507
15.2	0	0.50389	1.76203	0.29609	0.01518
15.3	0	0.50708	1.77906	0.29895	0.01527
15.4	0	0.51056	1.78989	0.30077	0.01538
15.5	0	0.51392	1.80033	0.30253	0.01548
15.6	0	0.51685	1.81686	0.30531	0.01557
15.7	0	0.52051	1.8248	0.30664	0.01568
15.8	0	0.52378	1.83542	0.30842	0.01578
15.9	0	0.52707	1.8475	0.31045	0.01588
16	0	0.53036	1.85776	0.31218	0.01597
16.1	0	0.53377	1.86699	0.31373	0.01608
16.2	0	0.53727	1.88068	0.31603	0.01618
16.3	0	0.54015	1.88981	0.31756	0.01627
16.4	0	0.54389	1.90148	0.31953	0.01638
16.5	0	0.54715	1.91736	0.32219	0.01648
16.6	0	0.55029	1.9241	0.32333	0.01657
16.7	0	0.55371	1.94108	0.32618	0.01668
16.8	0	0.55702	1.95187	0.32799	0.01678
16.9	0	0.56062	1.96379	0.33	0.01689
17	0	0.56366	1.9774	0.33228	0.01698
17.1	0	0.56729	1.9844	0.33346	0.01709
17.2	0	0.57065	2.0032	0.33662	0.01719
17.3	0	0.57355	2.01097	0.33792	0.01728
17.4	0	0.57714	2.03022	0.34116	0.01738
17.5	0	0.58028	2.03517	0.34199	0.01748
17.6	0	0.58393	2.04358	0.3434	0.01759
17.7	0	0.58702	2.05572	0.34544	0.01768
17.8	0	0.59052	2.06509	0.34702	0.01779
17.9	0	0.59396	2.08121	0.34973	0.01789
18	0	0.59683	2.091	0.35137	0.01798
18.1	0	0.60048	2.10756	0.35416	0.01809
18.2	0	0.60365	2.11221	0.35494	0.01818
18.3	0	0.60716	2.12646	0.35733	0.01829
18.4	0	0.61034	2.13799	0.35927	0.01838
18.5	0	0.61381	2.15267	0.36174	0.01849
18.6	0	0.61736	2.16679	0.36411	0.01859
18.7	0	0.62015	2.17636	0.36572	0.01868
18.8	0	0.62397	2.18895	0.36783	0.01879
18.9	0	0.62713	2.19924	0.36956	0.01889
19	0	0.63049	2.21109	0.37155	0.01899
19.1	0	0.6337	2.22106	0.37323	0.01909
19.2	0	0.63707	2.23239	0.37513	0.01919
19.3	0	0.64064	2.24301	0.37692	0.0193
19.4	0	0.64352	2.25417	0.37879	0.01938
19.5	0	0.64724	2.27008	0.38147	0.01949
19.6	0	0.65051	2.2822	0.3835	0.01959
19.7	0	0.65369	2.29236	0.38521	0.01969
19.8	0	0.65704	2.3041	0.38718	0.01979
19.9	0	0.66032	2.31243	0.38858	0.01989
20	0	0.66392	2.32721	0.39107	0.02
20.1	0	0.66691	2.33689	0.39269	0.02009
20.2	0	0.67056	2.34906	0.39474	0.0202
20.3	0	0.67385	2.36166	0.39685	0.0203
20.4	0	0.67698	2.36937	0.39815	0.02039
20.5	0	0.6804	2.38247	0.40035	0.02049
20.6	0	0.68376	2.40074	0.40342	0.02059
20.7	0	0.68726	2.40917	0.40484	0.0207
20.8	0	0.6904	2.42418	0.40736	0.02079
20.9	0	0.69387	2.4314	0.40857	0.0209
21	0	0.69724	2.44771	0.41131	0.021
21.1	0	0.70023	2.4536	0.4123	0.02109
21.2	0	0.70378	2.4645	0.41414	0.0212
21.3	0	0.70709	2.47857	0.4165	0.0213
21.4	0	0.71048	2.48675	0.41787	0.0214
21.5	0	0.71373	2.50186	0.42041	0.0215
21.6	0	0.7171	2.51413	0.42248	0.0216
21.7	0	0.72057	2.52639	0.42453	0.0217
21.8	0	0.72349	2.53414	0.42584	0.02179
21.9	0	0.72716	2.55091	0.42866	0.0219
22	0	0.73043	2.56102	0.43036	0.022
22.1	0	0.73372	2.57053	0.43195	0.0221
22.2	0	0.73709	2.58562	0.43449	0.0222
22.3	0	0.74041	2.59377	0.43586	0.0223
22.4	0	0.74401	2.60288	0.43739	0.02241
22.5	0	0.7469	2.61723	0.4398	0.0225
22.6	0	0.75067	2.6312	0.44215	0.02261
22.7	0	0.75385	2.6363	0.443	0.02271
22.8	0	0.75696	2.6487	0.44509	0.0228
22.9	0	0.76042	2.66268	0.44744	0.0229
23	0	0.76369	2.67534	0.44957	0.023
23.1	0	0.76731	2.69029	0.45208	0.02311
23.2	0	0.77023	2.69938	0.4536	0.0232
23.3	0	0.77398	2.71221	0.45576	0.02331
23.4	0	0.77721	2.72028	0.45712	0.02341
23.5	0	0.78018	2.72869	0.45853	0.0235
23.6	0	0.78374	2.74551	0.46136	0.02361
23.7	0	0.78698	2.75645	0.46319	0.0237
23.8	0	0.79056	2.76756	0.46506	0.02381
23.9	0	0.7936	2.77986	0.46713	0.0239
24	0	0.79727	2.79101	0.469	0.02401
24.1	0	0.80061	2.80207	0.47086	0.02411
24.2	0	0.80357	2.81557	0.47313	0.0242
24.3	0	0.80717	2.8203	0.47392	0.02431
24.4	0	0.81043	2.83379	0.47619	0.02441
24.5	0	0.81387	2.84471	0.47803	0.02451
24.6	0	0.81701	2.85968	0.48054	0.02461
24.7	0	0.82048	2.87246	0.48269	0.02471
24.8	0	0.82395	2.88299	0.48446	0.02482
24.9	0	0.82687	2.89505	0.48649	0.0249
25	0	0.83052	2.90923	0.48887	0.02501
25.1	0	0.83378	2.9235	0.49127	0.02511
25.2	0	0.83708	2.92991	0.49234	0.02521
25.3	0	0.84037	2.94198	0.49437	0.02531
25.4	0	0.84371	2.95365	0.49633	0.02541
25.5	0	0.84724	2.96523	0.49828	0.02552
25.6	0	0.85022	2.97092	0.49923	0.02561
25.7	0	0.85387	2.98271	0.50122	0.02572
25.8	0	0.85721	2.99622	0.50349	0.02582
25.9	0	0.86028	3.00363	0.50473	0.02591
26	0	0.86383	3.02016	0.50751	0.02602
26.1	0	0.86705	3.03188	0.50948	0.02612
26.2	0	0.87065	3.04267	0.51129	0.02622
26.3	0	0.87367	3.05613	0.51355	0.02631
26.4	0	0.8772	3.06931	0.51577	0.02642
26.5	0	0.88063	3.08518	0.51843	0.02652
26.6	0	0.88355	3.09287	0.51973	0.02661
26.7	0	0.88713	3.10501	0.52177	0.02672
26.8	0	0.89032	3.11218	0.52297	0.02682
26.9	0	0.89392	3.12514	0.52515	0.02692
27	0	0.89696	3.12973	0.52592	0.02702
27.1	0	0.90051	3.14555	0.52858	0.02712
27.2	0	0.90394	3.15516	0.53019	0.02723
27.3	0	0.9068	3.16684	0.53216	0.02731
27.4	0	0.91053	3.1839	0.53502	0.02742
27.5	0	0.91367	3.19279	0.53652	0.02752
27.6	0	0.91721	3.20318	0.53826	0.02763
27.7	0	0.92036	3.21563	0.54036	0.02772
27.8	0	0.92382	3.23035	0.54283	0.02782
27.9	0	0.92734	3.24326	0.545	0.02793
28	0	0.93026	3.25449	0.54689	0.02802
28.1	0	0.93392	3.26661	0.54892	0.02813
28.2	0	0.93708	3.27679	0.55063	0.02822
28.3	0	0.94047	3.28462	0.55195	0.02833
28.4	0	0.94369	3.29637	0.55392	0.02842
28.5	0	0.94709	3.30707	0.55572	0.02853
28.6	0	0.95056	3.32173	0.55818	0.02863
28.7	0	0.95362	3.32805	0.55925	0.02872
28.8	0	0.95726	3.33942	0.56116	0.02883
28.9	0	0.96047	3.34974	0.56289	0.02893
29	0	0.96365	3.36229	0.565	0.02902
29.1	0	0.96703	3.37789	0.56762	0.02913
29.2	0	0.97035	3.38838	0.56938	0.02923
29.3	0	0.97388	3.40365	0.57195	0.02933
29.4	0	0.97696	3.41501	0.57386	0.02943
29.5	0	0.98059	3.42602	0.57571	0.02953
29.6	0	0.98391	3.43909	0.57791	0.02963
29.7	0	0.98691	3.44815	0.57943	0.02973
29.8	0	0.9905	3.46107	0.5816	0.02983
29.9	0	0.99375	3.46959	0.58303	0.02993
30	0	0.9972	3.47904	0.58462	0.03003
30.1	0	1.00039	3.48751	0.58604	0.03013
30.2	0	1.00384	3.49656	0.58756	0.03024
30.3	0	1.00729	3.51226	0.5902	0.03034
30.4	0	1.01012	3.51733	0.59105	0.03042
30.5	0	1.01383	3.53458	0.59395	0.03054
30.6	0	1.01713	3.5514	0.59678	0.03064
30.7	0	1.02047	3.56137	0.59845	0.03074
30.8	0	1.0237	3.57506	0.60075	0.03083
30.9	0	1.02707	3.58918	0.60313	0.03093
31	0	1.03062	3.60008	0.60496	0.03104
31.1	0	1.03346	3.60935	0.60652	0.03113
31.2	0	1.03727	3.62294	0.6088	0.03124
31.3	0	1.04046	3.62811	0.60967	0.03134
31.4	0	1.04376	3.63802	0.61133	0.03144
31.5	0	1.04711	3.64824	0.61305	0.03154
31.6	0	1.05042	3.65641	0.61442	0.03164
31.7	0	1.05404	3.67355	0.6173	0.03175
31.8	0	1.05683	3.68325	0.61893	0.03183
31.9	0	1.06069	3.69584	0.62105	0.03195
32	0	1.0638	3.71016	0.62346	0.03204
32.1	0	1.06699	3.72127	0.62532	0.03214
32.2	0	1.07037	3.73397	0.62746	0.03224
32.3	0	1.0737	3.74586	0.62945	0.03234
32.4	0	1.07732	3.76022	0.63187	0.03245
32.5	0	1.08023	3.76872	0.6333	0.03254
32.6	0	1.08393	3.78065	0.6353	0.03265
32.7	0	1.08719	3.79246	0.63729	0.03275
32.8	0	1.09026	3.79856	0.63831	0.03284
32.9	0	1.09371	3.80936	0.64013	0.03294
33	0	1.09701	3.81725	0.64145	0.03304
33.1	0	1.10059	3.82959	0.64353	0.03315
33.2	0	1.10368	3.84205	0.64562	0.03324
33.3	0	1.10724	3.85372	0.64758	0.03335
33.4	0	1.11063	3.86473	0.64943	0.03345
33.5	0	1.11362	3.8795	0.65191	0.03354
33.6	0	1.11711	3.89109	0.65386	0.03365
33.7	0	1.12043	3.90282	0.65583	0.03375
33.8	0	1.1238	3.91721	0.65825	0.03385
33.9	0	1.12704	3.93069	0.66051	0.03395
34	0	1.1304	3.94034	0.66214	0.03405
34.1	0	1.13396	3.95078	0.66389	0.03415
34.2	0	1.13687	3.95922	0.66531	0.03424
34.3	0	1.14057	3.96978	0.66708	0.03435
34.4	0	1.14381	3.98016	0.66883	0.03445
34.5	0	1.147	3.98755	0.67007	0.03455
34.6	0	1.15039	3.99572	0.67144	0.03465
34.7	0	1.15368	4.00776	0.67346	0.03475
34.8	0	1.1573	4.0208	0.67566	0.03486
34.9	0	1.16026	4.03523	0.67808	0.03495
35	0	1.16389	4.04854	0.68032	0.03506
35.1	0	1.16726	4.06389	0.6829	0.03516
35.2	0	1.17035	4.075	0.68476	0.03525
35.3	0	1.17379	4.08785	0.68692	0.03535
35.4	0	1.17699	4.09764	0.68857	0.03545
35.5	0	1.18066	4.10881	0.69045	0.03556
35.6	0	1.18362	4.11697	0.69182	0.03565
35.7	0	1.18722	4.12808	0.69368	0.03576
35.8	0	1.19052	4.13702	0.69519	0.03586
35.9	0	1.19358	4.14536	0.69659	0.03595
36	0	1.19713	4.15733	0.6986	0.03606
36.1	0	1.20034	4.16958	0.70066	0.03615
36.2	0	1.2039	4.17978	0.70237	0.03626
36.3	0	1.20696	4.19288	0.70457	0.03635
36.4	0	1.21052	4.20406	0.70645	0.03646
36.5	0	1.21389	4.22116	0.70933	0.03656
36.6	0	1.2168	4.23045	0.71089	0.03665
36.7	0	1.22053	4.24488	0.71331	0.03676
36.8	0	1.22377	4.25426	0.71489	0.03686
36.9	0	1.22719	4.26588	0.71684	0.03696
37	0	1.23042	4.277	0.71871	0.03706
37.1	0	1.23385	4.28567	0.72017	0.03716
37.2	0	1.23724	4.29667	0.72201	0.03726
37.3	0	1.2402	4.30501	0.72342	0.03735
37.4	0	1.24389	4.3134	0.72482	0.03747
37.5	0	1.24714	4.32357	0.72653	0.03756
37.6	0	1.25035	4.33484	0.72843	0.03766
37.7	0	1.25368	4.34989	0.73096	0.03776
37.8	0	1.2571	4.35446	0.73173	0.03786
37.9	0	1.26062	4.37278	0.7348	0.03797
38	0	1.26351	4.38452	0.73678	0.03806
38.1	0	1.26723	4.39925	0.73925	0.03817
38.2	0	1.27051	4.41064	0.74117	0.03827
38.3	0	1.2736	4.42122	0.74294	0.03836
38.4	0	1.27706	4.43486	0.74524	0.03846
38.5	0	1.28035	4.44205	0.74644	0.03856
38.6	0	1.28395	4.4552	0.74865	0.03867
38.7	0	1.28701	4.46099	0.74963	0.03876
38.8	0	1.2906	4.47521	0.75202	0.03887
38.9	0	1.29399	4.48052	0.75291	0.03897
39	0	1.29685	4.49015	0.75453	0.03906
39.1	0	1.3005	4.50527	0.75707	0.03917
39.2	0	1.30363	4.51256	0.75829	0.03926
39.3	0	1.30724	4.52428	0.76026	0.03937
39.4	0	1.31037	4.54049	0.76299	0.03947
39.5	0	1.31385	4.55169	0.76487	0.03957
39.6	0	1.31729	4.56546	0.76718	0.03968
39.7	0	1.32015	4.5785	0.76937	0.03976
39.8	0	1.32385	4.59236	0.7717	0.03987
39.9	0	1.327	4.60143	0.77323	0.03997
40	0	1.33047	4.60985	0.77464	0.04007
40.1	0	1.33367	4.62006	0.77636	0.04017
40.2	0	1.3371	4.6316	0.7783	0.04027
40.3	0	1.34069	4.63678	0.77917	0.04038
40.4	0	1.34349	4.6488	0.78119	0.04047
40.5	0	1.34732	4.65998	0.78306	0.04058
40.6	0	1.3505	4.67132	0.78497	0.04068
40.7	0	1.3538	4.68135	0.78666	0.04078
40.8	0	1.35704	4.69204	0.78845	0.04087
40.9	0	1.36039	4.70871	0.79125	0.04097
41	0	1.36396	4.72214	0.79351	0.04108
41.1	0	1.36688	4.73425	0.79555	0.04117
41.2	0	1.37057	4.74466	0.79729	0.04128
41.3	0	1.37387	4.75133	0.79842	0.04138
41.4	0	1.37701	4.76547	0.80079	0.04147
41.5	0	1.38037	4.77455	0.80232	0.04158
41.6	0	1.38366	4.78333	0.80379	0.04167
41.7	0	1.38721	4.79373	0.80554	0.04178
41.8	0	1.39024	4.80825	0.80798	0.04187
41.9	0	1.3939	4.81494	0.8091	0.04198
42	0	1.39721	4.82958	0.81156	0.04208
42.1	0	1.40029	4.83842	0.81305	0.04218
42.2	0	1.40374	4.85108	0.81518	0.04228
42.3	0	1.40709	4.86116	0.81687	0.04238
42.4	0	1.41057	4.8713	0.81858	0.04249
42.5	0	1.41374	4.88735	0.82127	0.04258
42.6	0	1.4172	4.89909	0.82324	0.04269
42.7	0	1.42059	4.90879	0.82488	0.04279
42.8	0	1.42354	4.9187	0.82654	0.04288
42.9	0	1.42713	4.93361	0.82905	0.04298
43	0	1.43041	4.94326	0.83067	0.04308
43.1	0	1.43378	4.95364	0.83241	0.04318
43.2	0	1.43709	4.96484	0.83429	0.04328
43.3	0	1.44042	4.96984	0.83513	0.04338
43.4	0	1.44392	4.98082	0.83698	0.04349
43.5	0	1.44684	4.98874	0.83831	0.04358
43.6	0	1.45051	5.00477	0.841	0.04369
43.7	0	1.45377	5.01664	0.843	0.04379
43.8	0	1.45701	5.0278	0.84487	0.04388
43.9	0	1.46044	5.04147	0.84717	0.04399
44	0	1.46372	5.0511	0.84879	0.04409
44.1	0	1.46735	5.06632	0.85135	0.0442
44.2	0	1.47025	5.07776	0.85327	0.04428
44.3	0	1.474	5.08352	0.85424	0.0444
44.4	0	1.47717	5.09541	0.85623	0.04449
44.5	0	1.48028	5.10516	0.85787	0.04459
44.6	0	1.48378	5.11729	0.85991	0.04469
44.7	0	1.48702	5.12738	0.86161	0.04479
44.8	0	1.49061	5.13843	0.86346	0.0449
44.9	0	1.49357	5.1456	0.86467	0.04499
45	0	1.49729	5.16047	0.86717	0.0451
45.1	0	1.50055	5.17455	0.86953	0.0452
45.2	0	1.5035	5.18039	0.87051	0.04528
45.3	0	1.50712	5.19438	0.87287	0.04539
45.4	0	1.51032	5.2076	0.87509	0.04549
45.5	0	1.51386	5.21698	0.87666	0.0456
45.6	0	1.51695	5.2271	0.87836	0.04569
45.7	0	1.52056	5.23801	0.8802	0.0458
45.8	0	1.52395	5.24817	0.8819	0.0459
45.9	0	1.52692	5.25668	0.88333	0.04599
46	0	1.53051	5.27204	0.88592	0.0461
46.1	0	1.5338	5.28411	0.88794	0.0462
46.2	0	1.53716	5.29354	0.88953	0.0463
46.3	0	1.54035	5.30501	0.89146	0.04639
46.4	0	1.5438	5.31085	0.89244	0.0465
46.5	0	1.5473	5.32597	0.89498	0.0466
46.6	0	1.55022	5.33818	0.89703	0.04669
46.7	0	1.55387	5.3456	0.89828	0.0468
46.8	0	1.55714	5.35725	0.90023	0.0469
46.9	0	1.56037	5.36774	0.902	0.047
47	0	1.56367	5.37821	0.90376	0.0471
47.1	0	1.567	5.38947	0.90565	0.0472
47.2	0	1.57059	5.40539	0.90832	0.04731
47.3	0	1.57358	5.41493	0.90993	0.0474
47.4	0	1.57723	5.42547	0.9117	0.04751
47.5	0	1.58057	5.44008	0.91415	0.04761
47.6	0	1.5836	5.44513	0.915	0.0477
47.7	0	1.58717	5.45626	0.91687	0.0478
47.8	0	1.59036	5.46563	0.91845	0.0479
47.9	0	1.59398	5.47805	0.92053	0.04801
48	0	1.59703	5.49026	0.92258	0.0481
48.1	0	1.60054	5.49976	0.92418	0.04821
48.2	0	1.60398	5.51344	0.92648	0.04831
48.3	0	1.60686	5.51812	0.92727	0.0484
48.4	0	1.61044	5.5357	0.93022	0.04851
48.5	0	1.61364	5.54575	0.93191	0.0486
48.6	0	1.61726	5.55706	0.93381	0.04871
48.7	0	1.62032	5.56967	0.93593	0.0488
48.8	0	1.62383	5.58074	0.93779	0.04891
48.9	0	1.62728	5.59174	0.93964	0.04901
49	0	1.63012	5.59786	0.94067	0.0491
49.1	0	1.63388	5.61197	0.94304	0.04921
49.2	0	1.63698	5.6238	0.94503	0.04931
49.3	0	1.64053	5.63149	0.94632	0.04941
49.4	0	1.64371	5.64646	0.94883	0.04951
49.5	0	1.64713	5.65587	0.95041	0.04961
49.6	0	1.65068	5.66736	0.95235	0.04972
49.7	0	1.65359	5.6749	0.95361	0.04981
49.8	0	1.65724	5.68773	0.95577	0.04992
49.9	0	1.66044	5.6964	0.95722	0.05001
50	0	1.66376	5.70451	0.95859	0.05011
50.1	0	1.66703	5.72087	0.96134	0.05021
50.2	0	1.67041	5.72929	0.96275	0.05031
50.3	0	1.67389	5.74271	0.96501	0.05042
50.4	0	1.67697	5.75311	0.96675	0.05051
50.5	0	1.68058	5.76684	0.96906	0.05062
50.6	0	1.68382	5.77766	0.97088	0.05072
50.7	0	1.68697	5.78958	0.97288	0.05081
50.8	0	1.69035	5.80071	0.97475	0.05091
50.9	0	1.69369	5.809	0.97615	0.05101
51	0	1.69723	5.81893	0.97781	0.05112
51.1	0	1.70029	5.82781	0.97931	0.05121
51.2	0	1.70393	5.84154	0.98161	0.05132
51.3	0	1.70727	5.84866	0.98281	0.05142
51.4	0	1.71022	5.85723	0.98425	0.05151
51.5	0	1.71388	5.86978	0.98636	0.05162
51.6	0	1.71707	5.88148	0.98833	0.05172
51.7	0	1.72051	5.89497	0.99059	0.05182
51.8	0	1.72375	5.90958	0.99305	0.05192
51.9	0	1.72714	5.91991	0.99478	0.05202
52	0	1.73063	5.92814	0.99617	0.05213
52.1	0	1.73346	5.9389	0.99798	0.05221
52.2	0	1.7372	5.95339	1.00041	0.05232
52.3	0	1.74045	5.96222	1.00189	0.05242
52.4	0	1.74376	5.97082	1.00334	0.05252
52.5	0	1.74702	5.97928	1.00476	0.05262
52.6	0	1.75041	5.98976	1.00652	0.05272
52.7	0	1.75394	6.00243	1.00865	0.05283
52.8	0	1.75682	6.0127	1.01038	0.05291
52.9	0	1.76063	6.02312	1.01213	0.05303
53	0	1.76378	6.03391	1.01394	0.05312
53.1	0	1.76708	6.04434	1.01569	0.05322
53.2	0	1.77043	6.05803	1.01799	0.05332
53.3	0	1.77374	6.0662	1.01937	0.05342
53.4	0	1.77739	6.08147	1.02193	0.05353
53.5	0	1.78017	6.09425	1.02408	0.05362
53.6	0	1.78402	6.10196	1.02538	0.05373
53.7	0	1.78716	6.11686	1.02788	0.05383
53.8	0	1.79028	6.12069	1.02852	0.05392
53.9	0	1.79374	6.13645	1.03117	0.05403
54	0	1.797	6.14325	1.03231	0.05412
54.1	0	1.80062	6.15318	1.03398	0.05423
54.2	0	1.80362	6.16515	1.03599	0.05432
54.3	0	1.80725	6.17341	1.03738	0.05443
54.4	0	1.81052	6.18354	1.03908	0.05453
54.5	0	1.81355	6.19424	1.04088	0.05462
54.6	0	1.81704	6.20673	1.04298	0.05473
54.7	0	1.82035	6.21821	1.04491	0.05483
54.8	0	1.8239	6.23232	1.04728	0.05493
54.9	0	1.82702	6.24487	1.04939	0.05503
55	0	1.83057	6.25257	1.05068	0.05514
55.1	0	1.83396	6.26778	1.05324	0.05524
55.2	0	1.83695	6.27646	1.0547	0.05533
55.3	0	1.84047	6.28987	1.05695	0.05543
55.4	0	1.84378	6.29511	1.05783	0.05553
55.5	0	1.84712	6.30482	1.05946	0.05563
55.6	0	1.85039	6.31403	1.06101	0.05573
55.7	0	1.8537	6.32424	1.06273	0.05583
55.8	0	1.85732	6.33639	1.06477	0.05594
55.9	0	1.86019	6.34355	1.06597	0.05603
56	0	1.86389	6.35817	1.06843	0.05614
56.1	0	1.86719	6.36963	1.07035	0.05624
56.2	0	1.8703	6.38066	1.07221	0.05633
56.3	0	1.87378	6.39397	1.07445	0.05644
56.4	0	1.87698	6.40536	1.07636	0.05653
56.5	0	1.8806	6.41877	1.07861	0.05664
56.6	0	1.88362	6.42715	1.08002	0.05673
56.7	0	1.88723	6.43913	1.08203	0.05684
56.8	0	1.89062	6.44753	1.08345	0.05694
56.9	0	1.89366	6.4531	1.08438	0.05704
57	0	1.89711	6.46372	1.08617	0.05714
57.1	0	1.90032	6.47626	1.08827	0.05724
57.2	0	1.90397	6.48688	1.09006	0.05735
57.3	0	1.90696	6.49785	1.0919	0.05744
57.4	0	1.91058	6.50616	1.0933	0.05755
57.5	0	1.91386	6.5182	1.09532	0.05764
57.6	0	1.9169	6.53159	1.09757	0.05774
57.7	0	1.92047	6.54372	1.09961	0.05784
57.8	0	1.92366	6.55427	1.10138	0.05794
57.9	0	1.92724	6.56528	1.10323	0.05805
58	0	1.93034	6.57796	1.10536	0.05814
58.1	0	1.93382	6.58598	1.10671	0.05825
58.2	0	1.93725	6.59861	1.10883	0.05835
58.3	0	1.94013	6.60816	1.11044	0.05844
58.4	0	1.94388	6.61871	1.11221	0.05855
58.5	0	1.94708	6.62781	1.11374	0.05864
58.6	0	1.95047	6.6354	1.11501	0.05875
58.7	0	1.95378	6.64531	1.11668	0.05885
58.8	0	1.95716	6.65579	1.11844	0.05895
58.9	0	1.96058	6.66558	1.12009	0.05905
59	0	1.96361	6.67594	1.12183	0.05914
59.1	0	1.96719	6.68986	1.12417	0.05925
59.2	0	1.97047	6.70607	1.12689	0.05935
59.3	0	1.97368	6.71358	1.12815	0.05945
59.4	0	1.97702	6.72964	1.13085	0.05955
59.5	0	1.98044	6.73996	1.13258	0.05965
59.6	0	1.98393	6.75065	1.13438	0.05975
59.7	0	1.98686	6.75757	1.13554	0.05984
59.8	0	1.99056	6.76978	1.1376	0.05995
59.9	0	1.99385	6.78006	1.13932	0.06005
60	0	1.9969	6.78061	1.13942	0.06015
60.1	0	2.00043	6.79122	1.1412	0.06025
60.2	0	2.00365	6.80153	1.14293	0.06035
60.3	0	2.00728	6.8175	1.14562	0.06046
60.4	0	2.01036	6.82476	1.14684	0.06055
60.5	0	2.0139	6.83995	1.14939	0.06066
60.6	0	2.01737	6.85347	1.15166	0.06076
60.7	0	2.02016	6.86268	1.15321	0.06085
60.8	0	2.02383	6.88056	1.15621	0.06096
60.9	0	2.02699	6.88701	1.1573	0.06105
61	0	2.03053	6.89969	1.15943	0.06116
61.1	0	2.03368	6.90697	1.16065	0.06125
61.2	0	2.03715	6.91768	1.16245	0.06136
61.3	0	2.04064	6.92058	1.16294	0.06146
61.4	0	2.04351	6.93283	1.16499	0.06155
61.5	0	2.04721	6.94411	1.16689	0.06166
61.6	0	2.05033	6.95409	1.16857	0.06175
61.7	0	2.05377	6.96328	1.17011	0.06186
61.8	0	2.057	6.97244	1.17165	0.06196
61.9	0	2.06042	6.98888	1.17441	0.06206
62	0	2.06403	7.00126	1.17649	0.06217
62.1	0	2.06683	7.01144	1.17821	0.06225
62.2	0	2.0707	7.0228	1.18011	0.06237
62.3	0	2.07387	7.03872	1.18279	0.06246
62.4	0	2.07709	7.04533	1.1839	0.06256
62.5	0	2.08036	7.05715	1.18589	0.06266
62.6	0	2.08371	7.06608	1.18739	0.06276
62.7	0	2.0873	7.07496	1.18888	0.06287
62.8	0	2.09024	7.08675	1.19086	0.06296
62.9	0	2.0939	7.09564	1.19235	0.06307
63	0	2.09721	7.10303	1.1936	0.06317
63.1	0	2.1003	7.11135	1.19499	0.06326
63.2	0	2.10373	7.12268	1.1969	0.06336
63.3	0	2.10701	7.1355	1.19905	0.06346
63.4	0	2.11054	7.14645	1.20089	0.06357
63.5	0	2.11362	7.15959	1.2031	0.06366
63.6	0	2.11721	7.16692	1.20433	0.06377
63.7	0	2.12055	7.1828	1.207	0.06387
63.8	0	2.12359	7.192	1.20855	0.06396
63.9	0	2.1271	7.20335	1.21045	0.06407
64	0	2.13044	7.21777	1.21288	0.06417
64.1	0	2.13389	7.22477	1.21405	0.06427
64.2	0	2.13709	7.23506	1.21578	0.06437
64.3	0	2.14048	7.24387	1.21726	0.06447
64.4	0	2.14393	7.25507	1.21914	0.06457
64.5	0	2.14689	7.26153	1.22023	0.06466
64.6	0	2.15048	7.27144	1.2219	0.06477
64.7	0	2.15375	7.28289	1.22382	0.06487
64.8	0	2.15711	7.29152	1.22527	0.06497
64.9	0	2.16043	7.30541	1.2276	0.06507
65	0	2.16373	7.31158	1.22864	0.06517
65.1	0	2.16724	7.3276	1.23133	0.06528
65.2	0	2.17017	7.34247	1.23383	0.06536
65.3	0	2.17385	7.35664	1.23621	0.06548
65.4	0	2.17713	7.36653	1.23787	0.06557
65.5	0	2.18032	7.37283	1.23893	0.06567
65.6	0	2.18377	7.38253	1.24056	0.06577
65.7	0	2.18702	7.3884	1.24155	0.06587
65.8	0	2.19068	7.40034	1.24356	0.06598
65.9	0	2.19362	7.40894	1.245	0.06607
66	0	2.19735	7.41756	1.24645	0.06618
66.1	0	2.20054	7.42894	1.24836	0.06628
66.2	0	2.20359	7.43803	1.24989	0.06637
66.3	0	2.20711	7.45302	1.25241	0.06648
66.4	0	2.21035	7.46339	1.25415	0.06657
66.5	0	2.21393	7.47674	1.25639	0.06668
66.6	0	2.21691	7.48884	1.25843	0.06677
66.7	0	2.22061	7.49896	1.26013	0.06688
66.8	0	2.2239	7.51185	1.26229	0.06698
66.9	0	2.22681	7.5191	1.26351	0.06707
67	0	2.23043	7.52679	1.26481	0.06718
67.1	0	2.23366	7.5352	1.26622	0.06728
67.2	0	2.23717	7.54511	1.26788	0.06738
67.3	0	2.2403	7.55415	1.2694	0.06748
67.4	0	2.24388	7.56675	1.27152	0.06758
67.5	0	2.24731	7.57849	1.27349	0.06769
67.6	0	2.25023	7.58811	1.27511	0.06778
67.7	0	2.2539	7.60064	1.27721	0.06789
67.8	0	2.25715	7.61015	1.27881	0.06798
67.9	0	2.26045	7.61989	1.28045	0.06808
68	0	2.2637	7.63261	1.28259	0.06818
68.1	0	2.2671	7.64264	1.28427	0.06828
68.2	0	2.27065	7.65224	1.28589	0.06839
68.3	0	2.27355	7.66122	1.2874	0.06848
68.4	0	2.2772	7.67611	1.2899	0.06859
68.5	0	2.28051	7.68583	1.29153	0.06869
68.6	0	2.28367	7.69856	1.29367	0.06878
68.7	0	2.28704	7.70664	1.29503	0.06888
68.8	0	2.29033	7.71728	1.29681	0.06898
68.9	0	2.2939	7.72449	1.29803	0.06909
69	0	2.29694	7.7352	1.29983	0.06918
69.1	0	2.30056	7.74354	1.30123	0.06929
69.2	0	2.30391	7.7541	1.303	0.06939
69.3	0	2.3069	7.76484	1.30481	0.06948
69.4	0	2.31051	7.77919	1.30722	0.06959
69.5	0	2.31372	7.79135	1.30926	0.06969
69.6	0	2.31732	7.80241	1.31112	0.0698
69.7	0	2.32035	7.81485	1.31321	0.06989
69.8	0	2.32385	7.82362	1.31468	0.06999
69.9	0	2.32733	7.83505	1.3166	0.0701
70	0	2.33017	7.84129	1.31765	0.07018
70.1	0	2.33382	7.85333	1.31968	0.07029
70.2	0	2.33701	7.863	1.3213	0.07039
70.3	0	2.34056	7.86786	1.32212	0.0705
70.4	0	2.34366	7.88076	1.32429	0.07059
70.5	0	2.34713	7.89097	1.326	0.07069
70.6	0	2.35062	7.90326	1.32807	0.0708
70.7	0	2.35346	7.91359	1.3298	0.07088
70.8	0	2.35723	7.92507	1.33173	0.071
70.9	0	2.36037	7.93986	1.33422	0.07109
71	0	2.36382	7.94719	1.33545	0.0712
71.1	0	2.36702	7.95835	1.33732	0.07129
71.2	0	2.37046	7.9681	1.33896	0.0714
71.3	0	2.374	7.97883	1.34077	0.0715
71.4	0	2.37695	7.98857	1.3424	0.07159
71.5	0	2.3806	7.9972	1.34385	0.0717
71.6	0	2.38379	8.00872	1.34579	0.0718
71.7	0	2.38707	8.01959	1.34761	0.0719
71.8	0	2.39036	8.02793	1.34902	0.072
71.9	0	2.39371	8.03736	1.3506	0.0721
72	0	2.39724	8.04955	1.35265	0.0722
72.1	0	2.40031	8.0589	1.35422	0.0723
72.2	0	2.4039	8.07058	1.35618	0.0724
72.3	0	2.40716	8.07965	1.35771	0.0725
72.4	0	2.41026	8.08987	1.35943	0.0726
72.5	0	2.4137	8.10121	1.36133	0.0727
72.6	0	2.41703	8.112	1.36314	0.0728
72.7	0	2.42054	8.1253	1.36538	0.07291
72.8	0	2.42365	8.1281	1.36585	0.073
72.9	0	2.42723	8.14361	1.36845	0.07311
73	0	2.43061	8.15705	1.37071	0.07321
73.1	0	2.43355	8.16384	1.37186	0.0733
73.2	0	2.43721	8.17568	1.37384	0.07341
73.3	0	2.44043	8.18208	1.37492	0.0735
73.4	0	2.44382	8.19084	1.37639	0.07361
73.5	0	2.44709	8.19955	1.37786	0.0737
73.6	0	2.45045	8.21205	1.37996	0.07381
73.7	0	2.45398	8.22436	1.38202	0.07391
73.8	0	2.45678	8.23451	1.38373	0.074
73.9	0	2.46055	8.24868	1.38611	0.07411
74	0	2.46377	8.25637	1.3874	0.07421
74.1	0	2.46707	8.26464	1.38879	0.07431
74.2	0	2.47037	8.2782	1.39107	0.07441
74.3	0	2.47371	8.29051	1.39314	0.07451
74.4	0	2.47728	8.30015	1.39476	0.07461
74.5	0	2.48015	8.30871	1.3962	0.0747
74.6	0	2.48398	8.31793	1.39775	0.07482
74.7	0	2.48716	8.33129	1.39999	0.07491
74.8	0	2.49039	8.33825	1.40116	0.07501
74.9	0	2.49378	8.35123	1.40334	0.07511
75	0	2.49707	8.36091	1.40497	0.07521
75.1	0	2.50069	8.37077	1.40663	0.07532
75.2	0	2.50353	8.38283	1.40865	0.0754
75.3	0	2.50734	8.39127	1.41007	0.07552
75.4	0	2.51051	8.40367	1.41216	0.07562
75.5	0	2.5136	8.4102	1.41325	0.07571
75.6	0	2.51709	8.42226	1.41528	0.07581
75.7	0	2.52035	8.43324	1.41713	0.07591
75.8	0	2.52393	8.44171	1.41855	0.07602
75.9	0	2.52694	8.45399	1.42061	0.07611
76	0	2.53055	8.46083	1.42176	0.07622
76.1	0	2.53387	8.47796	1.42464	0.07632
76.2	0	2.53688	8.48391	1.42564	0.07641
76.3	0	2.54042	8.49663	1.42778	0.07652
76.4	0	2.54368	8.5084	1.42975	0.07661
76.5	0	2.54721	8.51648	1.43111	0.07672
76.6	0	2.55038	8.52843	1.43312	0.07682
76.7	0	2.55385	8.53677	1.43452	0.07692
76.8	0	2.55732	8.54474	1.43586	0.07703
76.9	0	2.5603	8.55376	1.43738	0.07711
77	0	2.56382	8.56709	1.43962	0.07722
77.1	0	2.56716	8.57638	1.44118	0.07732
77.2	0	2.5704	8.58451	1.44254	0.07742
77.3	0	2.57372	8.59884	1.44495	0.07752
77.4	0	2.577	8.60726	1.44637	0.07762
77.5	0	2.58063	8.62189	1.44883	0.07773
77.6	0	2.58355	8.62793	1.44984	0.07782
77.7	0	2.58722	8.64267	1.45232	0.07793
77.8	0	2.59051	8.65271	1.45401	0.07802
77.9	0	2.59362	8.66051	1.45532	0.07812
78	0	2.59709	8.6703	1.45696	0.07822
78.1	0	2.60032	8.67755	1.45818	0.07832
78.2	0	2.60395	8.6926	1.46071	0.07843
78.3	0	2.60695	8.69724	1.46149	0.07852
78.4	0	2.61058	8.71246	1.46405	0.07863
78.5	0	2.61395	8.72228	1.46569	0.07873
78.6	0	2.61695	8.7313	1.46721	0.07882
78.7	0	2.62046	8.74294	1.46917	0.07893
78.8	0	2.62369	8.75058	1.47045	0.07902
78.9	0	2.62731	8.76564	1.47298	0.07913
79	0	2.63032	8.77317	1.47425	0.07922
79.1	0	2.63386	8.78666	1.47651	0.07933
79.2	0	2.63721	8.79393	1.47774	0.07943
79.3	0	2.64022	8.80574	1.47972	0.07952
79.4	0	2.64383	8.81534	1.48133	0.07963
79.5	0	2.64702	8.82519	1.48299	0.07973
79.6	0	2.65051	8.83465	1.48458	0.07983
79.7	0	2.65367	8.84418	1.48618	0.07993
79.8	0	2.65715	8.85324	1.4877	0.08003
79.9	0	2.66053	8.86352	1.48943	0.08013
80	0	2.6635	8.87502	1.49136	0.08022
80.1	0	2.66724	8.88321	1.49274	0.08034
80.2	0	2.67042	8.89664	1.495	0.08043
80.3	0	2.67381	8.90633	1.49662	0.08053
80.4	0	2.67709	8.91611	1.49827	0.08063
80.5	0	2.68049	8.92825	1.50031	0.08073
80.6	0	2.68393	8.94084	1.50242	0.08084
80.7	0	2.6869	8.952	1.5043	0.08093
80.8	0	2.69055	8.96211	1.506	0.08104
80.9	0	2.69386	8.97226	1.5077	0.08114
81	0	2.69697	8.9741	1.50801	0.08123
81.1	0	2.70039	8.98586	1.50999	0.08133
81.2	0	2.70373	8.99509	1.51154	0.08143
81.3	0	2.70726	9.0057	1.51332	0.08154
81.4	0	2.71022	9.01703	1.51522	0.08163
81.5	0	2.71387	9.02379	1.51636	0.08174
81.6	0	2.71719	9.03885	1.51889	0.08184
81.7	0	2.72021	9.04838	1.52049	0.08193
81.8	0	2.72376	9.06202	1.52279	0.08204
81.9	0	2.72701	9.07226	1.52451	0.08214
82	0	2.73059	9.08453	1.52657	0.08224
82.1	0	2.73371	9.0931	1.52801	0.08234
82.2	0	2.73724	9.10301	1.52967	0.08244
82.3	0	2.74067	9.11548	1.53177	0.08255
82.4	0	2.74348	9.11982	1.5325	0.08263
82.5	0	2.74725	9.13241	1.53461	0.08275
82.6	0	2.75032	9.13782	1.53552	0.08284
82.7	0	2.75386	9.14844	1.53731	0.08294
82.8	0	2.75703	9.15907	1.53909	0.08304
82.9	0	2.76045	9.16833	1.54065	0.08314
83	0	2.76399	9.18103	1.54278	0.08325
83.1	0	2.76682	9.18903	1.54413	0.08333
83.2	0	2.77055	9.20093	1.54613	0.08345
83.3	0	2.77371	9.21489	1.54847	0.08354
83.4	0	2.77709	9.22318	1.54987	0.08364
83.5	0	2.78033	9.23457	1.55178	0.08374
83.6	0	2.78373	9.24734	1.55393	0.08384
83.7	0	2.78737	9.25791	1.5557	0.08395
83.8	0	2.7902	9.26559	1.55699	0.08404
83.9	0	2.794	9.2771	1.55893	0.08415
84	0	2.79719	9.28236	1.55981	0.08425
84.1	0	2.80042	9.29187	1.56141	0.08435
84.2	0	2.80369	9.30245	1.56319	0.08445
84.3	0	2.80703	9.30732	1.56401	0.08455
84.4	0	2.81063	9.32004	1.56614	0.08465
84.5	0	2.8136	9.33023	1.56786	0.08474
84.6	0	2.81722	9.34531	1.57039	0.08485
84.7	0	2.82057	9.3537	1.5718	0.08495
84.8	0	2.82359	9.36362	1.57347	0.08504
84.9	0	2.82708	9.37437	1.57527	0.08515
85	0	2.8304	9.3851	1.57708	0.08525
85.1	0	2.83385	9.39762	1.57918	0.08535
85.2	0	2.83696	9.40815	1.58095	0.08545
85.3	0	2.84051	9.42014	1.58296	0.08555
85.4	0	2.84389	9.42491	1.58377	0.08566
85.5	0	2.8469	9.43536	1.58552	0.08575
85.6	0	2.85046	9.44041	1.58637	0.08585
85.7	0	2.8538	9.45516	1.58885	0.08595
85.8	0	2.85718	9.45981	1.58963	0.08606
85.9	0	2.86042	9.47156	1.59161	0.08615
86	0	2.86379	9.48238	1.59342	0.08626
86.1	0	2.86729	9.49604	1.59572	0.08636
86.2	0	2.87021	9.51101	1.59823	0.08645
86.3	0	2.87384	9.51707	1.59925	0.08656
86.4	0	2.87713	9.53009	1.60144	0.08666
86.5	0	2.88041	9.54026	1.60315	0.08676
86.6	0	2.88376	9.55384	1.60543	0.08686
86.7	0	2.88704	9.55866	1.60624	0.08696
86.8	0	2.8906	9.56582	1.60744	0.08706
86.9	0	2.89353	9.57245	1.60856	0.08715
87	0	2.8972	9.58519	1.6107	0.08726
87.1	0	2.90047	9.59436	1.61224	0.08736
87.2	0	2.90363	9.59919	1.61305	0.08746
87.3	0	2.90711	9.61301	1.61537	0.08756
87.4	0	2.91035	9.62438	1.61728	0.08766
87.5	0	2.91401	9.63819	1.6196	0.08777
87.6	0	2.91699	9.64661	1.62102	0.08786
87.7	0	2.92068	9.65733	1.62282	0.08797
87.8	0	2.92387	9.67229	1.62534	0.08807
87.9	0	2.92689	9.68021	1.62667	0.08816
88	0	2.93044	9.69402	1.62899	0.08826
88.1	0	2.93368	9.70226	1.63037	0.08836
88.2	0	2.93725	9.713	1.63218	0.08847
88.3	0	2.94028	9.71887	1.63316	0.08856
88.4	0	2.94392	9.72703	1.63453	0.08867
88.5	0	2.94724	9.73834	1.63643	0.08877
88.6	0	2.95014	9.74297	1.63721	0.08886
88.7	0	2.95378	9.75562	1.63934	0.08897
88.8	0	2.95704	9.76468	1.64086	0.08906
88.9	0	2.9605	9.77466	1.64254	0.08917
89	0	2.96365	9.78747	1.64469	0.08926
89.1	0	2.96718	9.79656	1.64622	0.08937
89.2	0	2.97062	9.81065	1.64859	0.08947
89.3	0	2.97357	9.82021	1.65019	0.08956
89.4	0	2.97725	9.83348	1.65242	0.08967
89.5	0	2.98051	9.84419	1.65422	0.08977
89.6	0	2.98375	9.85343	1.65577	0.08987
89.7	0	2.98704	9.86281	1.65735	0.08997
89.8	0	2.99039	9.86834	1.65828	0.09007
89.9	0	2.99395	9.87607	1.65958	0.09018
90	0	2.99691	9.88208	1.66059	0.09027
90.1	0	3.00057	9.89363	1.66253	0.09038
90.2	0	3.00387	9.90306	1.66411	0.09047
90.3	0	3.00698	9.90856	1.66504	0.09057
90.4	0	3.01038	9.92231	1.66735	0.09067
90.5	0	3.01364	9.93553	1.66957	0.09077
90.6	0	3.01722	9.9491	1.67185	0.09088
90.7	0	3.02026	9.96119	1.67388	0.09097
90.8	0	3.0239	9.97226	1.67574	0.09108
90.9	0	3.02729	9.98575	1.67801	0.09118
91	0	3.0302	9.99154	1.67898	0.09127
91.1	0	3.03386	10.0035	1.68098	0.09138
91.2	0	3.03702	10.0097	1.68204	0.09147
91.3	0	3.04061	10.0169	1.68324	0.09158
91.4	0	3.0437	10.0267	1.68489	0.09167
91.5	0	3.04718	10.0345	1.6862	0.09178
91.6	0	3.05066	10.0432	1.68766	0.09188
91.7	0	3.0535	10.0524	1.68922	0.09197
91.8	0	3.05718	10.0647	1.69127	0.09208
91.9	0	3.06035	10.0779	1.69349	0.09218
92	0	3.06386	10.0867	1.69497	0.09228
92.1	0	3.067	10.1001	1.69723	0.09238
92.2	0	3.07044	10.107	1.69838	0.09248
92.3	0	3.07394	10.1201	1.70058	0.09259
92.4	0	3.0768	10.1315	1.7025	0.09267
92.5	0	3.08056	10.1398	1.70389	0.09278
92.6	0	3.08372	10.1532	1.70615	0.09288
92.7	0	3.08713	10.1574	1.70685	0.09298
92.8	0	3.09039	10.1685	1.70873	0.09308
92.9	0	3.09378	10.1747	1.70976	0.09318
93	0	3.09732	10.1867	1.71178	0.09329
93.1	0	3.10029	10.1952	1.71321	0.09338
93.2	0	3.10393	10.2057	1.71496	0.09349
93.3	0	3.10714	10.216	1.71671	0.09359
93.4	0	3.11037	10.2239	1.71802	0.09368
93.5	0	3.11371	10.2392	1.7206	0.09378
93.6	0	3.11706	10.2452	1.72161	0.09388
93.7	0	3.12056	10.2627	1.72454	0.09399
93.8	0	3.12367	10.2696	1.7257	0.09408
93.9	0	3.12722	10.2833	1.728	0.09419
94	0	3.13049	10.2915	1.72939	0.09429
94.1	0	3.13359	10.2977	1.73042	0.09438
94.2	0	3.13705	10.3062	1.73185	0.09449
94.3	0	3.14036	10.3157	1.73346	0.09459
94.4	0	3.14387	10.3263	1.73524	0.09469
94.5	0	3.14702	10.3341	1.73655	0.09479
94.6	0	3.15055	10.345	1.73837	0.09489
94.7	0	3.15396	10.3539	1.73987	0.095
94.8	0	3.15687	10.3611	1.74108	0.09508
94.9	0	3.16056	10.378	1.74392	0.09519
95	0	3.16376	10.3885	1.74568	0.09529
95.1	0	3.16713	10.4021	1.74797	0.09539
95.2	0	3.17042	10.4118	1.74961	0.09549
95.3	0	3.17377	10.4231	1.75151	0.09559
95.4	0	3.17731	10.4329	1.75315	0.0957
95.5	0	3.18014	10.4405	1.75442	0.09578
95.6	0	3.18393	10.4489	1.75584	0.0959
95.7	0	3.18713	10.4555	1.75694	0.09599
95.8	0	3.19037	10.4678	1.75902	0.09609
95.9	0	3.1937	10.4736	1.75999	0.09619
96	0	3.19703	10.4837	1.76168	0.09629
96.1	0	3.20062	10.4945	1.76349	0.0964
96.2	0	3.2035	10.5067	1.76554	0.09649
96.3	0	3.20731	10.5171	1.7673	0.0966
96.4	0	3.21051	10.5294	1.76937	0.0967
96.5	0	3.21368	10.5401	1.77116	0.09679
96.6	0	3.21709	10.5511	1.77301	0.0969
96.7	0	3.22039	10.5584	1.77423	0.097
96.8	0	3.22402	10.5681	1.77586	0.09711
96.9	0	3.2269	10.5793	1.77775	0.09719
97	0	3.23067	10.5874	1.77911	0.09731
97.1	0	3.23386	10.5962	1.7806	0.0974
97.2	0	3.2369	10.6039	1.78188	0.09749
97.3	0	3.24042	10.6154	1.78381	0.0976
97.4	0	3.24368	10.6241	1.78527	0.0977
97.5	0	3.24725	10.6334	1.78684	0.09781
97.6	0	3.25029	10.6459	1.78894	0.0979
97.7	0	3.25386	10.6532	1.79017	0.098
97.8	0	3.25723	10.6631	1.79183	0.09811
97.9	0	3.26021	10.6731	1.79351	0.0982
98	0	3.26375	10.6856	1.79561	0.0983
98.1	0	3.26708	10.6961	1.79737	0.0984
98.2	0	3.27049	10.7058	1.79901	0.09851
98.3	0	3.27373	10.7162	1.80075	0.0986
98.4	0	3.27716	10.7256	1.80233	0.09871
98.5	0	3.28065	10.7374	1.80431	0.09881
98.6	0	3.28363	10.7431	1.80527	0.0989
98.7	0	3.28716	10.7535	1.80702	0.09901
98.8	0	3.29049	10.7634	1.80868	0.09911
98.9	0	3.29372	10.7721	1.81016	0.0992
99	0	3.29705	10.7809	1.81163	0.09931
99.1	0	3.30033	10.7908	1.81328	0.0994
99.2	0	3.30399	10.8034	1.81542	0.09951
99.3	0	3.30688	10.813	1.81701	0.0996
99.4	0	3.31058	10.824	1.81887	0.09971
99.5	0	3.31389	10.8348	1.82068	0.09981
99.6	0	3.3169	10.8437	1.82217	0.0999
99.7	0	3.32044	10.8583	1.82464	0.10001
99.8	0	3.32364	10.8624	1.82532	0.10011
99.9	0	3.32729	10.876	1.82761	0.10022
100	0	3.33032	10.8803	1.82832	0.10031
100.1	0	3.33389	10.8904	1.83002	0.10041
100.2	0	3.33729	10.9018	1.83195	0.10052
100.3	0	3.34028	10.9087	1.83309	0.10061
100.4	0	3.34382	10.923	1.83551	0.10071
100.5	0	3.34701	10.9297	1.83664	0.10081
100.6	0	3.35062	10.9439	1.83903	0.10092
100.7	0	3.35364	10.9531	1.84056	0.10101
100.8	0	3.3572	10.9625	1.84214	0.10112
100.9	0	3.36053	10.9725	1.84383	0.10122
101	0	3.36356	10.9838	1.84572	0.10131
101.1	0	3.36718	10.9927	1.84721	0.10142
101.2	0	3.37036	11.0009	1.84859	0.10151
101.3	0	3.37385	11.0103	1.85017	0.10162
101.4	0	3.377	11.018	1.85147	0.10171
101.5	0	3.38044	11.0281	1.85316	0.10182
101.6	0	3.38391	11.0413	1.85539	0.10192
101.7	0	3.38683	11.0533	1.85739	0.10201
101.8	0	3.39059	11.0622	1.85889	0.10212
101.9	0	3.39378	11.0731	1.86072	0.10222
102	0	3.39707	11.0795	1.8618	0.10232
102.1	0	3.40045	11.0908	1.86371	0.10242
102.2	0	3.40379	11.0998	1.86522	0.10252
102.3	0	3.40724	11.1067	1.86637	0.10262
102.4	0	3.4103	11.1193	1.86849	0.10272
102.5	0	3.41389	11.1247	1.8694	0.10282
102.6	0	3.4172	11.14	1.87197	0.10292
102.7	0	3.42028	11.1468	1.87311	0.10302
102.8	0	3.42371	11.16	1.87533	0.10312
102.9	0	3.42707	11.1662	1.87638	0.10322
103	0	3.43059	11.177	1.87819	0.10333
103.1	0	3.43357	11.189	1.88021	0.10342
103.2	0	3.43722	11.1995	1.88196	0.10353
103.3	0	3.44054	11.2117	1.88402	0.10363
103.4	0	3.44352	11.2171	1.88493	0.10372
103.5	0	3.44714	11.2275	1.88668	0.10383
103.6	0	3.45034	11.2347	1.88788	0.10392
103.7	0	3.45392	11.2443	1.88949	0.10403
103.8	0	3.45707	11.2584	1.89186	0.10412
103.9	0	3.46054	11.2655	1.89305	0.10423
104	0	3.46405	11.2782	1.89519	0.10434
104.1	0	3.46678	11.282	1.89583	0.10442
104.2	0	3.47058	11.2971	1.89837	0.10453
104.3	0	3.47369	11.3073	1.90008	0.10463
104.4	0	3.47715	11.3167	1.90166	0.10473
104.5	0	3.48039	11.3235	1.90281	0.10483
104.6	0	3.48378	11.3337	1.90452	0.10493
104.7	0	3.48732	11.3468	1.90672	0.10504
104.8	0	3.49017	11.3525	1.90767	0.10512
104.9	0	3.49389	11.3661	1.90997	0.10523
105	0	3.49706	11.3741	1.91131	0.10533
105.1	0	3.50042	11.3841	1.91298	0.10543
105.2	0	3.50366	11.3906	1.91408	0.10553
105.3	0	3.50704	11.4005	1.91574	0.10563
105.4	0	3.51069	11.4144	1.91808	0.10574
105.5	0	3.51352	11.4211	1.91921	0.10583
105.6	0	3.51738	11.4317	1.92098	0.10594
105.7	0	3.52056	11.4399	1.92237	0.10604
105.8	0	3.5237	11.4534	1.92463	0.10613
105.9	0	3.52704	11.4632	1.92627	0.10623
106	0	3.53034	11.4737	1.92805	0.10633
106.1	0	3.53396	11.4866	1.93021	0.10644
106.2	0	3.53697	11.4931	1.9313	0.10653
106.3	0	3.54053	11.5074	1.93371	0.10664
106.4	0	3.54394	11.5145	1.9349	0.10674
106.5	0	3.54692	11.5246	1.9366	0.10683
106.6	0	3.55042	11.5328	1.93799	0.10694
106.7	0	3.5537	11.5382	1.93888	0.10704
106.8	0	3.55715	11.5483	1.94059	0.10714
106.9	0	3.56032	11.556	1.94188	0.10723
107	0	3.56383	11.5644	1.94329	0.10734
107.1	0	3.56722	11.5756	1.94517	0.10744
107.2	0	3.57026	11.5888	1.94739	0.10753
107.3	0	3.57379	11.5986	1.94904	0.10764
107.4	0	3.57712	11.6098	1.95091	0.10774
107.5	0	3.58053	11.6239	1.95328	0.10784
107.6	0	3.58375	11.6312	1.95451	0.10794
107.7	0	3.5871	11.6415	1.95624	0.10804
107.8	0	3.59063	11.6478	1.9573	0.10815
107.9	0	3.59354	11.656	1.95867	0.10824
108	0	3.5972	11.6674	1.96059	0.10835
108.1	0	3.60045	11.676	1.96204	0.10844
108.2	0	3.60371	11.6831	1.96324	0.10854
108.3	0	3.60711	11.6959	1.96538	0.10864
108.4	0	3.61034	11.7063	1.96712	0.10874
108.5	0	3.61391	11.7142	1.96846	0.10885
108.6	0	3.61686	11.7258	1.9704	0.10894
108.7	0	3.62052	11.7347	1.9719	0.10905
108.8	0	3.62384	11.7502	1.9745	0.10915
108.9	0	3.62694	11.7553	1.97536	0.10924
109	0	3.63043	11.768	1.97749	0.10935
109.1	0	3.63369	11.7787	1.9793	0.10944
109.2	0	3.63732	11.7868	1.98065	0.10955
109.3	0	3.64032	11.7985	1.98263	0.10964
109.4	0	3.64399	11.8043	1.9836	0.10975
109.5	0	3.64721	11.8151	1.98541	0.10985
109.6	0	3.65023	11.8212	1.98644	0.10994
109.7	0	3.6538	11.8338	1.98856	0.11005
109.8	0	3.65702	11.8407	1.98972	0.11015
109.9	0	3.66054	11.8477	1.99089	0.11025
110	0	3.6636	11.8599	1.99295	0.11035
110.1	0	3.66724	11.8703	1.99468	0.11046
110.2	0	3.6706	11.8831	1.99683	0.11056
110.3	0	3.67346	11.8906	1.9981	0.11064
110.4	0	3.67716	11.904	2.00036	0.11075
110.5	0	3.68039	11.9133	2.00192	0.11085
110.6	0	3.68378	11.9234	2.00361	0.11095
110.7	0	3.687	11.9363	2.00578	0.11105
110.8	0	3.69048	11.9415	2.00666	0.11116
110.9	0	3.69395	11.9534	2.00865	0.11126
111	0	3.6969	11.9565	2.00918	0.11135
111.1	0	3.7006	11.9694	2.01134	0.11146
111.2	0	3.70386	11.9755	2.01237	0.11156
111.3	0	3.70704	11.9862	2.01416	0.11165
111.4	0	3.71039	11.9911	2.01498	0.11175
111.5	0	3.71372	12.0058	2.01746	0.11186
111.6	0	3.71731	12.0165	2.01926	0.11196
111.7	0	3.72026	12.0245	2.02061	0.11205
111.8	0	3.72391	12.0386	2.02297	0.11216
111.9	0	3.72722	12.0535	2.02548	0.11226
112	0	3.73027	12.0623	2.02695	0.11235
112.1	0	3.73372	12.0685	2.02799	0.11246
112.2	0	3.73695	12.0793	2.0298	0.11255
112.3	0	3.74058	12.0838	2.03056	0.11266
112.4	0	3.74363	12.0937	2.03222	0.11276
112.5	0	3.74721	12.1057	2.03425	0.11286
112.6	0	3.75061	12.1114	2.03521	0.11297
112.7	0	3.7535	12.1196	2.03657	0.11305
112.8	0	3.75724	12.1287	2.03812	0.11317
112.9	0	3.76039	12.1404	2.04009	0.11326
113	0	3.76394	12.1469	2.04116	0.11337
113.1	0	3.76703	12.1622	2.04374	0.11346
113.2	0	3.7705	12.1736	2.04565	0.11357
113.3	0	3.77399	12.1834	2.04731	0.11367
113.4	0	3.77683	12.1959	2.04941	0.11376
113.5	0	3.78051	12.2026	2.05053	0.11387
113.6	0	3.78372	12.2115	2.05203	0.11396
113.7	0	3.78719	12.2242	2.05416	0.11407
113.8	0	3.79033	12.2318	2.05544	0.11416
113.9	0	3.79372	12.2354	2.05604	0.11426
114	0	3.79728	12.2479	2.05814	0.11437
114.1	0	3.80015	12.2573	2.05972	0.11446
114.2	0	3.80392	12.2635	2.06076	0.11457
114.3	0	3.80708	12.2759	2.06285	0.11467
114.4	0	3.81043	12.2826	2.06397	0.11477
114.5	0	3.81371	12.2964	2.06629	0.11487
114.6	0	3.8171	12.3051	2.06775	0.11497
114.7	0	3.82065	12.3163	2.06963	0.11508
114.8	0	3.82363	12.3262	2.0713	0.11517
114.9	0	3.82727	12.336	2.07294	0.11528
115	0	3.83051	12.3465	2.07471	0.11537
115.1	0	3.83368	12.3583	2.07669	0.11547
115.2	0	3.83704	12.3705	2.07874	0.11557
115.3	0	3.84038	12.3778	2.07996	0.11567
115.4	0	3.84388	12.3824	2.08073	0.11578
115.5	0	3.84701	12.3873	2.08157	0.11587
115.6	0	3.85055	12.3962	2.08306	0.11598
115.7	0	3.85386	12.4058	2.08468	0.11608
115.8	0	3.85688	12.4158	2.08636	0.11617
115.9	0	3.86042	12.4296	2.08868	0.11627
116	0	3.86371	12.4375	2.08999	0.11637
116.1	0	3.86716	12.4512	2.0923	0.11648
116.2	0	3.87036	12.4627	2.09423	0.11657
116.3	0	3.87386	12.4762	2.0965	0.11668
116.4	0	3.87731	12.4881	2.09851	0.11678
116.5	0	3.8802	12.4923	2.09922	0.11687
116.6	0	3.88391	12.5069	2.10167	0.11698
116.7	0	3.88711	12.5125	2.10261	0.11708
116.8	0	3.89044	12.5194	2.10376	0.11718
116.9	0	3.89376	12.5269	2.10502	0.11728
117	0	3.8971	12.535	2.10638	0.11738
117.1	0	3.90064	12.5432	2.10776	0.11749
117.2	0	3.90346	12.5501	2.10893	0.11757
117.3	0	3.90727	12.5664	2.11166	0.11768
117.4	0	3.91047	12.5747	2.11305	0.11778
117.5	0	3.91367	12.584	2.11463	0.11788
117.6	0	3.91705	12.5969	2.11679	0.11798
117.7	0	3.92034	12.6107	2.1191	0.11808
117.8	0	3.92394	12.6183	2.12038	0.11819
117.9	0	3.92684	12.6282	2.12205	0.11827
118	0	3.93065	12.6394	2.12392	0.11839
118.1	0	3.93386	12.6472	2.12523	0.11849
118.2	0	3.937	12.6534	2.12629	0.11858
118.3	0	3.94047	12.6616	2.12766	0.11868
118.4	0	3.94372	12.6713	2.12929	0.11878
118.5	0	3.94734	12.6775	2.13033	0.11889
118.6	0	3.95026	12.6836	2.13136	0.11898
118.7	0	3.95399	12.6981	2.1338	0.11909
118.8	0	3.95722	12.7084	2.13553	0.11919
118.9	0	3.96023	12.7201	2.1375	0.11928
119	0	3.96375	12.7261	2.1385	0.11939
119.1	0	3.96703	12.7406	2.14093	0.11948
119.2	0	3.97055	12.7507	2.14263	0.11959
119.3	0	3.97361	12.7608	2.14432	0.11968
119.4	0	3.97717	12.7715	2.14612	0.11979
119.5	0	3.98057	12.7823	2.14794	0.11989
119.6	0	3.98355	12.7901	2.14926	0.11998
119.7	0	3.98712	12.7976	2.15051	0.12009
119.8	0	3.99039	12.8081	2.15228	0.12019
119.9	0	3.9938	12.8126	2.15304	0.12029
120	0	3.99708	12.8184	2.154	0.12039
120.1	0	4.00046	12.8276	2.15556	0.12049
120.2	0	4.004	12.842	2.15797	0.1206
120.3	0	4.00695	12.8491	2.15917	0.12069
120.4	0	4.01051	12.8602	2.16103	0.12079
120.5	0	4.01388	12.8743	2.16341	0.1209
120.6	0	4.017	12.8787	2.16415	0.12099
120.7	0	4.0204	12.896	2.16705	0.12109
120.8	0	4.02364	12.9066	2.16883	0.12119
120.9	0	4.02731	12.9176	2.17068	0.1213
121	0	4.03024	12.9218	2.17138	0.12139
121.1	0	4.03392	12.932	2.17309	0.1215
121.2	0	4.03722	12.9382	2.17414	0.1216
121.3	0	4.04022	12.9462	2.17549	0.12169
121.4	0	4.04378	12.9561	2.17715	0.1218
121.5	0	4.04696	12.9643	2.17852	0.12189
121.6	0	4.05061	12.9708	2.17961	0.122
121.7	0	4.05365	12.9803	2.18121	0.12209
121.8	0	4.05723	12.9904	2.18292	0.1222
121.9	0	4.06065	13.0093	2.18609	0.1223
122	0	4.0636	13.0146	2.18698	0.12239
122.1	0	4.06718	13.0295	2.18948	0.1225
122.2	0	4.07034	13.0351	2.19043	0.1226
122.3	0	4.07394	13.0447	2.19204	0.1227
122.4	0	4.07699	13.0554	2.19383	0.1228
122.5	0	4.0805	13.0632	2.19515	0.1229
122.6	0	4.08387	13.0749	2.19712	0.123
122.7	0	4.08688	13.0811	2.19815	0.12309
122.8	0	4.09054	13.0899	2.19964	0.1232
122.9	0	4.09371	13.1001	2.20135	0.1233
123	0	4.09715	13.1095	2.20292	0.1234
123.1	0	4.10035	13.1185	2.20444	0.1235
123.2	0	4.10376	13.1294	2.20627	0.1236
123.3	0	4.10723	13.1407	2.20817	0.12371
123.4	0	4.11018	13.1497	2.20968	0.1238
123.5	0	4.11394	13.1617	2.2117	0.12391
123.6	0	4.11714	13.1689	2.21291	0.12401
123.7	0	4.1204	13.177	2.21427	0.1241
123.8	0	4.12379	13.1885	2.21619	0.12421
123.9	0	4.12712	13.1989	2.21795	0.12431
124	0	4.13057	13.2094	2.21971	0.12441
124.1	0	4.13362	13.2146	2.22058	0.1245
124.2	0	4.13721	13.226	2.2225	0.12461
124.3	0	4.14055	13.2357	2.22414	0.12471
124.4	0	4.14358	13.2431	2.22537	0.1248
124.5	0	4.14709	13.2528	2.22701	0.12491
124.6	0	4.15038	13.2595	2.22813	0.12501
124.7	0	4.15389	13.2694	2.22979	0.12511
124.8	0	4.15692	13.2783	2.23129	0.1252
124.9	0	4.16051	13.2895	2.23317	0.12531
125	0	4.16392	13.3006	2.23504	0.12541
125.1	0	4.16685	13.3094	2.23652	0.1255
125.2	0	4.17048	13.321	2.23846	0.12561
125.3	0	4.17371	13.3323	2.24036	0.12571
125.4	0	4.17722	13.3433	2.24221	0.12582
125.5	0	4.1804	13.3506	2.24343	0.12591
125.6	0	4.18385	13.3594	2.24492	0.12602
125.7	0	4.18738	13.3667	2.24615	0.12612
125.8	0	4.19013	13.3755	2.24762	0.1262
125.9	0	4.19393	13.3825	2.24881	0.12632
126	0	4.19701	13.3929	2.25055	0.12641
126.1	0	4.20048	13.4033	2.25229	0.12652
126.2	0	4.2037	13.4129	2.2539	0.12661
126.3	0	4.20709	13.4204	2.25517	0.12672
126.4	0	4.21067	13.4358	2.25776	0.12682
126.5	0	4.21348	13.445	2.2593	0.12691
126.6	0	4.21726	13.4564	2.26121	0.12702
126.7	0	4.22043	13.4681	2.26319	0.12712
126.8	0	4.22369	13.4702	2.26354	0.12722
126.9	0	4.22698	13.4826	2.26562	0.12731
127	0	4.23039	13.4928	2.26733	0.12742
127.1	0	4.23402	13.4989	2.26836	0.12753
127.2	0	4.23689	13.5104	2.27029	0.12761
127.3	0	4.24066	13.5189	2.27171	0.12773
127.4	0	4.2439	13.5328	2.27406	0.12782
127.5	0	4.24702	13.5367	2.27471	0.12792
127.6	0	4.25036	13.5473	2.27649	0.12802
127.7	0	4.2537	13.5565	2.27803	0.12812
127.8	0	4.25726	13.5677	2.27992	0.12823
127.9	0	4.26031	13.5758	2.28128	0.12832
128	0	4.26386	13.5796	2.28191	0.12843
128.1	0	4.26725	13.5928	2.28414	0.12853
128.2	0	4.27024	13.6021	2.2857	0.12862
128.3	0	4.27379	13.6174	2.28827	0.12872
128.4	0	4.27703	13.6248	2.28952	0.12882
128.5	0	4.28049	13.6344	2.29112	0.12893
128.6	0	4.28366	13.6408	2.29221	0.12902
128.7	0	4.28714	13.6533	2.29431	0.12913
128.8	0	4.29059	13.6625	2.29586	0.12923
128.9	0	4.29355	13.6711	2.29729	0.12932
129	0	4.29716	13.6803	2.29885	0.12943
129.1	0	4.30053	13.6904	2.30054	0.12953
129.2	0	4.30382	13.6992	2.30201	0.12963
129.3	0	4.30711	13.7077	2.30345	0.12973
129.4	0	4.31042	13.7184	2.30524	0.12983
129.5	0	4.31397	13.7303	2.30725	0.12993
129.6	0	4.31687	13.7384	2.3086	0.13002
129.7	0	4.32054	13.7452	2.30974	0.13013
129.8	0	4.3238	13.7567	2.31168	0.13023
129.9	0	4.32701	13.7666	2.31335	0.13033
130	0	4.33043	13.7754	2.31482	0.13043
130.1	0	4.33367	13.7834	2.31617	0.13053
130.2	0	4.33726	13.7941	2.31797	0.13064
130.3	0	4.34022	13.799	2.3188	0.13072
130.4	0	4.34388	13.813	2.32114	0.13084
130.5	0	4.34716	13.8203	2.32237	0.13093
130.6	0	4.35024	13.8321	2.32435	0.13103
130.7	0	4.35381	13.8391	2.32553	0.13113
130.8	0	4.35702	13.8505	2.32744	0.13123
130.9	0	4.36065	13.8592	2.3289	0.13134
131	0	4.36369	13.8695	2.33064	0.13143
131.1	0	4.3673	13.8751	2.33158	0.13154
131.2	0	4.37056	13.886	2.3334	0.13164
131.3	0	4.37354	13.8964	2.33515	0.13173
131.4	0	4.37714	13.9059	2.33675	0.13184
131.5	0	4.38035	13.9157	2.33841	0.13193
131.6	0	4.38386	13.9229	2.33961	0.13204
131.7	0	4.38696	13.9312	2.341	0.13213
131.8	0	4.39055	13.9467	2.34361	0.13224
131.9	0	4.39393	13.9546	2.34493	0.13234
132	0	4.39681	13.9596	2.34578	0.13243
132.1	0	4.40051	13.9696	2.34746	0.13254
132.2	0	4.40373	13.9803	2.34925	0.13264
132.3	0	4.40709	13.9879	2.35053	0.13274
132.4	0	4.41033	13.9951	2.35174	0.13284
132.5	0	4.41378	14.0107	2.35437	0.13294
132.6	0	4.41731	14.0186	2.3557	0.13305
132.7	0	4.42025	14.0264	2.357	0.13314
132.8	0	4.42393	14.0384	2.35902	0.13325
132.9	0	4.42721	14.0525	2.36138	0.13335
133	0	4.43032	14.0579	2.36229	0.13344
133.1	0	4.43375	14.0704	2.36439	0.13354
133.2	0	4.43705	14.0732	2.36487	0.13364
133.3	0	4.44063	14.0863	2.36706	0.13375
133.4	0	4.44361	14.0979	2.36901	0.13384
133.5	0	4.44722	14.1038	2.37001	0.13395
133.6	0	4.45055	14.1148	2.37186	0.13405
133.7	0	4.45357	14.1149	2.37187	0.13414
133.8	0	4.45709	14.1291	2.37425	0.13425
133.9	0	4.4603	14.1382	2.3758	0.13434
134	0	4.46387	14.1489	2.37759	0.13445
134.1	0	4.46696	14.157	2.37895	0.13454
134.2	0	4.47054	14.1681	2.38082	0.13465
134.3	0	4.47397	14.1826	2.38324	0.13475
134.4	0	4.47684	14.1897	2.38443	0.13484
134.5	0	4.48059	14.1991	2.38603	0.13495
134.6	0	4.48373	14.2104	2.38792	0.13505
134.7	0	4.48727	14.2155	2.38878	0.13515
134.8	0	4.49037	14.2238	2.39017	0.13525
134.9	0	4.49379	14.2275	2.39079	0.13535
135	0	4.49734	14.2485	2.39433	0.13546
135.1	0	4.50016	14.2509	2.39473	0.13554
135.2	0	4.50387	14.2614	2.39649	0.13565
135.3	0	4.50706	14.2674	2.39749	0.13575
135.4	0	4.51048	14.2776	2.39922	0.13585
135.5	0	4.51368	14.2898	2.40127	0.13595
135.6	0	4.51705	14.2983	2.40269	0.13605
135.7	0	4.52062	14.3117	2.40494	0.13616
135.8	0	4.5235	14.3191	2.40619	0.13625
135.9	0	4.52729	14.3305	2.4081	0.13636
136	0	4.53043	14.3398	2.40967	0.13645
136.1	0	4.53371	14.351	2.41155	0.13655
136.2	0	4.53703	14.3604	2.41312	0.13665
136.3	0	4.54043	14.3686	2.4145	0.13676
136.4	0	4.544	14.3761	2.41577	0.13686
136.5	0	4.547	14.3837	2.41705	0.13695
136.6	0	4.55059	14.3916	2.41837	0.13706
136.7	0	4.55384	14.3997	2.41973	0.13716
136.8	0	4.55697	14.4074	2.42103	0.13725
136.9	0	4.56038	14.4186	2.42291	0.13736
137	0	4.56371	14.4261	2.42417	0.13746
137.1	0	4.56721	14.436	2.42582	0.13756
137.2	0	4.57038	14.4474	2.42774	0.13766
137.3	0	4.57388	14.4624	2.43027	0.13776
137.4	0	4.5772	14.4679	2.43118	0.13786
137.5	0	4.5802	14.4751	2.4324	0.13795
137.6	0	4.58374	14.4912	2.43511	0.13806
137.7	0	4.58706	14.4989	2.43641	0.13816
137.8	0	4.59048	14.5057	2.43754	0.13826
137.9	0	4.59372	14.5148	2.43908	0.13836
138	0	4.59718	14.5212	2.44015	0.13846
138.1	0	4.60064	14.5284	2.44136	0.13857
138.2	0	4.60352	14.5359	2.44262	0.13866
138.3	0	4.60727	14.5464	2.44438	0.13877
138.4	0	4.61047	14.557	2.44615	0.13886
138.5	0	4.61374	14.5638	2.44731	0.13896
138.6	0	4.61709	14.5786	2.44979	0.13906
138.7	0	4.62039	14.5904	2.45177	0.13916
138.8	0	4.62399	14.6013	2.45361	0.13927
138.9	0	4.6268	14.6123	2.45546	0.13936
139	0	4.63062	14.6223	2.45714	0.13947
139.1	0	4.63383	14.6312	2.45863	0.13957
139.2	0	4.63696	14.6373	2.45965	0.13966
139.3	0	4.64038	14.6432	2.46064	0.13977
139.4	0	4.64364	14.6528	2.46227	0.13986
139.5	0	4.64726	14.6585	2.46323	0.13997
139.6	0	4.65019	14.6699	2.46514	0.14006
139.7	0	4.65398	14.6774	2.46639	0.14018
139.8	0	4.65724	14.6896	2.46845	0.14027
139.9	0	4.66032	14.6938	2.46916	0.14037
140	0	4.66381	14.709	2.4717	0.14047
140.1	0	4.66705	14.7161	2.4729	0.14057
140.2	0	4.67063	14.7286	2.47499	0.14068
140.3	0	4.6736	14.7405	2.477	0.14077
140.4	0	4.67729	14.7474	2.47816	0.14088
140.5	0	4.68058	14.76	2.48027	0.14098
140.6	0	4.68355	14.7624	2.48068	0.14107
140.7	0	4.68711	14.7771	2.48314	0.14117
140.8	0	4.69037	14.7807	2.48375	0.14127
140.9	0	4.69386	14.7908	2.48546	0.14138
141	0	4.69699	14.7964	2.4864	0.14147
141.1	0	4.70048	14.8075	2.48826	0.14158
141.2	0	4.7039	14.8165	2.48978	0.14168
141.3	0	4.70687	14.8244	2.49109	0.14177
141.4	0	4.71046	14.8352	2.49291	0.14188
141.5	0	4.71376	14.8447	2.49451	0.14198
141.6	0	4.7171	14.8525	2.49582	0.14208
141.7	0	4.72044	14.8707	2.49887	0.14218
141.8	0	4.72378	14.8789	2.50025	0.14228
141.9	0	4.72734	14.8921	2.50247	0.14238
142	0	4.73029	14.8985	2.50355	0.14247
142.1	0	4.73385	14.9076	2.50508	0.14258
142.2	0	4.7372	14.9158	2.50645	0.14268
142.3	0	4.7403	14.9206	2.50726	0.14278
142.4	0	4.74374	14.9293	2.50873	0.14288
142.5	0	4.74696	14.9379	2.51017	0.14298
142.6	0	4.75065	14.9454	2.51143	0.14309
142.7	0	4.75358	14.9521	2.51255	0.14318
142.8	0	4.75724	14.9645	2.51464	0.14329
142.9	0	4.76058	14.9772	2.51678	0.14339
143	0	4.76354	14.9863	2.5183	0.14348
143.1	0	4.76713	14.9983	2.52032	0.14358
143.2	0	4.77029	15.0081	2.52197	0.14368
143.3	0	4.77393	15.0198	2.52393	0.14379
143.4	0	4.77698	15.0301	2.52566	0.14388
143.5	0	4.78055	15.039	2.52716	0.14399
143.6	0	4.78398	15.0443	2.52806	0.14409
143.7	0	4.78693	15.0477	2.52862	0.14418
143.8	0	4.79054	15.0544	2.52975	0.14429
143.9	0	4.79368	15.0648	2.53149	0.14438
144	0	4.79725	15.0775	2.53362	0.14449
144.1	0	4.80035	15.0844	2.53479	0.14458
144.2	0	4.80382	15.0929	2.53622	0.14469
144.3	0	4.80721	15.1037	2.53803	0.14479
144.4	0	4.81025	15.115	2.53993	0.14488
144.5	0	4.81389	15.1245	2.54153	0.14499
144.6	0	4.81706	15.1375	2.54371	0.14509
144.7	0	4.82045	15.1478	2.54544	0.14519
144.8	0	4.82366	15.1575	2.54707	0.14529
144.9	0	4.82708	15.1647	2.54829	0.14539
145	0	4.83058	15.1718	2.54947	0.14549
145.1	0	4.83354	15.1828	2.55132	0.14558
145.2	0	4.83729	15.1906	2.55263	0.1457
145.3	0	4.8405	15.1985	2.55396	0.14579
145.4	0	4.84369	15.2028	2.55469	0.14589
145.5	0	4.84713	15.213	2.5564	0.14599
145.6	0	4.85042	15.2183	2.55729	0.14609
145.7	0	4.8539	15.2301	2.55928	0.1462
145.8	0	4.85699	15.2401	2.56095	0.14629
145.9	0	4.86053	15.2513	2.56283	0.1464
146	0	4.8639	15.2652	2.56518	0.1465
146.1	0	4.86688	15.2721	2.56633	0.14659
146.2	0	4.87042	15.2845	2.56841	0.14669
146.3	0	4.87374	15.2947	2.57013	0.14679
146.4	0	4.87722	15.3033	2.57157	0.1469
146.5	0	4.88028	15.3125	2.57312	0.14699
146.6	0	4.88384	15.3192	2.57424	0.1471
146.7	0	4.88725	15.3263	2.57543	0.1472
146.8	0	4.89016	15.3313	2.57628	0.14729
146.9	0	4.89384	15.3423	2.57812	0.1474
147	0	4.89701	15.3496	2.57935	0.1475
147.1	0	4.90056	15.3577	2.58071	0.1476
147.2	0	4.90374	15.37	2.58278	0.1477
147.3	0	4.90716	15.3755	2.58371	0.1478
147.4	0	4.91075	15.3934	2.58671	0.14791
147.5	0	4.91344	15.3985	2.58756	0.14799
147.6	0	4.91732	15.4174	2.59074	0.14811
147.7	0	4.92039	15.4248	2.592	0.1482
147.8	0	4.92376	15.4307	2.59298	0.1483
147.9	0	4.92705	15.4396	2.59447	0.1484
148	0	4.93039	15.4435	2.59514	0.1485
148.1	0	4.93399	15.4531	2.59675	0.14861
148.2	0	4.93687	15.457	2.5974	0.1487
148.3	0	4.94058	15.4686	2.59934	0.14881
148.4	0	4.94377	15.4754	2.60049	0.1489
148.5	0	4.947	15.485	2.60211	0.149
148.6	0	4.95034	15.4954	2.60386	0.1491
148.7	0	4.9537	15.5067	2.60576	0.1492
148.8	0	4.95733	15.5185	2.60773	0.14931
148.9	0	4.96022	15.5262	2.60902	0.1494
149	0	4.96399	15.5384	2.61107	0.14951
149.1	0	4.96724	15.5483	2.61274	0.14961
149.2	0	4.97033	15.5555	2.61395	0.1497
149.3	0	4.97372	15.5657	2.61567	0.14981
149.4	0	4.97703	15.5748	2.61719	0.14991
149.5	0	4.98058	15.5814	2.61831	0.15001
149.6	0	4.98366	15.5896	2.61968	0.1501
149.7	0	4.98716	15.6006	2.62153	0.15021
149.8	0	4.99062	15.604	2.6221	0.15031
149.9	0	4.99355	15.6126	2.62355	0.1504
150	0	4.99711	15.6257	2.62575	0.15051
150.1	0	5.0004	15.6315	2.62673	0.15061
150.2	0	5.00377	15.645	2.62899	0.15071
150.3	0	5.00701	15.6528	2.6303	0.15081
150.4	0	5.01044	15.6657	2.63247	0.15091
150.5	0	5.01392	15.6734	2.63376	0.15102
150.6	0	5.01693	15.684	2.63555	0.15111
150.7	0	5.02052	15.6903	2.63661	0.15122
150.8	0	5.02384	15.7013	2.63845	0.15132
150.9	0	5.02712	15.7102	2.63994	0.15141
151	0	5.03042	15.7231	2.64211	0.15151
151.1	0	5.03373	15.7289	2.64309	0.15161
151.2	0	5.03732	15.7347	2.64407	0.15172
151.3	0	5.04021	15.741	2.64513	0.15181
151.4	0	5.0439	15.751	2.64681	0.15192
151.5	0	5.04714	15.7628	2.64879	0.15202
151.6	0	5.05033	15.7694	2.6499	0.15211
151.7	0	5.05379	15.7816	2.65195	0.15222
151.8	0	5.057	15.7918	2.65365	0.15231
151.9	0	5.0606	15.8006	2.65514	0.15242
152	0	5.06359	15.8155	2.65765	0.15251
152.1	0	5.0672	15.8201	2.65842	0.15262
152.2	0	5.07053	15.8297	2.66003	0.15272
152.3	0	5.07355	15.8338	2.66071	0.15281
152.4	0	5.07711	15.844	2.66244	0.15292
152.5	0	5.08036	15.8544	2.66419	0.15302
152.6	0	5.08394	15.8617	2.6654	0.15313
152.7	0	5.08703	15.8714	2.66703	0.15322
152.8	0	5.09063	15.878	2.66815	0.15333
152.9	0	5.09388	15.8899	2.67015	0.15342
153	0	5.09688	15.8965	2.67125	0.15352
153.1	0	5.10048	15.9103	2.67357	0.15362
153.2	0	5.10372	15.9172	2.67472	0.15372
153.3	0	5.10718	15.9264	2.67628	0.15383
153.4	0	5.1103	15.9371	2.67808	0.15392
153.5	0	5.11386	15.9469	2.67972	0.15403
153.6	0	5.11727	15.957	2.68142	0.15413
153.7	0	5.12013	15.96	2.68192	0.15422
153.8	0	5.12387	15.9751	2.68447	0.15433
153.9	0	5.12708	15.9794	2.68517	0.15442
154	0	5.13038	15.9877	2.68658	0.15452
154.1	0	5.13369	15.9987	2.68843	0.15462
154.2	0	5.13707	16.0092	2.69019	0.15473
154.3	0	5.14064	16.0186	2.69177	0.15483
154.4	0	5.14364	16.0266	2.69312	0.15492
154.5	0	5.14727	16.0374	2.69492	0.15503
154.6	0	5.15059	16.044	2.69605	0.15513
154.7	0	5.15363	16.0529	2.69753	0.15522
154.8	0	5.15708	16.0625	2.69915	0.15533
154.9	0	5.16034	16.0715	2.70066	0.15543
155	0	5.16394	16.0814	2.70233	0.15553
155.1	0	5.16697	16.0904	2.70383	0.15563
155.2	0	5.17057	16.0981	2.70513	0.15573
155.3	0	5.17391	16.1123	2.70752	0.15584
155.4	0	5.17691	16.1165	2.70822	0.15593
155.5	0	5.1804	16.1299	2.71047	0.15603
155.6	0	5.18361	16.1353	2.71139	0.15613
155.7	0	5.18723	16.1458	2.71315	0.15624
155.8	0	5.1903	16.1511	2.71403	0.15633
155.9	0	5.19385	16.1589	2.71535	0.15644
156	0	5.19734	16.173	2.71772	0.15654
156.1	0	5.20015	16.1796	2.71882	0.15663
156.2	0	5.20393	16.1912	2.72077	0.15674
156.3	0	5.20707	16.1995	2.72217	0.15683
156.4	0	5.21054	16.2085	2.72368	0.15694
156.5	0	5.21371	16.2159	2.72493	0.15703
156.6	0	5.21709	16.2277	2.7269	0.15714
156.7	0	5.22065	16.2368	2.72844	0.15724
156.8	0	5.22351	16.2466	2.73008	0.15733
156.9	0	5.2272	16.2513	2.73088	0.15744
157	0	5.23044	16.264	2.733	0.15754
157.1	0	5.23379	16.2675	2.73359	0.15764
157.2	0	5.237	16.2792	2.73557	0.15774
157.3	0	5.24038	16.2915	2.73764	0.15784
157.4	0	5.24393	16.2981	2.73874	0.15794
157.5	0	5.24682	16.3107	2.74086	0.15803
157.6	0	5.25059	16.316	2.74174	0.15814
157.7	0	5.25377	16.3287	2.74387	0.15824
157.8	0	5.25705	16.3328	2.74457	0.15834
157.9	0	5.26039	16.3395	2.74569	0.15844
158	0	5.26374	16.3501	2.74747	0.15854
158.1	0	5.2673	16.363	2.74965	0.15865
158.2	0	5.27033	16.3712	2.75101	0.15874
158.3	0	5.27391	16.3806	2.75261	0.15885
158.4	0	5.27721	16.392	2.75451	0.15895
158.5	0	5.28028	16.3999	2.75585	0.15904
158.6	0	5.28375	16.4099	2.75752	0.15914
158.7	0	5.28706	16.4191	2.75907	0.15924
158.8	0	5.29052	16.4256	2.76016	0.15935
158.9	0	5.29371	16.4365	2.762	0.15944
159	0	5.29718	16.4418	2.76289	0.15955
159.1	0	5.30053	16.4552	2.76514	0.15965
159.2	0	5.30353	16.458	2.76561	0.15974
159.3	0	5.30709	16.4679	2.76727	0.15985
159.4	0	5.31038	16.4768	2.76876	0.15995
159.5	0	5.31378	16.4874	2.77056	0.16005
159.6	0	5.31705	16.4973	2.77221	0.16015
159.7	0	5.32048	16.506	2.77367	0.16025
159.8	0	5.32401	16.5181	2.77571	0.16036
159.9	0	5.32687	16.5269	2.7772	0.16044
160	0	5.33065	16.5384	2.77912	0.16056
160.1	0	5.33382	16.5451	2.78024	0.16065
160.2	0	5.33705	16.5507	2.78119	0.16075
160.3	0	5.34044	16.562	2.78309	0.16085
160.4	0	5.34371	16.5667	2.78387	0.16095
160.5	0	5.34733	16.5791	2.78597	0.16106
160.6	0	5.35017	16.5832	2.78664	0.16114
160.7	0	5.35397	16.5966	2.7889	0.16126
160.8	0	5.35715	16.6031	2.78999	0.16135
160.9	0	5.36027	16.6121	2.7915	0.16145
161	0	5.36372	16.6243	2.79356	0.16155
161.1	0	5.36698	16.6309	2.79466	0.16165
161.2	0	5.3706	16.6429	2.79668	0.16176
161.3	0	5.37357	16.651	2.79803	0.16185
161.4	0	5.37732	16.6597	2.7995	0.16196
161.5	0	5.38056	16.6716	2.80151	0.16206
161.6	0	5.38361	16.6784	2.80265	0.16215
161.7	0	5.38713	16.6891	2.80444	0.16226
161.8	0	5.39039	16.6957	2.80554	0.16236
161.9	0	5.39396	16.7061	2.80729	0.16246
162	0	5.39696	16.713	2.80846	0.16255
162.1	0	5.40057	16.7233	2.81018	0.16266
162.2	0	5.40391	16.7265	2.81073	0.16276
162.3	0	5.40687	16.7389	2.81281	0.16285
162.4	0	5.41047	16.7478	2.81431	0.16296
162.5	0	5.41373	16.7586	2.81612	0.16306
162.6	0	5.41718	16.7667	2.81749	0.16316
162.7	0	5.42033	16.7753	2.81893	0.16326
162.8	0	5.42379	16.7864	2.8208	0.16336
162.9	0	5.42723	16.7971	2.82259	0.16347
163	0	5.43019	16.8056	2.82401	0.16355
163.1	0	5.43382	16.8121	2.82511	0.16366
163.2	0	5.43714	16.8265	2.82753	0.16376
163.3	0	5.44039	16.8313	2.82834	0.16386
163.4	0	5.44377	16.8397	2.82975	0.16396
163.5	0	5.44708	16.8471	2.831	0.16406
163.6	0	5.45068	16.8522	2.83184	0.16417
163.7	0	5.45364	16.8608	2.8333	0.16426
163.8	0	5.4572	16.8687	2.83462	0.16437
163.9	0	5.46058	16.8809	2.83668	0.16447
164	0	5.46361	16.8877	2.83781	0.16456
164.1	0	5.46709	16.9016	2.84015	0.16467
164.2	0	5.47031	16.9119	2.84187	0.16476
164.3	0	5.47397	16.9215	2.84349	0.16487
164.4	0	5.47693	16.9342	2.84562	0.16496
164.5	0	5.48056	16.9399	2.84659	0.16507
164.6	0	5.48392	16.9524	2.84869	0.16517
164.7	0	5.48683	16.9505	2.84837	0.16526
164.8	0	5.49046	16.9612	2.85016	0.16537
164.9	0	5.49363	16.9688	2.85145	0.16547
165	0	5.49727	16.9778	2.85296	0.16557
165.1	0	5.50034	16.9862	2.85437	0.16567
165.2	0	5.50389	16.9921	2.85536	0.16577
165.3	0	5.50732	17.0066	2.85779	0.16588
165.4	0	5.51025	17.0131	2.8589	0.16597
165.5	0	5.51389	17.0251	2.86091	0.16608
165.6	0	5.51702	17.0337	2.86235	0.16617
165.7	0	5.52056	17.0442	2.86412	0.16628
165.8	0	5.52368	17.0542	2.8658	0.16637
165.9	0	5.52712	17.0608	2.86691	0.16647
166	0	5.53055	17.0743	2.86918	0.16658
166.1	0	5.53356	17.08	2.87013	0.16667
166.2	0	5.53721	17.0877	2.87142	0.16678
166.3	0	5.54041	17.0946	2.87257	0.16687
166.4	0	5.54375	17.1032	2.87403	0.16697
166.5	0	5.54702	17.111	2.87534	0.16707
166.6	0	5.5504	17.1189	2.87667	0.16717
166.7	0	5.55391	17.1294	2.87844	0.16728
166.8	0	5.55689	17.1367	2.87966	0.16737
166.9	0	5.56061	17.1481	2.88157	0.16748
167	0	5.56385	17.1581	2.88325	0.16758
167.1	0	5.56699	17.1661	2.8846	0.16767
167.2	0	5.57046	17.1783	2.88666	0.16778
167.3	0	5.57375	17.1842	2.88764	0.16788
167.4	0	5.57723	17.1997	2.89024	0.16798
167.5	0	5.58032	17.2073	2.89152	0.16808
167.6	0	5.58388	17.2165	2.89306	0.16818
167.7	0	5.58726	17.2242	2.89436	0.16829
167.8	0	5.59019	17.2263	2.89472	0.16837
167.9	0	5.59377	17.2377	2.89664	0.16848
168	0	5.59705	17.2436	2.89762	0.16858
168.1	0	5.60053	17.2516	2.89897	0.16868
168.2	0	5.60364	17.2581	2.90006	0.16878
168.3	0	5.60715	17.2674	2.90162	0.16888
168.4	0	5.61062	17.2753	2.90295	0.16899
168.5	0	5.61348	17.2918	2.90572	0.16907
168.6	0	5.61719	17.3047	2.90788	0.16919
168.7	0	5.62039	17.3127	2.90924	0.16928
168.8	0	5.62383	17.3225	2.91088	0.16939
168.9	0	5.62707	17.3312	2.91235	0.16948
169	0	5.63048	17.3403	2.91388	0.16959
169.1	0	5.63407	17.3475	2.91507	0.16969
169.2	0	5.6368	17.3528	2.91598	0.16978
169.3	0	5.64067	17.3616	2.91745	0.16989
169.4	0	5.64374	17.3671	2.91838	0.16999
169.5	0	5.64708	17.3727	2.91932	0.17009
169.6	0	5.65038	17.3837	2.92117	0.17019
169.7	0	5.65371	17.3964	2.9233	0.17029
169.8	0	5.65734	17.4044	2.92463	0.1704
169.9	0	5.66019	17.412	2.92592	0.17048
170	0	5.66393	17.4265	2.92836	0.17059
170.1	0	5.66712	17.4367	2.93007	0.17069
170.2	0	5.6703	17.4455	2.93155	0.17079
170.3	0	5.67368	17.454	2.93297	0.17089
170.4	0	5.67699	17.4642	2.93469	0.17099
170.5	0	5.68066	17.4722	2.93603	0.1711
170.6	0	5.68362	17.4808	2.93747	0.17119
170.7	0	5.68732	17.4843	2.93807	0.1713
170.8	0	5.6906	17.4955	2.93995	0.1714
170.9	0	5.69365	17.5006	2.9408	0.17149
171	0	5.69707	17.5095	2.9423	0.17159
171.1	0	5.70038	17.5198	2.94403	0.17169
171.2	0	5.70389	17.5264	2.94515	0.1718
171.3	0	5.70702	17.534	2.94642	0.17189
171.4	0	5.71047	17.5452	2.94829	0.172
171.5	0	5.71393	17.5593	2.95068	0.1721
171.6	0	5.71687	17.565	2.95163	0.17219
171.7	0	5.72048	17.58	2.95414	0.1723
171.8	0	5.72374	17.5884	2.95556	0.1724
171.9	0	5.72709	17.5943	2.95656	0.1725
172	0	5.73038	17.6036	2.95811	0.1726
172.1	0	5.73375	17.6081	2.95887	0.1727
172.2	0	5.73727	17.6203	2.96091	0.1728
172.3	0	5.74022	17.6241	2.96156	0.17289
172.4	0	5.74387	17.6315	2.96281	0.173
172.5	0	5.74721	17.6416	2.9645	0.1731
172.6	0	5.75043	17.6494	2.96582	0.1732
172.7	0	5.75378	17.6577	2.96721	0.1733
172.8	0	5.75702	17.6683	2.96898	0.1734
172.9	0	5.76065	17.678	2.97062	0.17351
173	0	5.76357	17.6876	2.97223	0.1736
173.1	0	5.76721	17.7027	2.97477	0.1737
173.2	0	5.77049	17.7092	2.97585	0.1738
173.3	0	5.77365	17.7224	2.97809	0.1739
173.4	0	5.77713	17.7289	2.97917	0.174
173.5	0	5.78035	17.7343	2.98007	0.1741
173.6	0	5.78392	17.7429	2.98153	0.17421
173.7	0	5.78692	17.7474	2.98227	0.1743
173.8	0	5.79053	17.7577	2.98401	0.17441
173.9	0	5.79385	17.7624	2.98479	0.17451
174	0	5.79686	17.772	2.98641	0.1746
174.1	0	5.80048	17.7825	2.98818	0.17471
174.2	0	5.80367	17.7923	2.98982	0.1748
174.3	0	5.80728	17.8015	2.99137	0.17491
174.4	0	5.81038	17.8119	2.99312	0.17501
174.5	0	5.81392	17.8251	2.99533	0.17511
174.6	0	5.81724	17.8312	2.99636	0.17521
174.7	0	5.82019	17.8408	2.99798	0.1753
174.8	0	5.82384	17.8527	2.99997	0.17541
174.9	0	5.82708	17.8581	3.00089	0.17551
175	0	5.83047	17.8644	3.00193	0.17561
175.1	0	5.83362	17.8712	3.00309	0.17571
175.2	0	5.83719	17.8765	3.00397	0.17581
175.3	0	5.84061	17.8887	3.00602	0.17592
175.4	0	5.84347	17.8983	3.00764	0.176
175.5	0	5.84718	17.9031	3.00844	0.17611
175.6	0	5.85044	17.9177	3.0109	0.17621
175.7	0	5.85369	17.9233	3.01184	0.17631
175.8	0	5.85701	17.9341	3.01366	0.17641
175.9	0	5.86042	17.9444	3.01538	0.17651
176	0	5.86397	17.953	3.01683	0.17662
176.1	0	5.86696	17.9646	3.01878	0.17671
176.2	0	5.87064	17.9684	3.01941	0.17682
176.3	0	5.87391	17.9813	3.02158	0.17692
176.4	0	5.87694	17.9898	3.02302	0.17701
176.5	0	5.88046	17.9993	3.0246	0.17712
176.6	0	5.88362	18.0061	3.02574	0.17721
176.7	0	5.88729	18.0123	3.02679	0.17732
176.8	0	5.8903	18.0204	3.02816	0.17741
176.9	0	5.89388	18.0238	3.02873	0.17752
177	0	5.89728	18.0373	3.03099	0.17762
177.1	0	5.90019	18.043	3.03194	0.17771
177.2	0	5.90377	18.0538	3.03377	0.17782
177.3	0	5.907	18.0665	3.0359	0.17792
177.4	0	5.91052	18.0743	3.03721	0.17802
177.5	0	5.91366	18.0839	3.03882	0.17812
177.6	0	5.91718	18.0954	3.04076	0.17822
177.7	0	5.92067	18.1079	3.04286	0.17833
177.8	0	5.92347	18.1127	3.04366	0.17841
177.9	0	5.9273	18.1209	3.04504	0.17853
178	0	5.93044	18.1273	3.04612	0.17862
178.1	0	5.93387	18.1337	3.04719	0.17872
178.2	0	5.93704	18.1396	3.04819	0.17882
178.3	0	5.94042	18.1485	3.04967	0.17892
178.4	0	5.944	18.1578	3.05124	0.17903
178.5	0	5.94684	18.1664	3.05268	0.17912
178.6	0	5.95055	18.1779	3.05462	0.17923
178.7	0	5.95379	18.1875	3.05624	0.17932
178.8	0	5.9571	18.195	3.05749	0.17942
178.9	0	5.96037	18.2093	3.05989	0.17952
179	0	5.96368	18.2148	3.06082	0.17962
179.1	0	5.96726	18.2263	3.06275	0.17973
179.2	0	5.97019	18.2338	3.06401	0.17982
179.3	0	5.97392	18.2431	3.06558	0.17993
179.4	0	5.97714	18.2497	3.06669	0.18003
179.5	0	5.98036	18.2549	3.06757	0.18012
179.6	0	5.98371	18.2674	3.06966	0.18023
179.7	0	5.98708	18.2745	3.07086	0.18033
179.8	0	5.99063	18.2803	3.07182	0.18043
179.9	0	5.9937	18.2915	3.07371	0.18053
180	0	5.99723	18.3011	3.07533	0.18063
180.1	0	6.00055	18.3092	3.07669	0.18073
180.2	0	6.00361	18.3186	3.07826	0.18083
180.3	0	6.00708	18.3298	3.08014	0.18093
180.4	0	6.01038	18.3365	3.08127	0.18103
180.5	0	6.01385	18.3467	3.08299	0.18113
180.6	0	6.01706	18.3544	3.08428	0.18123
180.7	0	6.02048	18.3593	3.08511	0.18133
180.8	0	6.0239	18.3712	3.08711	0.18144
180.9	0	6.02684	18.3762	3.08795	0.18152
181	0	6.03045	18.3878	3.08989	0.18163
181.1	0	6.03372	18.3944	3.091	0.18173
181.2	0	6.03707	18.4058	3.09292	0.18183
181.3	0	6.04039	18.4078	3.09325	0.18193
181.4	0	6.04384	18.4187	3.09508	0.18204
181.5	0	6.04735	18.4321	3.09734	0.18214
181.6	0	6.05021	18.4386	3.09843	0.18223
181.7	0	6.05395	18.4459	3.09966	0.18234
181.8	0	6.05713	18.4547	3.10113	0.18244
181.9	0	6.06036	18.4683	3.10343	0.18253
182	0	6.06379	18.4773	3.10494	0.18264
182.1	0	6.06705	18.4845	3.10615	0.18274
182.2	0	6.07063	18.4943	3.10778	0.18284
182.3	0	6.07348	18.5018	3.10905	0.18293
182.4	0	6.07731	18.5088	3.11022	0.18305
182.5	0	6.08052	18.5178	3.11174	0.18314
182.6	0	6.08358	18.5229	3.11259	0.18323
182.7	0	6.08709	18.5333	3.11434	0.18334
182.8	0	6.09032	18.5424	3.11588	0.18344
182.9	0	6.09392	18.5505	3.11723	0.18355
183	0	6.09688	18.5588	3.11863	0.18363
183.1	0	6.10063	18.5689	3.12032	0.18375
183.2	0	6.10392	18.5727	3.12097	0.18385
183.3	0	6.10695	18.5831	3.12271	0.18394
183.4	0	6.11048	18.5938	3.12451	0.18404
183.5	0	6.11372	18.6052	3.12642	0.18414
183.6	0	6.11726	18.6116	3.1275	0.18425
183.7	0	6.12029	18.6229	3.12941	0.18434
183.8	0	6.12389	18.6284	3.13032	0.18445
183.9	0	6.12728	18.6393	3.13215	0.18455
184	0	6.13021	18.6436	3.13287	0.18464
184.1	0	6.13384	18.6553	3.13484	0.18475
184.2	0	6.13707	18.6654	3.13654	0.18485
184.3	0	6.14046	18.6725	3.13774	0.18495
184.4	0	6.14367	18.6794	3.1389	0.18504
184.5	0	6.14708	18.691	3.14083	0.18515
184.6	0	6.15058	18.6988	3.14216	0.18525
184.7	0	6.15355	18.7056	3.1433	0.18534
184.8	0	6.15718	18.7137	3.14466	0.18545
184.9	0	6.16049	18.7208	3.14586	0.18555
185	0	6.16369	18.7265	3.1468	0.18565
185.1	0	6.16712	18.7391	3.14893	0.18575
185.2	0	6.17041	18.7432	3.14961	0.18585
185.3	0	6.17401	18.7553	3.15165	0.18596
185.4	0	6.17699	18.7672	3.15365	0.18605
185.5	0	6.18055	18.778	3.15546	0.18615
185.6	0	6.18393	18.786	3.1568	0.18626
185.7	0	6.18691	18.7914	3.15772	0.18635
185.8	0	6.19043	18.8033	3.15971	0.18645
185.9	0	6.19365	18.81	3.16084	0.18655
186	0	6.1973	18.817	3.16201	0.18666
186.1	0	6.20028	18.8246	3.16329	0.18675
186.2	0	6.20388	18.8337	3.16482	0.18686
186.3	0	6.20725	18.8424	3.16628	0.18696
186.4	0	6.21014	18.8469	3.16703	0.18705
186.5	0	6.21383	18.8601	3.16926	0.18716
186.6	0	6.21699	18.8697	3.17086	0.18725
186.7	0	6.22058	18.8786	3.17236	0.18736
186.8	0	6.22368	18.8802	3.17263	0.18745
186.9	0	6.22719	18.8973	3.1755	0.18756
187	0	6.23065	18.9049	3.17679	0.18766
187.1	0	6.23357	18.9131	3.17817	0.18775
187.2	0	6.23723	18.9222	3.1797	0.18786
187.3	0	6.24039	18.9291	3.18085	0.18796
187.4	0	6.24387	18.9392	3.18255	0.18806
187.5	0	6.24701	18.9464	3.18376	0.18816
187.6	0	6.25043	18.9511	3.18456	0.18826
187.7	0	6.25387	18.9617	3.18633	0.18836
187.8	0	6.2569	18.9693	3.18761	0.18845
187.9	0	6.26058	18.9812	3.18961	0.18857
188	0	6.26377	18.9872	3.19061	0.18866
188.1	0	6.26706	18.9977	3.19238	0.18876
188.2	0	6.27037	19.0052	3.19364	0.18886
188.3	0	6.27371	19.0146	3.19521	0.18896
188.4	0	6.27723	19.0242	3.19683	0.18907
188.5	0	6.28023	19.0324	3.19821	0.18916
188.6	0	6.28396	19.0444	3.20023	0.18927
188.7	0	6.28722	19.0503	3.20122	0.18937
188.8	0	6.29031	19.0577	3.20247	0.18946
188.9	0	6.29381	19.0656	3.20379	0.18957
189	0	6.29707	19.0719	3.20485	0.18966
189.1	0	6.30055	19.0773	3.20576	0.18977
189.2	0	6.30369	19.0858	3.20718	0.18986
189.3	0	6.3072	19.0932	3.20843	0.18997
189.4	0	6.3106	19.1045	3.21034	0.19007
189.5	0	6.3135	19.1109	3.21141	0.19016
189.6	0	6.31713	19.1242	3.21364	0.19027
189.7	0	6.32038	19.1312	3.21481	0.19037
189.8	0	6.32384	19.1409	3.21644	0.19047
189.9	0	6.32699	19.1526	3.21841	0.19057
190	0	6.33049	19.1626	3.22009	0.19067
190.1	0	6.33395	19.1679	3.22097	0.19077
190.2	0	6.33681	19.1756	3.22227	0.19086
190.3	0	6.34055	19.1818	3.22331	0.19097
190.4	0	6.34371	19.1887	3.22448	0.19107
190.5	0	6.34715	19.1943	3.22541	0.19117
190.6	0	6.35042	19.2032	3.22691	0.19127
190.7	0	6.3538	19.2109	3.22821	0.19137
190.8	0	6.35742	19.2212	3.22993	0.19148
190.9	0	6.36014	19.2317	3.2317	0.19156
191	0	6.364	19.24	3.23309	0.19168
191.1	0	6.36709	19.2501	3.23479	0.19177
191.2	0	6.37037	19.2587	3.23624	0.19187
191.3	0	6.37372	19.2711	3.23832	0.19197
191.4	0	6.37703	19.2763	3.23919	0.19207
191.5	0	6.38067	19.2848	3.24062	0.19218
191.6	0	6.38352	19.2937	3.24212	0.19227
191.7	0	6.38727	19.2978	3.24281	0.19238
191.8	0	6.39048	19.3046	3.24395	0.19248
191.9	0	6.39363	19.3099	3.24485	0.19257
192	0	6.39703	19.3209	3.2467	0.19267
192.1	0	6.40033	19.3274	3.24779	0.19277
192.2	0	6.40399	19.337	3.2494	0.19288
192.3	0	6.40697	19.3473	3.25112	0.19297
192.4	0	6.41062	19.3541	3.25226	0.19308
192.5	0	6.41394	19.3628	3.25372	0.19318
192.6	0	6.41698	19.3715	3.2552	0.19328
192.7	0	6.42042	19.3844	3.25736	0.19338
192.8	0	6.42373	19.3923	3.25869	0.19348
192.9	0	6.42719	19.4	3.25998	0.19358
193	0	6.43034	19.4099	3.26165	0.19368
193.1	0	6.43377	19.4134	3.26224	0.19378
193.2	0	6.4373	19.4238	3.26399	0.19389
193.3	0	6.44021	19.428	3.26469	0.19398
193.4	0	6.44386	19.4368	3.26617	0.19409
193.5	0	6.4471	19.4401	3.26672	0.19418
193.6	0	6.45039	19.4434	3.26728	0.19428
193.7	0	6.45372	19.4537	3.26901	0.19438
193.8	0	6.45705	19.4607	3.27017	0.19448
193.9	0	6.46062	19.47	3.27175	0.19459
194	0	6.46358	19.4782	3.27313	0.19468
194.1	0	6.4672	19.4915	3.27536	0.19479
194.2	0	6.47055	19.5006	3.27689	0.19489
194.3	0	6.47373	19.5053	3.27769	0.19499
194.4	0	6.4771	19.5149	3.27929	0.19509
194.5	0	6.48035	19.52	3.28015	0.19518
194.6	0	6.484	19.5264	3.28122	0.19529
194.7	0	6.4869	19.5304	3.2819	0.19538
194.8	0	6.49055	19.5364	3.2829	0.19549
194.9	0	6.49383	19.5398	3.28347	0.19559
195	0	6.49696	19.5453	3.28439	0.19568
195.1	0	6.50049	19.5506	3.28529	0.19579
195.2	0	6.50365	19.5569	3.28635	0.19589
195.3	0	6.50726	19.5654	3.28777	0.19599
195.4	0	6.51028	19.5719	3.28886	0.19609
195.5	0	6.51385	19.5826	3.29067	0.19619
195.6	0	6.51722	19.5881	3.29159	0.19629
195.7	0	6.52019	19.5947	3.29271	0.19638
195.8	0	6.52383	19.5994	3.29349	0.19649
195.9	0	6.52705	19.6045	3.29435	0.19659
196	0	6.53057	19.6046	3.29436	0.1967
196.1	0	6.53373	19.6077	3.29488	0.19679
196.2	0	6.53724	19.604	3.29426	0.1969
196.3	0	6.54057	19.6076	3.29487	0.197
196.4	0	6.54356	19.6033	3.29415	0.19709
196.5	0	6.54716	19.5897	3.29187	0.1972
196.6	0	6.5504	19.5591	3.28672	0.19729
196.7	0	6.55378	19.5307	3.28194	0.1974
196.8	0	6.557	19.4945	3.27587	0.19749
196.9	0	6.5605	19.4459	3.2677	0.1976
197	0	6.56394	19.3911	3.2585	0.1977
197.1	0	6.5668	19.2993	3.24306	0.19779
197.2	0	6.57054	19.1715	3.22159	0.1979
197.289	0	6.57335	18.9175	3.1789	0.19799
197.342	0	6.57533	18.6655	3.13656	0.19805
197.385	0	6.57661	18.4121	3.09397	0.19808
197.422	0	6.57757	18.1594	3.05151	0.19811
197.455	0	6.5787	17.9058	3.0089	0.19815
197.483	0	6.57976	17.6488	2.96571	0.19818
197.511	0	6.58078	17.3947	2.92301	0.19821
197.535	0	6.58174	17.1351	2.87938	0.19824
197.551	0	6.58235	16.881	2.83669	0.19826
197.559	0	6.58261	16.578	2.78578	0.19826
197.562	0	6.58271	16.2511	2.73084	0.19827
197.564	0	6.58277	16.0006	2.68875	0.19827
197.566	0	6.58282	15.725	2.64243	0.19827
197.568	0	6.58288	15.4114	2.58973	0.19827
197.57	0	6.58293	15.0729	2.53286	0.19827
197.572	0	6.58299	14.7334	2.47581	0.19828
197.574	0	6.58304	14.3936	2.41871	0.19828
197.576	0	6.58309	14.0403	2.35933	0.19828
197.578	0	6.58314	13.6779	2.29843	0.19828
197.58	0	6.58319	13.3255	2.23922	0.19828
197.582	0	6.58325	12.9871	2.18236	0.19828
197.584	0	6.5833	12.6506	2.12581	0.19828
197.586	0	6.58335	12.3142	2.06928	0.19829
197.588	0	6.5834	11.9906	2.0149	0.19829
197.59	0	6.58345	11.6766	1.96214	0.19829
[truncated: 3 more rows]

## Sheet: SMP-2_4
Time	Total cycle count	Extension	Load	Tensile stress	Tensile strain (Extension)
(s)		(mm)	(N)	(MPa)	(mm/mm)
0	0	0	-0.00857	-0.00147	0
0.1	0	0.00048	-0.00964	-0.00165	1e-05
0.2	0	0.00165	-0.00949	-0.00163	5e-05
0.3	0	0.00633	0.0144	0.00247	0.00018
0.4	0	0.0102	0.03235	0.00554	0.0003
0.5	0	0.01331	0.03757	0.00644	0.00039
0.6	0	0.01694	0.06241	0.01069	0.00049
0.7	0	0.02029	0.07659	0.01312	0.00059
0.8	0	0.02345	0.07829	0.01341	0.00068
0.9	0	0.02686	0.09206	0.01577	0.00078
1	0	0.03009	0.10584	0.01813	0.00088
1.1	0	0.03376	0.11467	0.01964	0.00098
1.2	0	0.03667	0.13107	0.02245	0.00107
1.3	0	0.04032	0.14155	0.02425	0.00117
1.4	0	0.04359	0.14008	0.024	0.00127
1.5	0	0.04669	0.15759	0.027	0.00136
1.6	0	0.05022	0.17835	0.03055	0.00146
1.7	0	0.0534	0.18756	0.03213	0.00155
1.8	0	0.05701	0.20528	0.03517	0.00166
1.9	0	0.06002	0.21315	0.03652	0.00175
2	0	0.06362	0.22324	0.03824	0.00185
2.1	0	0.06695	0.23292	0.0399	0.00195
2.2	0	0.0699	0.23921	0.04098	0.00204
2.3	0	0.0736	0.25513	0.04371	0.00214
2.4	0	0.07681	0.27043	0.04633	0.00224
2.5	0	0.08032	0.27994	0.04796	0.00234
2.6	0	0.08349	0.29356	0.05029	0.00243
2.7	0	0.08698	0.30349	0.05199	0.00253
2.8	0	0.09032	0.31486	0.05394	0.00263
2.9	0	0.0933	0.33302	0.05705	0.00272
3	0	0.09694	0.34791	0.0596	0.00282
3.1	0	0.10017	0.35591	0.06097	0.00292
3.2	0	0.10351	0.36379	0.06232	0.00301
3.3	0	0.10675	0.37673	0.06454	0.00311
3.4	0	0.11022	0.38484	0.06593	0.00321
3.5	0	0.1137	0.39387	0.06748	0.00331
3.6	0	0.11657	0.41083	0.07038	0.00339
3.7	0	0.12031	0.42383	0.07261	0.0035
3.8	0	0.12354	0.43369	0.0743	0.0036
3.9	0	0.12673	0.44799	0.07675	0.00369
4	0	0.13012	0.46668	0.07995	0.00379
4.1	0	0.13345	0.47476	0.08133	0.00389
4.2	0	0.13706	0.48479	0.08305	0.00399
4.3	0	0.14007	0.49514	0.08483	0.00408
4.4	0	0.14372	0.50764	0.08697	0.00418
4.5	0	0.14703	0.51662	0.0885	0.00428
4.6	0	0.14997	0.52754	0.09038	0.00437
4.7	0	0.15357	0.54278	0.09299	0.00447
4.8	0	0.1567	0.54865	0.09399	0.00456
4.9	0	0.16036	0.56255	0.09637	0.00467
5	0	0.16343	0.57634	0.09874	0.00476
5.1	0	0.16696	0.59045	0.10115	0.00486
5.2	0	0.17036	0.60512	0.10367	0.00496
5.3	0	0.17324	0.60752	0.10408	0.00504
5.4	0	0.1769	0.62697	0.10741	0.00515
5.5	0	0.18006	0.63774	0.10925	0.00524
5.6	0	0.1836	0.64959	0.11128	0.00535
5.7	0	0.18676	0.65842	0.1128	0.00544
5.8	0	0.19022	0.6704	0.11485	0.00554
5.9	0	0.19376	0.68854	0.11796	0.00564
6	0	0.19655	0.69682	0.11938	0.00572
6.1	0	0.20039	0.71187	0.12195	0.00583
6.2	0	0.20353	0.71504	0.1225	0.00593
6.3	0	0.20694	0.73395	0.12574	0.00602
6.4	0	0.21013	0.74746	0.12805	0.00612
6.5	0	0.2135	0.75355	0.12909	0.00622
6.6	0	0.21706	0.76405	0.13089	0.00632
6.7	0	0.21993	0.77219	0.13229	0.0064
6.8	0	0.22365	0.79223	0.13572	0.00651
6.9	0	0.22691	0.80295	0.13756	0.00661
7	0	0.23015	0.81361	0.13938	0.0067
7.1	0	0.23345	0.82703	0.14168	0.0068
7.2	0	0.23673	0.8439	0.14457	0.00689
7.3	0	0.24031	0.85603	0.14665	0.007
7.4	0	0.24329	0.86076	0.14746	0.00708
7.5	0	0.24699	0.87822	0.15045	0.00719
7.6	0	0.25026	0.89158	0.15274	0.00729
7.7	0	0.25341	0.893	0.15298	0.00738
7.8	0	0.25682	0.90748	0.15547	0.00748
7.9	0	0.26016	0.9184	0.15734	0.00757
8	0	0.26368	0.93068	0.15944	0.00768
8.1	0	0.2668	0.94357	0.16165	0.00777
8.2	0	0.27032	0.95683	0.16392	0.00787
8.3	0	0.27365	0.9717	0.16647	0.00797
8.4	0	0.27665	0.97866	0.16766	0.00805
8.5	0	0.28017	0.98846	0.16934	0.00816
8.6	0	0.28347	1.00158	0.17159	0.00825
8.7	0	0.2869	1.02187	0.17506	0.00835
8.8	0	0.29016	1.02774	0.17607	0.00845
8.9	0	0.29357	1.04097	0.17833	0.00855
9	0	0.29699	1.05184	0.1802	0.00865
9.1	0	0.29991	1.06524	0.18249	0.00873
9.2	0	0.30356	1.07669	0.18445	0.00884
9.3	0	0.30682	1.08615	0.18607	0.00893
9.4	0	0.31014	1.09803	0.18811	0.00903
9.5	0	0.31351	1.1084	0.18988	0.00913
9.6	0	0.31683	1.12124	0.19208	0.00922
9.7	0	0.32044	1.13192	0.19392	0.00933
9.8	0	0.32331	1.1468	0.19646	0.00941
9.9	0	0.32708	1.16099	0.1989	0.00952
10	0	0.33024	1.1691	0.20028	0.00961
10.1	0	0.3334	1.18045	0.20223	0.00971
10.2	0	0.33687	1.19715	0.20509	0.00981
10.3	0	0.34012	1.20537	0.2065	0.0099
10.4	0	0.34372	1.21932	0.20889	0.01001
10.5	0	0.34662	1.23203	0.21106	0.01009
10.6	0	0.35038	1.24464	0.21322	0.0102
10.7	0	0.35361	1.25455	0.21492	0.0103
10.8	0	0.35662	1.26413	0.21656	0.01038
10.9	0	0.36019	1.27489	0.21841	0.01049
11	0	0.36339	1.28563	0.22025	0.01058
11.1	0	0.36698	1.29547	0.22193	0.01068
11.2	0	0.37001	1.30934	0.22431	0.01077
11.3	0	0.37367	1.32369	0.22677	0.01088
11.4	0	0.37701	1.33667	0.22899	0.01098
11.5	0	0.38	1.34817	0.23096	0.01106
11.6	0	0.3836	1.3655	0.23393	0.01117
11.7	0	0.38686	1.37733	0.23596	0.01126
11.8	0	0.39031	1.3877	0.23773	0.01136
11.9	0	0.39341	1.40158	0.24011	0.01145
12	0	0.39693	1.41146	0.2418	0.01156
12.1	0	0.40037	1.41884	0.24307	0.01166
12.2	0	0.40329	1.43041	0.24505	0.01174
12.3	0	0.40692	1.44153	0.24696	0.01185
12.4	0	0.41019	1.45096	0.24857	0.01194
12.5	0	0.41351	1.45913	0.24997	0.01204
12.6	0	0.41677	1.47089	0.25198	0.01213
12.7	0	0.42013	1.48385	0.2542	0.01223
12.8	0	0.42365	1.49765	0.25657	0.01233
12.9	0	0.42663	1.51578	0.25967	0.01242
13	0	0.4303	1.52909	0.26196	0.01253
13.1	0	0.43361	1.54113	0.26402	0.01262
13.2	0	0.43673	1.54698	0.26502	0.01271
13.3	0	0.44023	1.56617	0.26831	0.01282
13.4	0	0.44347	1.57309	0.26949	0.01291
13.5	0	0.44708	1.5781	0.27035	0.01302
13.6	0	0.45009	1.597	0.27359	0.0131
13.7	0	0.45362	1.60925	0.27569	0.01321
13.8	0	0.45704	1.61901	0.27736	0.01331
13.9	0	0.45997	1.62465	0.27833	0.01339
14	0	0.4635	1.64175	0.28126	0.01349
14.1	0	0.46673	1.64886	0.28247	0.01359
14.2	0	0.47037	1.66397	0.28506	0.01369
14.3	0	0.47339	1.67604	0.28713	0.01378
14.4	0	0.47695	1.68855	0.28927	0.01389
14.5	0	0.48036	1.70199	0.29158	0.01399
14.6	0	0.48322	1.7116	0.29322	0.01407
14.7	0	0.48693	1.73093	0.29653	0.01418
14.8	0	0.49006	1.73721	0.29761	0.01427
14.9	0	0.49365	1.75431	0.30054	0.01437
15	0	0.49678	1.75785	0.30115	0.01446
15.1	0	0.50025	1.77076	0.30336	0.01456
15.2	0	0.50376	1.78659	0.30607	0.01467
15.3	0	0.50666	1.7867	0.30609	0.01475
15.4	0	0.5103	1.79898	0.30819	0.01486
15.5	0	0.51348	1.81208	0.31044	0.01495
15.6	0	0.51691	1.8248	0.31262	0.01505
15.7	0	0.52011	1.83682	0.31467	0.01514
15.8	0	0.52351	1.85241	0.31734	0.01524
15.9	0	0.52697	1.8616	0.31892	0.01534
16	0	0.53004	1.87994	0.32206	0.01543
16.1	0	0.53368	1.89284	0.32427	0.01554
16.2	0	0.53687	1.90453	0.32627	0.01563
16.3	0	0.5401	1.91382	0.32787	0.01572
16.4	0	0.54342	1.92435	0.32967	0.01582
16.5	0	0.54678	1.93639	0.33173	0.01592
16.6	0	0.55032	1.94481	0.33317	0.01602
16.7	0	0.55333	1.95047	0.33414	0.01611
16.8	0	0.55704	1.96149	0.33603	0.01622
16.9	0	0.56033	1.97636	0.33858	0.01631
17	0	0.56333	1.98862	0.34068	0.0164
17.1	0	0.5669	1.9986	0.34239	0.0165
17.2	0	0.57015	2.01615	0.34539	0.0166
17.3	0	0.57363	2.0253	0.34696	0.0167
17.4	0	0.57682	2.04276	0.34995	0.01679
17.5	0	0.58027	2.05401	0.35188	0.01689
17.6	0	0.58369	2.06557	0.35386	0.01699
17.7	0	0.58656	2.07515	0.3555	0.01708
17.8	0	0.59024	2.08854	0.3578	0.01718
17.9	0	0.59351	2.09839	0.35949	0.01728
18	0	0.59689	2.10707	0.36097	0.01738
18.1	0	0.60009	2.11685	0.36265	0.01747
18.2	0	0.60353	2.12695	0.36438	0.01757
18.3	0	0.60702	2.14108	0.3668	0.01767
18.4	0	0.60988	2.14848	0.36807	0.01776
18.5	0	0.61369	2.16344	0.37063	0.01787
18.6	0	0.61683	2.17353	0.37236	0.01796
18.7	0	0.62021	2.18563	0.37443	0.01806
18.8	0	0.62352	2.19995	0.37688	0.01815
18.9	0	0.62684	2.20908	0.37845	0.01825
19	0	0.63048	2.22686	0.38149	0.01836
19.1	0	0.63323	2.23675	0.38319	0.01844
19.2	0	0.63711	2.25024	0.3855	0.01855
19.3	0	0.6402	2.2594	0.38707	0.01864
19.4	0	0.64341	2.27188	0.38921	0.01873
19.5	0	0.64681	2.28738	0.39186	0.01883
19.6	0	0.65009	2.28849	0.39205	0.01893
19.7	0	0.65372	2.30216	0.39439	0.01903
[truncated: 2,310 more rows]

## Sheet: SMP-2_5
Time	Total cycle count	Extension	Load	Tensile stress	Tensile strain (Extension)
[truncated: 2,144 more rows]

[truncated: 30 more sheets: SMP-3_2, SMP-3_3, SMP-3_4, SMP-4_1, SMP-4_2, SMP-4_4, SMP-5_4, SMP-5_3, SMP5-8, SMP-6_1, SMP-6_2, SMP-6_5, SMP-7_2, SMP-7_3, SMP-7_8, SMP-8_1, SMP-8_3, SMP-8_4, SMP-9_2, SMP-9_6 …]
