# Supplementary material for: Thermomechanical data of polyurethane shape memory polymer: Considering varying compositions
Source: Data Brief. 2020 Sep 9;32:106294. doi: 10.1016/j.dib.2020.106294 (PMC7495509; doi:10.1016/j.dib.2020.106294)
Supplement: Supplementary file 5 [file mmc5.txt]

   1      30.00000      99.98000
   1      31.00000      99.95000
   1      32.00000      99.96000
   1      33.00000      99.97000
   1      34.00000      99.97000
   1      35.00000      99.98000
   1      36.00000      99.98000
   1      37.00000      99.99000
   1      38.00000      99.99000
   1      39.00000      99.99000
   1      40.00000     100.00000
   1      41.00000     100.00000
   1      42.00000     100.00000
   1      43.00000     100.00000
   1      44.00000     100.00000
   1      45.00000     100.00000
   1      46.00000     100.00000
   1      47.00000     100.00000
   1      48.00000     100.00000
   1      49.00000     100.00000
   1      50.00000     100.00000
   1      51.00000     100.00000
   1      52.00000     100.00000
   1      53.00000     100.00000
   1      54.00000     100.00000
   1      55.00000     100.00000
   1      56.00000     100.00000
   1      57.00000     100.00000
   1      58.00000     100.00000
   1      59.00000     100.00000
   1      60.00000     100.00000
   1      61.00000     100.00000
   1      62.00000     100.00000
   1      63.00000     100.00000
   1      64.00000     100.00000
   1      65.00000     100.00000
   1      66.00000     100.00000
   1      67.00000     100.00000
   1      68.00000     100.00000
   1      69.00000     100.00000
   1      70.00000     100.00000
   1      71.00000     100.00000
   1      72.00000     100.00000
   1      73.00000     100.00000
   1      74.00000     100.00000
   1      75.00000     100.00000
   1      76.00000     100.00000
   1      77.00000     100.00000
   1      78.00000     100.00000
   1      79.00000     100.00000
   1      80.00000     100.00000
   1      81.00000     100.00000
   1      82.00000     100.00000
   1      83.00000     100.00000
   1      84.00000     100.00000
   1      85.00000     100.00000
   1      86.00000     100.00000
   1      87.00000     100.00000
   1      88.00000     100.00000
   1      89.00000     100.00000
   1      90.00000     100.00000
   1      91.00000     100.00000
   1      92.00000     100.00000
   1      93.00000     100.00000
   1      94.00000     100.00000
   1      95.00000     100.00000
   1      96.00000     100.00000
   1      97.00000     100.00000
   1      98.00000     100.00000
   1      99.00000     100.00000
   1     100.00000     100.00000
   1     101.00000      99.99000
   1     102.00000      99.99000
   1     103.00000      99.99000
   1     104.00000      99.99000
   1     105.00000      99.99000
   1     106.00000      99.99000
   1     107.00000      99.99000
   1     108.00000      99.98000
   1     109.00000      99.98000
   1     110.00000      99.98000
   1     111.00000      99.98000
   1     112.00000      99.98000
   1     113.00000      99.98000
   1     114.00000      99.98000
   1     115.00000      99.98000
   1     116.00000      99.97000
   1     117.00000      99.97000
   1     118.00000      99.97000
   1     119.00000      99.97000
   1     120.00000      99.97000
   1     121.00000      99.97000
   1     122.00000      99.97000
   1     123.00000      99.96000
   1     124.00000      99.96000
   1     125.00000      99.96000
   1     126.00000      99.96000
   1     127.00000      99.96000
   1     128.00000      99.96000
   1     129.00000      99.96000
   1     130.00000      99.95000
   1     131.00000      99.95000
   1     132.00000      99.95000
   1     133.00000      99.95000
   1     134.00000      99.95000
   1     135.00000      99.95000
   1     136.00000      99.94000
   1     137.00000      99.94000
   1     138.00000      99.94000
   1     139.00000      99.94000
   1     140.00000      99.94000
   1     141.00000      99.94000
   1     142.00000      99.94000
   1     143.00000      99.93000
   1     144.00000      99.93000
   1     145.00000      99.93000
   1     146.00000      99.93000
   1     147.00000      99.93000
   1     148.00000      99.93000
   1     149.00000      99.92000
   1     150.00000      99.92000
   1     151.00000      99.92000
   1     152.00000      99.92000
   1     153.00000      99.92000
   1     154.00000      99.91000
   1     155.00000      99.91000
   1     156.00000      99.91000
   1     157.00000      99.91000
   1     158.00000      99.91000
   1     159.00000      99.91000
   1     160.00000      99.90000
   1     161.00000      99.90000
   1     162.00000      99.90000
   1     163.00000      99.90000
   1     164.00000      99.90000
   1     165.00000      99.89000
   1     166.00000      99.89000
   1     167.00000      99.89000
   1     168.00000      99.89000
   1     169.00000      99.88000
   1     170.00000      99.88000
   1     171.00000      99.88000
   1     172.00000      99.88000
   1     173.00000      99.88000
   1     174.00000      99.87000
   1     175.00000      99.87000
   1     176.00000      99.87000
   1     177.00000      99.87000
   1     178.00000      99.86000
   1     179.00000      99.86000
   1     180.00000      99.86000
   1     181.00000      99.86000
   1     182.00000      99.86000
   1     183.00000      99.85000
   1     184.00000      99.85000
   1     185.00000      99.85000
   1     186.00000      99.85000
   1     187.00000      99.85000
   1     188.00000      99.84000
   1     189.00000      99.84000
   1     190.00000      99.84000
   1     191.00000      99.84000
   1     192.00000      99.84000
   1     193.00000      99.84000
   1     194.00000      99.84000
   1     195.00000      99.83000
   1     196.00000      99.83000
   1     197.00000      99.83000
   1     198.00000      99.83000
   1     199.00000      99.83000
   1     200.00000      99.83000
   1     201.00000      99.82000
   1     202.00000      99.82000
   1     203.00000      99.82000
   1     204.00000      99.82000
   1     205.00000      99.82000
   1     206.00000      99.82000
   1     207.00000      99.81000
   1     208.00000      99.81000
   1     209.00000      99.81000
   1     210.00000      99.81000
   1     211.00000      99.80000
   1     212.00000      99.80000
   1     213.00000      99.80000
   1     214.00000      99.79000
   1     215.00000      99.79000
   1     216.00000      99.78000
   1     217.00000      99.78000
   1     218.00000      99.77000
   1     219.00000      99.77000
   1     220.00000      99.76000
   1     221.00000      99.76000
   1     222.00000      99.75000
   1     223.00000      99.75000
   1     224.00000      99.74000
   1     225.00000      99.73000
   1     226.00000      99.72000
   1     227.00000      99.71000
   1     228.00000      99.70000
   1     229.00000      99.69000
   1     230.00000      99.68000
   1     231.00000      99.67000
   1     232.00000      99.66000
   1     233.00000      99.65000
   1     234.00000      99.63000
   1     235.00000      99.62000
   1     236.00000      99.60000
   1     237.00000      99.59000
   1     238.00000      99.57000
   1     239.00000      99.55000
   1     240.00000      99.53000
   1     241.00000      99.51000
   1     242.00000      99.48000
   1     243.00000      99.46000
   1     244.00000      99.43000
   1     245.00000      99.41000
   1     246.00000      99.38000
   1     247.00000      99.34000
   1     248.00000      99.31000
   1     249.00000      99.28000
   1     250.00000      99.24000
   1     251.00000      99.20000
   1     252.00000      99.16000
   1     253.00000      99.11000
   1     254.00000      99.07000
   1     255.00000      99.02000
   1     256.00000      98.96000
   1     257.00000      98.91000
   1     258.00000      98.85000
   1     259.00000      98.78000
   1     260.00000      98.72000
   1     261.00000      98.64000
   1     262.00000      98.57000
   1     263.00000      98.49000
   1     264.00000      98.41000
   1     265.00000      98.32000
   1     266.00000      98.23000
   1     267.00000      98.13000
   1     268.00000      98.03000
   1     269.00000      97.92000
   1     270.00000      97.80000
   1     271.00000      97.67000
   1     272.00000      97.52000
   1     273.00000      97.36000
   1     274.00000      97.19000
   1     275.00000      96.99000
   1     276.00000      96.80000
   1     277.00000      96.57000
   1     278.00000      96.33000
   1     279.00000      96.08000
   1     280.00000      95.82000
   1     281.00000      95.50000
   1     282.00000      95.17000
   1     283.00000      94.83000
   1     284.00000      94.50000
   1     285.00000      94.16000
   1     286.00000      93.80000
   1     287.00000      93.43000
   1     288.00000      93.04000
   1     289.00000      91.40000
   1     290.00000      88.68000
   1     291.00000      87.70000
   1     292.00000      86.89000
   1     293.00000      86.12000
   1     294.00000      85.34000
   1     295.00000      84.52000
   1     296.00000      83.70000
   1     297.00000      82.89000
   1     298.00000      82.07000
   1     299.00000      81.26000
   1     300.00000      80.47000
   1     301.00000      79.70000
   1     302.00000      78.95000
   1     303.00000      78.22000
   1     304.00000      77.50000
   1     305.00000      76.81000
   1     306.00000      76.14000
   1     307.00000      75.48000
   1     308.00000      74.83000
   1     309.00000      74.19000
   1     310.00000      73.55000
   1     311.00000      72.92000
   1     312.00000      72.29000
   1     313.00000      71.68000
   1     314.00000      71.06000
   1     315.00000      70.45000
   1     316.00000      69.84000
   1     317.00000      69.23000
   1     318.00000      68.63000
   1     319.00000      68.04000
   1     320.00000      67.45000
   1     321.00000      66.86000
   1     322.00000      66.28000
   1     323.00000      65.70000
   1     324.00000      65.13000
   1     325.00000      64.57000
   1     326.00000      64.01000
   1     327.00000      63.46000
   1     328.00000      62.91000
   1     329.00000      62.37000
   1     330.00000      61.84000
   1     331.00000      61.32000
   1     332.00000      60.80000
   1     333.00000      60.29000
   1     334.00000      59.79000
   1     335.00000      59.29000
   1     336.00000      58.81000
   1     337.00000      58.33000
   1     338.00000      57.86000
   1     339.00000      57.39000
   1     340.00000      56.94000
   1     341.00000      56.48000
   1     342.00000      56.04000
   1     343.00000      55.60000
   1     344.00000      55.17000
   1     345.00000      54.74000
   1     346.00000      54.31000
   1     347.00000      53.89000
   1     348.00000      53.48000
   1     349.00000      53.07000
   1     350.00000      52.65000
   1     351.00000      52.25000
   1     352.00000      51.84000
   1     353.00000      51.44000
   1     354.00000      51.04000
   1     355.00000      50.64000
   1     356.00000      50.24000
   1     357.00000      49.84000
   1     358.00000      49.44000
   1     359.00000      49.03000
   1     360.00000      48.63000
   1     361.00000      48.22000
   1     362.00000      47.82000
   1     363.00000      47.41000
   1     364.00000      47.00000
   1     365.00000      46.59000
   1     366.00000      46.18000
   1     367.00000      45.76000
   1     368.00000      45.34000
   1     369.00000      44.92000
   1     370.00000      44.50000
   1     371.00000      44.07000
   1     372.00000      43.64000
   1     373.00000      43.21000
   1     374.00000      42.78000
   1     375.00000      42.35000
   1     376.00000      41.91000
   1     377.00000      41.47000
   1     378.00000      41.03000
   1     379.00000      40.58000
   1     380.00000      40.14000
   1     381.00000      39.69000
   1     382.00000      39.23000
   1     383.00000      38.78000
   1     384.00000      38.31000
   1     385.00000      37.85000
   1     386.00000      37.38000
   1     387.00000      36.90000
   1     388.00000      36.42000
   1     389.00000      35.94000
   1     390.00000      35.45000
   1     391.00000      34.95000
   1     392.00000      34.45000
   1     393.00000      33.94000
   1     394.00000      33.42000
   1     395.00000      32.89000
   1     396.00000      32.36000
   1     397.00000      31.82000
   1     398.00000      31.26000
   1     399.00000      30.70000
   1     400.00000      30.12000
   1     401.00000      29.53000
   1     402.00000      28.94000
   1     403.00000      28.33000
   1     404.00000      27.71000
   1     405.00000      27.08000
   1     406.00000      26.43000
   1     407.00000      25.77000
   1     408.00000      25.10000
   1     409.00000      24.43000
   1     410.00000      23.73000
   1     411.00000      23.03000
   1     412.00000      22.32000
   1     413.00000      21.62000
   1     414.00000      20.95000
   1     415.00000      20.33000
   1     416.00000      19.69000
   1     417.00000      19.07000
   1     418.00000      18.46000
   1     419.00000      17.85000
   1     420.00000      17.24000
   1     421.00000      16.64000
   1     422.00000      16.06000
   1     423.00000      15.48000
   1     424.00000      14.93000
   1     425.00000      14.39000
   1     426.00000      13.87000
   1     427.00000      13.37000
   1     428.00000      12.89000
   1     429.00000      12.43000
   1     430.00000      11.99000
   1     431.00000      11.57000
   1     432.00000      11.16000
   1     433.00000      10.78000
   1     434.00000      10.42000
   1     435.00000      10.07000
   1     436.00000       9.74100
   1     437.00000       9.42500
   1     438.00000       9.12100
   1     439.00000       8.83300
   1     440.00000       8.55900
   1     441.00000       8.29500
   1     442.00000       8.03900
   1     443.00000       7.79300
   1     444.00000       7.55700
   1     445.00000       7.32500
   1     446.00000       7.10100
   1     447.00000       6.88300
   1     448.00000       6.66800
   1     449.00000       6.46200
   1     450.00000       6.26100
   1     451.00000       6.06200
   1     452.00000       5.86700
   1     453.00000       5.67400
   1     454.00000       5.48500
   1     455.00000       5.29800
   1     456.00000       5.11300
   1     457.00000       4.93000
   1     458.00000       4.75100
   1     459.00000       4.57300
   1     460.00000       4.39800
   1     461.00000       4.22400
   1     462.00000       4.05100
   1     463.00000       3.88100
   1     464.00000       3.71200
   1     465.00000       3.54500
   1     466.00000       3.38100
   1     467.00000       3.21900
   1     468.00000       3.05900
   1     469.00000       2.90100
   1     470.00000       2.74800
   1     471.00000       2.59600
   1     472.00000       2.44900
   1     473.00000       2.30600
   1     474.00000       2.16600
   1     475.00000       2.03200
   1     476.00000       1.90400
   1     477.00000       1.78200
   1     478.00000       1.66500
   1     479.00000       1.55400
   1     480.00000       1.45000
   1     481.00000       1.35400
   1     482.00000       1.26500
   1     483.00000       1.18200
   1     484.00000       1.10700
   1     485.00000       1.03900
   1     486.00000       0.97990
   1     487.00000       0.92550
   1     488.00000       0.87880
   1     489.00000       0.83600
   1     490.00000       0.80110
   1     491.00000       0.77120
   1     492.00000       0.74600
   1     493.00000       0.72520
   1     494.00000       0.70820
   1     495.00000       0.69470
   1     496.00000       0.68350
   1     497.00000       0.67450
   1     498.00000       0.66840
   1     499.00000       0.66210
   1     500.00000       0.65790
   1     501.00000       0.65420
   1     502.00000       0.65050
   1     503.00000       0.64810
   1     504.00000       0.64580
   1     505.00000       0.64320
   1     506.00000       0.64180
   1     507.00000       0.63970
   1     508.00000       0.63870
   1     509.00000       0.63710
   1     510.00000       0.63560
   1     511.00000       0.63470
   1     512.00000       0.63360
   1     513.00000       0.63300
   1     514.00000       0.63190
   1     515.00000       0.63130
   1     516.00000       0.63070
   1     517.00000       0.63010
   1     518.00000       0.62980
   1     519.00000       0.62910
   1     520.00000       0.62830
   1     521.00000       0.62830
   1     522.00000       0.62750
   1     523.00000       0.62690
   1     524.00000       0.62670
   1     525.00000       0.62610
   1     526.00000       0.62600
   1     527.00000       0.62570
   1     528.00000       0.62590
   1     529.00000       0.62540
   1     530.00000       0.62590
   1     531.00000       0.62420
   1     532.00000       0.62450
   1     533.00000       0.62440
   1     534.00000       0.62380
   1     535.00000       0.62360
   1     536.00000       0.62310
   1     537.00000       0.62310
   1     538.00000       0.62230
   1     539.00000       0.62220
   1     540.00000       0.62210
   1     541.00000       0.62250
   1     542.00000       0.62230
   1     543.00000       0.62190
   1     544.00000       0.62180
   1     545.00000       0.62170
   1     546.00000       0.62130
   1     547.00000       0.62120
   1     548.00000       0.62160
   1     549.00000       0.62150
   1     550.00000       0.62060
   1     551.00000       0.62030
   1     552.00000       0.62010
   1     553.00000       0.62020
   1     554.00000       0.62000
   1     555.00000       0.62040
   1     556.00000       0.61980
   1     557.00000       0.61970
   1     558.00000       0.61960
   1     559.00000       0.61950
   1     560.00000       0.61920
   1     561.00000       0.61940
   1     562.00000       0.61860
   1     563.00000       0.61860
   1     564.00000       0.61850
   1     565.00000       0.61820
   1     566.00000       0.61790
   1     567.00000       0.61800
   1     568.00000       0.61800
   1     569.00000       0.61780
   1     570.00000       0.61760
   1     571.00000       0.61740
   1     572.00000       0.61840
   1     573.00000       0.61740
   1     574.00000       0.61720
   1     575.00000       0.61670
   1     576.00000       0.61760
   1     577.00000       0.61670
   1     578.00000       0.61640
   1     579.00000       0.61590
   1     580.00000       0.61500
   1     581.00000       0.61510
   1     582.00000       0.61490
   1     583.00000       0.61500
   1     584.00000       0.61500
   1     585.00000       0.61500
   1     586.00000       0.61530
   1     587.00000       0.61500
   1     588.00000       0.61470
   1     589.00000       0.61500
   1     590.00000       0.61480
   1     591.00000       0.61350
   1     592.00000       0.61350
   1     593.00000       0.61280
   2      31.00000      99.98000
   2      32.00000      99.98000
   2      33.00000      99.98000
   2      34.00000      99.98000
   2      35.00000      99.98000
   2      36.00000      99.98000
   2      37.00000      99.98000
   2      38.00000      99.99000
   2      39.00000      99.99000
   2      40.00000      99.99000
   2      41.00000      99.99000
   2      42.00000     100.00000
   2      43.00000     100.00000
   2      44.00000     100.00000
   2      45.00000     100.00000
   2      46.00000     100.00000
   2      47.00000     100.00000
   2      48.00000     100.00000
   2      49.00000     100.00000
   2      50.00000     100.00000
   2      51.00000     100.00000
   2      52.00000     100.00000
   2      53.00000     100.00000
   2      54.00000     100.00000
   2      55.00000     100.00000
   2      56.00000     100.00000
   2      57.00000     100.00000
   2      58.00000     100.00000
   2      59.00000     100.00000
   2      60.00000     100.00000
   2      61.00000     100.00000
   2      62.00000     100.00000
   2      63.00000     100.00000
   2      64.00000     100.00000
   2      65.00000     100.00000
   2      66.00000     100.00000
   2      67.00000     100.00000
   2      68.00000     100.00000
   2      69.00000     100.00000
   2      70.00000     100.00000
   2      71.00000     100.00000
   2      72.00000     100.00000
   2      73.00000     100.00000
   2      74.00000     100.00000
   2      75.00000     100.00000
   2      76.00000     100.00000
   2      77.00000      99.99000
   2      78.00000      99.99000
   2      79.00000      99.99000
   2      80.00000      99.99000
   2      81.00000      99.99000
   2      82.00000      99.99000
   2      83.00000      99.99000
   2      84.00000      99.99000
   2      85.00000      99.98000
   2      86.00000      99.98000
   2      87.00000      99.98000
   2      88.00000      99.98000
   2      89.00000      99.98000
   2      90.00000      99.98000
   2      91.00000      99.98000
   2      92.00000      99.97000
   2      93.00000      99.97000
   2      94.00000      99.97000
   2      95.00000      99.97000
   2      96.00000      99.97000
   2      97.00000      99.97000
   2      98.00000      99.96000
   2      99.00000      99.96000
   2     100.00000      99.96000
   2     101.00000      99.96000
   2     102.00000      99.96000
   2     103.00000      99.95000
   2     104.00000      99.95000
   2     105.00000      99.95000
   2     106.00000      99.95000
   2     107.00000      99.95000
   2     108.00000      99.95000
   2     109.00000      99.94000
   2     110.00000      99.94000
   2     111.00000      99.94000
   2     112.00000      99.94000
   2     113.00000      99.94000
   2     114.00000      99.93000
   2     115.00000      99.93000
   2     116.00000      99.93000
   2     117.00000      99.93000
   2     118.00000      99.93000
   2     119.00000      99.92000
   2     120.00000      99.92000
   2     121.00000      99.92000
   2     122.00000      99.92000
   2     123.00000      99.92000
   2     124.00000      99.92000
   2     125.00000      99.91000
   2     126.00000      99.91000
   2     127.00000      99.91000
   2     128.00000      99.91000
   2     129.00000      99.91000
   2     130.00000      99.90000
   2     131.00000      99.90000
   2     132.00000      99.90000
   2     133.00000      99.90000
   2     134.00000      99.90000
   2     135.00000      99.90000
   2     136.00000      99.89000
   2     137.00000      99.89000
   2     138.00000      99.89000
   2     139.00000      99.89000
   2     140.00000      99.89000
   2     141.00000      99.88000
   2     142.00000      99.88000
   2     143.00000      99.88000
   2     144.00000      99.88000
   2     145.00000      99.88000
   2     146.00000      99.88000
   2     147.00000      99.87000
   2     148.00000      99.87000
   2     149.00000      99.87000
   2     150.00000      99.87000
   2     151.00000      99.87000
   2     152.00000      99.87000
   2     153.00000      99.86000
   2     154.00000      99.86000
   2     155.00000      99.86000
   2     156.00000      99.86000
   2     157.00000      99.86000
   2     158.00000      99.86000
   2     159.00000      99.85000
   2     160.00000      99.85000
   2     161.00000      99.85000
   2     162.00000      99.85000
   2     163.00000      99.85000
   2     164.00000      99.85000
   2     165.00000      99.84000
   2     166.00000      99.84000
   2     167.00000      99.84000
   2     168.00000      99.84000
   2     169.00000      99.84000
   2     170.00000      99.84000
   2     171.00000      99.83000
   2     172.00000      99.83000
   2     173.00000      99.83000
   2     174.00000      99.83000
   2     175.00000      99.83000
   2     176.00000      99.83000
   2     177.00000      99.83000
   2     178.00000      99.82000
   2     179.00000      99.82000
   2     180.00000      99.82000
   2     181.00000      99.82000
   2     182.00000      99.82000
   2     183.00000      99.82000
   2     184.00000      99.81000
   2     185.00000      99.81000
   2     186.00000      99.81000
   2     187.00000      99.81000
   2     188.00000      99.81000
   2     189.00000      99.81000
   2     190.00000      99.81000
   2     191.00000      99.80000
   2     192.00000      99.80000
   2     193.00000      99.80000
   2     194.00000      99.80000
   2     195.00000      99.80000
   2     196.00000      99.79000
   2     197.00000      99.79000
   2     198.00000      99.79000
   2     199.00000      99.79000
   2     200.00000      99.79000
   2     201.00000      99.78000
   2     202.00000      99.78000
   2     203.00000      99.78000
   2     204.00000      99.78000
   2     205.00000      99.78000
   2     206.00000      99.77000
   2     207.00000      99.77000
   2     208.00000      99.77000
   2     209.00000      99.77000
   2     210.00000      99.77000
   2     211.00000      99.76000
   2     212.00000      99.76000
   2     213.00000      99.76000
   2     214.00000      99.75000
   2     215.00000      99.75000
   2     216.00000      99.75000
   2     217.00000      99.75000
   2     218.00000      99.74000
   2     219.00000      99.74000
   2     220.00000      99.73000
   2     221.00000      99.73000
   2     222.00000      99.73000
   2     223.00000      99.72000
   2     224.00000      99.72000
   2     225.00000      99.71000
   2     226.00000      99.71000
   2     227.00000      99.70000
   2     228.00000      99.69000
   2     229.00000      99.69000
   2     230.00000      99.68000
   2     231.00000      99.67000
   2     232.00000      99.66000
   2     233.00000      99.65000
   2     234.00000      99.64000
   2     235.00000      99.63000
   2     236.00000      99.62000
   2     237.00000      99.61000
   2     238.00000      99.60000
   2     239.00000      99.58000
   2     240.00000      99.57000
   2     241.00000      99.55000
   2     242.00000      99.53000
   2     243.00000      99.51000
   2     244.00000      99.49000
   2     245.00000      99.47000
   2     246.00000      99.45000
   2     247.00000      99.42000
   2     248.00000      99.39000
   2     249.00000      99.36000
   2     250.00000      99.33000
   2     251.00000      99.29000
   2     252.00000      99.26000
   2     253.00000      99.21000
   2     254.00000      99.17000
   2     255.00000      99.13000
   2     256.00000      99.08000
   2     257.00000      99.02000
   2     258.00000      98.97000
   2     259.00000      98.91000
   2     260.00000      98.84000
   2     261.00000      98.77000
   2     262.00000      98.70000
   2     263.00000      98.62000
   2     264.00000      98.54000
   2     265.00000      98.45000
   2     266.00000      98.35000
   2     267.00000      98.25000
   2     268.00000      98.14000
   2     269.00000      98.00000
   2     270.00000      97.83000
   2     271.00000      97.64000
   2     272.00000      97.44000
   2     273.00000      97.19000
   2     274.00000      96.93000
   2     275.00000      96.64000
   2     276.00000      96.36000
   2     277.00000      96.06000
   2     278.00000      95.74000
   2     279.00000      95.39000
   2     280.00000      95.04000
   2     281.00000      94.67000
   2     282.00000      94.29000
   2     283.00000      93.89000
   2     284.00000      93.47000
   2     285.00000      93.04000
   2     286.00000      92.42000
   2     287.00000      91.46000
   2     288.00000      90.60000
   2     289.00000      89.71000
   2     290.00000      88.82000
   2     291.00000      87.90000
   2     292.00000      86.97000
   2     293.00000      86.04000
   2     294.00000      85.11000
   2     295.00000      84.18000
   2     296.00000      83.27000
   2     297.00000      82.39000
   2     298.00000      81.53000
   2     299.00000      80.70000
   2     300.00000      79.91000
   2     301.00000      79.13000
   2     302.00000      78.38000
   2     303.00000      77.65000
   2     304.00000      76.93000
   2     305.00000      76.23000
   2     306.00000      75.53000
   2     307.00000      74.84000
   2     308.00000      74.15000
   2     309.00000      73.48000
   2     310.00000      72.80000
   2     311.00000      72.13000
   2     312.00000      71.47000
   2     313.00000      70.81000
   2     314.00000      70.15000
   2     315.00000      69.50000
   2     316.00000      68.86000
   2     317.00000      68.22000
   2     318.00000      67.58000
   2     319.00000      66.95000
   2     320.00000      66.33000
   2     321.00000      65.71000
   2     322.00000      65.10000
   2     323.00000      64.50000
   2     324.00000      63.90000
   2     325.00000      63.31000
   2     326.00000      62.73000
   2     327.00000      62.17000
   2     328.00000      61.61000
   2     329.00000      61.05000
   2     330.00000      60.51000
   2     331.00000      59.98000
   2     332.00000      59.45000
   2     333.00000      58.94000
   2     334.00000      58.43000
   2     335.00000      57.94000
   2     336.00000      57.45000
   2     337.00000      56.97000
   2     338.00000      56.50000
   2     339.00000      56.04000
   2     340.00000      55.59000
   2     341.00000      55.14000
   2     342.00000      54.70000
   2     343.00000      54.27000
   2     344.00000      53.84000
   2     345.00000      53.43000
   2     346.00000      53.01000
   2     347.00000      52.60000
   2     348.00000      52.20000
   2     349.00000      51.80000
   2     350.00000      51.40000
   2     351.00000      51.01000
   2     352.00000      50.61000
   2     353.00000      50.22000
   2     354.00000      49.84000
   2     355.00000      49.45000
   2     356.00000      49.06000
   2     357.00000      48.68000
   2     358.00000      48.29000
   2     359.00000      47.90000
   2     360.00000      47.52000
   2     361.00000      47.13000
   2     362.00000      46.74000
   2     363.00000      46.35000
   2     364.00000      45.96000
   2     365.00000      45.57000
   2     366.00000      45.18000
   2     367.00000      44.78000
   2     368.00000      44.39000
   2     369.00000      44.00000
   2     370.00000      43.60000
   2     371.00000      43.20000
   2     372.00000      42.80000
   2     373.00000      42.39000
   2     374.00000      41.99000
   2     375.00000      41.58000
   2     376.00000      41.17000
   2     377.00000      40.76000
   2     378.00000      40.34000
   2     379.00000      39.92000
   2     380.00000      39.49000
   2     381.00000      39.07000
   2     382.00000      38.63000
   2     383.00000      38.19000
   2     384.00000      37.75000
   2     385.00000      37.30000
   2     386.00000      36.84000
   2     387.00000      36.38000
   2     388.00000      35.91000
   2     389.00000      35.43000
   2     390.00000      34.94000
   2     391.00000      34.45000
   2     392.00000      33.94000
   2     393.00000      33.42000
   2     394.00000      32.89000
   2     395.00000      32.34000
   2     396.00000      31.78000
   2     397.00000      31.21000
   2     398.00000      30.62000
   2     399.00000      30.01000
   2     400.00000      29.39000
   2     401.00000      28.76000
   2     402.00000      28.10000
   2     403.00000      27.43000
   2     404.00000      26.73000
   2     405.00000      26.03000
   2     406.00000      25.35000
   2     407.00000      24.65000
   2     408.00000      23.95000
   2     409.00000      23.22000
   2     410.00000      22.48000
   2     411.00000      21.73000
   2     412.00000      20.96000
   2     413.00000      20.17000
   2     414.00000      19.38000
   2     415.00000      18.58000
   2     416.00000      17.78000
   2     417.00000      17.00000
   2     418.00000      16.22000
   2     419.00000      15.44000
   2     420.00000      14.69000
   2     421.00000      13.95000
   2     422.00000      13.24000
   2     423.00000      12.55000
   2     424.00000      11.89000
   2     425.00000      11.26000
   2     426.00000      10.65000
   2     427.00000      10.08000
   2     428.00000       9.53100
   2     429.00000       9.01900
   2     430.00000       8.53900
   2     431.00000       8.08500
   2     432.00000       7.66000
   2     433.00000       7.26200
   2     434.00000       6.89200
   2     435.00000       6.54600
   2     436.00000       6.22100
   2     437.00000       5.92000
   2     438.00000       5.64000
   2     439.00000       5.38000
   2     440.00000       5.13300
   2     441.00000       4.90400
   2     442.00000       4.68800
   2     443.00000       4.48700
   2     444.00000       4.29800
   2     445.00000       4.11800
   2     446.00000       3.94600
   2     447.00000       3.78500
   2     448.00000       3.63000
   2     449.00000       3.48000
   2     450.00000       3.33800
   2     451.00000       3.20000
   2     452.00000       3.06600
   2     453.00000       2.93900
   2     454.00000       2.81300
   2     455.00000       2.69200
   2     456.00000       2.57500
   2     457.00000       2.46100
   2     458.00000       2.34900
   2     459.00000       2.24000
   2     460.00000       2.13400
   2     461.00000       2.03100
   2     462.00000       1.93000
   2     463.00000       1.83200
   2     464.00000       1.73600
   2     465.00000       1.64300
   2     466.00000       1.55100
   2     467.00000       1.46200
   2     468.00000       1.37500
   2     469.00000       1.29400
   2     470.00000       1.21100
   2     471.00000       1.13300
   2     472.00000       1.05900
   2     473.00000       0.98750
   2     474.00000       0.91830
   2     475.00000       0.85120
   2     476.00000       0.79110
   2     477.00000       0.73280
   2     478.00000       0.67730
   2     479.00000       0.62640
   2     480.00000       0.57970
   2     481.00000       0.53710
   2     482.00000       0.49820
   2     483.00000       0.46250
   2     484.00000       0.43150
   2     485.00000       0.40420
   2     486.00000       0.37960
   2     487.00000       0.35930
   2     488.00000       0.34200
   2     489.00000       0.32650
   2     490.00000       0.31420
   2     491.00000       0.30280
   2     492.00000       0.29540
   2     493.00000       0.28910
   2     494.00000       0.28300
   2     495.00000       0.27870
   2     496.00000       0.27560
   2     497.00000       0.27320
   2     498.00000       0.27100
   2     499.00000       0.26910
   2     500.00000       0.26800
   2     501.00000       0.26700
   2     502.00000       0.26580
   2     503.00000       0.26470
   2     504.00000       0.26480
   2     505.00000       0.26430
   2     506.00000       0.26400
   2     507.00000       0.26350
   2     508.00000       0.26240
   2     509.00000       0.26240
   2     510.00000       0.26150
   2     511.00000       0.26130
   2     512.00000       0.26110
   2     513.00000       0.26090
   2     514.00000       0.26090
   2     515.00000       0.26100
   2     516.00000       0.26060
   2     517.00000       0.25990
   2     518.00000       0.25940
   2     519.00000       0.26050
   2     520.00000       0.26030
   2     521.00000       0.25950
   2     522.00000       0.26000
   2     523.00000       0.25920
   2     524.00000       0.25910
   2     525.00000       0.25950
   2     526.00000       0.25930
   2     527.00000       0.25900
   2     528.00000       0.25900
   2     529.00000       0.25850
   2     530.00000       0.25820
   2     531.00000       0.25900
   2     532.00000       0.25850
   2     533.00000       0.25920
   2     534.00000       0.25880
   2     535.00000       0.25910
   2     536.00000       0.25850
   2     537.00000       0.25910
   2     538.00000       0.25830
   2     539.00000       0.25840
   2     540.00000       0.25870
   2     541.00000       0.25810
   2     542.00000       0.25860
   2     543.00000       0.25810
   2     544.00000       0.25810
   2     545.00000       0.25870
   2     546.00000       0.25860
   2     547.00000       0.25830
   2     548.00000       0.25820
   2     549.00000       0.25870
   2     550.00000       0.25810
   2     551.00000       0.25810
   2     552.00000       0.25810
   2     553.00000       0.25830
   2     554.00000       0.25830
   2     555.00000       0.25780
   2     556.00000       0.25730
   2     557.00000       0.25830
   2     558.00000       0.25890
   2     559.00000       0.25820
   2     560.00000       0.25850
   2     561.00000       0.25790
   2     562.00000       0.25810
   2     563.00000       0.25840
   2     564.00000       0.25850
   2     565.00000       0.25760
   2     566.00000       0.25840
   2     567.00000       0.25890
   2     568.00000       0.25810
   2     569.00000       0.25800
   2     570.00000       0.25820
   2     571.00000       0.25850
   2     572.00000       0.25830
   2     573.00000       0.25820
   2     574.00000       0.25810
   2     575.00000       0.25910
   2     576.00000       0.25840
   2     577.00000       0.25860
   2     578.00000       0.25860
   2     579.00000       0.25920
   2     580.00000       0.25810
   2     581.00000       0.25920
   2     582.00000       0.25940
   2     583.00000       0.25900
   2     584.00000       0.25820
   2     585.00000       0.25880
   2     586.00000       0.25960
   2     587.00000       0.25920
   2     588.00000       0.25980
   2     589.00000       0.25950
   2     590.00000       0.26010
   2     591.00000       0.26010
   2     592.00000       0.25940
   2     593.00000       0.25990
   2     594.00000       0.25940
   2     595.00000       0.26000
   2     596.00000       0.26030
   2     597.00000       0.25960
   2     598.00000       0.25970
   2     599.00000       0.25980
   2     600.00000       0.25980
   2     601.00000       0.26000
   2     602.00000       0.26090
   2     603.00000       0.26090
   2     604.00000       0.26000
   2     605.00000       0.26090
   2     606.00000       0.26040
   2     607.00000       0.26100
   2     608.00000       0.26060
   2     609.00000       0.26030
   2     610.00000       0.26010
   2     611.00000       0.26060
   2     612.00000       0.26110
   2     613.00000       0.26080
   2     614.00000       0.26110
   2     615.00000       0.26100
   2     616.00000       0.26140
   2     617.00000       0.26120
   2     618.00000       0.26090
   2     619.00000       0.26130
   2     620.00000       0.26150
   2     621.00000       0.26050
   2     622.00000       0.26080
   2     623.00000       0.26220
   2     624.00000       0.26140
   2     625.00000       0.26080
   2     626.00000       0.26100
   2     627.00000       0.26190
   2     628.00000       0.26130
   2     629.00000       0.26110
   2     630.00000       0.26140
   2     631.00000       0.26190
   2     632.00000       0.26170
   2     633.00000       0.26140
   2     634.00000       0.26140
   2     635.00000       0.26170
   2     636.00000       0.26160
   2     637.00000       0.26200
   2     638.00000       0.26230
   2     639.00000       0.26240
   2     640.00000       0.26220
   2     641.00000       0.26190
   2     642.00000       0.26210
   2     643.00000       0.26160
   2     644.00000       0.26140
   2     645.00000       0.26200
   2     646.00000       0.26280
   2     647.00000       0.26250
   2     648.00000       0.26270
   2     649.00000       0.26220
   2     650.00000       0.26240
   2     651.00000       0.26250
   2     652.00000       0.26260
   2     653.00000       0.26260
   2     654.00000       0.26280
   2     655.00000       0.26260
   2     656.00000       0.26180
   2     657.00000       0.26320
   2     658.00000       0.26300
   2     659.00000       0.26320
   2     660.00000       0.26290
   2     661.00000       0.26280
   2     662.00000       0.26290
   2     663.00000       0.26300
   2     664.00000       0.26360
   2     665.00000       0.26340
   2     666.00000       0.26290
   2     667.00000       0.26250
   2     668.00000       0.26360
   2     669.00000       0.26350
   2     670.00000       0.26410
   2     671.00000       0.26400
   2     672.00000       0.26360
   2     673.00000       0.26340
   2     674.00000       0.26400
   2     675.00000       0.26300
   2     676.00000       0.26320
   2     677.00000       0.26430
   2     678.00000       0.26430
   2     679.00000       0.26380
   2     680.00000       0.26430
   2     681.00000       0.26430
   2     682.00000       0.26430
   2     683.00000       0.26440
   2     684.00000       0.26470
   2     685.00000       0.26460
   2     686.00000       0.26440
   2     687.00000       0.26380
   2     688.00000       0.26370
   2     689.00000       0.26410
   2     690.00000       0.26490
   2     691.00000       0.26480
   2     692.00000       0.26480
   2     693.00000       0.26500
   2     694.00000       0.26490
   2     695.00000       0.26500
   2     696.00000       0.26470
   2     697.00000       0.26460
   2     698.00000       0.26460
   2     699.00000       0.26490
   2     700.00000       0.26510
   2     701.00000       0.26500
   2     702.00000       0.26520
   2     703.00000       0.26510
   2     704.00000       0.26490
   2     705.00000       0.26520
   2     706.00000       0.26530
   2     707.00000       0.26560
   2     708.00000       0.26530
   2     709.00000       0.26470
   2     710.00000       0.26550
   2     711.00000       0.26580
   2     712.00000       0.26570
   2     713.00000       0.26520
   2     714.00000       0.26560
   2     715.00000       0.26540
   2     716.00000       0.26520
   2     717.00000       0.26550
   2     718.00000       0.26560
   2     719.00000       0.26610
   2     720.00000       0.26560
   2     721.00000       0.26630
   2     722.00000       0.26610
   2     723.00000       0.26570
   2     724.00000       0.26570
   2     725.00000       0.26590
   2     726.00000       0.26590
   2     727.00000       0.26560
   2     728.00000       0.26580
   2     729.00000       0.26580
   2     730.00000       0.26540
   2     731.00000       0.26610
   2     732.00000       0.26670
   2     733.00000       0.26590
   2     734.00000       0.26580
   2     735.00000       0.26630
   2     736.00000       0.26570
   2     737.00000       0.26580
   2     738.00000       0.26620
   2     739.00000       0.26650
   2     740.00000       0.26670
   2     741.00000       0.26630
   2     742.00000       0.26640
   2     743.00000       0.26650
   2     744.00000       0.26590
   2     745.00000       0.26630
   2     746.00000       0.26650
   2     747.00000       0.26630
   2     748.00000       0.26610
   2     749.00000       0.26640
   2     750.00000       0.26650
   2     751.00000       0.26620
   2     752.00000       0.26630
   2     753.00000       0.26670
   2     754.00000       0.26690
   2     755.00000       0.26660
   2     756.00000       0.26670
   2     757.00000       0.26680
   2     758.00000       0.26690
   2     759.00000       0.26660
   2     760.00000       0.26650
   2     761.00000       0.26650
   2     762.00000       0.26670
   2     763.00000       0.26720
   2     764.00000       0.26730
   2     765.00000       0.26700
   2     766.00000       0.26670
   2     767.00000       0.26670
   2     768.00000       0.26690
   2     769.00000       0.26700
   2     770.00000       0.26740
   2     771.00000       0.26700
   2     772.00000       0.26710
   2     773.00000       0.26710
   2     774.00000       0.26700
   2     775.00000       0.26690
   2     776.00000       0.26700
   2     777.00000       0.26760
   2     778.00000       0.26710
   2     779.00000       0.26640
   2     780.00000       0.26740
   2     781.00000       0.26740
   2     782.00000       0.26760
   2     783.00000       0.26710
   2     784.00000       0.26720
   2     785.00000       0.26710
   2     786.00000       0.26740
   2     787.00000       0.26770
   2     788.00000       0.26760
   2     789.00000       0.26730
   2     790.00000       0.26700
   2     791.00000       0.26730
   2     792.00000       0.26790
   2     793.00000       0.26790
   2     794.00000       0.26730
   2     795.00000       0.26750
   2     796.00000       0.26820
   2     797.00000       0.26800
   2     798.00000       0.26800
   2     799.00000       0.26840
   2     800.00000       0.26800
   2     801.00000       0.26740
   2     802.00000       0.26800
   2     803.00000       0.26790
   2     804.00000       0.26820
   2     805.00000       0.26830
   2     806.00000       0.26830
   2     807.00000       0.26810
   2     808.00000       0.26810
   2     809.00000       0.26830
   2     810.00000       0.26900
   2     811.00000       0.26830
   2     812.00000       0.26800
   2     813.00000       0.26860
   2     814.00000       0.26850
   2     815.00000       0.26830
   2     816.00000       0.26820
   2     817.00000       0.26860
   2     818.00000       0.26850
   2     819.00000       0.26920
   2     820.00000       0.26830
   2     821.00000       0.26880
   2     822.00000       0.26900
   2     823.00000       0.26880
   2     824.00000       0.26870
   2     825.00000       0.26840
   2     826.00000       0.26890
   2     827.00000       0.26910
   2     828.00000       0.26900
   2     829.00000       0.26860
   2     830.00000       0.26890
   2     831.00000       0.26930
   2     832.00000       0.26820
   2     833.00000       0.26920
   2     834.00000       0.26970
   2     835.00000       0.26950
   2     836.00000       0.26950
   2     837.00000       0.26900
   2     838.00000       0.26960
   2     839.00000       0.26920
   2     840.00000       0.26910
   2     841.00000       0.26960
   2     842.00000       0.26980
   2     843.00000       0.26920
   2     844.00000       0.26930
   2     845.00000       0.26930
   2     846.00000       0.26980
   2     847.00000       0.26970
   2     848.00000       0.26950
   2     849.00000       0.26990
   2     850.00000       0.27010
   2     851.00000       0.26970
   2     852.00000       0.26960
   2     853.00000       0.26950
   2     854.00000       0.26950
   2     855.00000       0.27000
   2     856.00000       0.26980
   2     857.00000       0.27000
   2     858.00000       0.26920
   2     859.00000       0.26990
   2     860.00000       0.27040
   2     861.00000       0.27060
   2     862.00000       0.26970
   2     863.00000       0.27040
   2     864.00000       0.27030
   2     865.00000       0.27060
   2     866.00000       0.26980
   2     867.00000       0.27020
   2     868.00000       0.27070
   2     869.00000       0.27030
   2     870.00000       0.27040
   2     871.00000       0.27030
   2     872.00000       0.27100
   2     873.00000       0.27040
   2     874.00000       0.27000
   2     875.00000       0.27050
   2     876.00000       0.27050
   2     877.00000       0.27060
   2     878.00000       0.27150
   2     879.00000       0.27050
   2     880.00000       0.27010
   2     881.00000       0.27070
   2     882.00000       0.27130
   2     883.00000       0.27010
   2     884.00000       0.27130
   2     885.00000       0.27140
   2     886.00000       0.27070
   2     887.00000       0.27120
   2     888.00000       0.27060
   2     889.00000       0.27130
   2     890.00000       0.27140
   2     891.00000       0.27110
   2     892.00000       0.27060
   2     893.00000       0.27150
   2     894.00000       0.27130
   2     895.00000       0.27100
   2     896.00000       0.27130
   2     897.00000       0.27150
   2     898.00000       0.27180
   2     899.00000       0.27100
   2     900.00000       0.26760
   3      31.00000      99.99000
   3      32.00000      99.99000
   3      33.00000      99.99000
   3      34.00000      99.99000
   3      35.00000     100.00000
   3      36.00000     100.00000
   3      37.00000     100.00000
   3      38.00000     100.00000
   3      39.00000     100.00000
   3      40.00000     100.00000
   3      41.00000     100.00000
   3      42.00000     100.00000
   3      43.00000     100.00000
   3      44.00000     100.00000
   3      45.00000     100.00000
   3      46.00000     100.00000
   3      47.00000     100.00000
   3      48.00000     100.00000
   3      49.00000     100.00000
   3      50.00000     100.00000
   3      51.00000     100.00000
   3      52.00000     100.00000
   3      53.00000     100.00000
   3      54.00000     100.00000
   3      55.00000     100.00000
   3      56.00000     100.00000
   3      57.00000     100.00000
   3      58.00000     100.00000
   3      59.00000     100.00000
   3      60.00000     100.00000
   3      61.00000     100.00000
   3      62.00000     100.00000
   3      63.00000     100.00000
   3      64.00000     100.00000
   3      65.00000     100.00000
   3      66.00000     100.00000
   3      67.00000     100.00000
   3      68.00000     100.00000
   3      69.00000     100.00000
   3      70.00000     100.00000
   3      71.00000     100.00000
   3      72.00000     100.00000
   3      73.00000     100.00000
   3      74.00000     100.00000
   3      75.00000     100.00000
   3      76.00000     100.00000
   3      77.00000     100.00000
   3      78.00000     100.00000
   3      79.00000     100.00000
   3      80.00000     100.00000
   3      81.00000      99.99000
   3      82.00000      99.99000
   3      83.00000      99.99000
   3      84.00000      99.99000
   3      85.00000      99.99000
   3      86.00000      99.99000
   3      87.00000      99.99000
   3      88.00000      99.99000
   3      89.00000      99.99000
   3      90.00000      99.99000
   3      91.00000      99.99000
   3      92.00000      99.99000
   3      93.00000      99.99000
   3      94.00000      99.99000
   3      95.00000      99.99000
   3      96.00000      99.99000
   3      97.00000      99.99000
   3      98.00000      99.99000
   3      99.00000      99.99000
   3     100.00000      99.98000
   3     101.00000      99.98000
   3     102.00000      99.98000
   3     103.00000      99.98000
   3     104.00000      99.98000
   3     105.00000      99.98000
   3     106.00000      99.98000
   3     107.00000      99.98000
   3     108.00000      99.98000
   3     109.00000      99.98000
   3     110.00000      99.98000
   3     111.00000      99.98000
   3     112.00000      99.98000
   3     113.00000      99.98000
   3     114.00000      99.98000
   3     115.00000      99.97000
   3     116.00000      99.97000
   3     117.00000      99.97000
   3     118.00000      99.97000
   3     119.00000      99.97000
   3     120.00000      99.97000
   3     121.00000      99.97000
   3     122.00000      99.97000
   3     123.00000      99.97000
   3     124.00000      99.97000
   3     125.00000      99.97000
   3     126.00000      99.97000
   3     127.00000      99.96000
   3     128.00000      99.96000
   3     129.00000      99.96000
   3     130.00000      99.96000
   3     131.00000      99.96000
   3     132.00000      99.96000
   3     133.00000      99.96000
   3     134.00000      99.96000
   3     135.00000      99.96000
   3     136.00000      99.96000
   3     137.00000      99.96000
   3     138.00000      99.96000
   3     139.00000      99.95000
   3     140.00000      99.95000
   3     141.00000      99.95000
   3     142.00000      99.95000
   3     143.00000      99.95000
   3     144.00000      99.95000
   3     145.00000      99.95000
   3     146.00000      99.95000
   3     147.00000      99.95000
   3     148.00000      99.94000
   3     149.00000      99.94000
   3     150.00000      99.94000
   3     151.00000      99.94000
   3     152.00000      99.94000
   3     153.00000      99.94000
   3     154.00000      99.94000
   3     155.00000      99.94000
   3     156.00000      99.94000
   3     157.00000      99.93000
   3     158.00000      99.93000
   3     159.00000      99.93000
   3     160.00000      99.93000
   3     161.00000      99.93000
   3     162.00000      99.93000
   3     163.00000      99.93000
   3     164.00000      99.93000
   3     165.00000      99.92000
   3     166.00000      99.92000
   3     167.00000      99.92000
   3     168.00000      99.92000
   3     169.00000      99.92000
   3     170.00000      99.92000
   3     171.00000      99.92000
   3     172.00000      99.91000
   3     173.00000      99.91000
   3     174.00000      99.91000
   3     175.00000      99.91000
   3     176.00000      99.91000
   3     177.00000      99.91000
   3     178.00000      99.90000
   3     179.00000      99.90000
   3     180.00000      99.90000
   3     181.00000      99.90000
   3     182.00000      99.90000
   3     183.00000      99.90000
   3     184.00000      99.89000
   3     185.00000      99.89000
   3     186.00000      99.89000
   3     187.00000      99.89000
   3     188.00000      99.89000
   3     189.00000      99.89000
   3     190.00000      99.88000
   3     191.00000      99.88000
   3     192.00000      99.88000
   3     193.00000      99.88000
   3     194.00000      99.88000
   3     195.00000      99.87000
   3     196.00000      99.87000
   3     197.00000      99.87000
   3     198.00000      99.87000
   3     199.00000      99.87000
   3     200.00000      99.86000
   3     201.00000      99.86000
   3     202.00000      99.86000
   3     203.00000      99.86000
   3     204.00000      99.85000
   3     205.00000      99.85000
   3     206.00000      99.85000
   3     207.00000      99.85000
   3     208.00000      99.84000
   3     209.00000      99.84000
   3     210.00000      99.84000
   3     211.00000      99.83000
   3     212.00000      99.83000
   3     213.00000      99.83000
   3     214.00000      99.82000
   3     215.00000      99.82000
   3     216.00000      99.81000
   3     217.00000      99.81000
   3     218.00000      99.81000
   3     219.00000      99.80000
   3     220.00000      99.79000
   3     221.00000      99.79000
   3     222.00000      99.78000
   3     223.00000      99.78000
   3     224.00000      99.77000
   3     225.00000      99.76000
   3     226.00000      99.76000
   3     227.00000      99.75000
   3     228.00000      99.74000
   3     229.00000      99.73000
   3     230.00000      99.72000
   3     231.00000      99.71000
   3     232.00000      99.70000
   3     233.00000      99.69000
   3     234.00000      99.67000
   3     235.00000      99.66000
   3     236.00000      99.65000
   3     237.00000      99.63000
   3     238.00000      99.61000
   3     239.00000      99.60000
   3     240.00000      99.58000
   3     241.00000      99.56000
   3     242.00000      99.54000
   3     243.00000      99.52000
   3     244.00000      99.49000
   3     245.00000      99.47000
   3     246.00000      99.44000
   3     247.00000      99.41000
   3     248.00000      99.38000
   3     249.00000      99.35000
   3     250.00000      99.31000
   3     251.00000      99.27000
   3     252.00000      99.23000
   3     253.00000      99.19000
   3     254.00000      99.15000
   3     255.00000      99.10000
   3     256.00000      99.05000
   3     257.00000      98.99000
   3     258.00000      98.94000
   3     259.00000      98.87000
   3     260.00000      98.81000
   3     261.00000      98.74000
   3     262.00000      98.67000
   3     263.00000      98.59000
   3     264.00000      98.51000
   3     265.00000      98.42000
   3     266.00000      98.32000
   3     267.00000      98.22000
   3     268.00000      98.12000
   3     269.00000      97.97000
   3     270.00000      97.80000
   3     271.00000      97.56000
   3     272.00000      97.31000
   3     273.00000      97.05000
   3     274.00000      96.76000
   3     275.00000      96.47000
   3     276.00000      96.17000
   3     277.00000      95.87000
   3     278.00000      95.55000
   3     279.00000      95.22000
   3     280.00000      94.87000
   3     281.00000      94.50000
   3     282.00000      94.09000
   3     283.00000      93.73000
   3     284.00000      92.67000
   3     285.00000      91.64000
   3     286.00000      90.73000
   3     287.00000      89.76000
   3     288.00000      88.83000
   3     289.00000      87.87000
   3     290.00000      86.90000
   3     291.00000      85.91000
   3     292.00000      84.93000
   3     293.00000      83.96000
   3     294.00000      83.01000
   3     295.00000      82.08000
   3     296.00000      81.18000
   3     297.00000      80.31000
   3     298.00000      79.46000
   3     299.00000      78.65000
   3     300.00000      77.87000
   3     301.00000      77.09000
   3     302.00000      76.34000
   3     303.00000      75.60000
   3     304.00000      74.87000
   3     305.00000      74.15000
   3     306.00000      73.45000
   3     307.00000      72.75000
   3     308.00000      72.05000
   3     309.00000      71.37000
   3     310.00000      70.69000
   3     311.00000      70.02000
   3     312.00000      69.36000
   3     313.00000      68.70000
   3     314.00000      68.06000
   3     315.00000      67.42000
   3     316.00000      66.78000
   3     317.00000      66.16000
   3     318.00000      65.54000
   3     319.00000      64.94000
   3     320.00000      64.34000
   3     321.00000      63.75000
   3     322.00000      63.17000
   3     323.00000      62.60000
   3     324.00000      62.04000
   3     325.00000      61.49000
   3     326.00000      60.94000
   3     327.00000      60.41000
   3     328.00000      59.89000
   3     329.00000      59.38000
   3     330.00000      58.88000
   3     331.00000      58.38000
   3     332.00000      57.90000
   3     333.00000      57.43000
   3     334.00000      56.96000
   3     335.00000      56.51000
   3     336.00000      56.06000
   3     337.00000      55.62000
   3     338.00000      55.20000
   3     339.00000      54.78000
   3     340.00000      54.36000
   3     341.00000      53.96000
   3     342.00000      53.56000
   3     343.00000      53.16000
   3     344.00000      52.77000
   3     345.00000      52.39000
   3     346.00000      52.01000
   3     347.00000      51.63000
   3     348.00000      51.26000
   3     349.00000      50.89000
   3     350.00000      50.52000
   3     351.00000      50.15000
   3     352.00000      49.78000
   3     353.00000      49.42000
   3     354.00000      49.05000
   3     355.00000      48.69000
   3     356.00000      48.33000
   3     357.00000      47.96000
   3     358.00000      47.59000
   3     359.00000      47.22000
   3     360.00000      46.85000
   3     361.00000      46.48000
   3     362.00000      46.11000
   3     363.00000      45.73000
   3     364.00000      45.35000
   3     365.00000      44.97000
   3     366.00000      44.59000
   3     367.00000      44.21000
   3     368.00000      43.82000
   3     369.00000      43.43000
   3     370.00000      43.04000
   3     371.00000      42.65000
   3     372.00000      42.25000
   3     373.00000      41.86000
   3     374.00000      41.46000
   3     375.00000      41.06000
   3     376.00000      40.66000
   3     377.00000      40.25000
   3     378.00000      39.84000
   3     379.00000      39.43000
   3     380.00000      39.02000
   3     381.00000      38.60000
   3     382.00000      38.17000
   3     383.00000      37.75000
   3     384.00000      37.31000
   3     385.00000      36.88000
   3     386.00000      36.43000
   3     387.00000      35.98000
   3     388.00000      35.53000
   3     389.00000      35.06000
   3     390.00000      34.59000
   3     391.00000      34.11000
   3     392.00000      33.61000
   3     393.00000      33.11000
   3     394.00000      32.60000
   3     395.00000      32.07000
   3     396.00000      31.53000
   3     397.00000      30.99000
   3     398.00000      30.42000
   3     399.00000      29.83000
   3     400.00000      29.23000
   3     401.00000      28.60000
   3     402.00000      27.96000
   3     403.00000      27.30000
   3     404.00000      26.63000
   3     405.00000      25.95000
   3     406.00000      25.27000
   3     407.00000      24.60000
   3     408.00000      23.88000
   3     409.00000      23.14000
   3     410.00000      22.39000
   3     411.00000      21.63000
   3     412.00000      20.87000
   3     413.00000      20.11000
   3     414.00000      19.36000
   3     415.00000      18.61000
   3     416.00000      17.86000
   3     417.00000      17.12000
   3     418.00000      16.40000
   3     419.00000      15.68000
   3     420.00000      14.99000
   3     421.00000      14.31000
   3     422.00000      13.65000
   3     423.00000      13.02000
   3     424.00000      12.41000
   3     425.00000      11.82000
   3     426.00000      11.26000
   3     427.00000      10.73000
   3     428.00000      10.22000
   3     429.00000       9.73600
   3     430.00000       9.27800
   3     431.00000       8.84700
   3     432.00000       8.44100
   3     433.00000       8.05400
   3     434.00000       7.69100
   3     435.00000       7.35000
   3     436.00000       7.02900
   3     437.00000       6.72600
   3     438.00000       6.43700
   3     439.00000       6.16700
   3     440.00000       5.91100
   3     441.00000       5.67000
   3     442.00000       5.43900
   3     443.00000       5.22100
   3     444.00000       5.01300
   3     445.00000       4.81400
   3     446.00000       4.62400
   3     447.00000       4.44300
   3     448.00000       4.26800
   3     449.00000       4.10000
   3     450.00000       3.93700
   3     451.00000       3.77900
   3     452.00000       3.62800
   3     453.00000       3.48100
   3     454.00000       3.33700
   3     455.00000       3.19700
   3     456.00000       3.06100
   3     457.00000       2.92900
   3     458.00000       2.79700
   3     459.00000       2.67100
   3     460.00000       2.54800
   3     461.00000       2.42700
   3     462.00000       2.30600
   3     463.00000       2.19100
   3     464.00000       2.07700
   3     465.00000       1.96500
   3     466.00000       1.85700
   3     467.00000       1.75100
   3     468.00000       1.64700
   3     469.00000       1.54700
   3     470.00000       1.45000
   3     471.00000       1.35500
   3     472.00000       1.26600
   3     473.00000       1.17900
   3     474.00000       1.09200
   3     475.00000       1.01800
   3     476.00000       0.94190
   3     477.00000       0.87240
   3     478.00000       0.80700
   3     479.00000       0.74550
   3     480.00000       0.68930
   3     481.00000       0.63870
   3     482.00000       0.59230
   3     483.00000       0.55020
   3     484.00000       0.51270
   3     485.00000       0.48070
   3     486.00000       0.45210
   3     487.00000       0.42740
   3     488.00000       0.40600
   3     489.00000       0.38850
   3     490.00000       0.37410
   3     491.00000       0.36160
   3     492.00000       0.35060
   3     493.00000       0.34320
   3     494.00000       0.33700
   3     495.00000       0.33220
   3     496.00000       0.32790
   3     497.00000       0.32420
   3     498.00000       0.32180
   3     499.00000       0.31940
   3     500.00000       0.31750
   3     501.00000       0.31580
   3     502.00000       0.31480
   3     503.00000       0.31400
   3     504.00000       0.31280
   3     505.00000       0.31210
   3     506.00000       0.31140
   3     507.00000       0.31040
   3     508.00000       0.30970
   3     509.00000       0.30930
   3     510.00000       0.30880
   3     511.00000       0.30840
   3     512.00000       0.30830
   3     513.00000       0.30760
   3     514.00000       0.30700
   3     515.00000       0.30700
   3     516.00000       0.30620
   3     517.00000       0.30620
   3     518.00000       0.30600
   3     519.00000       0.30600
   3     520.00000       0.30490
   3     521.00000       0.30530
   3     522.00000       0.30480
   3     523.00000       0.30460
   3     524.00000       0.30450
   3     525.00000       0.30430
   3     526.00000       0.30400
   3     527.00000       0.30390
   3     528.00000       0.30340
   3     529.00000       0.30350
   3     530.00000       0.30290
   3     531.00000       0.30260
   3     532.00000       0.30230
   3     533.00000       0.30230
   3     534.00000       0.30210
   3     535.00000       0.30170
   3     536.00000       0.30140
   3     537.00000       0.30120
   3     538.00000       0.30050
   3     539.00000       0.30050
   3     540.00000       0.30030
   3     541.00000       0.29970
   3     542.00000       0.29940
   3     543.00000       0.29890
   3     544.00000       0.29920
   3     545.00000       0.29870
   3     546.00000       0.29840
   3     547.00000       0.29900
   3     548.00000       0.29780
   3     549.00000       0.29730
   3     550.00000       0.29650
   3     551.00000       0.29700
   3     552.00000       0.29620
   3     553.00000       0.29560
   3     554.00000       0.29550
   3     555.00000       0.29480
   3     556.00000       0.29430
   3     557.00000       0.29390
   3     558.00000       0.29330
   3     559.00000       0.29340
   3     560.00000       0.29290
   3     561.00000       0.29240
   3     562.00000       0.29180
   3     563.00000       0.29140
   3     564.00000       0.29120
   3     565.00000       0.29060
   3     566.00000       0.29010
   3     567.00000       0.28970
   3     568.00000       0.28900
   3     569.00000       0.28890
   3     570.00000       0.28670
   3     571.00000       0.28790
   3     572.00000       0.28720
   3     573.00000       0.28660
   3     574.00000       0.28630
   3     575.00000       0.28620
   3     576.00000       0.28630
   3     577.00000       0.28510
   3     578.00000       0.28560
   3     579.00000       0.28450
   3     580.00000       0.28460
   3     581.00000       0.28420
   3     582.00000       0.28350
   3     583.00000       0.28340
   3     584.00000       0.28400
   3     585.00000       0.28390
   3     586.00000       0.28380
   3     587.00000       0.28310
   3     588.00000       0.28280
   3     589.00000       0.28310
   3     590.00000       0.28350
   3     591.00000       0.28330
   3     592.00000       0.28280
   3     593.00000       0.28280
   3     594.00000       0.28320
   3     595.00000       0.28280
   3     596.00000       0.28290
   3     597.00000       0.28270
   3     598.00000       0.28280
   3     599.00000       0.28280
   3     600.00000       0.28300
   3     601.00000       0.28290
   3     602.00000       0.28280
   3     603.00000       0.28280
   3     604.00000       0.28270
   3     605.00000       0.28260
   3     606.00000       0.28280
   3     607.00000       0.28270
   3     608.00000       0.28240
   3     609.00000       0.28260
   3     610.00000       0.28280
   3     611.00000       0.28270
   3     612.00000       0.28270
   3     613.00000       0.28210
   3     614.00000       0.28250
   3     615.00000       0.28250
   3     616.00000       0.28230
   3     617.00000       0.28260
   3     618.00000       0.28240
   3     619.00000       0.28190
   3     620.00000       0.28230
   3     621.00000       0.28200
   3     622.00000       0.28220
   3     623.00000       0.28210
   3     624.00000       0.28470
   3     625.00000       0.28100
   3     626.00000       0.28320
   3     627.00000       0.28280
   3     628.00000       0.28200
   3     629.00000       0.28250
   3     630.00000       0.28220
   3     631.00000       0.28230
   3     632.00000       0.28270
   3     633.00000       0.28270
   3     634.00000       0.28260
   3     635.00000       0.28190
   3     636.00000       0.28170
   3     637.00000       0.28160
   3     638.00000       0.28340
   3     639.00000       0.28210
   3     640.00000       0.28190
   3     641.00000       0.28180
   3     642.00000       0.28200
   3     643.00000       0.28170
   3     644.00000       0.28240
   3     645.00000       0.28190
   3     646.00000       0.28280
   3     647.00000       0.28210
   3     648.00000       0.28190
   3     649.00000       0.28240
   3     650.00000       0.28230
   3     651.00000       0.28160
   3     652.00000       0.28220
   3     653.00000       0.28190
   3     654.00000       0.28180
   3     655.00000       0.28190
   3     656.00000       0.28150
   3     657.00000       0.28190
   3     658.00000       0.28210
   3     659.00000       0.28200
   3     660.00000       0.28160
   3     661.00000       0.28130
   3     662.00000       0.28160
   3     663.00000       0.28210
   3     664.00000       0.28140
   3     665.00000       0.28120
   3     666.00000       0.28230
   3     667.00000       0.28190
   3     668.00000       0.28220
   3     669.00000       0.28150
   3     670.00000       0.28160
   3     671.00000       0.28160
   3     672.00000       0.28380
   3     673.00000       0.28180
   3     674.00000       0.28160
   3     675.00000       0.28150
   3     676.00000       0.28130
   3     677.00000       0.28180
   3     678.00000       0.28090
   3     679.00000       0.28210
   3     680.00000       0.28130
   3     681.00000       0.28130
   3     682.00000       0.28110
   3     683.00000       0.28100
   3     684.00000       0.28200
   3     685.00000       0.28190
   3     686.00000       0.28130
   3     687.00000       0.28120
   3     688.00000       0.28150
   3     689.00000       0.28090
   3     690.00000       0.28100
   3     691.00000       0.28140
   3     692.00000       0.28440
   3     693.00000       0.28010
   3     694.00000       0.28120
   3     695.00000       0.28100
   3     696.00000       0.28090
   3     697.00000       0.28090
   3     698.00000       0.27910
   3     699.00000       0.28140
   3     700.00000       0.28070
   3     701.00000       0.28050
   3     702.00000       0.28040
   3     703.00000       0.28030
   3     704.00000       0.28040
   3     705.00000       0.28050
   3     706.00000       0.28070
   3     707.00000       0.28010
   3     708.00000       0.28020
   3     709.00000       0.28020
   3     710.00000       0.28050
   3     711.00000       0.28040
   3     712.00000       0.28080
   3     713.00000       0.28110
   3     714.00000       0.28070
   3     715.00000       0.28040
   3     716.00000       0.28000
   3     717.00000       0.28010
   3     718.00000       0.27980
   3     719.00000       0.28010
   3     720.00000       0.28070
   3     721.00000       0.28030
   3     722.00000       0.28030
   3     723.00000       0.28070
   3     724.00000       0.28000
   3     725.00000       0.28030
   3     726.00000       0.28030
   3     727.00000       0.27980
   3     728.00000       0.28000
   3     729.00000       0.28020
   3     730.00000       0.28070
   3     731.00000       0.28020
   3     732.00000       0.27980
   3     733.00000       0.27980
   3     734.00000       0.27980
   3     735.00000       0.27970
   3     736.00000       0.28100
   3     737.00000       0.27990
   3     738.00000       0.28010
   3     739.00000       0.28030
   3     740.00000       0.28010
   3     741.00000       0.27970
   3     742.00000       0.28020
   3     743.00000       0.27940
   3     744.00000       0.27970
   3     745.00000       0.27990
   3     746.00000       0.27960
   3     747.00000       0.27900
   3     748.00000       0.27930
   3     749.00000       0.27990
   3     750.00000       0.27980
   3     751.00000       0.27980
   3     752.00000       0.27980
   3     753.00000       0.27980
   3     754.00000       0.27950
   3     755.00000       0.27960
   3     756.00000       0.27900
   3     757.00000       0.27850
   3     758.00000       0.28020
   3     759.00000       0.27940
   3     760.00000       0.27960
   3     761.00000       0.27890
   3     762.00000       0.27980
   3     763.00000       0.27870
   3     764.00000       0.27940
   3     765.00000       0.27930
   3     766.00000       0.27950
   3     767.00000       0.27890
   3     768.00000       0.27950
   3     769.00000       0.27910
   3     770.00000       0.27860
   3     771.00000       0.27930
   3     772.00000       0.27900
   3     773.00000       0.27950
   3     774.00000       0.27850
   3     775.00000       0.27840
   3     776.00000       0.27850
   3     777.00000       0.27840
   3     778.00000       0.27860
   3     779.00000       0.27880
   3     780.00000       0.27900
   3     781.00000       0.27950
   3     782.00000       0.27840
   3     783.00000       0.27830
   3     784.00000       0.27910
   3     785.00000       0.27800
   3     786.00000       0.27850
   3     787.00000       0.27830
   3     788.00000       0.27850
   3     789.00000       0.27870
   3     790.00000       0.27850
   3     791.00000       0.27870
   3     792.00000       0.27870
   3     793.00000       0.27880
   3     794.00000       0.27860
   3     795.00000       0.27870
   3     796.00000       0.27830
   3     797.00000       0.27830
   3     798.00000       0.27880
   3     799.00000       0.27850
   3     800.00000       0.27800
   3     801.00000       0.27840
   3     802.00000       0.27860
   3     803.00000       0.27750
   3     804.00000       0.27880
   3     805.00000       0.27840
   3     806.00000       0.27780
   3     807.00000       0.27820
   3     808.00000       0.27820
   3     809.00000       0.27620
   3     810.00000       0.27830
   3     811.00000       0.27820
   3     812.00000       0.27810
   3     813.00000       0.27830
   3     814.00000       0.27790
   3     815.00000       0.27790
   3     816.00000       0.27810
   3     817.00000       0.27800
   3     818.00000       0.27850
   3     819.00000       0.27880
   3     820.00000       0.27830
   3     821.00000       0.27800
   3     822.00000       0.27840
   3     823.00000       0.27810
   3     824.00000       0.27810
   3     825.00000       0.27790
   3     826.00000       0.27830
   3     827.00000       0.27790
   3     828.00000       0.27780
   3     829.00000       0.27790
   3     830.00000       0.27880
   3     831.00000       0.27860
   3     832.00000       0.27700
   3     833.00000       0.27890
   3     834.00000       0.27830
   3     835.00000       0.27810
   3     836.00000       0.27790
   3     837.00000       0.27800
   3     838.00000       0.27770
   3     839.00000       0.27820
   3     840.00000       0.27780
   3     841.00000       0.27810
   3     842.00000       0.27830
   3     843.00000       0.27850
   3     844.00000       0.27910
   3     845.00000       0.27760
   3     846.00000       0.27710
   3     847.00000       0.27730
   3     848.00000       0.27900
   3     849.00000       0.27780
   3     850.00000       0.27850
   3     851.00000       0.27750
   3     852.00000       0.27830
   3     853.00000       0.27760
   3     854.00000       0.27820
   3     855.00000       0.27810
   3     856.00000       0.27830
   3     857.00000       0.27830
   3     858.00000       0.27800
   3     859.00000       0.27780
   3     860.00000       0.27820
   3     861.00000       0.27760
   3     862.00000       0.27780
   3     863.00000       0.27790
   3     864.00000       0.27850
   3     865.00000       0.27790
   3     866.00000       0.27860
   3     867.00000       0.27760
   3     868.00000       0.28120
   3     869.00000       0.27510
   3     870.00000       0.27860
   3     871.00000       0.27860
   3     872.00000       0.27910
   3     873.00000       0.27850
   3     874.00000       0.27850
   3     875.00000       0.27780
   3     876.00000       0.27780
   3     877.00000       0.27830
   3     878.00000       0.27780
   3     879.00000       0.27800
   3     880.00000       0.27830
   3     881.00000       0.27870
   3     882.00000       0.27850
   3     883.00000       0.27830
   3     884.00000       0.27850
   3     885.00000       0.27850
   3     886.00000       0.27840
   3     887.00000       0.27780
   3     888.00000       0.27840
   3     889.00000       0.27900
   3     890.00000       0.27900
   3     891.00000       0.27900
   3     892.00000       0.27800
   3     893.00000       0.27790
   3     894.00000       0.27810
   3     895.00000       0.27920
   3     896.00000       0.27900
   3     897.00000       0.27960
   3     898.00000       0.27920
   3     899.00000       0.27810
   3     900.00000       0.27520
   4      31.00000      99.99000
   4      32.00000     100.00000
   4      33.00000     100.00000
   4      34.00000     100.00000
   4      35.00000     100.00000
   4      36.00000     100.00000
   4      37.00000     100.00000
   4      38.00000     100.00000
   4      39.00000     100.00000
   4      40.00000     100.00000
   4      41.00000     100.00000
   4      42.00000     100.00000
   4      43.00000     100.00000
   4      44.00000     100.00000
   4      45.00000     100.00000
   4      46.00000     100.00000
   4      47.00000     100.00000
   4      48.00000     100.00000
   4      49.00000     100.00000
   4      50.00000     100.00000
   4      51.00000     100.00000
   4      52.00000     100.00000
   4      53.00000     100.00000
   4      54.00000     100.00000
   4      55.00000     100.00000
   4      56.00000     100.00000
   4      57.00000     100.00000
   4      58.00000     100.00000
   4      59.00000     100.00000
   4      60.00000     100.00000
   4      61.00000     100.00000
   4      62.00000     100.00000
   4      63.00000     100.00000
   4      64.00000     100.00000
   4      65.00000     100.00000
   4      66.00000     100.00000
   4      67.00000     100.00000
   4      68.00000     100.00000
   4      69.00000     100.00000
   4      70.00000     100.00000
   4      71.00000     100.00000
   4      72.00000     100.00000
   4      73.00000     100.00000
   4      74.00000     100.00000
   4      75.00000     100.00000
   4      76.00000     100.00000
   4      77.00000     100.00000
   4      78.00000     100.00000
   4      79.00000     100.00000
   4      80.00000     100.00000
   4      81.00000     100.00000
   4      82.00000     100.00000
   4      83.00000     100.00000
   4      84.00000     100.00000
   4      85.00000     100.00000
   4      86.00000     100.00000
   4      87.00000     100.00000
   4      88.00000     100.00000
   4      89.00000     100.00000
   4      90.00000     100.00000
   4      91.00000     100.00000
   4      92.00000     100.00000
   4      93.00000      99.99000
   4      94.00000     100.00000
   4      95.00000     100.00000
   4      96.00000      99.99000
   4      97.00000      99.99000
   4      98.00000      99.99000
   4      99.00000      99.99000
   4     100.00000      99.99000
   4     101.00000      99.99000
   4     102.00000      99.99000
   4     103.00000      99.99000
   4     104.00000      99.99000
   4     105.00000      99.99000
   4     106.00000      99.99000
   4     107.00000      99.99000
   4     108.00000      99.99000
   4     109.00000      99.99000
   4     110.00000      99.99000
   4     111.00000      99.99000
   4     112.00000      99.98000
   4     113.00000      99.98000
   4     114.00000      99.98000
   4     115.00000      99.98000
   4     116.00000      99.98000
   4     117.00000      99.98000
   4     118.00000      99.98000
   4     119.00000      99.98000
   4     120.00000      99.98000
   4     121.00000      99.98000
   4     122.00000      99.98000
   4     123.00000      99.98000
   4     124.00000      99.97000
   4     125.00000      99.97000
   4     126.00000      99.97000
   4     127.00000      99.97000
   4     128.00000      99.97000
   4     129.00000      99.97000
   4     130.00000      99.97000
   4     131.00000      99.97000
   4     132.00000      99.97000
   4     133.00000      99.97000
   4     134.00000      99.97000
   4     135.00000      99.96000
   4     136.00000      99.96000
   4     137.00000      99.96000
   4     138.00000      99.96000
   4     139.00000      99.96000
   4     140.00000      99.96000
   4     141.00000      99.96000
   4     142.00000      99.96000
   4     143.00000      99.96000
   4     144.00000      99.95000
   4     145.00000      99.95000
   4     146.00000      99.95000
   4     147.00000      99.95000
   4     148.00000      99.95000
   4     149.00000      99.95000
   4     150.00000      99.95000
   4     151.00000      99.95000
   4     152.00000      99.95000
   4     153.00000      99.94000
   4     154.00000      99.94000
   4     155.00000      99.94000
   4     156.00000      99.94000
   4     157.00000      99.94000
   4     158.00000      99.94000
   4     159.00000      99.94000
   4     160.00000      99.93000
   4     161.00000      99.93000
   4     162.00000      99.93000
   4     163.00000      99.93000
   4     164.00000      99.93000
   4     165.00000      99.93000
   4     166.00000      99.93000
   4     167.00000      99.93000
   4     168.00000      99.92000
   4     169.00000      99.92000
   4     170.00000      99.92000
   4     171.00000      99.92000
   4     172.00000      99.92000
   4     173.00000      99.92000
   4     174.00000      99.91000
   4     175.00000      99.91000
   4     176.00000      99.91000
   4     177.00000      99.91000
   4     178.00000      99.91000
   4     179.00000      99.91000
   4     180.00000      99.90000
   4     181.00000      99.90000
   4     182.00000      99.90000
   4     183.00000      99.90000
   4     184.00000      99.90000
   4     185.00000      99.90000
   4     186.00000      99.89000
   4     187.00000      99.89000
   4     188.00000      99.89000
   4     189.00000      99.89000
   4     190.00000      99.89000
   4     191.00000      99.89000
   4     192.00000      99.88000
   4     193.00000      99.88000
   4     194.00000      99.88000
   4     195.00000      99.88000
   4     196.00000      99.88000
   4     197.00000      99.87000
   4     198.00000      99.87000
   4     199.00000      99.87000
   4     200.00000      99.87000
   4     201.00000      99.87000
   4     202.00000      99.86000
   4     203.00000      99.86000
   4     204.00000      99.86000
   4     205.00000      99.86000
   4     206.00000      99.85000
   4     207.00000      99.85000
   4     208.00000      99.85000
   4     209.00000      99.85000
   4     210.00000      99.85000
   4     211.00000      99.84000
   4     212.00000      99.84000
   4     213.00000      99.84000
   4     214.00000      99.84000
   4     215.00000      99.83000
   4     216.00000      99.83000
   4     217.00000      99.83000
   4     218.00000      99.82000
   4     219.00000      99.82000
   4     220.00000      99.82000
   4     221.00000      99.81000
   4     222.00000      99.81000
   4     223.00000      99.81000
   4     224.00000      99.81000
   4     225.00000      99.80000
   4     226.00000      99.80000
   4     227.00000      99.79000
   4     228.00000      99.79000
   4     229.00000      99.79000
   4     230.00000      99.78000
   4     231.00000      99.78000
   4     232.00000      99.77000
   4     233.00000      99.77000
   4     234.00000      99.76000
   4     235.00000      99.76000
   4     236.00000      99.75000
   4     237.00000      99.75000
   4     238.00000      99.74000
   4     239.00000      99.74000
   4     240.00000      99.73000
   4     241.00000      99.72000
   4     242.00000      99.71000
   4     243.00000      99.71000
   4     244.00000      99.70000
   4     245.00000      99.69000
   4     246.00000      99.68000
   4     247.00000      99.67000
   4     248.00000      99.66000
   4     249.00000      99.64000
   4     250.00000      99.63000
   4     251.00000      99.61000
   4     252.00000      99.60000
   4     253.00000      99.58000
   4     254.00000      99.56000
   4     255.00000      99.54000
   4     256.00000      99.51000
   4     257.00000      99.49000
   4     258.00000      99.46000
   4     259.00000      99.43000
   4     260.00000      99.40000
   4     261.00000      99.36000
   4     262.00000      99.33000
   4     263.00000      99.28000
   4     264.00000      99.24000
   4     265.00000      99.19000
   4     266.00000      99.14000
   4     267.00000      99.08000
   4     268.00000      99.02000
   4     269.00000      98.95000
   4     270.00000      98.88000
   4     271.00000      98.80000
   4     272.00000      98.71000
   4     273.00000      98.62000
   4     274.00000      98.52000
   4     275.00000      98.41000
   4     276.00000      98.28000
   4     277.00000      98.11000
   4     278.00000      97.93000
   4     279.00000      97.71000
   4     280.00000      97.44000
   4     281.00000      97.13000
   4     282.00000      96.81000
   4     283.00000      96.48000
   4     284.00000      96.11000
   4     285.00000      95.73000
   4     286.00000      95.30000
   4     287.00000      94.92000
   4     288.00000      94.45000
   4     289.00000      93.91000
   4     290.00000      93.30000
   4     291.00000      92.48000
   4     292.00000      91.52000
   4     293.00000      90.52000
   4     294.00000      89.40000
   4     295.00000      88.23000
   4     296.00000      87.16000
   4     297.00000      86.04000
   4     298.00000      84.90000
   4     299.00000      83.77000
   4     300.00000      82.68000
   4     301.00000      81.62000
   4     302.00000      80.61000
   4     303.00000      79.63000
   4     304.00000      78.69000
   4     305.00000      77.79000
   4     306.00000      76.91000
   4     307.00000      76.06000
   4     308.00000      75.24000
   4     309.00000      74.44000
   4     310.00000      73.65000
   4     311.00000      72.87000
   4     312.00000      72.12000
   4     313.00000      71.37000
   4     314.00000      70.62000
   4     315.00000      69.89000
   4     316.00000      69.17000
   4     317.00000      68.45000
   4     318.00000      67.74000
   4     319.00000      67.04000
   4     320.00000      66.34000
   4     321.00000      65.66000
   4     322.00000      64.98000
   4     323.00000      64.31000
   4     324.00000      63.65000
   4     325.00000      63.00000
   4     326.00000      62.37000
   4     327.00000      61.74000
   4     328.00000      61.13000
   4     329.00000      60.53000
   4     330.00000      59.94000
   4     331.00000      59.36000
   4     332.00000      58.79000
   4     333.00000      58.24000
   4     334.00000      57.69000
   4     335.00000      57.16000
   4     336.00000      56.64000
   4     337.00000      56.13000
   4     338.00000      55.63000
   4     339.00000      55.15000
   4     340.00000      54.67000
   4     341.00000      54.20000
   4     342.00000      53.75000
   4     343.00000      53.30000
   4     344.00000      52.86000
   4     345.00000      52.43000
   4     346.00000      52.01000
   4     347.00000      51.60000
   4     348.00000      51.19000
   4     349.00000      50.79000
   4     350.00000      50.39000
   4     351.00000      50.00000
   4     352.00000      49.62000
   4     353.00000      49.24000
   4     354.00000      48.87000
   4     355.00000      48.49000
   4     356.00000      48.13000
   4     357.00000      47.76000
   4     358.00000      47.40000
   4     359.00000      47.04000
   4     360.00000      46.67000
   4     361.00000      46.32000
   4     362.00000      45.96000
   4     363.00000      45.60000
   4     364.00000      45.25000
   4     365.00000      44.89000
   4     366.00000      44.53000
   4     367.00000      44.18000
   4     368.00000      43.82000
   4     369.00000      43.46000
   4     370.00000      43.10000
   4     371.00000      42.74000
   4     372.00000      42.38000
   4     373.00000      42.02000
   4     374.00000      41.66000
   4     375.00000      41.29000
   4     376.00000      40.92000
   4     377.00000      40.55000
   4     378.00000      40.18000
   4     379.00000      39.80000
   4     380.00000      39.42000
   4     381.00000      39.03000
   4     382.00000      38.64000
   4     383.00000      38.25000
   4     384.00000      37.85000
   4     385.00000      37.44000
   4     386.00000      37.03000
   4     387.00000      36.61000
   4     388.00000      36.19000
   4     389.00000      35.75000
   4     390.00000      35.31000
   4     391.00000      34.86000
   4     392.00000      34.40000
   4     393.00000      33.93000
   4     394.00000      33.44000
   4     395.00000      32.95000
   4     396.00000      32.45000
   4     397.00000      31.93000
   4     398.00000      31.40000
   4     399.00000      30.86000
   4     400.00000      30.30000
   4     401.00000      29.73000
   4     402.00000      29.13000
   4     403.00000      28.54000
   4     404.00000      27.93000
   4     405.00000      27.29000
   4     406.00000      26.60000
   4     407.00000      25.90000
   4     408.00000      25.16000
   4     409.00000      24.40000
   4     410.00000      23.60000
   4     411.00000      22.81000
   4     412.00000      21.99000
   4     413.00000      21.17000
   4     414.00000      20.31000
   4     415.00000      19.45000
   4     416.00000      18.58000
   4     417.00000      17.72000
   4     418.00000      16.86000
   4     419.00000      16.00000
   4     420.00000      15.15000
   4     421.00000      14.33000
   4     422.00000      13.52000
   4     423.00000      12.73000
   4     424.00000      11.97000
   4     425.00000      11.24000
   4     426.00000      10.55000
   4     427.00000       9.89200
   4     428.00000       9.26100
   4     429.00000       8.67000
   4     430.00000       8.11400
   4     431.00000       7.59300
   4     432.00000       7.10900
   4     433.00000       6.65600
   4     434.00000       6.23800
   4     435.00000       5.85100
   4     436.00000       5.49400
   4     437.00000       5.16300
   4     438.00000       4.85900
   4     439.00000       4.57800
   4     440.00000       4.32100
   4     441.00000       4.08400
   4     442.00000       3.86500
   4     443.00000       3.66300
   4     444.00000       3.47700
   4     445.00000       3.30400
   4     446.00000       3.14200
   4     447.00000       2.99100
   4     448.00000       2.85000
   4     449.00000       2.71700
   4     450.00000       2.59200
   4     451.00000       2.47300
   4     452.00000       2.36100
   4     453.00000       2.25300
   4     454.00000       2.15000
   4     455.00000       2.05300
   4     456.00000       1.95800
   4     457.00000       1.86800
   4     458.00000       1.78000
   4     459.00000       1.69600
   4     460.00000       1.61500
   4     461.00000       1.53600
   4     462.00000       1.46000
   4     463.00000       1.38600
   4     464.00000       1.31500
   4     465.00000       1.24600
   4     466.00000       1.17900
   4     467.00000       1.11500
   4     468.00000       1.05300
   4     469.00000       0.99310
   4     470.00000       0.93570
   4     471.00000       0.88100
   4     472.00000       0.82900
   4     473.00000       0.77980
   4     474.00000       0.73290
   4     475.00000       0.68920
   4     476.00000       0.64830
   4     477.00000       0.61040
   4     478.00000       0.57520
   4     479.00000       0.54310
   4     480.00000       0.51410
   4     481.00000       0.48820
   4     482.00000       0.46440
   4     483.00000       0.44360
   4     484.00000       0.42540
   4     485.00000       0.40970
   4     486.00000       0.39630
   4     487.00000       0.38510
   4     488.00000       0.37580
   4     489.00000       0.37390
   4     490.00000       0.36860
   4     491.00000       0.36340
   4     492.00000       0.35220
   4     493.00000       0.34830
   4     494.00000       0.34540
   4     495.00000       0.34270
   4     496.00000       0.34040
   4     497.00000       0.33850
   4     498.00000       0.33690
   4     499.00000       0.33560
   4     500.00000       0.33430
   4     501.00000       0.33340
   4     502.00000       0.33240
   4     503.00000       0.33140
   4     504.00000       0.33090
   4     505.00000       0.33030
   4     506.00000       0.32950
   4     507.00000       0.32880
   4     508.00000       0.32830
   4     509.00000       0.32770
   4     510.00000       0.32720
   4     511.00000       0.32660
   4     512.00000       0.32590
   4     513.00000       0.32550
   4     514.00000       0.32500
   4     515.00000       0.32450
   4     516.00000       0.32420
   4     517.00000       0.32340
   4     518.00000       0.32270
   4     519.00000       0.32220
   4     520.00000       0.32160
   4     521.00000       0.32110
   4     522.00000       0.32100
   4     523.00000       0.32050
   4     524.00000       0.31970
   4     525.00000       0.31910
   4     526.00000       0.31830
   4     527.00000       0.31790
   4     528.00000       0.31740
   4     529.00000       0.31680
   4     530.00000       0.31640
   4     531.00000       0.31550
   4     532.00000       0.31490
   4     533.00000       0.31430
   4     534.00000       0.31350
   4     535.00000       0.31290
   4     536.00000       0.31220
   4     537.00000       0.31140
   4     538.00000       0.31050
   4     539.00000       0.30970
   4     540.00000       0.30890
   4     541.00000       0.30810
   4     542.00000       0.30730
   4     543.00000       0.30630
   4     544.00000       0.30530
   4     545.00000       0.30420
   4     546.00000       0.30330
   4     547.00000       0.30240
   4     548.00000       0.30120
   4     549.00000       0.30030
   4     550.00000       0.29910
   4     551.00000       0.29810
   4     552.00000       0.29680
   4     553.00000       0.29580
   4     554.00000       0.29450
   4     555.00000       0.29320
   4     556.00000       0.29200
   4     557.00000       0.29070
   4     558.00000       0.28940
   4     559.00000       0.28820
   4     560.00000       0.28660
   4     561.00000       0.28520
   4     562.00000       0.28380
   4     563.00000       0.28470
   4     564.00000       0.28120
   4     565.00000       0.27970
   4     566.00000       0.27800
   4     567.00000       0.27650
   4     568.00000       0.27500
   4     569.00000       0.27340
   4     570.00000       0.27150
   4     571.00000       0.27000
   4     572.00000       0.26880
   4     573.00000       0.26720
   4     574.00000       0.26580
   4     575.00000       0.26430
   4     576.00000       0.26200
   4     577.00000       0.26000
   4     578.00000       0.25870
   4     579.00000       0.25700
   4     580.00000       0.25570
   4     581.00000       0.25430
   4     582.00000       0.25320
   4     583.00000       0.25220
   4     584.00000       0.25100
   4     585.00000       0.25010
   4     586.00000       0.24920
   4     587.00000       0.24820
   4     588.00000       0.24750
   4     589.00000       0.24700
   4     590.00000       0.24580
   4     591.00000       0.24530
   4     592.00000       0.24490
   4     593.00000       0.24460
   4     594.00000       0.24450
   4     595.00000       0.24430
   4     596.00000       0.24400
   4     597.00000       0.24350
   4     598.00000       0.24390
   4     599.00000       0.24340
   4     600.00000       0.24360
   4     601.00000       0.24360
   4     602.00000       0.24350
   4     603.00000       0.24350
   4     604.00000       0.24320
   4     605.00000       0.24350
   4     606.00000       0.24330
   4     607.00000       0.24340
   4     608.00000       0.24330
   4     609.00000       0.24330
   4     610.00000       0.24340
   4     611.00000       0.24360
   4     612.00000       0.24500
   4     613.00000       0.24450
   4     614.00000       0.24450
   4     615.00000       0.24480
   4     616.00000       0.24480
   4     617.00000       0.24470
   4     618.00000       0.24470
   4     619.00000       0.24460
   4     620.00000       0.24460
   4     621.00000       0.24630
   4     622.00000       0.24510
   4     623.00000       0.24460
   4     624.00000       0.24470
   4     625.00000       0.24490
   4     626.00000       0.24510
   4     627.00000       0.24500
   4     628.00000       0.24480
   4     629.00000       0.24460
   4     630.00000       0.24460
   4     631.00000       0.24470
   4     632.00000       0.24480
   4     633.00000       0.24480
   4     634.00000       0.24460
   4     635.00000       0.24470
   4     636.00000       0.24460
   4     637.00000       0.24480
   4     638.00000       0.24460
   4     639.00000       0.24460
   4     640.00000       0.24300
   4     641.00000       0.24470
   4     642.00000       0.24480
   4     643.00000       0.24460
   4     644.00000       0.24450
   4     645.00000       0.24440
   4     646.00000       0.24420
   4     647.00000       0.24410
   4     648.00000       0.24420
   4     649.00000       0.24420
   4     650.00000       0.24460
   4     651.00000       0.24480
   4     652.00000       0.24410
   4     653.00000       0.24450
   4     654.00000       0.24430
   4     655.00000       0.24390
   4     656.00000       0.24430
   4     657.00000       0.24400
   4     658.00000       0.24430
   4     659.00000       0.24420
   4     660.00000       0.24430
   4     661.00000       0.24440
   4     662.00000       0.24430
   4     663.00000       0.24430
   4     664.00000       0.24440
   4     665.00000       0.24420
   4     666.00000       0.24410
   4     667.00000       0.24560
   4     668.00000       0.25050
   4     669.00000       0.25050
   4     670.00000       0.25020
   4     671.00000       0.24450
   4     672.00000       0.24420
   4     673.00000       0.24430
   4     674.00000       0.24420
   4     675.00000       0.24390
   4     676.00000       0.24380
   4     677.00000       0.24380
   4     678.00000       0.24460
   4     679.00000       0.24390
   4     680.00000       0.24350
   4     681.00000       0.24350
   4     682.00000       0.24380
   4     683.00000       0.24350
   4     684.00000       0.24380
   4     685.00000       0.24370
   4     686.00000       0.24380
   4     687.00000       0.24380
   4     688.00000       0.24350
   4     689.00000       0.24370
   4     690.00000       0.24350
   4     691.00000       0.24350
   4     692.00000       0.24370
   4     693.00000       0.24370
   4     694.00000       0.24340
   4     695.00000       0.24360
   4     696.00000       0.24340
   4     697.00000       0.24330
   4     698.00000       0.24350
   4     699.00000       0.24250
   4     700.00000       0.24120
   5      31.00000      99.95000
   5      32.00000      99.95000
   5      33.00000      99.96000
   5      34.00000      99.96000
   5      35.00000      99.96000
   5      36.00000      99.97000
   5      37.00000      99.97000
   5      38.00000      99.97000
   5      39.00000      99.97000
   5      40.00000      99.97000
   5      41.00000      99.97000
   5      42.00000      99.97000
   5      43.00000      99.97000
   5      44.00000      99.97000
   5      45.00000      99.97000
   5      46.00000      99.97000
   5      47.00000      99.97000
   5      48.00000      99.97000
   5      49.00000      99.97000
   5      50.00000      99.97000
   5      51.00000      99.97000
   5      52.00000      99.97000
   5      53.00000      99.97000
   5      54.00000      99.97000
   5      55.00000      99.97000
   5      56.00000      99.97000
   5      57.00000      99.97000
   5      58.00000      99.97000
   5      59.00000      99.97000
   5      60.00000      99.97000
   5      61.00000      99.97000
   5      62.00000      99.96000
   5      63.00000      99.96000
   5      64.00000      99.96000
   5      65.00000      99.96000
   5      66.00000      99.96000
   5      67.00000      99.96000
   5      68.00000      99.96000
   5      69.00000      99.96000
   5      70.00000      99.96000
   5      71.00000      99.96000
   5      72.00000      99.96000
   5      73.00000      99.95000
   5      74.00000      99.95000
   5      75.00000      99.95000
   5      76.00000      99.95000
   5      77.00000      99.95000
   5      78.00000      99.95000
   5      79.00000      99.95000
   5      80.00000      99.94000
   5      81.00000      99.94000
   5      82.00000      99.94000
   5      83.00000      99.94000
   5      84.00000      99.94000
   5      85.00000      99.94000
   5      86.00000      99.94000
   5      87.00000      99.93000
   5      88.00000      99.93000
   5      89.00000      99.93000
   5      90.00000      99.93000
   5      91.00000      99.93000
   5      92.00000      99.93000
   5      93.00000      99.93000
   5      94.00000      99.92000
   5      95.00000      99.92000
   5      96.00000      99.92000
   5      97.00000      99.92000
   5      98.00000      99.92000
   5      99.00000      99.92000
   5     100.00000      99.91000
   5     101.00000      99.91000
   5     102.00000      99.91000
   5     103.00000      99.91000
   5     104.00000      99.91000
   5     105.00000      99.91000
   5     106.00000      99.90000
   5     107.00000      99.90000
   5     108.00000      99.90000
   5     109.00000      99.90000
   5     110.00000      99.90000
   5     111.00000      99.90000
   5     112.00000      99.89000
   5     113.00000      99.89000
   5     114.00000      99.89000
   5     115.00000      99.89000
   5     116.00000      99.89000
   5     117.00000      99.89000
   5     118.00000      99.88000
   5     119.00000      99.88000
   5     120.00000      99.88000
   5     121.00000      99.88000
   5     122.00000      99.88000
   5     123.00000      99.88000
   5     124.00000      99.87000
   5     125.00000      99.87000
   5     126.00000      99.87000
   5     127.00000      99.87000
   5     128.00000      99.87000
   5     129.00000      99.87000
   5     130.00000      99.86000
   5     131.00000      99.86000
   5     132.00000      99.86000
   5     133.00000      99.86000
   5     134.00000      99.86000
   5     135.00000      99.86000
   5     136.00000      99.86000
   5     137.00000      99.87000
   5     138.00000      99.87000
   5     139.00000      99.86000
   5     140.00000      99.85000
   5     141.00000      99.85000
   5     142.00000      99.85000
   5     143.00000      99.85000
   5     144.00000      99.85000
   5     145.00000      99.84000
   5     146.00000      99.84000
   5     147.00000      99.84000
   5     148.00000      99.84000
   5     149.00000      99.84000
   5     150.00000      99.84000
   5     151.00000      99.84000
   5     152.00000      99.84000
   5     153.00000      99.83000
   5     154.00000      99.83000
   5     155.00000      99.83000
   5     156.00000      99.83000
   5     157.00000      99.83000
   5     158.00000      99.83000
   5     159.00000      99.83000
   5     160.00000      99.83000
   5     161.00000      99.83000
   5     162.00000      99.83000
   5     163.00000      99.82000
   5     164.00000      99.82000
   5     165.00000      99.82000
   5     166.00000      99.82000
   5     167.00000      99.82000
   5     168.00000      99.82000
   5     169.00000      99.82000
   5     170.00000      99.82000
   5     171.00000      99.82000
   5     172.00000      99.82000
   5     173.00000      99.82000
   5     174.00000      99.82000
   5     175.00000      99.82000
   5     176.00000      99.81000
   5     177.00000      99.81000
   5     178.00000      99.81000
   5     179.00000      99.81000
   5     180.00000      99.81000
   5     181.00000      99.81000
   5     182.00000      99.81000
   5     183.00000      99.81000
   5     184.00000      99.81000
   5     185.00000      99.81000
   5     186.00000      99.81000
   5     187.00000      99.81000
   5     188.00000      99.81000
   5     189.00000      99.81000
   5     190.00000      99.81000
   5     191.00000      99.81000
   5     192.00000      99.81000
   5     193.00000      99.80000
   5     194.00000      99.80000
   5     195.00000      99.80000
   5     196.00000      99.80000
   5     197.00000      99.80000
   5     198.00000      99.80000
   5     199.00000      99.80000
   5     200.00000      99.80000
   5     201.00000      99.80000
   5     202.00000      99.80000
   5     203.00000      99.80000
   5     204.00000      99.80000
   5     205.00000      99.79000
   5     206.00000      99.79000
   5     207.00000      99.79000
   5     208.00000      99.79000
   5     209.00000      99.79000
   5     210.00000      99.79000
   5     211.00000      99.79000
   5     212.00000      99.78000
   5     213.00000      99.78000
   5     214.00000      99.78000
   5     215.00000      99.78000
   5     216.00000      99.77000
   5     217.00000      99.77000
   5     218.00000      99.77000
   5     219.00000      99.77000
   5     220.00000      99.76000
   5     221.00000      99.76000
   5     222.00000      99.76000
   5     223.00000      99.75000
   5     224.00000      99.75000
   5     225.00000      99.74000
   5     226.00000      99.74000
   5     227.00000      99.73000
   5     228.00000      99.72000
   5     229.00000      99.72000
   5     230.00000      99.71000
   5     231.00000      99.70000
   5     232.00000      99.69000
   5     233.00000      99.68000
   5     234.00000      99.67000
   5     235.00000      99.66000
   5     236.00000      99.65000
   5     237.00000      99.63000
   5     238.00000      99.62000
   5     239.00000      99.60000
   5     240.00000      99.59000
   5     241.00000      99.57000
   5     242.00000      99.55000
   5     243.00000      99.52000
   5     244.00000      99.50000
   5     245.00000      99.47000
   5     246.00000      99.45000
   5     247.00000      99.42000
   5     248.00000      99.38000
   5     249.00000      99.35000
   5     250.00000      99.31000
   5     251.00000      99.27000
   5     252.00000      99.22000
   5     253.00000      99.17000
   5     254.00000      99.12000
   5     255.00000      99.07000
   5     256.00000      99.01000
   5     257.00000      98.94000
   5     258.00000      98.87000
   5     259.00000      98.80000
   5     260.00000      98.72000
   5     261.00000      98.63000
   5     262.00000      98.53000
   5     263.00000      98.43000
   5     264.00000      98.32000
   5     265.00000      98.21000
   5     266.00000      98.08000
   5     267.00000      97.95000
   5     268.00000      97.80000
   5     269.00000      97.64000
   5     270.00000      97.47000
   5     271.00000      97.29000
   5     272.00000      97.10000
   5     273.00000      96.88000
   5     274.00000      96.66000
   5     275.00000      96.41000
   5     276.00000      96.15000
   5     277.00000      95.87000
   5     278.00000      95.57000
   5     279.00000      95.24000
   5     280.00000      94.88000
   5     281.00000      94.49000
   5     282.00000      94.06000
   5     283.00000      93.49000
   5     284.00000      92.72000
   5     285.00000      91.88000
   5     286.00000      91.01000
   5     287.00000      90.10000
   5     288.00000      89.14000
   5     289.00000      88.15000
   5     290.00000      87.16000
   5     291.00000      86.12000
   5     292.00000      85.10000
   5     293.00000      84.09000
   5     294.00000      83.08000
   5     295.00000      82.09000
   5     296.00000      81.11000
   5     297.00000      80.16000
   5     298.00000      79.20000
   5     299.00000      78.26000
   5     300.00000      77.34000
   5     301.00000      76.42000
   5     302.00000      75.51000
   5     303.00000      74.61000
   5     304.00000      73.72000
   5     305.00000      72.85000
   5     306.00000      71.99000
   5     307.00000      71.14000
   5     308.00000      70.31000
   5     309.00000      69.49000
   5     310.00000      68.68000
   5     311.00000      67.89000
   5     312.00000      67.12000
   5     313.00000      66.36000
   5     314.00000      65.61000
   5     315.00000      64.88000
   5     316.00000      64.17000
   5     317.00000      63.47000
   5     318.00000      62.79000
   5     319.00000      62.12000
   5     320.00000      61.46000
   5     321.00000      60.82000
   5     322.00000      60.19000
   5     323.00000      59.57000
   5     324.00000      58.97000
   5     325.00000      58.38000
   5     326.00000      57.80000
   5     327.00000      57.24000
   5     328.00000      56.69000
   5     329.00000      56.15000
   5     330.00000      55.63000
   5     331.00000      55.12000
   5     332.00000      54.63000
   5     333.00000      54.14000
   5     334.00000      53.67000
   5     335.00000      53.22000
   5     336.00000      52.77000
   5     337.00000      52.33000
   5     338.00000      51.91000
   5     339.00000      51.50000
   5     340.00000      51.09000
   5     341.00000      50.70000
   5     342.00000      50.31000
   5     343.00000      49.94000
   5     344.00000      49.57000
   5     345.00000      49.21000
   5     346.00000      48.86000
   5     347.00000      48.51000
   5     348.00000      48.17000
   5     349.00000      47.84000
   5     350.00000      47.51000
   5     351.00000      47.19000
   5     352.00000      46.87000
   5     353.00000      46.56000
   5     354.00000      46.25000
   5     355.00000      45.94000
   5     356.00000      45.64000
   5     357.00000      45.33000
   5     358.00000      45.03000
   5     359.00000      44.73000
   5     360.00000      44.43000
   5     361.00000      44.14000
   5     362.00000      43.84000
   5     363.00000      43.54000
   5     364.00000      43.24000
   5     365.00000      42.94000
   5     366.00000      42.64000
   5     367.00000      42.34000
   5     368.00000      42.04000
   5     369.00000      41.73000
   5     370.00000      41.42000
   5     371.00000      41.11000
   5     372.00000      40.79000
   5     373.00000      40.47000
   5     374.00000      40.15000
   5     375.00000      39.82000
   5     376.00000      39.49000
   5     377.00000      39.15000
   5     378.00000      38.80000
   5     379.00000      38.45000
   5     380.00000      38.10000
   5     381.00000      37.73000
   5     382.00000      37.37000
   5     383.00000      36.99000
   5     384.00000      36.61000
   5     385.00000      36.22000
   5     386.00000      35.83000
   5     387.00000      35.42000
   5     388.00000      35.01000
   5     389.00000      34.59000
   5     390.00000      34.16000
   5     391.00000      33.72000
   5     392.00000      33.27000
   5     393.00000      32.81000
   5     394.00000      32.35000
   5     395.00000      31.87000
   5     396.00000      31.38000
   5     397.00000      30.88000
   5     398.00000      30.36000
   5     399.00000      29.84000
   5     400.00000      29.30000
   5     401.00000      28.75000
   5     402.00000      28.19000
   5     403.00000      27.61000
   5     404.00000      27.02000
   5     405.00000      26.42000
   5     406.00000      25.79000
   5     407.00000      25.15000
   5     408.00000      24.50000
   5     409.00000      23.86000
   5     410.00000      23.22000
   5     411.00000      22.54000
   5     412.00000      21.81000
   5     413.00000      21.06000
   5     414.00000      20.29000
   5     415.00000      19.52000
   5     416.00000      18.72000
   5     417.00000      17.92000
   5     418.00000      17.09000
   5     419.00000      16.23000
   5     420.00000      15.37000
   5     421.00000      14.49000
   5     422.00000      13.64000
   5     423.00000      12.79000
   5     424.00000      11.98000
   5     425.00000      11.19000
   5     426.00000      10.44000
   5     427.00000       9.72300
   5     428.00000       9.03800
   5     429.00000       8.39000
   5     430.00000       7.77900
   5     431.00000       7.21200
   5     432.00000       6.68700
   5     433.00000       6.19300
   5     434.00000       5.74400
   5     435.00000       5.32900
   5     436.00000       4.95000
   5     437.00000       4.60600
   5     438.00000       4.29100
   5     439.00000       4.00200
   5     440.00000       3.74300
   5     441.00000       3.50900
   5     442.00000       3.29500
   5     443.00000       3.10000
   5     444.00000       2.92300
   5     445.00000       2.76200
   5     446.00000       2.61300
   5     447.00000       2.47700
   5     448.00000       2.35000
   5     449.00000       2.23300
   5     450.00000       2.12400
   5     451.00000       2.02200
   5     452.00000       1.92700
   5     453.00000       1.83700
   5     454.00000       1.75000
   5     455.00000       1.66900
   5     456.00000       1.59300
   5     457.00000       1.51900
   5     458.00000       1.44700
   5     459.00000       1.38000
   5     460.00000       1.31500
   5     461.00000       1.25300
   5     462.00000       1.19200
   5     463.00000       1.13500
   5     464.00000       1.07900
   5     465.00000       1.02500
   5     466.00000       0.97310
   5     467.00000       0.92370
   5     468.00000       0.87600
   5     469.00000       0.83040
   5     470.00000       0.78670
   5     471.00000       0.74460
   5     472.00000       0.70670
   5     473.00000       0.67000
   5     474.00000       0.63500
   5     475.00000       0.60330
   5     476.00000       0.57430
   5     477.00000       0.54660
   5     478.00000       0.52190
   5     479.00000       0.49960
   5     480.00000       0.48010
   5     481.00000       0.46220
   5     482.00000       0.44770
   5     483.00000       0.43500
   5     484.00000       0.42410
   5     485.00000       0.41440
   5     486.00000       0.40680
   5     487.00000       0.40200
   5     488.00000       0.39620
   5     489.00000       0.39330
   5     490.00000       0.39020
   5     491.00000       0.38820
   5     492.00000       0.38630
   5     493.00000       0.38590
   5     494.00000       0.38460
   5     495.00000       0.38320
   5     496.00000       0.38290
   5     497.00000       0.38270
   5     498.00000       0.38200
   5     499.00000       0.38180
   5     500.00000       0.38120
   5     501.00000       0.38140
   5     502.00000       0.38120
   5     503.00000       0.38080
   5     504.00000       0.38050
   5     505.00000       0.38040
   5     506.00000       0.38050
   5     507.00000       0.38070
   5     508.00000       0.38030
   5     509.00000       0.38040
   5     510.00000       0.37980
   5     511.00000       0.38030
   5     512.00000       0.38000
   5     513.00000       0.38040
   5     514.00000       0.37990
   5     515.00000       0.37990
   5     516.00000       0.38020
   5     517.00000       0.38000
   5     518.00000       0.37930
   5     519.00000       0.37970
   5     520.00000       0.38020
   5     521.00000       0.37950
   5     522.00000       0.37960
   5     523.00000       0.37970
   5     524.00000       0.37960
   5     525.00000       0.37960
   5     526.00000       0.37930
   5     527.00000       0.37980
   5     528.00000       0.37920
   5     529.00000       0.37870
   5     530.00000       0.37990
   5     531.00000       0.37890
   5     532.00000       0.37890
   5     533.00000       0.37900
   5     534.00000       0.37840
   5     535.00000       0.37860
   5     536.00000       0.37870
   5     537.00000       0.37840
   5     538.00000       0.37800
   5     539.00000       0.37760
   5     540.00000       0.37730
   5     541.00000       0.37780
   5     542.00000       0.37710
   5     543.00000       0.37730
   5     544.00000       0.37720
   5     545.00000       0.37640
   5     546.00000       0.37640
   5     547.00000       0.37640
   5     548.00000       0.37620
   5     549.00000       0.37570
   5     550.00000       0.37500
   5     551.00000       0.37540
   5     552.00000       0.37430
   5     553.00000       0.37480
   5     554.00000       0.37440
   5     555.00000       0.37420
   5     556.00000       0.37350
   5     557.00000       0.37340
   5     558.00000       0.37340
   5     559.00000       0.37310
   5     560.00000       0.37270
   5     561.00000       0.37220
   5     562.00000       0.37240
   5     563.00000       0.37300
   5     564.00000       0.37190
   5     565.00000       0.37080
   5     566.00000       0.37160
   5     567.00000       0.37070
   5     568.00000       0.37060
   5     569.00000       0.37070
   5     570.00000       0.37010
   5     571.00000       0.36990
   5     572.00000       0.37020
   5     573.00000       0.36960
   5     574.00000       0.36940
   5     575.00000       0.36930
   5     576.00000       0.36920
   5     577.00000       0.36910
   5     578.00000       0.36860
   5     579.00000       0.36810
   5     580.00000       0.36810
   5     581.00000       0.36780
   5     582.00000       0.36760
   5     583.00000       0.36760
   5     584.00000       0.36710
   5     585.00000       0.36700
   5     586.00000       0.36640
   5     587.00000       0.36650
   5     588.00000       0.36610
   5     589.00000       0.36620
   5     590.00000       0.36610
   5     591.00000       0.36560
   5     592.00000       0.36510
   5     593.00000       0.36470
   5     594.00000       0.36570
   5     595.00000       0.36540
   5     596.00000       0.36470
   5     597.00000       0.36430
   5     598.00000       0.36460
   5     599.00000       0.36430
   5     600.00000       0.36380
   5     601.00000       0.36350
   5     602.00000       0.36300
   5     603.00000       0.36330
   5     604.00000       0.36290
   5     605.00000       0.36330
   5     606.00000       0.36260
   5     607.00000       0.36240
   5     608.00000       0.36250
   5     609.00000       0.36230
   5     610.00000       0.36210
   5     611.00000       0.36190
   5     612.00000       0.36180
   5     613.00000       0.36170
   5     614.00000       0.36170
   5     615.00000       0.36140
   5     616.00000       0.36120
   5     617.00000       0.36120
   5     618.00000       0.36100
   5     619.00000       0.36100
   5     620.00000       0.36070
   5     621.00000       0.36040
   5     622.00000       0.36050
   5     623.00000       0.36030
   5     624.00000       0.36020
   5     625.00000       0.36010
   5     626.00000       0.36000
   5     627.00000       0.35990
   5     628.00000       0.35980
   5     629.00000       0.35970
   5     630.00000       0.35930
   5     631.00000       0.35950
   5     632.00000       0.35950
   5     633.00000       0.35920
   5     634.00000       0.35980
   5     635.00000       0.35940
   5     636.00000       0.35910
   5     637.00000       0.35890
   5     638.00000       0.35870
   5     639.00000       0.35890
   5     640.00000       0.35890
   5     641.00000       0.35880
   5     642.00000       0.35830
   5     643.00000       0.35840
   5     644.00000       0.35830
   5     645.00000       0.35810
   5     646.00000       0.35830
   5     647.00000       0.35840
   5     648.00000       0.35850
   5     649.00000       0.35810
   5     650.00000       0.35770
   5     651.00000       0.35790
   5     652.00000       0.35840
   5     653.00000       0.35820
   5     654.00000       0.35800
   5     655.00000       0.35810
   5     656.00000       0.35800
   5     657.00000       0.35810
   5     658.00000       0.35800
   5     659.00000       0.35790
   5     660.00000       0.35790
   5     661.00000       0.35780
   5     662.00000       0.35800
   5     663.00000       0.35810
   5     664.00000       0.35760
   5     665.00000       0.35790
   5     666.00000       0.35770
   5     667.00000       0.35770
   5     668.00000       0.35810
   5     669.00000       0.35790
   5     670.00000       0.35770
   5     671.00000       0.35770
   5     672.00000       0.35770
   5     673.00000       0.35750
   5     674.00000       0.35770
   5     675.00000       0.35760
   5     676.00000       0.35760
   5     677.00000       0.35690
   5     678.00000       0.35720
   5     679.00000       0.35730
   5     680.00000       0.35770
   5     681.00000       0.35730
   5     682.00000       0.35710
   5     683.00000       0.35680
   5     684.00000       0.35710
   5     685.00000       0.35710
   5     686.00000       0.35740
   5     687.00000       0.35720
   5     688.00000       0.35730
   5     689.00000       0.35700
   5     690.00000       0.35670
   5     691.00000       0.35730
   5     692.00000       0.35730
   5     693.00000       0.35710
   5     694.00000       0.35620
   5     695.00000       0.35640
   5     696.00000       0.35670
   5     697.00000       0.35710
   5     698.00000       0.35690
   5     699.00000       0.35640
   5     700.00000       0.35260
   6      31.00000      99.95000
   6      32.00000      99.96000
   6      33.00000      99.96000
   6      34.00000      99.96000
   6      35.00000      99.97000
   6      36.00000      99.97000
   6      37.00000      99.97000
   6      38.00000      99.98000
   6      39.00000      99.98000
   6      40.00000      99.98000
   6      41.00000      99.98000
   6      42.00000      99.98000
   6      43.00000      99.98000
   6      44.00000      99.98000
   6      45.00000      99.98000
   6      46.00000      99.98000
   6      47.00000      99.98000
   6      48.00000      99.98000
   6      49.00000      99.98000
   6      50.00000      99.98000
   6      51.00000      99.98000
   6      52.00000      99.98000
   6      53.00000      99.98000
   6      54.00000      99.98000
   6      55.00000      99.98000
   6      56.00000      99.98000
   6      57.00000      99.97000
   6      58.00000      99.97000
   6      59.00000      99.97000
   6      60.00000      99.97000
   6      61.00000      99.97000
   6      62.00000      99.97000
   6      63.00000      99.97000
   6      64.00000      99.97000
   6      65.00000      99.97000
   6      66.00000      99.97000
   6      67.00000      99.97000
   6      68.00000      99.97000
   6      69.00000      99.96000
   6      70.00000      99.96000
   6      71.00000      99.96000
   6      72.00000      99.96000
   6      73.00000      99.96000
   6      74.00000      99.96000
   6      75.00000      99.96000
   6      76.00000      99.96000
   6      77.00000      99.96000
   6      78.00000      99.96000
   6      79.00000      99.95000
   6      80.00000      99.95000
   6      81.00000      99.95000
   6      82.00000      99.95000
   6      83.00000      99.95000
   6      84.00000      99.95000
   6      85.00000      99.95000
   6      86.00000      99.95000
   6      87.00000      99.95000
   6      88.00000      99.94000
   6      89.00000      99.94000
   6      90.00000      99.94000
   6      91.00000      99.94000
   6      92.00000      99.94000
   6      93.00000      99.94000
   6      94.00000      99.94000
   6      95.00000      99.94000
   6      96.00000      99.94000
   6      97.00000      99.94000
   6      98.00000      99.93000
   6      99.00000      99.93000
   6     100.00000      99.93000
   6     101.00000      99.93000
   6     102.00000      99.93000
   6     103.00000      99.93000
   6     104.00000      99.93000
   6     105.00000      99.93000
   6     106.00000      99.93000
   6     107.00000      99.92000
   6     108.00000      99.92000
   6     109.00000      99.92000
   6     110.00000      99.92000
   6     111.00000      99.92000
   6     112.00000      99.92000
   6     113.00000      99.92000
   6     114.00000      99.92000
   6     115.00000      99.92000
   6     116.00000      99.92000
   6     117.00000      99.91000
   6     118.00000      99.91000
   6     119.00000      99.91000
   6     120.00000      99.91000
   6     121.00000      99.91000
   6     122.00000      99.91000
   6     123.00000      99.91000
   6     124.00000      99.91000
   6     125.00000      99.91000
   6     126.00000      99.91000
   6     127.00000      99.90000
   6     128.00000      99.90000
   6     129.00000      99.90000
   6     130.00000      99.90000
   6     131.00000      99.90000
   6     132.00000      99.90000
   6     133.00000      99.90000
   6     134.00000      99.90000
   6     135.00000      99.90000
   6     136.00000      99.90000
   6     137.00000      99.90000
   6     138.00000      99.90000
   6     139.00000      99.90000
   6     140.00000      99.89000
   6     141.00000      99.89000
   6     142.00000      99.89000
   6     143.00000      99.89000
   6     144.00000      99.89000
   6     145.00000      99.89000
   6     146.00000      99.89000
   6     147.00000      99.89000
   6     148.00000      99.89000
   6     149.00000      99.89000
   6     150.00000      99.89000
   6     151.00000      99.89000
   6     152.00000      99.89000
   6     153.00000      99.89000
   6     154.00000      99.89000
   6     155.00000      99.89000
   6     156.00000      99.89000
   6     157.00000      99.89000
   6     158.00000      99.89000
   6     159.00000      99.90000
   6     160.00000      99.91000
   6     161.00000      99.91000
   6     162.00000      99.90000
   6     163.00000      99.90000
   6     164.00000      99.90000
   6     165.00000      99.90000
   6     166.00000      99.89000
   6     167.00000      99.89000
   6     168.00000      99.90000
   6     169.00000      99.90000
   6     170.00000      99.90000
   6     171.00000      99.90000
   6     172.00000      99.88000
   6     173.00000      99.88000
   6     174.00000      99.88000
   6     175.00000      99.88000
   6     176.00000      99.88000
   6     177.00000      99.88000
   6     178.00000      99.91000
   6     179.00000      99.91000
   6     180.00000      99.91000
   6     181.00000      99.91000
   6     182.00000      99.91000
   6     183.00000      99.91000
   6     184.00000      99.91000
   6     185.00000      99.91000
   6     186.00000      99.91000
   6     187.00000      99.91000
   6     188.00000      99.91000
   6     189.00000      99.91000
   6     190.00000      99.91000
   6     191.00000      99.91000
   6     192.00000      99.91000
   6     193.00000      99.91000
   6     194.00000      99.91000
   6     195.00000      99.90000
   6     196.00000      99.90000
   6     197.00000      99.90000
   6     198.00000      99.90000
   6     199.00000      99.90000
   6     200.00000      99.90000
   6     201.00000      99.90000
   6     202.00000      99.90000
   6     203.00000      99.90000
   6     204.00000      99.90000
   6     205.00000      99.90000
   6     206.00000      99.90000
   6     207.00000      99.90000
   6     208.00000      99.90000
   6     209.00000      99.89000
   6     210.00000      99.89000
   6     211.00000      99.89000
   6     212.00000      99.89000
   6     213.00000      99.89000
   6     214.00000      99.89000
   6     215.00000      99.89000
   6     216.00000      99.88000
   6     217.00000      99.88000
   6     218.00000      99.88000
   6     219.00000      99.88000
   6     220.00000      99.87000
   6     221.00000      99.87000
   6     222.00000      99.87000
   6     223.00000      99.86000
   6     224.00000      99.86000
   6     225.00000      99.86000
   6     226.00000      99.85000
   6     227.00000      99.85000
   6     228.00000      99.84000
   6     229.00000      99.84000
   6     230.00000      99.83000
   6     231.00000      99.82000
   6     232.00000      99.81000
   6     233.00000      99.80000
   6     234.00000      99.79000
   6     235.00000      99.78000
   6     236.00000      99.77000
   6     237.00000      99.76000
   6     238.00000      99.75000
   6     239.00000      99.73000
   6     240.00000      99.72000
   6     241.00000      99.70000
   6     242.00000      99.69000
   6     243.00000      99.66000
   6     244.00000      99.64000
   6     245.00000      99.62000
   6     246.00000      99.60000
   6     247.00000      99.57000
   6     248.00000      99.54000
   6     249.00000      99.51000
   6     250.00000      99.47000
   6     251.00000      99.43000
   6     252.00000      99.40000
   6     253.00000      99.35000
   6     254.00000      99.31000
   6     255.00000      99.26000
   6     256.00000      99.20000
   6     257.00000      99.14000
   6     258.00000      99.08000
   6     259.00000      99.02000
   6     260.00000      98.94000
   6     261.00000      98.87000
   6     262.00000      98.78000
   6     263.00000      98.69000
   6     264.00000      98.59000
   6     265.00000      98.49000
   6     266.00000      98.37000
   6     267.00000      98.25000
   6     268.00000      98.11000
   6     269.00000      97.97000
   6     270.00000      97.81000
   6     271.00000      97.64000
   6     272.00000      97.46000
   6     273.00000      97.26000
   6     274.00000      97.05000
   6     275.00000      96.81000
   6     276.00000      96.56000
   6     277.00000      96.28000
   6     278.00000      95.97000
   6     279.00000      95.51000
   6     280.00000      94.90000
   6     281.00000      94.29000
   6     282.00000      93.60000
   6     283.00000      92.75000
   6     284.00000      91.69000
   6     285.00000      90.58000
   6     286.00000      89.48000
   6     287.00000      88.36000
   6     288.00000      87.23000
   6     289.00000      86.08000
   6     290.00000      84.93000
   6     291.00000      83.79000
   6     292.00000      82.66000
   6     293.00000      81.57000
   6     294.00000      80.51000
   6     295.00000      79.48000
   6     296.00000      78.47000
   6     297.00000      77.49000
   6     298.00000      76.53000
   6     299.00000      75.58000
   6     300.00000      74.66000
   6     301.00000      73.75000
   6     302.00000      72.85000
   6     303.00000      71.97000
   6     304.00000      71.11000
   6     305.00000      70.26000
   6     306.00000      69.43000
   6     307.00000      68.62000
   6     308.00000      67.82000
   6     309.00000      67.04000
   6     310.00000      66.29000
   6     311.00000      65.55000
   6     312.00000      64.83000
   6     313.00000      64.13000
   6     314.00000      63.45000
   6     315.00000      62.78000
   6     316.00000      62.13000
   6     317.00000      61.49000
   6     318.00000      60.87000
   6     319.00000      60.26000
   6     320.00000      59.67000
   6     321.00000      59.09000
   6     322.00000      58.53000
   6     323.00000      57.98000
   6     324.00000      57.44000
   6     325.00000      56.91000
   6     326.00000      56.40000
   6     327.00000      55.90000
   6     328.00000      55.41000
   6     329.00000      54.93000
   6     330.00000      54.47000
   6     331.00000      54.02000
   6     332.00000      53.58000
   6     333.00000      53.15000
   6     334.00000      52.73000
   6     335.00000      52.32000
   6     336.00000      51.92000
   6     337.00000      51.54000
   6     338.00000      51.16000
   6     339.00000      50.79000
   6     340.00000      50.43000
   6     341.00000      50.07000
   6     342.00000      49.73000
   6     343.00000      49.38000
   6     344.00000      49.05000
   6     345.00000      48.72000
   6     346.00000      48.40000
   6     347.00000      48.09000
   6     348.00000      47.77000
   6     349.00000      47.46000
   6     350.00000      47.16000
   6     351.00000      46.85000
   6     352.00000      46.55000
   6     353.00000      46.25000
   6     354.00000      45.96000
   6     355.00000      45.66000
   6     356.00000      45.37000
   6     357.00000      45.07000
   6     358.00000      44.78000
   6     359.00000      44.49000
   6     360.00000      44.19000
   6     361.00000      43.89000
   6     362.00000      43.60000
   6     363.00000      43.30000
   6     364.00000      43.00000
   6     365.00000      42.70000
   6     366.00000      42.40000
   6     367.00000      42.09000
   6     368.00000      41.78000
   6     369.00000      41.47000
   6     370.00000      41.16000
   6     371.00000      40.84000
   6     372.00000      40.52000
   6     373.00000      40.20000
   6     374.00000      39.88000
   6     375.00000      39.54000
   6     376.00000      39.21000
   6     377.00000      38.87000
   6     378.00000      38.53000
   6     379.00000      38.18000
   6     380.00000      37.83000
   6     381.00000      37.47000
   6     382.00000      37.11000
   6     383.00000      36.74000
   6     384.00000      36.37000
   6     385.00000      35.99000
   6     386.00000      35.61000
   6     387.00000      35.21000
   6     388.00000      34.81000
   6     389.00000      34.40000
   6     390.00000      33.99000
   6     391.00000      33.56000
   6     392.00000      33.13000
   6     393.00000      32.68000
   6     394.00000      32.22000
   6     395.00000      31.76000
   6     396.00000      31.28000
   6     397.00000      30.79000
   6     398.00000      30.29000
   6     399.00000      29.77000
   6     400.00000      29.25000
   6     401.00000      28.71000
   6     402.00000      28.16000
   6     403.00000      27.59000
   6     404.00000      27.01000
   6     405.00000      26.41000
   6     406.00000      25.78000
   6     407.00000      25.12000
   6     408.00000      24.44000
   6     409.00000      23.76000
   6     410.00000      23.10000
   6     411.00000      22.40000
   6     412.00000      21.65000
   6     413.00000      20.89000
   6     414.00000      20.14000
   6     415.00000      19.38000
   6     416.00000      18.62000
   6     417.00000      17.84000
   6     418.00000      17.05000
   6     419.00000      16.26000
   6     420.00000      15.47000
   6     421.00000      14.70000
   6     422.00000      13.93000
   6     423.00000      13.19000
   6     424.00000      12.46000
   6     425.00000      11.75000
   6     426.00000      11.08000
   6     427.00000      10.43000
   6     428.00000       9.81600
   6     429.00000       9.22700
   6     430.00000       8.67100
   6     431.00000       8.14300
   6     432.00000       7.65200
   6     433.00000       7.19100
   6     434.00000       6.76300
   6     435.00000       6.36400
   6     436.00000       5.99300
   6     437.00000       5.65000
   6     438.00000       5.32900
   6     439.00000       5.03800
   6     440.00000       4.76600
   6     441.00000       4.51300
   6     442.00000       4.28200
   6     443.00000       4.06600
   6     444.00000       3.86600
   6     445.00000       3.68000
   6     446.00000       3.50600
   6     447.00000       3.34300
   6     448.00000       3.19000
   6     449.00000       3.04700
   6     450.00000       2.91200
   6     451.00000       2.78300
   6     452.00000       2.66100
   6     453.00000       2.54400
   6     454.00000       2.43300
   6     455.00000       2.32500
   6     456.00000       2.22200
   6     457.00000       2.12200
   6     458.00000       2.02600
   6     459.00000       1.93400
   6     460.00000       1.84100
   6     461.00000       1.75400
   6     462.00000       1.66900
   6     463.00000       1.58600
   6     464.00000       1.50500
   6     465.00000       1.42600
   6     466.00000       1.35000
   6     467.00000       1.27700
   6     468.00000       1.20600
   6     469.00000       1.13700
   6     470.00000       1.07000
   6     471.00000       1.00600
   6     472.00000       0.94470
   6     473.00000       0.88630
   6     474.00000       0.83050
   6     475.00000       0.77820
   6     476.00000       0.72910
   6     477.00000       0.68310
   6     478.00000       0.64090
   6     479.00000       0.60020
   6     480.00000       0.56440
   6     481.00000       0.53190
   6     482.00000       0.50270
   6     483.00000       0.47720
   6     484.00000       0.45430
   6     485.00000       0.43430
   6     486.00000       0.41740
   6     487.00000       0.40270
   6     488.00000       0.39040
   6     489.00000       0.38080
   6     490.00000       0.37330
   6     491.00000       0.36670
   6     492.00000       0.36130
   6     493.00000       0.35690
   6     494.00000       0.35350
   6     495.00000       0.35190
   6     496.00000       0.35070
   6     497.00000       0.34850
   6     498.00000       0.34770
   6     499.00000       0.34680
   6     500.00000       0.34580
   6     501.00000       0.34560
   6     502.00000       0.34480
   6     503.00000       0.34460
   6     504.00000       0.34440
   6     505.00000       0.34410
   6     506.00000       0.34400
   6     507.00000       0.34360
   6     508.00000       0.34340
   6     509.00000       0.34310
   6     510.00000       0.34320
   6     511.00000       0.34320
   6     512.00000       0.34350
   6     513.00000       0.34300
   6     514.00000       0.34330
   6     515.00000       0.34300
   6     516.00000       0.34290
   6     517.00000       0.34350
   6     518.00000       0.34350
   6     519.00000       0.34360
   6     520.00000       0.34380
   6     521.00000       0.34380
   6     522.00000       0.34400
   6     523.00000       0.34400
   6     524.00000       0.34400
   6     525.00000       0.34430
   6     526.00000       0.34440
   6     527.00000       0.34440
   6     528.00000       0.34430
   6     529.00000       0.34450
   6     530.00000       0.34460
   6     531.00000       0.34470
   6     532.00000       0.34470
   6     533.00000       0.34490
   6     534.00000       0.34510
   6     535.00000       0.34510
   6     536.00000       0.34520
   6     537.00000       0.34530
   6     538.00000       0.34570
   6     539.00000       0.34600
   6     540.00000       0.34560
   6     541.00000       0.34550
   6     542.00000       0.34600
   6     543.00000       0.34600
   6     544.00000       0.34590
   6     545.00000       0.34610
   6     546.00000       0.34610
   6     547.00000       0.34610
   6     548.00000       0.34620
   6     549.00000       0.34650
   6     550.00000       0.34630
   6     551.00000       0.34670
   6     552.00000       0.34660
   6     553.00000       0.34650
   6     554.00000       0.34690
   6     555.00000       0.34720
   6     556.00000       0.34700
   6     557.00000       0.34730
   6     558.00000       0.34760
   6     559.00000       0.34720
   6     560.00000       0.34770
   6     561.00000       0.34760
   6     562.00000       0.34740
   6     563.00000       0.34780
   6     564.00000       0.34770
   6     565.00000       0.34810
   6     566.00000       0.34850
   6     567.00000       0.34870
   6     568.00000       0.34840
   6     569.00000       0.34850
   6     570.00000       0.34820
   6     571.00000       0.34790
   6     572.00000       0.34840
   6     573.00000       0.34840
   6     574.00000       0.34850
   6     575.00000       0.34820
   6     576.00000       0.34830
   6     577.00000       0.34830
   6     578.00000       0.34870
   6     579.00000       0.34860
   6     580.00000       0.34880
   6     581.00000       0.34860
   6     582.00000       0.34860
   6     583.00000       0.34930
   6     584.00000       0.34910
   6     585.00000       0.34910
   6     586.00000       0.34850
   6     587.00000       0.34920
   6     588.00000       0.34900
   6     589.00000       0.34960
   6     590.00000       0.34970
   6     591.00000       0.34970
   6     592.00000       0.34990
   6     593.00000       0.34990
   6     594.00000       0.34990
   6     595.00000       0.34990
   6     596.00000       0.35020
   6     597.00000       0.35000
   6     598.00000       0.34990
   6     599.00000       0.35020
   6     600.00000       0.35030
   6     601.00000       0.35050
   6     602.00000       0.35040
   6     603.00000       0.35060
   6     604.00000       0.35040
   6     605.00000       0.35060
   6     606.00000       0.35070
   6     607.00000       0.35060
   6     608.00000       0.35060
   6     609.00000       0.35030
   6     610.00000       0.35050
   6     611.00000       0.35010
   6     612.00000       0.35110
   6     613.00000       0.35090
   6     614.00000       0.35120
   6     615.00000       0.35320
   6     616.00000       0.35060
   6     617.00000       0.35140
   6     618.00000       0.35060
   6     619.00000       0.35080
   6     620.00000       0.35120
   6     621.00000       0.35110
   6     622.00000       0.35090
   6     623.00000       0.35110
   6     624.00000       0.35140
   6     625.00000       0.35150
   6     626.00000       0.35200
   6     627.00000       0.35200
   6     628.00000       0.35230
   6     629.00000       0.35220
   6     630.00000       0.35200
   6     631.00000       0.35230
   6     632.00000       0.35240
   6     633.00000       0.35190
   6     634.00000       0.35200
   6     635.00000       0.35240
   6     636.00000       0.35240
   6     637.00000       0.35240
   6     638.00000       0.35260
   6     639.00000       0.35270
   6     640.00000       0.35290
   6     641.00000       0.35300
   6     642.00000       0.35270
   6     643.00000       0.35290
   6     644.00000       0.35290
   6     645.00000       0.35290
   6     646.00000       0.35300
   6     647.00000       0.35300
   6     648.00000       0.35340
   6     649.00000       0.35330
   6     650.00000       0.35340
   6     651.00000       0.35360
   6     652.00000       0.35360
   6     653.00000       0.35350
   6     654.00000       0.35390
   6     655.00000       0.35370
   6     656.00000       0.35360
   6     657.00000       0.35380
   6     658.00000       0.35360
   6     659.00000       0.35370
   6     660.00000       0.35410
   6     661.00000       0.35390
   6     662.00000       0.35370
   6     663.00000       0.35370
   6     664.00000       0.35430
   6     665.00000       0.35410
   6     666.00000       0.35490
   6     667.00000       0.35430
   6     668.00000       0.35460
   6     669.00000       0.35460
   6     670.00000       0.35460
   6     671.00000       0.35450
   6     672.00000       0.35480
   6     673.00000       0.35490
   6     674.00000       0.35660
   6     675.00000       0.35460
   6     676.00000       0.35480
   6     677.00000       0.35450
   6     678.00000       0.35480
   6     679.00000       0.35480
   6     680.00000       0.35460
   6     681.00000       0.35470
   6     682.00000       0.35450
   6     683.00000       0.35460
   6     684.00000       0.35510
   6     685.00000       0.35500
   6     686.00000       0.35490
   6     687.00000       0.35470
   6     688.00000       0.35480
   6     689.00000       0.35520
   6     690.00000       0.35490
   6     691.00000       0.35510
   6     692.00000       0.35510
   6     693.00000       0.35510
   6     694.00000       0.35500
   6     695.00000       0.35480
   6     696.00000       0.35510
   6     697.00000       0.35520
   6     698.00000       0.35500
   6     699.00000       0.35390
   6     700.00000       0.35000
   7      31.00000      99.96000
   7      32.00000      99.97000
   7      33.00000      99.97000
   7      34.00000      99.98000
   7      35.00000      99.98000
   7      36.00000      99.98000
   7      37.00000      99.98000
   7      38.00000      99.99000
   7      39.00000      99.99000
   7      40.00000      99.99000
   7      41.00000      99.99000
   7      42.00000      99.99000
   7      43.00000      99.99000
   7      44.00000      99.99000
   7      45.00000      99.99000
   7      46.00000      99.99000
   7      47.00000      99.99000
   7      48.00000      99.99000
   7      49.00000      99.99000
   7      50.00000      99.99000
   7      51.00000      99.99000
   7      52.00000      99.99000
   7      53.00000      99.99000
   7      54.00000      99.99000
   7      55.00000      99.99000
   7      56.00000      99.99000
   7      57.00000      99.99000
   7      58.00000      99.98000
   7      59.00000      99.98000
   7      60.00000      99.98000
   7      61.00000      99.98000
   7      62.00000      99.98000
   7      63.00000      99.98000
   7      64.00000      99.98000
   7      65.00000      99.98000
   7      66.00000      99.98000
   7      67.00000      99.98000
   7      68.00000      99.98000
   7      69.00000      99.98000
   7      70.00000      99.98000
   7      71.00000      99.98000
   7      72.00000      99.97000
   7      73.00000      99.97000
   7      74.00000      99.97000
   7      75.00000      99.97000
   7      76.00000      99.97000
   7      77.00000      99.97000
   7      78.00000      99.96000
   7      79.00000      99.96000
   7      80.00000      99.96000
   7      81.00000      99.96000
   7      82.00000      99.96000
   7      83.00000      99.96000
   7      84.00000      99.95000
   7      85.00000      99.95000
   7      86.00000      99.95000
   7      87.00000      99.95000
   7      88.00000      99.95000
   7      89.00000      99.95000
   7      90.00000      99.95000
   7      91.00000      99.95000
   7      92.00000      99.94000
   7      93.00000      99.94000
   7      94.00000      99.94000
   7      95.00000      99.94000
   7      96.00000      99.94000
   7      97.00000      99.94000
   7      98.00000      99.94000
   7      99.00000      99.94000
   7     100.00000      99.93000
   7     101.00000      99.93000
   7     102.00000      99.94000
   7     103.00000      99.94000
   7     104.00000      99.93000
   7     105.00000      99.93000
   7     106.00000      99.93000
   7     107.00000      99.93000
   7     108.00000      99.92000
   7     109.00000      99.92000
   7     110.00000      99.92000
   7     111.00000      99.92000
   7     112.00000      99.92000
   7     113.00000      99.92000
   7     114.00000      99.92000
   7     115.00000      99.92000
   7     116.00000      99.92000
   7     117.00000      99.91000
   7     118.00000      99.91000
   7     119.00000      99.91000
   7     120.00000      99.91000
   7     121.00000      99.91000
   7     122.00000      99.91000
   7     123.00000      99.91000
   7     124.00000      99.91000
   7     125.00000      99.91000
   7     126.00000      99.90000
   7     127.00000      99.90000
   7     128.00000      99.90000
   7     129.00000      99.90000
   7     130.00000      99.90000
   7     131.00000      99.90000
   7     132.00000      99.90000
   7     133.00000      99.90000
   7     134.00000      99.90000
   7     135.00000      99.90000
   7     136.00000      99.89000
   7     137.00000      99.89000
   7     138.00000      99.89000
   7     139.00000      99.89000
   7     140.00000      99.89000
   7     141.00000      99.89000
   7     142.00000      99.89000
   7     143.00000      99.89000
   7     144.00000      99.89000
   7     145.00000      99.89000
   7     146.00000      99.89000
   7     147.00000      99.88000
   7     148.00000      99.88000
   7     149.00000      99.88000
   7     150.00000      99.88000
   7     151.00000      99.88000
   7     152.00000      99.88000
   7     153.00000      99.88000
   7     154.00000      99.88000
   7     155.00000      99.88000
   7     156.00000      99.88000
   7     157.00000      99.88000
   7     158.00000      99.88000
   7     159.00000      99.87000
   7     160.00000      99.87000
   7     161.00000      99.87000
   7     162.00000      99.87000
   7     163.00000      99.87000
   7     164.00000      99.87000
   7     165.00000      99.87000
   7     166.00000      99.87000
   7     167.00000      99.87000
   7     168.00000      99.87000
   7     169.00000      99.87000
   7     170.00000      99.87000
   7     171.00000      99.86000
   7     172.00000      99.86000
   7     173.00000      99.86000
   7     174.00000      99.86000
   7     175.00000      99.86000
   7     176.00000      99.86000
   7     177.00000      99.86000
   7     178.00000      99.86000
   7     179.00000      99.86000
   7     180.00000      99.86000
   7     181.00000      99.86000
   7     182.00000      99.85000
   7     183.00000      99.85000
   7     184.00000      99.85000
   7     185.00000      99.85000
   7     186.00000      99.85000
   7     187.00000      99.85000
   7     188.00000      99.85000
   7     189.00000      99.84000
   7     190.00000      99.84000
   7     191.00000      99.84000
   7     192.00000      99.84000
   7     193.00000      99.84000
   7     194.00000      99.84000
   7     195.00000      99.83000
   7     196.00000      99.83000
   7     197.00000      99.83000
   7     198.00000      99.83000
   7     199.00000      99.83000
   7     200.00000      99.82000
   7     201.00000      99.82000
   7     202.00000      99.82000
   7     203.00000      99.82000
   7     204.00000      99.81000
   7     205.00000      99.81000
   7     206.00000      99.81000
   7     207.00000      99.80000
   7     208.00000      99.80000
   7     209.00000      99.80000
   7     210.00000      99.79000
   7     211.00000      99.79000
   7     212.00000      99.79000
   7     213.00000      99.78000
   7     214.00000      99.78000
   7     215.00000      99.77000
   7     216.00000      99.77000
   7     217.00000      99.76000
   7     218.00000      99.76000
   7     219.00000      99.75000
   7     220.00000      99.75000
   7     221.00000      99.74000
   7     222.00000      99.74000
   7     223.00000      99.73000
   7     224.00000      99.72000
   7     225.00000      99.72000
   7     226.00000      99.71000
   7     227.00000      99.70000
   7     228.00000      99.69000
   7     229.00000      99.68000
   7     230.00000      99.68000
   7     231.00000      99.67000
   7     232.00000      99.66000
   7     233.00000      99.65000
   7     234.00000      99.63000
   7     235.00000      99.62000
   7     236.00000      99.61000
   7     237.00000      99.60000
   7     238.00000      99.58000
   7     239.00000      99.57000
   7     240.00000      99.55000
   7     241.00000      99.53000
   7     242.00000      99.51000
   7     243.00000      99.49000
   7     244.00000      99.47000
   7     245.00000      99.45000
   7     246.00000      99.42000
   7     247.00000      99.39000
   7     248.00000      99.36000
   7     249.00000      99.33000
   7     250.00000      99.29000
   7     251.00000      99.25000
   7     252.00000      99.21000
   7     253.00000      99.16000
   7     254.00000      99.11000
   7     255.00000      99.05000
   7     256.00000      98.99000
   7     257.00000      98.92000
   7     258.00000      98.85000
   7     259.00000      98.76000
   7     260.00000      98.68000
   7     261.00000      98.58000
   7     262.00000      98.48000
   7     263.00000      98.37000
   7     264.00000      98.25000
   7     265.00000      98.12000
   7     266.00000      97.98000
   7     267.00000      97.82000
   7     268.00000      97.66000
   7     269.00000      97.48000
   7     270.00000      97.29000
   7     271.00000      97.08000
   7     272.00000      96.86000
   7     273.00000      96.61000
   7     274.00000      96.35000
   7     275.00000      96.06000
   7     276.00000      95.76000
   7     277.00000      95.42000
   7     278.00000      95.03000
   7     279.00000      94.50000
   7     280.00000      93.90000
   7     281.00000      93.26000
   7     282.00000      92.52000
   7     283.00000      91.65000
   7     284.00000      90.56000
   7     285.00000      89.44000
   7     286.00000      88.33000
   7     287.00000      87.20000
   7     288.00000      86.04000
   7     289.00000      84.88000
   7     290.00000      83.73000
   7     291.00000      82.59000
   7     292.00000      81.45000
   7     293.00000      80.34000
   7     294.00000      79.26000
   7     295.00000      78.20000
   7     296.00000      77.16000
   7     297.00000      76.15000
   7     298.00000      75.15000
   7     299.00000      74.16000
   7     300.00000      73.20000
   7     301.00000      72.25000
   7     302.00000      71.31000
   7     303.00000      70.40000
   7     304.00000      69.50000
   7     305.00000      68.62000
   7     306.00000      67.75000
   7     307.00000      66.92000
   7     308.00000      66.10000
   7     309.00000      65.32000
   7     310.00000      64.56000
   7     311.00000      63.81000
   7     312.00000      63.10000
   7     313.00000      62.40000
   7     314.00000      61.71000
   7     315.00000      61.06000
   7     316.00000      60.41000
   7     317.00000      59.79000
   7     318.00000      59.18000
   7     319.00000      58.58000
   7     320.00000      58.00000
   7     321.00000      57.44000
   7     322.00000      56.89000
   7     323.00000      56.36000
   7     324.00000      55.84000
   7     325.00000      55.33000
   7     326.00000      54.83000
   7     327.00000      54.35000
   7     328.00000      53.89000
   7     329.00000      53.43000
   7     330.00000      52.99000
   7     331.00000      52.55000
   7     332.00000      52.13000
   7     333.00000      51.72000
   7     334.00000      51.33000
   7     335.00000      50.94000
   7     336.00000      50.56000
   7     337.00000      50.19000
   7     338.00000      49.83000
   7     339.00000      49.49000
   7     340.00000      49.14000
   7     341.00000      48.81000
   7     342.00000      48.48000
   7     343.00000      48.16000
   7     344.00000      47.85000
   7     345.00000      47.54000
   7     346.00000      47.24000
   7     347.00000      46.94000
   7     348.00000      46.65000
   7     349.00000      46.36000
   7     350.00000      46.07000
   7     351.00000      45.79000
   7     352.00000      45.51000
   7     353.00000      45.23000
   7     354.00000      44.95000
   7     355.00000      44.68000
   7     356.00000      44.40000
   7     357.00000      44.13000
   7     358.00000      43.85000
   7     359.00000      43.58000
   7     360.00000      43.30000
   7     361.00000      43.03000
   7     362.00000      42.75000
   7     363.00000      42.48000
   7     364.00000      42.20000
   7     365.00000      41.92000
   7     366.00000      41.64000
   7     367.00000      41.35000
   7     368.00000      41.07000
   7     369.00000      40.78000
   7     370.00000      40.50000
   7     371.00000      40.20000
   7     372.00000      39.91000
   7     373.00000      39.61000
   7     374.00000      39.31000
   7     375.00000      39.01000
   7     376.00000      38.71000
   7     377.00000      38.40000
   7     378.00000      38.08000
   7     379.00000      37.77000
   7     380.00000      37.45000
   7     381.00000      37.12000
   7     382.00000      36.80000
   7     383.00000      36.46000
   7     384.00000      36.13000
   7     385.00000      35.78000
   7     386.00000      35.43000
   7     387.00000      35.08000
   7     388.00000      34.72000
   7     389.00000      34.35000
   7     390.00000      33.97000
   7     391.00000      33.59000
   7     392.00000      33.20000
   7     393.00000      32.80000
   7     394.00000      32.40000
   7     395.00000      31.98000
   7     396.00000      31.55000
   7     397.00000      31.12000
   7     398.00000      30.67000
   7     399.00000      30.20000
   7     400.00000      29.73000
   7     401.00000      29.25000
   7     402.00000      28.75000
   7     403.00000      28.24000
   7     404.00000      27.72000
   7     405.00000      27.18000
   7     406.00000      26.63000
   7     407.00000      26.07000
   7     408.00000      25.49000
   7     409.00000      24.89000
   7     410.00000      24.27000
   7     411.00000      23.63000
   7     412.00000      23.00000
   7     413.00000      22.36000
   7     414.00000      21.71000
   7     415.00000      21.05000
   7     416.00000      20.37000
   7     417.00000      19.66000
   7     418.00000      18.93000
   7     419.00000      18.19000
   7     420.00000      17.43000
   7     421.00000      16.67000
   7     422.00000      15.90000
   7     423.00000      15.14000
   7     424.00000      14.37000
   7     425.00000      13.62000
   7     426.00000      12.89000
   7     427.00000      12.18000
   7     428.00000      11.48000
   7     429.00000      10.81000
   7     430.00000      10.17000
   7     431.00000       9.56600
   7     432.00000       8.98600
   7     433.00000       8.43800
   7     434.00000       7.92300
   7     435.00000       7.43900
   7     436.00000       6.98400
   7     437.00000       6.56100
   7     438.00000       6.16700
   7     439.00000       5.80300
   7     440.00000       5.46500
   7     441.00000       5.15100
   7     442.00000       4.86300
   7     443.00000       4.59500
   7     444.00000       4.35000
   7     445.00000       4.12100
   7     446.00000       3.90900
   7     447.00000       3.71500
   7     448.00000       3.53400
   7     449.00000       3.36200
   7     450.00000       3.20200
   7     451.00000       3.05100
   7     452.00000       2.91100
   7     453.00000       2.77800
   7     454.00000       2.65300
   7     455.00000       2.53200
   7     456.00000       2.41600
   7     457.00000       2.30800
   7     458.00000       2.20000
   7     459.00000       2.09800
   7     460.00000       1.99900
   7     461.00000       1.90400
   7     462.00000       1.81100
   7     463.00000       1.72100
   7     464.00000       1.63500
   7     465.00000       1.55000
   7     466.00000       1.47000
   7     467.00000       1.38900
   7     468.00000       1.31200
   7     469.00000       1.23700
   7     470.00000       1.16500
   7     471.00000       1.09700
   7     472.00000       1.02800
   7     473.00000       0.96360
   7     474.00000       0.90120
   7     475.00000       0.84230
   7     476.00000       0.78580
   7     477.00000       0.73250
   7     478.00000       0.68450
   7     479.00000       0.63490
   7     480.00000       0.59080
   7     481.00000       0.55060
   7     482.00000       0.51480
   7     483.00000       0.47900
   7     484.00000       0.45030
   7     485.00000       0.42120
   7     486.00000       0.39870
   7     487.00000       0.37490
   7     488.00000       0.35720
   7     489.00000       0.34160
   7     490.00000       0.32860
   7     491.00000       0.31810
   7     492.00000       0.30890
   7     493.00000       0.30110
   7     494.00000       0.29530
   7     495.00000       0.29330
   7     496.00000       0.28870
   7     497.00000       0.28530
   7     498.00000       0.28220
   7     499.00000       0.28100
   7     500.00000       0.28100
   7     501.00000       0.27920
   7     502.00000       0.27760
   7     503.00000       0.27680
   7     504.00000       0.27600
   7     505.00000       0.27590
   7     506.00000       0.27590
   7     507.00000       0.27600
   7     508.00000       0.27460
   7     509.00000       0.27630
   7     510.00000       0.27370
   7     511.00000       0.27400
   7     512.00000       0.27460
   7     513.00000       0.27360
   7     514.00000       0.27360
   7     515.00000       0.27320
   7     516.00000       0.27360
   7     517.00000       0.27500
   7     518.00000       0.27600
   7     519.00000       0.27350
   7     520.00000       0.27370
   7     521.00000       0.27350
   7     522.00000       0.27410
   7     523.00000       0.27350
   7     524.00000       0.27370
   7     525.00000       0.27480
   7     526.00000       0.27420
   7     527.00000       0.27420
   7     528.00000       0.27440
   7     529.00000       0.27430
   7     530.00000       0.27490
   7     531.00000       0.27530
   7     532.00000       0.27570
   7     533.00000       0.27590
   7     534.00000       0.27500
   7     535.00000       0.27500
   7     536.00000       0.27580
   7     537.00000       0.27600
   7     538.00000       0.27580
   7     539.00000       0.27600
   7     540.00000       0.27650
   7     541.00000       0.27810
   7     542.00000       0.27640
   7     543.00000       0.27670
   7     544.00000       0.27630
   7     545.00000       0.27760
   7     546.00000       0.27650
   7     547.00000       0.27670
   7     548.00000       0.27730
   7     549.00000       0.27790
   7     550.00000       0.27830
   7     551.00000       0.27800
   7     552.00000       0.27850
   7     553.00000       0.27930
   7     554.00000       0.27900
   7     555.00000       0.27890
   7     556.00000       0.27900
   7     557.00000       0.27970
   7     558.00000       0.27990
   7     559.00000       0.28090
   7     560.00000       0.28030
   7     561.00000       0.27990
   7     562.00000       0.28030
   7     563.00000       0.28010
   7     564.00000       0.28040
   7     565.00000       0.28090
   7     566.00000       0.28080
   7     567.00000       0.28070
   7     568.00000       0.28130
   7     569.00000       0.28140
   7     570.00000       0.28220
   7     571.00000       0.28200
   7     572.00000       0.28210
   7     573.00000       0.28380
   7     574.00000       0.28290
   7     575.00000       0.28300
   7     576.00000       0.28510
   7     577.00000       0.28330
   7     578.00000       0.28340
   7     579.00000       0.28380
   7     580.00000       0.28400
   7     581.00000       0.28400
   7     582.00000       0.28470
   7     583.00000       0.28440
   7     584.00000       0.28450
   7     585.00000       0.28500
   7     586.00000       0.28500
   7     587.00000       0.28530
   7     588.00000       0.28580
   7     589.00000       0.28560
   7     590.00000       0.28700
   7     591.00000       0.28640
   7     592.00000       0.28620
   7     593.00000       0.28680
   7     594.00000       0.28740
   7     595.00000       0.28730
   7     596.00000       0.28750
   7     597.00000       0.28740
   7     598.00000       0.28790
   7     599.00000       0.28780
   7     600.00000       0.28810
   7     601.00000       0.28890
   7     602.00000       0.28880
   7     603.00000       0.28850
   7     604.00000       0.28840
   7     605.00000       0.28960
   7     606.00000       0.28990
   7     607.00000       0.28900
   7     608.00000       0.28910
   7     609.00000       0.28950
   7     610.00000       0.28970
   7     611.00000       0.29000
   7     612.00000       0.29030
   7     613.00000       0.29040
   7     614.00000       0.29070
   7     615.00000       0.29090
   7     616.00000       0.29090
   7     617.00000       0.29300
   7     618.00000       0.29150
   7     619.00000       0.29160
   7     620.00000       0.29150
   7     621.00000       0.29170
   7     622.00000       0.29200
   7     623.00000       0.29220
   7     624.00000       0.29250
   7     625.00000       0.29290
   7     626.00000       0.29290
   7     627.00000       0.29380
   7     628.00000       0.29340
   7     629.00000       0.29330
   7     630.00000       0.29350
   7     631.00000       0.29380
   7     632.00000       0.29360
   7     633.00000       0.29410
   7     634.00000       0.29410
   7     635.00000       0.29450
   7     636.00000       0.29410
   7     637.00000       0.29410
   7     638.00000       0.29500
   7     639.00000       0.29610
   7     640.00000       0.29520
   7     641.00000       0.29540
   7     642.00000       0.29550
   7     643.00000       0.29600
   7     644.00000       0.29560
   7     645.00000       0.29580
   7     646.00000       0.29650
   7     647.00000       0.29600
   7     648.00000       0.29640
   7     649.00000       0.29720
   7     650.00000       0.29650
   7     651.00000       0.29710
   7     652.00000       0.29690
   7     653.00000       0.29770
   7     654.00000       0.29850
   7     655.00000       0.29790
   7     656.00000       0.29830
   7     657.00000       0.29830
   7     658.00000       0.29800
   7     659.00000       0.29830
   7     660.00000       0.29930
   7     661.00000       0.29860
   7     662.00000       0.29960
   7     663.00000       0.29890
   7     664.00000       0.29860
   7     665.00000       0.29900
   7     666.00000       0.29950
   7     667.00000       0.29970
   7     668.00000       0.29950
   7     669.00000       0.30030
   7     670.00000       0.30070
   7     671.00000       0.29990
   7     672.00000       0.30000
   7     673.00000       0.30030
   7     674.00000       0.30090
   7     675.00000       0.30090
   7     676.00000       0.30090
   7     677.00000       0.30220
   7     678.00000       0.30240
   7     679.00000       0.30130
   7     680.00000       0.30160
   7     681.00000       0.30130
   7     682.00000       0.30150
   7     683.00000       0.30150
   7     684.00000       0.30160
   7     685.00000       0.30180
   7     686.00000       0.30210
   7     687.00000       0.30200
   7     688.00000       0.30240
   7     689.00000       0.30250
   7     690.00000       0.30250
   7     691.00000       0.30250
   7     692.00000       0.30270
   7     693.00000       0.30390
   7     694.00000       0.30270
   7     695.00000       0.30300
   7     696.00000       0.30330
   7     697.00000       0.30320
   7     698.00000       0.30300
   7     699.00000       0.30170
   7     700.00000       0.29820
   8      31.00000      99.97000
   8      32.00000      99.97000
   8      33.00000      99.98000
   8      34.00000      99.98000
   8      35.00000      99.98000
   8      36.00000      99.98000
   8      37.00000      99.98000
   8      38.00000      99.99000
   8      39.00000      99.99000
   8      40.00000      99.99000
   8      41.00000      99.99000
   8      42.00000      99.99000
   8      43.00000      99.99000
   8      44.00000      99.99000
   8      45.00000      99.99000
   8      46.00000      99.99000
   8      47.00000      99.99000
   8      48.00000      99.99000
   8      49.00000      99.99000
   8      50.00000      99.99000
   8      51.00000      99.99000
   8      52.00000      99.99000
   8      53.00000      99.99000
   8      54.00000      99.99000
   8      55.00000      99.99000
   8      56.00000      99.99000
   8      57.00000      99.99000
   8      58.00000      99.98000
   8      59.00000      99.98000
   8      60.00000      99.98000
   8      61.00000      99.98000
   8      62.00000      99.98000
   8      63.00000      99.98000
   8      64.00000      99.98000
   8      65.00000      99.98000
   8      66.00000      99.98000
   8      67.00000      99.98000
   8      68.00000      99.98000
   8      69.00000      99.98000
   8      70.00000      99.98000
   8      71.00000      99.98000
   8      72.00000      99.97000
   8      73.00000      99.97000
   8      74.00000      99.97000
   8      75.00000      99.97000
   8      76.00000      99.97000
   8      77.00000      99.97000
   8      78.00000      99.97000
   8      79.00000      99.97000
   8      80.00000      99.97000
   8      81.00000      99.97000
   8      82.00000      99.97000
   8      83.00000      99.97000
   8      84.00000      99.96000
   8      85.00000      99.96000
   8      86.00000      99.96000
   8      87.00000      99.96000
   8      88.00000      99.96000
   8      89.00000      99.96000
   8      90.00000      99.96000
   8      91.00000      99.96000
   8      92.00000      99.96000
   8      93.00000      99.96000
   8      94.00000      99.96000
   8      95.00000      99.95000
   8      96.00000      99.95000
   8      97.00000      99.95000
   8      98.00000      99.95000
   8      99.00000      99.95000
   8     100.00000      99.95000
   8     101.00000      99.95000
   8     102.00000      99.95000
   8     103.00000      99.95000
   8     104.00000      99.95000
   8     105.00000      99.95000
   8     106.00000      99.94000
   8     107.00000      99.94000
   8     108.00000      99.94000
   8     109.00000      99.94000
   8     110.00000      99.94000
   8     111.00000      99.94000
   8     112.00000      99.94000
   8     113.00000      99.94000
   8     114.00000      99.94000
   8     115.00000      99.94000
   8     116.00000      99.94000
   8     117.00000      99.94000
   8     118.00000      99.94000
   8     119.00000      99.93000
   8     120.00000      99.93000
   8     121.00000      99.93000
   8     122.00000      99.93000
   8     123.00000      99.93000
   8     124.00000      99.93000
   8     125.00000      99.93000
   8     126.00000      99.93000
   8     127.00000      99.93000
   8     128.00000      99.93000
   8     129.00000      99.93000
   8     130.00000      99.93000
   8     131.00000      99.93000
   8     132.00000      99.93000
   8     133.00000      99.92000
   8     134.00000      99.92000
   8     135.00000      99.92000
   8     136.00000      99.92000
   8     137.00000      99.92000
   8     138.00000      99.92000
   8     139.00000      99.92000
   8     140.00000      99.92000
   8     141.00000      99.92000
   8     142.00000      99.92000
   8     143.00000      99.92000
   8     144.00000      99.92000
   8     145.00000      99.92000
   8     146.00000      99.92000
   8     147.00000      99.92000
   8     148.00000      99.92000
   8     149.00000      99.92000
   8     150.00000      99.92000
   8     151.00000      99.92000
   8     152.00000      99.91000
   8     153.00000      99.91000
   8     154.00000      99.91000
   8     155.00000      99.91000
   8     156.00000      99.91000
   8     157.00000      99.91000
   8     158.00000      99.91000
   8     159.00000      99.91000
   8     160.00000      99.91000
   8     161.00000      99.91000
   8     162.00000      99.91000
   8     163.00000      99.91000
   8     164.00000      99.91000
   8     165.00000      99.91000
   8     166.00000      99.91000
   8     167.00000      99.91000
   8     168.00000      99.91000
   8     169.00000      99.91000
   8     170.00000      99.91000
   8     171.00000      99.91000
   8     172.00000      99.91000
   8     173.00000      99.91000
   8     174.00000      99.91000
   8     175.00000      99.91000
   8     176.00000      99.91000
   8     177.00000      99.91000
   8     178.00000      99.91000
   8     179.00000      99.91000
   8     180.00000      99.91000
   8     181.00000      99.91000
   8     182.00000      99.91000
   8     183.00000      99.91000
   8     184.00000      99.91000
   8     185.00000      99.91000
   8     186.00000      99.90000
   8     187.00000      99.90000
   8     188.00000      99.90000
   8     189.00000      99.90000
   8     190.00000      99.90000
   8     191.00000      99.90000
   8     192.00000      99.90000
   8     193.00000      99.90000
   8     194.00000      99.90000
   8     195.00000      99.90000
   8     196.00000      99.90000
   8     197.00000      99.90000
   8     198.00000      99.90000
   8     199.00000      99.90000
   8     200.00000      99.90000
   8     201.00000      99.90000
   8     202.00000      99.90000
   8     203.00000      99.90000
   8     204.00000      99.90000
   8     205.00000      99.90000
   8     206.00000      99.90000
   8     207.00000      99.90000
   8     208.00000      99.90000
   8     209.00000      99.90000
   8     210.00000      99.90000
   8     211.00000      99.90000
   8     212.00000      99.90000
   8     213.00000      99.89000
   8     214.00000      99.89000
   8     215.00000      99.89000
   8     216.00000      99.89000
   8     217.00000      99.89000
   8     218.00000      99.89000
   8     219.00000      99.89000
   8     220.00000      99.89000
   8     221.00000      99.88000
   8     222.00000      99.88000
   8     223.00000      99.88000
   8     224.00000      99.88000
   8     225.00000      99.87000
   8     226.00000      99.87000
   8     227.00000      99.87000
   8     228.00000      99.86000
   8     229.00000      99.86000
   8     230.00000      99.86000
   8     231.00000      99.85000
   8     232.00000      99.85000
   8     233.00000      99.84000
   8     234.00000      99.83000
   8     235.00000      99.82000
   8     236.00000      99.81000
   8     237.00000      99.81000
   8     238.00000      99.79000
   8     239.00000      99.78000
   8     240.00000      99.77000
   8     241.00000      99.76000
   8     242.00000      99.74000
   8     243.00000      99.72000
   8     244.00000      99.71000
   8     245.00000      99.69000
   8     246.00000      99.66000
   8     247.00000      99.64000
   8     248.00000      99.62000
   8     249.00000      99.59000
   8     250.00000      99.56000
   8     251.00000      99.53000
   8     252.00000      99.49000
   8     253.00000      99.46000
   8     254.00000      99.42000
   8     255.00000      99.37000
   8     256.00000      99.33000
   8     257.00000      99.28000
   8     258.00000      99.23000
   8     259.00000      99.17000
   8     260.00000      99.10000
   8     261.00000      99.04000
   8     262.00000      98.97000
   8     263.00000      98.89000
   8     264.00000      98.80000
   8     265.00000      98.71000
   8     266.00000      98.61000
   8     267.00000      98.51000
   8     268.00000      98.39000
   8     269.00000      98.26000
   8     270.00000      98.13000
   8     271.00000      97.98000
   8     272.00000      97.82000
   8     273.00000      97.64000
   8     274.00000      97.45000
   8     275.00000      97.24000
   8     276.00000      97.01000
   8     277.00000      96.76000
   8     278.00000      96.49000
   8     279.00000      96.16000
   8     280.00000      95.73000
   8     281.00000      95.22000
   8     282.00000      94.65000
   8     283.00000      93.87000
   8     284.00000      92.94000
   8     285.00000      91.01000
   8     286.00000      89.75000
   8     287.00000      88.48000
   8     288.00000      87.14000
   8     289.00000      85.76000
   8     290.00000      84.37000
   8     291.00000      82.98000
   8     292.00000      81.62000
   8     293.00000      80.30000
   8     294.00000      79.02000
   8     295.00000      77.78000
   8     296.00000      76.57000
   8     297.00000      75.40000
   8     298.00000      74.26000
   8     299.00000      73.15000
   8     300.00000      72.05000
   8     301.00000      70.97000
   8     302.00000      69.92000
   8     303.00000      68.90000
   8     304.00000      67.90000
   8     305.00000      66.94000
   8     306.00000      66.01000
   8     307.00000      65.12000
   8     308.00000      64.27000
   8     309.00000      63.45000
   8     310.00000      62.66000
   8     311.00000      61.90000
   8     312.00000      61.17000
   8     313.00000      60.45000
   8     314.00000      59.75000
   8     315.00000      59.08000
   8     316.00000      58.44000
   8     317.00000      57.82000
   8     318.00000      57.23000
   8     319.00000      56.65000
   8     320.00000      56.10000
   8     321.00000      55.56000
   8     322.00000      55.04000
   8     323.00000      54.54000
   8     324.00000      54.05000
   8     325.00000      53.58000
   8     326.00000      53.12000
   8     327.00000      52.68000
   8     328.00000      52.25000
   8     329.00000      51.84000
   8     330.00000      51.44000
   8     331.00000      51.04000
   8     332.00000      50.66000
   8     333.00000      50.29000
   8     334.00000      49.94000
   8     335.00000      49.59000
   8     336.00000      49.24000
   8     337.00000      48.91000
   8     338.00000      48.59000
   8     339.00000      48.27000
   8     340.00000      47.96000
   8     341.00000      47.66000
   8     342.00000      47.36000
   8     343.00000      47.06000
   8     344.00000      46.77000
   8     345.00000      46.48000
   8     346.00000      46.20000
   8     347.00000      45.92000
   8     348.00000      45.65000
   8     349.00000      45.37000
   8     350.00000      45.10000
   8     351.00000      44.82000
   8     352.00000      44.55000
   8     353.00000      44.28000
   8     354.00000      44.01000
   8     355.00000      43.74000
   8     356.00000      43.47000
   8     357.00000      43.20000
   8     358.00000      42.93000
   8     359.00000      42.65000
   8     360.00000      42.38000
   8     361.00000      42.10000
   8     362.00000      41.82000
   8     363.00000      41.54000
   8     364.00000      41.26000
   8     365.00000      40.97000
   8     366.00000      40.69000
   8     367.00000      40.40000
   8     368.00000      40.11000
   8     369.00000      39.82000
   8     370.00000      39.52000
   8     371.00000      39.22000
   8     372.00000      38.92000
   8     373.00000      38.62000
   8     374.00000      38.31000
   8     375.00000      38.01000
   8     376.00000      37.70000
   8     377.00000      37.38000
   8     378.00000      37.06000
   8     379.00000      36.74000
   8     380.00000      36.41000
   8     381.00000      36.08000
   8     382.00000      35.75000
   8     383.00000      35.41000
   8     384.00000      35.07000
   8     385.00000      34.72000
   8     386.00000      34.37000
   8     387.00000      34.00000
   8     388.00000      33.64000
   8     389.00000      33.26000
   8     390.00000      32.88000
   8     391.00000      32.49000
   8     392.00000      32.10000
   8     393.00000      31.69000
   8     394.00000      31.28000
   8     395.00000      30.85000
   8     396.00000      30.42000
   8     397.00000      29.97000
   8     398.00000      29.51000
   8     399.00000      29.04000
   8     400.00000      28.56000
   8     401.00000      28.07000
   8     402.00000      27.56000
   8     403.00000      27.04000
   8     404.00000      26.51000
   8     405.00000      25.96000
   8     406.00000      25.41000
   8     407.00000      24.83000
   8     408.00000      24.25000
   8     409.00000      23.65000
   8     410.00000      23.03000
   8     411.00000      22.41000
   8     412.00000      21.79000
   8     413.00000      21.16000
   8     414.00000      20.49000
   8     415.00000      19.82000
   8     416.00000      19.14000
   8     417.00000      18.45000
   8     418.00000      17.75000
   8     419.00000      17.05000
   8     420.00000      16.35000
   8     421.00000      15.66000
   8     422.00000      14.97000
   8     423.00000      14.30000
   8     424.00000      13.63000
   8     425.00000      12.99000
   8     426.00000      12.36000
   8     427.00000      11.75000
   8     428.00000      11.16000
   8     429.00000      10.60000
   8     430.00000      10.07000
   8     431.00000       9.55700
   8     432.00000       9.07400
   8     433.00000       8.61600
   8     434.00000       8.18500
   8     435.00000       7.77800
   8     436.00000       7.39600
   8     437.00000       7.03900
   8     438.00000       6.70300
   8     439.00000       6.38900
   8     440.00000       6.09500
   8     441.00000       5.81900
   8     442.00000       5.55900
   8     443.00000       5.31600
   8     444.00000       5.08700
   8     445.00000       4.87100
   8     446.00000       4.66700
   8     447.00000       4.47200
   8     448.00000       4.28700
   8     449.00000       4.11000
   8     450.00000       3.94100
   8     451.00000       3.77800
   8     452.00000       3.62100
   8     453.00000       3.47100
   8     454.00000       3.32400
   8     455.00000       3.18300
   8     456.00000       3.04500
   8     457.00000       2.91100
   8     458.00000       2.78000
   8     459.00000       2.65100
   8     460.00000       2.52500
   8     461.00000       2.40300
   8     462.00000       2.28200
   8     463.00000       2.16500
   8     464.00000       2.04900
   8     465.00000       1.93600
   8     466.00000       1.82600
   8     467.00000       1.71800
   8     468.00000       1.61400
   8     469.00000       1.51200
   8     470.00000       1.41300
   8     471.00000       1.31800
   8     472.00000       1.22700
   8     473.00000       1.13900
   8     474.00000       1.05500
   8     475.00000       0.97620
   8     476.00000       0.90090
   8     477.00000       0.83090
   8     478.00000       0.76540
   8     479.00000       0.70490
   8     480.00000       0.64960
   8     481.00000       0.59960
   8     482.00000       0.55440
   8     483.00000       0.51390
   8     484.00000       0.47820
   8     485.00000       0.44700
   8     486.00000       0.42030
   8     487.00000       0.39710
   8     488.00000       0.37770
   8     489.00000       0.36150
   8     490.00000       0.34800
   8     491.00000       0.33720
   8     492.00000       0.32850
   8     493.00000       0.32120
   8     494.00000       0.31570
   8     495.00000       0.31120
   8     496.00000       0.30760
   8     497.00000       0.30490
   8     498.00000       0.30270
   8     499.00000       0.30080
   8     500.00000       0.29940
   8     501.00000       0.29770
   8     502.00000       0.29660
   8     503.00000       0.29560
   8     504.00000       0.29470
   8     505.00000       0.29380
   8     506.00000       0.29310
   8     507.00000       0.29260
   8     508.00000       0.29230
   8     509.00000       0.29190
   8     510.00000       0.29140
   8     511.00000       0.29100
   8     512.00000       0.29050
   8     513.00000       0.29020
   8     514.00000       0.29000
   8     515.00000       0.28970
   8     516.00000       0.28950
   8     517.00000       0.28920
   8     518.00000       0.28910
   8     519.00000       0.28870
   8     520.00000       0.28900
   8     521.00000       0.28890
   8     522.00000       0.28870
   8     523.00000       0.28880
   8     524.00000       0.28870
   8     525.00000       0.28860
   8     526.00000       0.28840
   8     527.00000       0.28860
   8     528.00000       0.28840
   8     529.00000       0.28850
   8     530.00000       0.28860
   8     531.00000       0.28860
   8     532.00000       0.28860
   8     533.00000       0.28850
   8     534.00000       0.28850
   8     535.00000       0.28840
   8     536.00000       0.28850
   8     537.00000       0.28860
   8     538.00000       0.28850
   8     539.00000       0.28840
   8     540.00000       0.28850
   8     541.00000       0.28860
   8     542.00000       0.28870
   8     543.00000       0.28890
   8     544.00000       0.28890
   8     545.00000       0.28870
   8     546.00000       0.28890
   8     547.00000       0.28910
   8     548.00000       0.28900
   8     549.00000       0.28900
   8     550.00000       0.28930
   8     551.00000       0.28930
   8     552.00000       0.28940
   8     553.00000       0.28930
   8     554.00000       0.28920
   8     555.00000       0.28960
   8     556.00000       0.28970
   8     557.00000       0.28970
   8     558.00000       0.28960
   8     559.00000       0.28990
   8     560.00000       0.28990
   8     561.00000       0.28990
   8     562.00000       0.29000
   8     563.00000       0.29030
   8     564.00000       0.29040
   8     565.00000       0.29030
   8     566.00000       0.29070
   8     567.00000       0.29030
   8     568.00000       0.29040
   8     569.00000       0.29050
   8     570.00000       0.29080
   8     571.00000       0.29100
   8     572.00000       0.29090
   8     573.00000       0.29090
   8     574.00000       0.29120
   8     575.00000       0.29130
   8     576.00000       0.29140
   8     577.00000       0.29150
   8     578.00000       0.29160
   8     579.00000       0.29150
   8     580.00000       0.29150
   8     581.00000       0.29170
   8     582.00000       0.29170
   8     583.00000       0.29190
   8     584.00000       0.29190
   8     585.00000       0.29190
   8     586.00000       0.29200
   8     587.00000       0.29200
   8     588.00000       0.29210
   8     589.00000       0.29190
   8     590.00000       0.29220
   8     591.00000       0.29210
   8     592.00000       0.29230
   8     593.00000       0.29250
   8     594.00000       0.29240
   8     595.00000       0.29240
   8     596.00000       0.29260
   8     597.00000       0.29280
   8     598.00000       0.29270
   8     599.00000       0.29290
   8     600.00000       0.29300
   8     601.00000       0.29300
   8     602.00000       0.29310
   8     603.00000       0.29280
   8     604.00000       0.29310
   8     605.00000       0.29330
   8     606.00000       0.29330
   8     607.00000       0.29340
   8     608.00000       0.29340
   8     609.00000       0.29360
   8     610.00000       0.29360
   8     611.00000       0.29370
   8     612.00000       0.29380
   8     613.00000       0.29380
   8     614.00000       0.29380
   8     615.00000       0.29390
   8     616.00000       0.29400
   8     617.00000       0.29430
   8     618.00000       0.29410
   8     619.00000       0.29410
   8     620.00000       0.29440
   8     621.00000       0.29430
   8     622.00000       0.29440
   8     623.00000       0.29460
   8     624.00000       0.29450
   8     625.00000       0.29450
   8     626.00000       0.29450
   8     627.00000       0.29470
   8     628.00000       0.29460
   8     629.00000       0.29480
   8     630.00000       0.29490
   8     631.00000       0.29460
   8     632.00000       0.29500
   8     633.00000       0.29510
   8     634.00000       0.29500
   8     635.00000       0.29510
   8     636.00000       0.29490
   8     637.00000       0.29500
   8     638.00000       0.29510
   8     639.00000       0.29510
   8     640.00000       0.29510
   8     641.00000       0.29530
   8     642.00000       0.29550
   8     643.00000       0.29530
   8     644.00000       0.29560
   8     645.00000       0.29540
   8     646.00000       0.29560
   8     647.00000       0.29550
   8     648.00000       0.29550
   8     649.00000       0.29560
   8     650.00000       0.29580
   8     651.00000       0.29570
   8     652.00000       0.29570
   8     653.00000       0.29610
   8     654.00000       0.29580
   8     655.00000       0.29590
   8     656.00000       0.29590
   8     657.00000       0.29600
   8     658.00000       0.29610
   8     659.00000       0.29600
   8     660.00000       0.29610
   8     661.00000       0.29620
   8     662.00000       0.29620
   8     663.00000       0.29620
   8     664.00000       0.29620
   8     665.00000       0.29620
   8     666.00000       0.29630
   8     667.00000       0.29630
   8     668.00000       0.29640
   8     669.00000       0.29610
   8     670.00000       0.29610
   8     671.00000       0.29630
   8     672.00000       0.29630
   8     673.00000       0.29600
   8     674.00000       0.29620
   8     675.00000       0.29620
   8     676.00000       0.29610
   8     677.00000       0.29630
   8     678.00000       0.29660
   8     679.00000       0.29610
   8     680.00000       0.29600
   8     681.00000       0.29650
   8     682.00000       0.29640
   8     683.00000       0.29640
   8     684.00000       0.29640
   8     685.00000       0.29640
   8     686.00000       0.29640
   8     687.00000       0.29620
   8     688.00000       0.29640
   8     689.00000       0.29620
   8     690.00000       0.29620
   8     691.00000       0.29640
   8     692.00000       0.29680
   8     693.00000       0.29640
   8     694.00000       0.29630
   8     695.00000       0.29640
   8     696.00000       0.29640
   8     697.00000       0.29620
   8     698.00000       0.29620
   8     699.00000       0.29570
   8     700.00000       0.29330
   9      31.00000      99.99000
   9      32.00000     100.00000
   9      33.00000     100.00000
   9      34.00000     100.00000
   9      35.00000     100.00000
   9      36.00000     100.00000
   9      37.00000     100.00000
   9      38.00000     100.00000
   9      39.00000     100.00000
   9      40.00000     100.00000
   9      41.00000     100.00000
   9      42.00000     100.00000
   9      43.00000     100.00000
   9      44.00000     100.00000
   9      45.00000     100.00000
   9      46.00000     100.00000
   9      47.00000     100.00000
   9      48.00000     100.00000
   9      49.00000     100.00000
   9      50.00000     100.00000
   9      51.00000     100.00000
   9      52.00000     100.00000
   9      53.00000     100.00000
   9      54.00000     100.00000
   9      55.00000     100.00000
   9      56.00000     100.00000
   9      57.00000     100.00000
   9      58.00000     100.00000
   9      59.00000     100.00000
   9      60.00000     100.00000
   9      61.00000     100.00000
   9      62.00000     100.00000
   9      63.00000     100.00000
   9      64.00000     100.00000
   9      65.00000     100.00000
   9      66.00000     100.00000
   9      67.00000     100.00000
   9      68.00000     100.00000
   9      69.00000     100.00000
   9      70.00000     100.00000
   9      71.00000     100.00000
   9      72.00000     100.00000
   9      73.00000     100.00000
   9      74.00000     100.00000
   9      75.00000     100.00000
   9      76.00000     100.00000
   9      77.00000     100.00000
   9      78.00000     100.00000
   9      79.00000     100.00000
   9      80.00000     100.00000
   9      81.00000     100.00000
   9      82.00000     100.00000
   9      83.00000     100.00000
   9      84.00000     100.00000
   9      85.00000     100.00000
   9      86.00000     100.00000
   9      87.00000     100.00000
   9      88.00000     100.00000
   9      89.00000     100.00000
   9      90.00000     100.00000
   9      91.00000     100.00000
   9      92.00000      99.99000
   9      93.00000      99.99000
   9      94.00000      99.99000
   9      95.00000      99.99000
   9      96.00000      99.99000
   9      97.00000      99.99000
   9      98.00000      99.99000
   9      99.00000      99.99000
   9     100.00000      99.99000
   9     101.00000      99.99000
   9     102.00000      99.99000
   9     103.00000      99.99000
   9     104.00000      99.99000
   9     105.00000      99.99000
   9     106.00000      99.99000
   9     107.00000      99.99000
   9     108.00000      99.99000
   9     109.00000      99.99000
   9     110.00000      99.99000
   9     111.00000      99.99000
   9     112.00000      99.99000
   9     113.00000      99.99000
   9     114.00000      99.99000
   9     115.00000      99.98000
   9     116.00000      99.98000
   9     117.00000      99.98000
   9     118.00000      99.98000
   9     119.00000      99.98000
   9     120.00000      99.98000
   9     121.00000      99.98000
   9     122.00000      99.98000
   9     123.00000      99.98000
   9     124.00000      99.98000
   9     125.00000      99.98000
   9     126.00000      99.98000
   9     127.00000      99.98000
   9     128.00000      99.98000
   9     129.00000      99.98000
   9     130.00000      99.98000
   9     131.00000      99.98000
   9     132.00000      99.98000
   9     133.00000      99.98000
   9     134.00000      99.98000
   9     135.00000      99.98000
   9     136.00000      99.98000
   9     137.00000      99.98000
   9     138.00000      99.98000
   9     139.00000      99.98000
   9     140.00000      99.97000
   9     141.00000      99.97000
   9     142.00000      99.97000
   9     143.00000      99.97000
   9     144.00000      99.97000
   9     145.00000      99.97000
   9     146.00000      99.97000
   9     147.00000      99.97000
   9     148.00000      99.97000
   9     149.00000      99.97000
   9     150.00000      99.97000
   9     151.00000      99.97000
   9     152.00000      99.97000
   9     153.00000      99.97000
   9     154.00000      99.97000
   9     155.00000      99.97000
   9     156.00000      99.97000
   9     157.00000      99.97000
   9     158.00000      99.97000
   9     159.00000      99.97000
   9     160.00000      99.97000
   9     161.00000      99.97000
   9     162.00000      99.97000
   9     163.00000      99.97000
   9     164.00000      99.97000
   9     165.00000      99.97000
   9     166.00000      99.97000
   9     167.00000      99.97000
   9     168.00000      99.97000
   9     169.00000      99.97000
   9     170.00000      99.97000
   9     171.00000      99.97000
   9     172.00000      99.97000
   9     173.00000      99.97000
   9     174.00000      99.97000
   9     175.00000      99.97000
   9     176.00000      99.96000
   9     177.00000      99.96000
   9     178.00000      99.96000
   9     179.00000      99.96000
   9     180.00000      99.96000
   9     181.00000      99.96000
   9     182.00000      99.96000
   9     183.00000      99.96000
   9     184.00000      99.96000
   9     185.00000      99.96000
   9     186.00000      99.96000
   9     187.00000      99.96000
   9     188.00000      99.96000
   9     189.00000      99.96000
   9     190.00000      99.96000
   9     191.00000      99.96000
   9     192.00000      99.96000
   9     193.00000      99.96000
   9     194.00000      99.96000
   9     195.00000      99.96000
   9     196.00000      99.96000
   9     197.00000      99.96000
   9     198.00000      99.96000
   9     199.00000      99.96000
   9     200.00000      99.96000
   9     201.00000      99.96000
   9     202.00000      99.95000
   9     203.00000      99.95000
   9     204.00000      99.95000
   9     205.00000      99.95000
   9     206.00000      99.95000
   9     207.00000      99.95000
   9     208.00000      99.95000
   9     209.00000      99.95000
   9     210.00000      99.95000
   9     211.00000      99.95000
   9     212.00000      99.95000
   9     213.00000      99.95000
   9     214.00000      99.95000
   9     215.00000      99.94000
   9     216.00000      99.94000
   9     217.00000      99.94000
   9     218.00000      99.94000
   9     219.00000      99.94000
   9     220.00000      99.94000
   9     221.00000      99.94000
   9     222.00000      99.93000
   9     223.00000      99.93000
   9     224.00000      99.93000
   9     225.00000      99.93000
   9     226.00000      99.93000
   9     227.00000      99.92000
   9     228.00000      99.92000
   9     229.00000      99.92000
   9     230.00000      99.91000
   9     231.00000      99.91000
   9     232.00000      99.91000
   9     233.00000      99.90000
   9     234.00000      99.90000
   9     235.00000      99.90000
   9     236.00000      99.89000
   9     237.00000      99.89000
   9     238.00000      99.88000
   9     239.00000      99.87000
   9     240.00000      99.87000
   9     241.00000      99.86000
   9     242.00000      99.85000
   9     243.00000      99.84000
   9     244.00000      99.83000
   9     245.00000      99.82000
   9     246.00000      99.81000
   9     247.00000      99.79000
   9     248.00000      99.78000
   9     249.00000      99.76000
   9     250.00000      99.74000
   9     251.00000      99.72000
   9     252.00000      99.70000
   9     253.00000      99.68000
   9     254.00000      99.65000
   9     255.00000      99.62000
   9     256.00000      99.59000
   9     257.00000      99.55000
   9     258.00000      99.52000
   9     259.00000      99.47000
   9     260.00000      99.43000
   9     261.00000      99.38000
   9     262.00000      99.32000
   9     263.00000      99.26000
   9     264.00000      99.20000
   9     265.00000      99.13000
   9     266.00000      99.05000
   9     267.00000      98.96000
   9     268.00000      98.87000
   9     269.00000      98.76000
   9     270.00000      98.65000
   9     271.00000      98.52000
   9     272.00000      98.39000
   9     273.00000      98.23000
   9     274.00000      98.06000
   9     275.00000      97.83000
   9     276.00000      97.58000
   9     277.00000      97.16000
   9     278.00000      96.65000
   9     279.00000      96.05000
   9     280.00000      95.21000
   9     281.00000      94.24000
   9     282.00000      93.14000
   9     283.00000      92.03000
   9     284.00000      90.91000
   9     285.00000      89.75000
   9     286.00000      88.56000
   9     287.00000      87.34000
   9     288.00000      86.08000
   9     289.00000      84.83000
   9     290.00000      83.60000
   9     291.00000      82.40000
   9     292.00000      81.22000
   9     293.00000      80.09000
   9     294.00000      79.01000
   9     295.00000      77.96000
   9     296.00000      76.93000
   9     297.00000      75.92000
   9     298.00000      74.91000
   9     299.00000      73.93000
   9     300.00000      73.02000
   9     301.00000      72.05000
   9     302.00000      70.99000
   9     303.00000      69.92000
   9     304.00000      68.29000
   9     305.00000      67.31000
   9     306.00000      66.23000
   9     307.00000      64.98000
   9     308.00000      63.74000
   9     309.00000      62.51000
   9     310.00000      61.55000
   9     311.00000      60.56000
   9     312.00000      59.73000
   9     313.00000      59.00000
   9     314.00000      58.28000
   9     315.00000      57.59000
   9     316.00000      56.98000
   9     317.00000      56.40000
   9     318.00000      55.85000
   9     319.00000      55.31000
   9     320.00000      54.80000
   9     321.00000      54.30000
   9     322.00000      53.81000
   9     323.00000      53.34000
   9     324.00000      52.89000
   9     325.00000      52.45000
   9     326.00000      52.01000
   9     327.00000      51.59000
   9     328.00000      51.18000
   9     329.00000      50.78000
   9     330.00000      50.39000
   9     331.00000      50.01000
   9     332.00000      49.64000
   9     333.00000      49.27000
   9     334.00000      48.92000
   9     335.00000      48.57000
   9     336.00000      48.23000
   9     337.00000      47.90000
   9     338.00000      47.58000
   9     339.00000      47.26000
   9     340.00000      46.95000
   9     341.00000      46.64000
   9     342.00000      46.34000
   9     343.00000      46.05000
   9     344.00000      45.76000
   9     345.00000      45.48000
   9     346.00000      45.20000
   9     347.00000      44.92000
   9     348.00000      44.65000
   9     349.00000      44.38000
   9     350.00000      44.12000
   9     351.00000      43.85000
   9     352.00000      43.59000
   9     353.00000      43.33000
   9     354.00000      43.07000
   9     355.00000      42.81000
   9     356.00000      42.55000
   9     357.00000      42.29000
   9     358.00000      42.04000
   9     359.00000      41.78000
   9     360.00000      41.52000
   9     361.00000      41.26000
   9     362.00000      41.00000
   9     363.00000      40.73000
   9     364.00000      40.47000
   9     365.00000      40.20000
   9     366.00000      39.93000
   9     367.00000      39.66000
   9     368.00000      39.39000
   9     369.00000      39.11000
   9     370.00000      38.84000
   9     371.00000      38.56000
   9     372.00000      38.27000
   9     373.00000      37.99000
   9     374.00000      37.70000
   9     375.00000      37.41000
   9     376.00000      37.12000
   9     377.00000      36.83000
   9     378.00000      36.53000
   9     379.00000      36.23000
   9     380.00000      35.93000
   9     381.00000      35.62000
   9     382.00000      35.32000
   9     383.00000      35.01000
   9     384.00000      34.70000
   9     385.00000      34.38000
   9     386.00000      34.06000
   9     387.00000      33.74000
   9     388.00000      33.42000
   9     389.00000      33.09000
   9     390.00000      32.76000
   9     391.00000      32.42000
   9     392.00000      32.08000
   9     393.00000      31.73000
   9     394.00000      31.38000
   9     395.00000      31.03000
   9     396.00000      30.66000
   9     397.00000      30.29000
   9     398.00000      29.91000
   9     399.00000      29.53000
   9     400.00000      29.13000
   9     401.00000      28.73000
   9     402.00000      28.31000
   9     403.00000      27.89000
   9     404.00000      27.46000
   9     405.00000      27.01000
   9     406.00000      26.55000
   9     407.00000      26.09000
   9     408.00000      25.61000
   9     409.00000      25.11000
   9     410.00000      24.61000
   9     411.00000      24.09000
   9     412.00000      23.56000
   9     413.00000      23.02000
   9     414.00000      22.46000
   9     415.00000      21.89000
   9     416.00000      21.31000
   9     417.00000      20.72000
   9     418.00000      20.12000
   9     419.00000      19.51000
   9     420.00000      18.90000
   9     421.00000      18.30000
   9     422.00000      17.74000
   9     423.00000      17.21000
   9     424.00000      16.69000
   9     425.00000      16.14000
   9     426.00000      15.55000
   9     427.00000      14.94000
   9     428.00000      14.31000
   9     429.00000      13.65000
   9     430.00000      12.97000
   9     431.00000      12.31000
   9     432.00000      11.65000
   9     433.00000      11.01000
   9     434.00000      10.39000
   9     435.00000       9.79700
   9     436.00000       9.23100
   9     437.00000       8.69800
   9     438.00000       8.19500
   9     439.00000       7.72400
   9     440.00000       7.28500
   9     441.00000       6.87600
   9     442.00000       6.49500
   9     443.00000       6.14300
   9     444.00000       5.81800
   9     445.00000       5.51600
   9     446.00000       5.23600
   9     447.00000       4.97700
   9     448.00000       4.73800
   9     449.00000       4.51600
   9     450.00000       4.30700
   9     451.00000       4.11200
   9     452.00000       3.93100
   9     453.00000       3.75800
   9     454.00000       3.59400
   9     455.00000       3.43800
   9     456.00000       3.29000
   9     457.00000       3.14800
   9     458.00000       3.01200
   9     459.00000       2.88100
   9     460.00000       2.75300
   9     461.00000       2.63000
   9     462.00000       2.51000
   9     463.00000       2.39400
   9     464.00000       2.28000
   9     465.00000       2.16800
   9     466.00000       2.05900
   9     467.00000       1.95200
   9     468.00000       1.84800
   9     469.00000       1.74500
   9     470.00000       1.64600
   9     471.00000       1.54900
   9     472.00000       1.45500
   9     473.00000       1.36300
   9     474.00000       1.27500
   9     475.00000       1.19000
   9     476.00000       1.10800
   9     477.00000       1.03100
   9     478.00000       0.95740
   9     479.00000       0.88820
   9     480.00000       0.82320
   9     481.00000       0.76340
   9     482.00000       0.70810
   9     483.00000       0.65780
   9     484.00000       0.61210
   9     485.00000       0.57120
   9     486.00000       0.53440
   9     487.00000       0.50200
   9     488.00000       0.47380
   9     489.00000       0.44950
   9     490.00000       0.42860
   9     491.00000       0.41060
   9     492.00000       0.39580
   9     493.00000       0.38340
   9     494.00000       0.37300
   9     495.00000       0.36450
   9     496.00000       0.35760
   9     497.00000       0.35180
   9     498.00000       0.34750
   9     499.00000       0.34360
   9     500.00000       0.34070
   9     501.00000       0.33840
   9     502.00000       0.33660
   9     503.00000       0.33490
   9     504.00000       0.33360
   9     505.00000       0.33260
   9     506.00000       0.33170
   9     507.00000       0.33070
   9     508.00000       0.33000
   9     509.00000       0.32930
   9     510.00000       0.32880
   9     511.00000       0.32830
   9     512.00000       0.32760
   9     513.00000       0.32730
   9     514.00000       0.32690
   9     515.00000       0.32650
   9     516.00000       0.32600
   9     517.00000       0.32590
   9     518.00000       0.32570
   9     519.00000       0.32530
   9     520.00000       0.32510
   9     521.00000       0.32470
   9     522.00000       0.32460
   9     523.00000       0.32440
   9     524.00000       0.32430
   9     525.00000       0.32400
   9     526.00000       0.32390
   9     527.00000       0.32380
   9     528.00000       0.32360
   9     529.00000       0.32340
   9     530.00000       0.32330
   9     531.00000       0.32320
   9     532.00000       0.32300
   9     533.00000       0.32300
   9     534.00000       0.32300
   9     535.00000       0.32280
   9     536.00000       0.32260
   9     537.00000       0.32220
   9     538.00000       0.32260
   9     539.00000       0.32260
   9     540.00000       0.32240
   9     541.00000       0.32210
   9     542.00000       0.32240
   9     543.00000       0.32220
   9     544.00000       0.32210
   9     545.00000       0.32210
   9     546.00000       0.32200
   9     547.00000       0.32180
   9     548.00000       0.32200
   9     549.00000       0.32180
   9     550.00000       0.32160
   9     551.00000       0.32140
   9     552.00000       0.32160
   9     553.00000       0.32140
   9     554.00000       0.32140
   9     555.00000       0.32140
   9     556.00000       0.32150
   9     557.00000       0.32160
   9     558.00000       0.32100
   9     559.00000       0.32110
   9     560.00000       0.32140
   9     561.00000       0.32110
   9     562.00000       0.32110
   9     563.00000       0.32110
   9     564.00000       0.32130
   9     565.00000       0.32110
   9     566.00000       0.32110
   9     567.00000       0.32110
   9     568.00000       0.32090
   9     569.00000       0.32080
   9     570.00000       0.32080
   9     571.00000       0.32060
   9     572.00000       0.32080
   9     573.00000       0.32080
   9     574.00000       0.32070
   9     575.00000       0.32080
   9     576.00000       0.32060
   9     577.00000       0.32080
   9     578.00000       0.32060
   9     579.00000       0.32050
   9     580.00000       0.32050
   9     581.00000       0.32040
   9     582.00000       0.32050
   9     583.00000       0.32050
   9     584.00000       0.32040
   9     585.00000       0.32050
   9     586.00000       0.32040
   9     587.00000       0.32030
   9     588.00000       0.32060
   9     589.00000       0.32050
   9     590.00000       0.32040
   9     591.00000       0.32050
   9     592.00000       0.32030
   9     593.00000       0.32020
   9     594.00000       0.32010
   9     595.00000       0.32040
   9     596.00000       0.32030
   9     597.00000       0.32030
   9     598.00000       0.32020
   9     599.00000       0.32000
   9     600.00000       0.32000
   9     601.00000       0.32010
   9     602.00000       0.32020
   9     603.00000       0.32020
   9     604.00000       0.31990
   9     605.00000       0.32000
   9     606.00000       0.31990
   9     607.00000       0.32000
   9     608.00000       0.31990
   9     609.00000       0.31980
   9     610.00000       0.31980
   9     611.00000       0.31990
   9     612.00000       0.31970
   9     613.00000       0.31990
   9     614.00000       0.31980
   9     615.00000       0.31960
   9     616.00000       0.31960
   9     617.00000       0.31980
   9     618.00000       0.31980
   9     619.00000       0.31970
   9     620.00000       0.31960
   9     621.00000       0.31950
   9     622.00000       0.31950
   9     623.00000       0.31960
   9     624.00000       0.31960
   9     625.00000       0.31970
   9     626.00000       0.31950
   9     627.00000       0.31960
   9     628.00000       0.31940
   9     629.00000       0.31930
   9     630.00000       0.31950
   9     631.00000       0.31950
   9     632.00000       0.31940
   9     633.00000       0.31940
   9     634.00000       0.31940
   9     635.00000       0.31940
   9     636.00000       0.31920
   9     637.00000       0.31910
   9     638.00000       0.31930
   9     639.00000       0.31910
   9     640.00000       0.31910
   9     641.00000       0.31930
   9     642.00000       0.31860
   9     643.00000       0.31910
   9     644.00000       0.31920
   9     645.00000       0.31930
   9     646.00000       0.31910
   9     647.00000       0.31920
   9     648.00000       0.31920
   9     649.00000       0.31900
   9     650.00000       0.31890
   9     651.00000       0.31880
   9     652.00000       0.31890
   9     653.00000       0.31890
   9     654.00000       0.31890
   9     655.00000       0.31890
   9     656.00000       0.31880
   9     657.00000       0.31870
   9     658.00000       0.31870
   9     659.00000       0.31880
   9     660.00000       0.31890
   9     661.00000       0.31860
   9     662.00000       0.31840
   9     663.00000       0.31850
   9     664.00000       0.31830
   9     665.00000       0.31840
   9     666.00000       0.31860
   9     667.00000       0.31860
   9     668.00000       0.31820
   9     669.00000       0.31840
   9     670.00000       0.31840
   9     671.00000       0.31840
   9     672.00000       0.31830
   9     673.00000       0.31830
   9     674.00000       0.31820
   9     675.00000       0.31810
   9     676.00000       0.31810
   9     677.00000       0.31830
   9     678.00000       0.31800
   9     679.00000       0.31810
   9     680.00000       0.31810
   9     681.00000       0.31800
   9     682.00000       0.31800
   9     683.00000       0.31790
   9     684.00000       0.31780
   9     685.00000       0.31790
   9     686.00000       0.31790
   9     687.00000       0.31780
   9     688.00000       0.31800
   9     689.00000       0.31780
   9     690.00000       0.31770
   9     691.00000       0.31760
   9     692.00000       0.31770
   9     693.00000       0.31770
   9     694.00000       0.31760
   9     695.00000       0.31750
   9     696.00000       0.31750
   9     697.00000       0.31750
   9     698.00000       0.31740
   9     699.00000       0.31690
   9     700.00000       0.31530
  10      31.00000      99.98000
  10      32.00000      99.98000
  10      33.00000      99.98000
  10      34.00000      99.98000
  10      35.00000      99.98000
  10      36.00000      99.99000
  10      37.00000      99.99000
  10      38.00000      99.99000
  10      39.00000      99.99000
  10      40.00000      99.99000
  10      41.00000      99.99000
  10      42.00000      99.99000
  10      43.00000      99.99000
  10      44.00000      99.99000
  10      45.00000      99.99000
  10      46.00000      99.99000
  10      47.00000      99.99000
  10      48.00000      99.99000
  10      49.00000      99.99000
  10      50.00000      99.99000
  10      51.00000      99.99000
  10      52.00000      99.99000
  10      53.00000      99.99000
  10      54.00000      99.99000
  10      55.00000      99.99000
  10      56.00000      99.98000
  10      57.00000      99.98000
  10      58.00000      99.98000
  10      59.00000      99.98000
  10      60.00000      99.98000
  10      61.00000      99.98000
  10      62.00000      99.98000
  10      63.00000      99.98000
  10      64.00000      99.98000
  10      65.00000      99.98000
  10      66.00000      99.98000
  10      67.00000      99.98000
  10      68.00000      99.98000
  10      69.00000      99.97000
  10      70.00000      99.97000
  10      71.00000      99.97000
  10      72.00000      99.97000
  10      73.00000      99.97000
  10      74.00000      99.97000
  10      75.00000      99.97000
  10      76.00000      99.97000
  10      77.00000      99.97000
  10      78.00000      99.97000
  10      79.00000      99.96000
  10      80.00000      99.96000
  10      81.00000      99.96000
  10      82.00000      99.96000
  10      83.00000      99.96000
  10      84.00000      99.96000
  10      85.00000      99.96000
  10      86.00000      99.96000
  10      87.00000      99.95000
  10      88.00000      99.95000
  10      89.00000      99.95000
  10      90.00000      99.95000
  10      91.00000      99.95000
  10      92.00000      99.95000
  10      93.00000      99.95000
  10      94.00000      99.94000
  10      95.00000      99.94000
  10      96.00000      99.94000
  10      97.00000      99.94000
  10      98.00000      99.94000
  10      99.00000      99.94000
  10     100.00000      99.93000
  10     101.00000      99.93000
  10     102.00000      99.93000
  10     103.00000      99.93000
  10     104.00000      99.93000
  10     105.00000      99.93000
  10     106.00000      99.93000
  10     107.00000      99.92000
  10     108.00000      99.92000
  10     109.00000      99.92000
  10     110.00000      99.92000
  10     111.00000      99.92000
  10     112.00000      99.92000
  10     113.00000      99.92000
  10     114.00000      99.91000
  10     115.00000      99.91000
  10     116.00000      99.91000
  10     117.00000      99.91000
  10     118.00000      99.91000
  10     119.00000      99.91000
  10     120.00000      99.91000
  10     121.00000      99.90000
  10     122.00000      99.90000
  10     123.00000      99.90000
  10     124.00000      99.90000
  10     125.00000      99.90000
  10     126.00000      99.90000
  10     127.00000      99.90000
  10     128.00000      99.90000
  10     129.00000      99.89000
  10     130.00000      99.89000
  10     131.00000      99.89000
  10     132.00000      99.89000
  10     133.00000      99.89000
  10     134.00000      99.89000
  10     135.00000      99.89000
  10     136.00000      99.89000
  10     137.00000      99.89000
  10     138.00000      99.88000
  10     139.00000      99.88000
  10     140.00000      99.88000
  10     141.00000      99.88000
  10     142.00000      99.88000
  10     143.00000      99.88000
  10     144.00000      99.88000
  10     145.00000      99.88000
  10     146.00000      99.88000
  10     147.00000      99.87000
  10     148.00000      99.87000
  10     149.00000      99.87000
  10     150.00000      99.87000
  10     151.00000      99.87000
  10     152.00000      99.87000
  10     153.00000      99.87000
  10     154.00000      99.87000
  10     155.00000      99.87000
  10     156.00000      99.87000
  10     157.00000      99.87000
  10     158.00000      99.87000
  10     159.00000      99.86000
  10     160.00000      99.86000
  10     161.00000      99.86000
  10     162.00000      99.86000
  10     163.00000      99.86000
  10     164.00000      99.86000
  10     165.00000      99.86000
  10     166.00000      99.86000
  10     167.00000      99.86000
  10     168.00000      99.86000
  10     169.00000      99.86000
  10     170.00000      99.86000
  10     171.00000      99.85000
  10     172.00000      99.85000
  10     173.00000      99.85000
  10     174.00000      99.85000
  10     175.00000      99.85000
  10     176.00000      99.85000
  10     177.00000      99.85000
  10     178.00000      99.85000
  10     179.00000      99.85000
  10     180.00000      99.85000
  10     181.00000      99.85000
  10     182.00000      99.84000
  10     183.00000      99.84000
  10     184.00000      99.84000
  10     185.00000      99.84000
  10     186.00000      99.84000
  10     187.00000      99.84000
  10     188.00000      99.84000
  10     189.00000      99.84000
  10     190.00000      99.84000
  10     191.00000      99.83000
  10     192.00000      99.83000
  10     193.00000      99.83000
  10     194.00000      99.83000
  10     195.00000      99.83000
  10     196.00000      99.83000
  10     197.00000      99.83000
  10     198.00000      99.82000
  10     199.00000      99.82000
  10     200.00000      99.82000
  10     201.00000      99.82000
  10     202.00000      99.82000
  10     203.00000      99.82000
  10     204.00000      99.81000
  10     205.00000      99.81000
  10     206.00000      99.81000
  10     207.00000      99.81000
  10     208.00000      99.81000
  10     209.00000      99.80000
  10     210.00000      99.80000
  10     211.00000      99.80000
  10     212.00000      99.79000
  10     213.00000      99.79000
  10     214.00000      99.79000
  10     215.00000      99.79000
  10     216.00000      99.78000
  10     217.00000      99.78000
  10     218.00000      99.78000
  10     219.00000      99.77000
  10     220.00000      99.77000
  10     221.00000      99.76000
  10     222.00000      99.76000
  10     223.00000      99.75000
  10     224.00000      99.75000
  10     225.00000      99.74000
  10     226.00000      99.74000
  10     227.00000      99.73000
  10     228.00000      99.73000
  10     229.00000      99.72000
  10     230.00000      99.71000
  10     231.00000      99.71000
  10     232.00000      99.70000
  10     233.00000      99.69000
  10     234.00000      99.68000
  10     235.00000      99.67000
  10     236.00000      99.66000
  10     237.00000      99.65000
  10     238.00000      99.64000
  10     239.00000      99.63000
  10     240.00000      99.62000
  10     241.00000      99.60000
  10     242.00000      99.59000
  10     243.00000      99.57000
  10     244.00000      99.55000
  10     245.00000      99.53000
  10     246.00000      99.50000
  10     247.00000      99.48000
  10     248.00000      99.45000
  10     249.00000      99.42000
  10     250.00000      99.39000
  10     251.00000      99.35000
  10     252.00000      99.31000
  10     253.00000      99.27000
  10     254.00000      99.22000
  10     255.00000      99.17000
  10     256.00000      99.11000
  10     257.00000      99.05000
  10     258.00000      98.98000
  10     259.00000      98.90000
  10     260.00000      98.82000
  10     261.00000      98.72000
  10     262.00000      98.62000
  10     263.00000      98.51000
  10     264.00000      98.39000
  10     265.00000      98.25000
  10     266.00000      98.09000
  10     267.00000      97.92000
  10     268.00000      97.71000
  10     269.00000      97.45000
  10     270.00000      97.11000
  10     271.00000      96.70000
  10     272.00000      96.22000
  10     273.00000      95.65000
  10     274.00000      94.96000
  10     275.00000      94.15000
  10     276.00000      93.28000
  10     277.00000      92.32000
  10     278.00000      91.27000
  10     279.00000      90.17000
  10     280.00000      89.04000
  10     281.00000      87.90000
  10     282.00000      86.72000
  10     283.00000      85.55000
  10     284.00000      84.38000
  10     285.00000      83.23000
  10     286.00000      82.11000
  10     287.00000      81.02000
  10     288.00000      79.98000
  10     289.00000      78.80000
  10     290.00000      77.64000
  10     291.00000      76.37000
  10     292.00000      75.03000
  10     293.00000      73.84000
  10     294.00000      72.28000
  10     295.00000      70.92000
  10     296.00000      69.31000
  10     297.00000      67.78000
  10     298.00000      66.38000
  10     299.00000      64.63000
  10     300.00000      62.96000
  10     301.00000      61.88000
  10     302.00000      61.00000
  10     303.00000      60.21000
  10     304.00000      59.44000
  10     305.00000      58.69000
  10     306.00000      57.95000
  10     307.00000      57.19000
  10     308.00000      56.52000
  10     309.00000      55.91000
  10     310.00000      55.33000
  10     311.00000      54.76000
  10     312.00000      54.22000
  10     313.00000      53.70000
  10     314.00000      53.20000
  10     315.00000      52.70000
  10     316.00000      52.23000
  10     317.00000      51.77000
  10     318.00000      51.33000
  10     319.00000      50.89000
  10     320.00000      50.47000
  10     321.00000      50.06000
  10     322.00000      49.66000
  10     323.00000      49.27000
  10     324.00000      48.90000
  10     325.00000      48.53000
  10     326.00000      48.17000
  10     327.00000      47.82000
  10     328.00000      47.48000
  10     329.00000      47.16000
  10     330.00000      46.83000
  10     331.00000      46.52000
  10     332.00000      46.21000
  10     333.00000      45.91000
  10     334.00000      45.62000
  10     335.00000      45.33000
  10     336.00000      45.05000
  10     337.00000      44.78000
  10     338.00000      44.51000
  10     339.00000      44.24000
  10     340.00000      43.98000
  10     341.00000      43.73000
  10     342.00000      43.48000
  10     343.00000      43.23000
  10     344.00000      42.98000
  10     345.00000      42.74000
  10     346.00000      42.49000
  10     347.00000      42.25000
  10     348.00000      42.01000
  10     349.00000      41.78000
  10     350.00000      41.54000
  10     351.00000      41.30000
  10     352.00000      41.07000
  10     353.00000      40.83000
  10     354.00000      40.59000
  10     355.00000      40.35000
  10     356.00000      40.11000
  10     357.00000      39.87000
  10     358.00000      39.62000
  10     359.00000      39.38000
  10     360.00000      39.13000
  10     361.00000      38.88000
  10     362.00000      38.63000
  10     363.00000      38.38000
  10     364.00000      38.12000
  10     365.00000      37.86000
  10     366.00000      37.60000
  10     367.00000      37.34000
  10     368.00000      37.07000
  10     369.00000      36.80000
  10     370.00000      36.53000
  10     371.00000      36.26000
  10     372.00000      35.98000
  10     373.00000      35.71000
  10     374.00000      35.43000
  10     375.00000      35.15000
  10     376.00000      34.87000
  10     377.00000      34.59000
  10     378.00000      34.30000
  10     379.00000      34.02000
  10     380.00000      33.73000
  10     381.00000      33.44000
  10     382.00000      33.15000
  10     383.00000      32.86000
  10     384.00000      32.57000
  10     385.00000      32.27000
  10     386.00000      31.97000
  10     387.00000      31.67000
  10     388.00000      31.36000
  10     389.00000      31.06000
  10     390.00000      30.75000
  10     391.00000      30.44000
  10     392.00000      30.12000
  10     393.00000      29.80000
  10     394.00000      29.47000
  10     395.00000      29.14000
  10     396.00000      28.81000
  10     397.00000      28.47000
  10     398.00000      28.12000
  10     399.00000      27.76000
  10     400.00000      27.40000
  10     401.00000      27.03000
  10     402.00000      26.65000
  10     403.00000      26.27000
  10     404.00000      25.87000
  10     405.00000      25.47000
  10     406.00000      25.05000
  10     407.00000      24.63000
  10     408.00000      24.20000
  10     409.00000      23.75000
  10     410.00000      23.29000
  10     411.00000      22.82000
  10     412.00000      22.35000
  10     413.00000      21.86000
  10     414.00000      21.36000
  10     415.00000      20.85000
  10     416.00000      20.32000
  10     417.00000      19.79000
  10     418.00000      19.25000
  10     419.00000      18.69000
  10     420.00000      18.13000
  10     421.00000      17.56000
  10     422.00000      16.98000
  10     423.00000      16.40000
  10     424.00000      15.82000
  10     425.00000      15.24000
  10     426.00000      14.66000
  10     427.00000      14.12000
  10     428.00000      13.67000
  10     429.00000      13.15000
  10     430.00000      12.59000
  10     431.00000      12.01000
  10     432.00000      11.43000
  10     433.00000      10.85000
  10     434.00000      10.27000
  10     435.00000       9.70200
  10     436.00000       9.14800
  10     437.00000       8.62800
  10     438.00000       8.13200
  10     439.00000       7.66500
  10     440.00000       7.22600
  10     441.00000       6.81700
  10     442.00000       6.43600
  10     443.00000       6.08500
  10     444.00000       5.75900
  10     445.00000       5.45800
  10     446.00000       5.18000
  10     447.00000       4.92200
  10     448.00000       4.68300
  10     449.00000       4.46200
  10     450.00000       4.25400
  10     451.00000       4.06200
  10     452.00000       3.88100
  10     453.00000       3.71000
  10     454.00000       3.55000
  10     455.00000       3.39600
  10     456.00000       3.25000
  10     457.00000       3.11100
  10     458.00000       2.97600
  10     459.00000       2.84700
  10     460.00000       2.72200
  10     461.00000       2.60100
  10     462.00000       2.48100
  10     463.00000       2.36500
  10     464.00000       2.25200
  10     465.00000       2.14000
  10     466.00000       2.03100
  10     467.00000       1.92500
  10     468.00000       1.82000
  10     469.00000       1.71800
  10     470.00000       1.61700
  10     471.00000       1.52000
  10     472.00000       1.42500
  10     473.00000       1.33300
  10     474.00000       1.24400
  10     475.00000       1.15800
  10     476.00000       1.07700
  10     477.00000       0.99840
  10     478.00000       0.92510
  10     479.00000       0.85520
  10     480.00000       0.79010
  10     481.00000       0.73010
  10     482.00000       0.67470
  10     483.00000       0.62430
  10     484.00000       0.57920
  10     485.00000       0.53850
  10     486.00000       0.50290
  10     487.00000       0.47150
  10     488.00000       0.44440
  10     489.00000       0.42110
  10     490.00000       0.40120
  10     491.00000       0.38450
  10     492.00000       0.37050
  10     493.00000       0.35910
  10     494.00000       0.34920
  10     495.00000       0.34200
  10     496.00000       0.33590
  10     497.00000       0.33200
  10     498.00000       0.32720
  10     499.00000       0.32380
  10     500.00000       0.32130
  10     501.00000       0.31920
  10     502.00000       0.31660
  10     503.00000       0.31620
  10     504.00000       0.31470
  10     505.00000       0.31370
  10     506.00000       0.31290
  10     507.00000       0.31200
  10     508.00000       0.31140
  10     509.00000       0.31090
  10     510.00000       0.31030
  10     511.00000       0.30960
  10     512.00000       0.30920
  10     513.00000       0.30870
  10     514.00000       0.30820
  10     515.00000       0.30780
  10     516.00000       0.30740
  10     517.00000       0.30720
  10     518.00000       0.30680
  10     519.00000       0.30650
  10     520.00000       0.30630
  10     521.00000       0.30600
  10     522.00000       0.30580
  10     523.00000       0.30560
  10     524.00000       0.30540
  10     525.00000       0.30520
  10     526.00000       0.30490
  10     527.00000       0.30480
  10     528.00000       0.30460
  10     529.00000       0.30450
  10     530.00000       0.30430
  10     531.00000       0.30440
  10     532.00000       0.30390
  10     533.00000       0.30370
  10     534.00000       0.30360
  10     535.00000       0.30370
  10     536.00000       0.30330
  10     537.00000       0.30330
  10     538.00000       0.30310
  10     539.00000       0.30300
  10     540.00000       0.30280
  10     541.00000       0.30270
  10     542.00000       0.30250
  10     543.00000       0.30240
  10     544.00000       0.30230
  10     545.00000       0.30230
  10     546.00000       0.30200
  10     547.00000       0.30180
  10     548.00000       0.30190
  10     549.00000       0.30190
  10     550.00000       0.30150
  10     551.00000       0.30150
  10     552.00000       0.30140
  10     553.00000       0.30130
  10     554.00000       0.30120
  10     555.00000       0.30100
  10     556.00000       0.30100
  10     557.00000       0.30090
  10     558.00000       0.30080
  10     559.00000       0.30060
  10     560.00000       0.30040
  10     561.00000       0.30040
  10     562.00000       0.30020
  10     563.00000       0.30010
  10     564.00000       0.30000
  10     565.00000       0.29990
  10     566.00000       0.29990
  10     567.00000       0.29970
  10     568.00000       0.29970
  10     569.00000       0.29960
  10     570.00000       0.29950
  10     571.00000       0.29970
  10     572.00000       0.29950
  10     573.00000       0.29930
  10     574.00000       0.29920
  10     575.00000       0.29910
  10     576.00000       0.29890
  10     577.00000       0.29890
  10     578.00000       0.29880
  10     579.00000       0.29880
  10     580.00000       0.29870
  10     581.00000       0.29870
  10     582.00000       0.29860
  10     583.00000       0.29850
  10     584.00000       0.29840
  10     585.00000       0.29830
  10     586.00000       0.29810
  10     587.00000       0.29810
  10     588.00000       0.29790
  10     589.00000       0.29800
  10     590.00000       0.29790
  10     591.00000       0.29780
  10     592.00000       0.29770
  10     593.00000       0.29770
  10     594.00000       0.29760
  10     595.00000       0.29750
  10     596.00000       0.29750
  10     597.00000       0.29740
  10     598.00000       0.29740
  10     599.00000       0.29720
  10     600.00000       0.29720
  10     601.00000       0.29710
  10     602.00000       0.29690
  10     603.00000       0.29680
  10     604.00000       0.29680
  10     605.00000       0.29690
  10     606.00000       0.29670
  10     607.00000       0.29680
  10     608.00000       0.29660
  10     609.00000       0.29650
  10     610.00000       0.29650
  10     611.00000       0.29650
  10     612.00000       0.29630
  10     613.00000       0.29680
  10     614.00000       0.29600
  10     615.00000       0.29610
  10     616.00000       0.29640
  10     617.00000       0.29620
  10     618.00000       0.29590
  10     619.00000       0.29590
  10     620.00000       0.29580
  10     621.00000       0.29560
  10     622.00000       0.29560
  10     623.00000       0.29550
  10     624.00000       0.29560
  10     625.00000       0.29550
  10     626.00000       0.29530
  10     627.00000       0.29520
  10     628.00000       0.29510
  10     629.00000       0.29560
  10     630.00000       0.29500
  10     631.00000       0.29500
  10     632.00000       0.29500
  10     633.00000       0.29460
  10     634.00000       0.29470
  10     635.00000       0.29480
  10     636.00000       0.29460
  10     637.00000       0.29460
  10     638.00000       0.29450
  10     639.00000       0.29460
  10     640.00000       0.29440
  10     641.00000       0.29470
  10     642.00000       0.29450
  10     643.00000       0.29430
  10     644.00000       0.29430
  10     645.00000       0.29420
  10     646.00000       0.29410
  10     647.00000       0.29380
  10     648.00000       0.29390
  10     649.00000       0.29390
  10     650.00000       0.29380
  10     651.00000       0.29370
  10     652.00000       0.29390
  10     653.00000       0.29350
  10     654.00000       0.29370
  10     655.00000       0.29380
  10     656.00000       0.29360
  10     657.00000       0.29340
  10     658.00000       0.29340
  10     659.00000       0.29330
  10     660.00000       0.29330
  10     661.00000       0.29320
  10     662.00000       0.29290
  10     663.00000       0.29290
  10     664.00000       0.29320
  10     665.00000       0.29300
  10     666.00000       0.29280
  10     667.00000       0.29230
  10     668.00000       0.29280
  10     669.00000       0.29270
  10     670.00000       0.29260
  10     671.00000       0.29250
  10     672.00000       0.29250
  10     673.00000       0.29230
  10     674.00000       0.29240
  10     675.00000       0.29220
  10     676.00000       0.29220
  10     677.00000       0.29220
  10     678.00000       0.29220
  10     679.00000       0.29220
  10     680.00000       0.29200
  10     681.00000       0.29200
  10     682.00000       0.29180
  10     683.00000       0.29170
  10     684.00000       0.29170
  10     685.00000       0.29170
  10     686.00000       0.29150
  10     687.00000       0.29160
  10     688.00000       0.29140
  10     689.00000       0.29140
  10     690.00000       0.29140
  10     691.00000       0.29130
  10     692.00000       0.29120
  10     693.00000       0.29110
  10     694.00000       0.29100
  10     695.00000       0.29110
  10     696.00000       0.29090
  10     697.00000       0.29100
  10     698.00000       0.29080
  10     699.00000       0.29030
  10     700.00000       0.28800
  11      31.00000      99.90000
  11      32.00000      99.90000
  11      33.00000      99.90000
  11      34.00000      99.90000
  11      35.00000      99.90000
  11      36.00000      99.90000
  11      37.00000      99.90000
  11      38.00000      99.90000
  11      39.00000      99.90000
  11      40.00000      99.90000
  11      41.00000      99.90000
  11      42.00000      99.89000
  11      43.00000      99.89000
  11      44.00000      99.89000
  11      45.00000      99.89000
  11      46.00000      99.89000
  11      47.00000      99.88000
  11      48.00000      99.88000
  11      49.00000      99.88000
  11      50.00000      99.87000
  11      51.00000      99.87000
  11      52.00000      99.87000
  11      53.00000      99.86000
  11      54.00000      99.86000
  11      55.00000      99.85000
  11      56.00000      99.85000
  11      57.00000      99.84000
  11      58.00000      99.84000
  11      59.00000      99.84000
  11      60.00000      99.83000
  11      61.00000      99.82000
  11      62.00000      99.82000
  11      63.00000      99.81000
  11      64.00000      99.81000
  11      65.00000      99.80000
  11      66.00000      99.80000
  11      67.00000      99.79000
  11      68.00000      99.78000
  11      69.00000      99.78000
  11      70.00000      99.77000
  11      71.00000      99.76000
  11      72.00000      99.76000
  11      73.00000      99.75000
  11      74.00000      99.74000
  11      75.00000      99.74000
  11      76.00000      99.73000
  11      77.00000      99.72000
  11      78.00000      99.71000
  11      79.00000      99.71000
  11      80.00000      99.70000
  11      81.00000      99.69000
  11      82.00000      99.68000
  11      83.00000      99.67000
  11      84.00000      99.67000
  11      85.00000      99.66000
  11      86.00000      99.65000
  11      87.00000      99.64000
  11      88.00000      99.63000
  11      89.00000      99.62000
  11      90.00000      99.62000
  11      91.00000      99.61000
  11      92.00000      99.60000
  11      93.00000      99.59000
  11      94.00000      99.58000
  11      95.00000      99.57000
  11      96.00000      99.57000
  11      97.00000      99.56000
  11      98.00000      99.55000
  11      99.00000      99.54000
  11     100.00000      99.53000
  11     101.00000      99.52000
  11     102.00000      99.52000
  11     103.00000      99.51000
  11     104.00000      99.50000
  11     105.00000      99.49000
  11     106.00000      99.49000
  11     107.00000      99.48000
  11     108.00000      99.47000
  11     109.00000      99.46000
  11     110.00000      99.46000
  11     111.00000      99.45000
  11     112.00000      99.44000
  11     113.00000      99.44000
  11     114.00000      99.43000
  11     115.00000      99.42000
  11     116.00000      99.42000
  11     117.00000      99.41000
  11     118.00000      99.40000
  11     119.00000      99.40000
  11     120.00000      99.39000
  11     121.00000      99.39000
  11     122.00000      99.38000
  11     123.00000      99.38000
  11     124.00000      99.37000
  11     125.00000      99.37000
  11     126.00000      99.36000
  11     127.00000      99.36000
  11     128.00000      99.35000
  11     129.00000      99.35000
  11     130.00000      99.34000
  11     131.00000      99.34000
  11     132.00000      99.34000
  11     133.00000      99.33000
  11     134.00000      99.33000
  11     135.00000      99.32000
  11     136.00000      99.32000
  11     137.00000      99.32000
  11     138.00000      99.31000
  11     139.00000      99.31000
  11     140.00000      99.31000
  11     141.00000      99.30000
  11     142.00000      99.30000
  11     143.00000      99.30000
  11     144.00000      99.30000
  11     145.00000      99.29000
  11     146.00000      99.29000
  11     147.00000      99.29000
  11     148.00000      99.29000
  11     149.00000      99.28000
  11     150.00000      99.28000
  11     151.00000      99.28000
  11     152.00000      99.28000
  11     153.00000      99.27000
  11     154.00000      99.27000
  11     155.00000      99.27000
  11     156.00000      99.27000
  11     157.00000      99.27000
  11     158.00000      99.26000
  11     159.00000      99.26000
  11     160.00000      99.26000
  11     161.00000      99.26000
  11     162.00000      99.26000
  11     163.00000      99.26000
  11     164.00000      99.25000
  11     165.00000      99.25000
  11     166.00000      99.25000
  11     167.00000      99.25000
  11     168.00000      99.25000
  11     169.00000      99.25000
  11     170.00000      99.24000
  11     171.00000      99.24000
  11     172.00000      99.24000
  11     173.00000      99.24000
  11     174.00000      99.24000
  11     175.00000      99.24000
  11     176.00000      99.24000
  11     177.00000      99.23000
  11     178.00000      99.23000
  11     179.00000      99.23000
  11     180.00000      99.23000
  11     181.00000      99.23000
  11     182.00000      99.23000
  11     183.00000      99.22000
  11     184.00000      99.22000
  11     185.00000      99.22000
  11     186.00000      99.22000
  11     187.00000      99.22000
  11     188.00000      99.22000
  11     189.00000      99.21000
  11     190.00000      99.21000
  11     191.00000      99.21000
  11     192.00000      99.21000
  11     193.00000      99.21000
  11     194.00000      99.21000
  11     195.00000      99.20000
  11     196.00000      99.20000
  11     197.00000      99.20000
  11     198.00000      99.20000
  11     199.00000      99.19000
  11     200.00000      99.19000
  11     201.00000      99.19000
  11     202.00000      99.19000
  11     203.00000      99.18000
  11     204.00000      99.18000
  11     205.00000      99.18000
  11     206.00000      99.18000
  11     207.00000      99.17000
  11     208.00000      99.17000
  11     209.00000      99.17000
  11     210.00000      99.16000
  11     211.00000      99.16000
  11     212.00000      99.15000
  11     213.00000      99.15000
  11     214.00000      99.15000
  11     215.00000      99.14000
  11     216.00000      99.14000
  11     217.00000      99.13000
  11     218.00000      99.13000
  11     219.00000      99.12000
  11     220.00000      99.12000
  11     221.00000      99.11000
  11     222.00000      99.10000
  11     223.00000      99.10000
  11     224.00000      99.09000
  11     225.00000      99.08000
  11     226.00000      99.07000
  11     227.00000      99.06000
  11     228.00000      99.05000
  11     229.00000      99.04000
  11     230.00000      99.03000
  11     231.00000      99.02000
  11     232.00000      99.01000
  11     233.00000      99.00000
  11     234.00000      98.98000
  11     235.00000      98.97000
  11     236.00000      98.95000
  11     237.00000      98.93000
  11     238.00000      98.91000
  11     239.00000      98.89000
  11     240.00000      98.87000
  11     241.00000      98.84000
  11     242.00000      98.81000
  11     243.00000      98.78000
  11     244.00000      98.74000
  11     245.00000      98.70000
  11     246.00000      98.65000
  11     247.00000      98.60000
  11     248.00000      98.54000
  11     249.00000      98.47000
  11     250.00000      98.40000
  11     251.00000      98.32000
  11     252.00000      98.23000
  11     253.00000      98.14000
  11     254.00000      98.04000
  11     255.00000      97.92000
  11     256.00000      97.80000
  11     257.00000      97.66000
  11     258.00000      97.51000
  11     259.00000      97.35000
  11     260.00000      97.16000
  11     261.00000      96.97000
  11     262.00000      96.75000
  11     263.00000      96.51000
  11     264.00000      96.25000
  11     265.00000      95.96000
  11     266.00000      95.64000
  11     267.00000      95.30000
  11     268.00000      94.92000
  11     269.00000      94.51000
  11     270.00000      94.05000
  11     271.00000      93.53000
  11     272.00000      92.94000
  11     273.00000      92.26000
  11     274.00000      91.46000
  11     275.00000      90.56000
  11     276.00000      89.52000
  11     277.00000      88.36000
  11     278.00000      87.13000
  11     279.00000      85.85000
  11     280.00000      84.54000
  11     281.00000      83.21000
  11     282.00000      81.86000
  11     283.00000      80.52000
  11     284.00000      79.19000
  11     285.00000      77.87000
  11     286.00000      76.53000
  11     287.00000      75.20000
  11     288.00000      73.86000
  11     289.00000      72.54000
  11     290.00000      71.25000
  11     291.00000      69.99000
  11     292.00000      68.76000
  11     293.00000      67.56000
  11     294.00000      66.38000
  11     295.00000      65.21000
  11     296.00000      64.08000
  11     297.00000      62.99000
  11     298.00000      61.97000
  11     299.00000      60.98000
  11     300.00000      60.04000
  11     301.00000      59.13000
  11     302.00000      58.25000
  11     303.00000      57.44000
  11     304.00000      56.67000
  11     305.00000      55.96000
  11     306.00000      55.30000
  11     307.00000      54.67000
  11     308.00000      54.08000
  11     309.00000      53.52000
  11     310.00000      52.99000
  11     311.00000      52.47000
  11     312.00000      51.98000
  11     313.00000      51.51000
  11     314.00000      51.06000
  11     315.00000      50.63000
  11     316.00000      50.21000
  11     317.00000      49.81000
  11     318.00000      49.43000
  11     319.00000      49.05000
  11     320.00000      48.70000
  11     321.00000      48.35000
  11     322.00000      48.01000
  11     323.00000      47.69000
  11     324.00000      47.37000
  11     325.00000      47.07000
  11     326.00000      46.77000
  11     327.00000      46.48000
  11     328.00000      46.20000
  11     329.00000      45.92000
  11     330.00000      45.65000
  11     331.00000      45.38000
  11     332.00000      45.12000
  11     333.00000      44.87000
  11     334.00000      44.61000
  11     335.00000      44.37000
  11     336.00000      44.12000
  11     337.00000      43.87000
  11     338.00000      43.63000
  11     339.00000      43.39000
  11     340.00000      43.14000
  11     341.00000      42.90000
  11     342.00000      42.65000
  11     343.00000      42.41000
  11     344.00000      42.16000
  11     345.00000      41.91000
  11     346.00000      41.65000
  11     347.00000      41.40000
  11     348.00000      41.14000
  11     349.00000      40.87000
  11     350.00000      40.61000
  11     351.00000      40.34000
  11     352.00000      40.06000
  11     353.00000      39.78000
  11     354.00000      39.50000
  11     355.00000      39.21000
  11     356.00000      38.92000
  11     357.00000      38.63000
  11     358.00000      38.33000
  11     359.00000      38.03000
  11     360.00000      37.72000
  11     361.00000      37.42000
  11     362.00000      37.10000
  11     363.00000      36.79000
  11     364.00000      36.48000
  11     365.00000      36.16000
  11     366.00000      35.85000
  11     367.00000      35.53000
  11     368.00000      35.22000
  11     369.00000      34.91000
  11     370.00000      34.60000
  11     371.00000      34.28000
  11     372.00000      33.98000
  11     373.00000      33.67000
  11     374.00000      33.36000
  11     375.00000      33.06000
  11     376.00000      32.75000
  11     377.00000      32.45000
  11     378.00000      32.15000
  11     379.00000      31.85000
  11     380.00000      31.55000
  11     381.00000      31.25000
  11     382.00000      30.95000
  11     383.00000      30.64000
  11     384.00000      30.34000
  11     385.00000      30.03000
  11     386.00000      29.72000
  11     387.00000      29.41000
  11     388.00000      29.10000
  11     389.00000      28.78000
  11     390.00000      28.46000
  11     391.00000      28.13000
  11     392.00000      27.80000
  11     393.00000      27.46000
  11     394.00000      27.12000
  11     395.00000      26.78000
  11     396.00000      26.42000
  11     397.00000      26.06000
  11     398.00000      25.69000
  11     399.00000      25.31000
  11     400.00000      24.92000
  11     401.00000      24.53000
  11     402.00000      24.12000
  11     403.00000      23.71000
  11     404.00000      23.29000
  11     405.00000      22.86000
  11     406.00000      22.42000
  11     407.00000      21.97000
  11     408.00000      21.51000
  11     409.00000      21.05000
  11     410.00000      20.57000
  11     411.00000      20.08000
  11     412.00000      19.59000
  11     413.00000      19.08000
  11     414.00000      18.57000
  11     415.00000      18.05000
  11     416.00000      17.52000
  11     417.00000      17.00000
  11     418.00000      16.47000
  11     419.00000      15.94000
  11     420.00000      15.42000
  11     421.00000      14.89000
  11     422.00000      14.37000
  11     423.00000      13.86000
  11     424.00000      13.35000
  11     425.00000      12.84000
  11     426.00000      12.35000
  11     427.00000      11.87000
  11     428.00000      11.40000
  11     429.00000      10.94000
  11     430.00000      10.50000
  11     431.00000      10.07000
  11     432.00000       9.66300
  11     433.00000       9.27000
  11     434.00000       8.89500
  11     435.00000       8.53600
  11     436.00000       8.19600
  11     437.00000       7.87400
  11     438.00000       7.56900
  11     439.00000       7.28100
  11     440.00000       7.00700
  11     441.00000       6.74900
  11     442.00000       6.50400
  11     443.00000       6.27300
  11     444.00000       6.05400
  11     445.00000       5.84400
  11     446.00000       5.64500
  11     447.00000       5.45400
  11     448.00000       5.27000
  11     449.00000       5.09300
  11     450.00000       4.92200
  11     451.00000       4.75600
  11     452.00000       4.59400
  11     453.00000       4.43600
  11     454.00000       4.28200
  11     455.00000       4.13100
  11     456.00000       3.98300
  11     457.00000       3.83600
  11     458.00000       3.69200
  11     459.00000       3.55000
  11     460.00000       3.41000
  11     461.00000       3.27100
  11     462.00000       3.13400
  11     463.00000       2.99900
  11     464.00000       2.86500
  11     465.00000       2.73400
  11     466.00000       2.60500
  11     467.00000       2.47800
  11     468.00000       2.35400
  11     469.00000       2.23400
  11     470.00000       2.11700
  11     471.00000       2.00400
  11     472.00000       1.89600
  11     473.00000       1.79200
  11     474.00000       1.69400
  11     475.00000       1.60100
  11     476.00000       1.51400
  11     477.00000       1.43300
  11     478.00000       1.35900
  11     479.00000       1.29200
  11     480.00000       1.23000
  11     481.00000       1.17600
  11     482.00000       1.12700
  11     483.00000       1.08600
  11     484.00000       1.04900
  11     485.00000       1.01800
  11     486.00000       0.99190
  11     487.00000       0.97010
  11     488.00000       0.95180
  11     489.00000       0.93720
  11     490.00000       0.92500
  11     491.00000       0.91510
  11     492.00000       0.90670
  11     493.00000       0.90010
  11     494.00000       0.89410
  11     495.00000       0.88920
  11     496.00000       0.88470
  11     497.00000       0.88080
  11     498.00000       0.87700
  11     499.00000       0.87350
  11     500.00000       0.87040
  11     501.00000       0.86740
  11     502.00000       0.86460
  11     503.00000       0.86170
  11     504.00000       0.85920
  11     505.00000       0.85720
  11     506.00000       0.85470
  11     507.00000       0.85240
  11     508.00000       0.85020
  11     509.00000       0.84800
  11     510.00000       0.84590
  11     511.00000       0.84400
  11     512.00000       0.84160
  11     513.00000       0.83980
  11     514.00000       0.83790
  11     515.00000       0.83590
  11     516.00000       0.83420
  11     517.00000       0.83250
  11     518.00000       0.83050
  11     519.00000       0.82900
  11     520.00000       0.82710
  11     521.00000       0.82540
  11     522.00000       0.82360
  11     523.00000       0.82170
  11     524.00000       0.82020
  11     525.00000       0.81840
  11     526.00000       0.81680
  11     527.00000       0.81520
  11     528.00000       0.81330
  11     529.00000       0.81150
  11     530.00000       0.80970
  11     531.00000       0.80790
  11     532.00000       0.80620
  11     533.00000       0.80430
  11     534.00000       0.80250
  11     535.00000       0.80090
  11     536.00000       0.79890
  11     537.00000       0.79710
  11     538.00000       0.79540
  11     539.00000       0.79360
  11     540.00000       0.79140
  11     541.00000       0.78940
  11     542.00000       0.78730
  11     543.00000       0.78530
  11     544.00000       0.78300
  11     545.00000       0.78080
  11     546.00000       0.77890
  11     547.00000       0.77660
  11     548.00000       0.77410
  11     549.00000       0.77170
  11     550.00000       0.76970
  11     551.00000       0.76720
  11     552.00000       0.76450
  11     553.00000       0.76210
  11     554.00000       0.75970
  11     555.00000       0.75740
  11     556.00000       0.75500
  11     557.00000       0.75220
  11     558.00000       0.74940
  11     559.00000       0.74660
  11     560.00000       0.74390
  11     561.00000       0.74110
  11     562.00000       0.73850
  11     563.00000       0.73590
  11     564.00000       0.73280
  11     565.00000       0.73000
  11     566.00000       0.72730
  11     567.00000       0.72450
  11     568.00000       0.72170
  11     569.00000       0.71890
  11     570.00000       0.71610
  11     571.00000       0.71310
  11     572.00000       0.71020
  11     573.00000       0.70740
  11     574.00000       0.70480
  11     575.00000       0.70200
  11     576.00000       0.69940
  11     577.00000       0.69680
  11     578.00000       0.69410
  11     579.00000       0.69170
  11     580.00000       0.68920
  11     581.00000       0.68680
  11     582.00000       0.68450
  11     583.00000       0.68230
  11     584.00000       0.68050
  11     585.00000       0.67830
  11     586.00000       0.67650
  11     587.00000       0.67470
  11     588.00000       0.67290
  11     589.00000       0.67140
  11     590.00000       0.67000
  11     591.00000       0.66850
  11     592.00000       0.66700
  11     593.00000       0.66580
  11     594.00000       0.66480
  11     595.00000       0.66390
  11     596.00000       0.66270
  11     597.00000       0.66170
  11     598.00000       0.66070
  11     599.00000       0.65970
  11     600.00000       0.65880
  11     601.00000       0.65800
  11     602.00000       0.65720
  11     603.00000       0.65650
  11     604.00000       0.65560
  11     605.00000       0.65460
  11     606.00000       0.65420
  11     607.00000       0.65340
  11     608.00000       0.65300
  11     609.00000       0.65230
  11     610.00000       0.65130
  11     611.00000       0.65070
  11     612.00000       0.64970
  11     613.00000       0.64910
  11     614.00000       0.64830
  11     615.00000       0.64760
  11     616.00000       0.64670
  11     617.00000       0.64610
  11     618.00000       0.64550
  11     619.00000       0.64490
  11     620.00000       0.64430
  11     621.00000       0.64350
  11     622.00000       0.64260
  11     623.00000       0.64210
  11     624.00000       0.64120
  11     625.00000       0.64080
  11     626.00000       0.64000
  11     627.00000       0.63960
  11     628.00000       0.63870
  11     629.00000       0.63800
  11     630.00000       0.63740
  11     631.00000       0.63690
  11     632.00000       0.63630
  11     633.00000       0.63580
  11     634.00000       0.63510
  11     635.00000       0.63470
  11     636.00000       0.63410
  11     637.00000       0.63350
  11     638.00000       0.63270
  11     639.00000       0.63210
  11     640.00000       0.63160
  11     641.00000       0.63100
  11     642.00000       0.63030
  11     643.00000       0.63000
  11     644.00000       0.62940
  11     645.00000       0.62880
  11     646.00000       0.62820
  11     647.00000       0.62760
  11     648.00000       0.62700
  11     649.00000       0.62640
  11     650.00000       0.62570
  11     651.00000       0.62520
  11     652.00000       0.62460
  11     653.00000       0.62410
  11     654.00000       0.62340
  11     655.00000       0.62300
  11     656.00000       0.62240
  11     657.00000       0.62210
  11     658.00000       0.62130
  11     659.00000       0.62080
  11     660.00000       0.62010
  11     661.00000       0.61950
  11     662.00000       0.61890
  11     663.00000       0.61850
  11     664.00000       0.61780
  11     665.00000       0.61720
  11     666.00000       0.61670
  11     667.00000       0.61590
  11     668.00000       0.61530
  11     669.00000       0.61470
  11     670.00000       0.61430
  11     671.00000       0.61350
  11     672.00000       0.61340
  11     673.00000       0.61260
  11     674.00000       0.61220
  11     675.00000       0.61140
  11     676.00000       0.61090
  11     677.00000       0.61010
  11     678.00000       0.60980
  11     679.00000       0.60910
  11     680.00000       0.60840
  11     681.00000       0.60770
  11     682.00000       0.60700
  11     683.00000       0.60640
  11     684.00000       0.60580
  11     685.00000       0.60510
  11     686.00000       0.60460
  11     687.00000       0.60390
  11     688.00000       0.60330
  11     689.00000       0.60260
  11     690.00000       0.60170
  11     691.00000       0.60100
  11     692.00000       0.60070
  11     693.00000       0.60020
  11     694.00000       0.59950
  11     695.00000       0.59860
  11     696.00000       0.59800
  11     697.00000       0.59730
  11     698.00000       0.59610
  11     699.00000       0.59300
  11     700.00000       0.58330
  12      31.00000      99.94000
  12      32.00000      99.94000
  12      33.00000      99.94000
  12      34.00000      99.94000
  12      35.00000      99.94000
  12      36.00000      99.95000
  12      37.00000      99.95000
  12      38.00000      99.95000
  12      39.00000      99.95000
  12      40.00000      99.95000
  12      41.00000      99.95000
  12      42.00000      99.95000
  12      43.00000      99.95000
  12      44.00000      99.95000
  12      45.00000      99.95000
  12      46.00000      99.95000
  12      47.00000      99.95000
  12      48.00000      99.95000
  12      49.00000      99.95000
  12      50.00000      99.95000
  12      51.00000      99.94000
  12      52.00000      99.94000
  12      53.00000      99.94000
  12      54.00000      99.94000
  12      55.00000      99.94000
  12      56.00000      99.94000
  12      57.00000      99.94000
  12      58.00000      99.94000
  12      59.00000      99.93000
  12      60.00000      99.93000
  12      61.00000      99.93000
  12      62.00000      99.93000
  12      63.00000      99.93000
  12      64.00000      99.93000
  12      65.00000      99.93000
  12      66.00000      99.92000
  12      67.00000      99.92000
  12      68.00000      99.92000
  12      69.00000      99.92000
  12      70.00000      99.92000
  12      71.00000      99.91000
  12      72.00000      99.91000
  12      73.00000      99.91000
  12      74.00000      99.91000
  12      75.00000      99.91000
  12      76.00000      99.90000
  12      77.00000      99.90000
  12      78.00000      99.90000
  12      79.00000      99.90000
  12      80.00000      99.90000
  12      81.00000      99.89000
  12      82.00000      99.89000
  12      83.00000      99.89000
  12      84.00000      99.89000
  12      85.00000      99.88000
  12      86.00000      99.88000
  12      87.00000      99.88000
  12      88.00000      99.88000
  12      89.00000      99.87000
  12      90.00000      99.87000
  12      91.00000      99.87000
  12      92.00000      99.87000
  12      93.00000      99.87000
  12      94.00000      99.86000
  12      95.00000      99.86000
  12      96.00000      99.86000
  12      97.00000      99.85000
  12      98.00000      99.85000
  12      99.00000      99.85000
  12     100.00000      99.85000
  12     101.00000      99.84000
  12     102.00000      99.84000
  12     103.00000      99.84000
  12     104.00000      99.84000
  12     105.00000      99.83000
  12     106.00000      99.83000
  12     107.00000      99.83000
  12     108.00000      99.83000
  12     109.00000      99.82000
  12     110.00000      99.82000
  12     111.00000      99.82000
  12     112.00000      99.82000
  12     113.00000      99.82000
  12     114.00000      99.81000
  12     115.00000      99.81000
  12     116.00000      99.81000
  12     117.00000      99.81000
  12     118.00000      99.80000
  12     119.00000      99.80000
  12     120.00000      99.80000
  12     121.00000      99.80000
  12     122.00000      99.79000
  12     123.00000      99.79000
  12     124.00000      99.79000
  12     125.00000      99.79000
  12     126.00000      99.79000
  12     127.00000      99.78000
  12     128.00000      99.78000
  12     129.00000      99.78000
  12     130.00000      99.77000
  12     131.00000      99.77000
  12     132.00000      99.77000
  12     133.00000      99.77000
  12     134.00000      99.77000
  12     135.00000      99.76000
  12     136.00000      99.76000
  12     137.00000      99.76000
  12     138.00000      99.76000
  12     139.00000      99.76000
  12     140.00000      99.75000
  12     141.00000      99.75000
  12     142.00000      99.75000
  12     143.00000      99.75000
  12     144.00000      99.74000
  12     145.00000      99.74000
  12     146.00000      99.74000
  12     147.00000      99.74000
  12     148.00000      99.74000
  12     149.00000      99.73000
  12     150.00000      99.73000
  12     151.00000      99.73000
  12     152.00000      99.73000
  12     153.00000      99.73000
  12     154.00000      99.72000
  12     155.00000      99.72000
  12     156.00000      99.72000
  12     157.00000      99.72000
  12     158.00000      99.72000
  12     159.00000      99.72000
  12     160.00000      99.71000
  12     161.00000      99.71000
  12     162.00000      99.71000
  12     163.00000      99.71000
  12     164.00000      99.71000
  12     165.00000      99.70000
  12     166.00000      99.70000
  12     167.00000      99.70000
  12     168.00000      99.70000
  12     169.00000      99.70000
  12     170.00000      99.69000
  12     171.00000      99.69000
  12     172.00000      99.69000
  12     173.00000      99.69000
  12     174.00000      99.69000
  12     175.00000      99.68000
  12     176.00000      99.68000
  12     177.00000      99.68000
  12     178.00000      99.68000
  12     179.00000      99.68000
  12     180.00000      99.67000
  12     181.00000      99.67000
  12     182.00000      99.67000
  12     183.00000      99.67000
  12     184.00000      99.67000
  12     185.00000      99.66000
  12     186.00000      99.66000
  12     187.00000      99.66000
  12     188.00000      99.66000
  12     189.00000      99.66000
  12     190.00000      99.65000
  12     191.00000      99.65000
  12     192.00000      99.65000
  12     193.00000      99.65000
  12     194.00000      99.64000
  12     195.00000      99.64000
  12     196.00000      99.64000
  12     197.00000      99.64000
  12     198.00000      99.64000
  12     199.00000      99.63000
  12     200.00000      99.63000
  12     201.00000      99.63000
  12     202.00000      99.63000
  12     203.00000      99.62000
  12     204.00000      99.62000
  12     205.00000      99.62000
  12     206.00000      99.62000
  12     207.00000      99.61000
  12     208.00000      99.61000
  12     209.00000      99.61000
  12     210.00000      99.60000
  12     211.00000      99.60000
  12     212.00000      99.60000
  12     213.00000      99.59000
  12     214.00000      99.59000
  12     215.00000      99.59000
  12     216.00000      99.58000
  12     217.00000      99.58000
  12     218.00000      99.58000
  12     219.00000      99.57000
  12     220.00000      99.57000
  12     221.00000      99.57000
  12     222.00000      99.56000
  12     223.00000      99.56000
  12     224.00000      99.55000
  12     225.00000      99.55000
  12     226.00000      99.54000
  12     227.00000      99.54000
  12     228.00000      99.53000
  12     229.00000      99.53000
  12     230.00000      99.52000
  12     231.00000      99.52000
  12     232.00000      99.51000
  12     233.00000      99.50000
  12     234.00000      99.49000
  12     235.00000      99.49000
  12     236.00000      99.48000
  12     237.00000      99.47000
  12     238.00000      99.46000
  12     239.00000      99.45000
  12     240.00000      99.43000
  12     241.00000      99.42000
  12     242.00000      99.41000
  12     243.00000      99.39000
  12     244.00000      99.37000
  12     245.00000      99.35000
  12     246.00000      99.33000
  12     247.00000      99.31000
  12     248.00000      99.28000
  12     249.00000      99.26000
  12     250.00000      99.23000
  12     251.00000      99.19000
  12     252.00000      99.16000
  12     253.00000      99.12000
  12     254.00000      99.08000
  12     255.00000      99.03000
  12     256.00000      98.98000
  12     257.00000      98.93000
  12     258.00000      98.87000
  12     259.00000      98.80000
  12     260.00000      98.73000
  12     261.00000      98.66000
  12     262.00000      98.56000
  12     263.00000      98.45000
  12     264.00000      98.32000
  12     265.00000      98.17000
  12     266.00000      98.00000
  12     267.00000      97.82000
  12     268.00000      97.61000
  12     269.00000      97.38000
  12     270.00000      97.10000
  12     271.00000      96.77000
  12     272.00000      96.40000
  12     273.00000      95.98000
  12     274.00000      95.50000
  12     275.00000      94.74000
  12     276.00000      93.77000
  12     277.00000      92.73000
  12     278.00000      91.58000
  12     279.00000      90.34000
  12     280.00000      89.01000
  12     281.00000      87.59000
  12     282.00000      86.11000
  12     283.00000      84.59000
  12     284.00000      83.05000
  12     285.00000      81.49000
  12     286.00000      79.97000
  12     287.00000      78.47000
  12     288.00000      76.99000
  12     289.00000      75.51000
  12     290.00000      74.05000
  12     291.00000      72.62000
  12     292.00000      71.19000
  12     293.00000      69.68000
  12     294.00000      68.29000
  12     295.00000      67.02000
  12     296.00000      65.81000
  12     297.00000      64.62000
  12     298.00000      63.47000
  12     299.00000      62.42000
  12     300.00000      61.42000
  12     301.00000      60.47000
  12     302.00000      59.57000
  12     303.00000      58.72000
  12     304.00000      57.91000
  12     305.00000      57.16000
  12     306.00000      56.44000
  12     307.00000      55.77000
  12     308.00000      55.13000
  12     309.00000      54.52000
  12     310.00000      53.95000
  12     311.00000      53.40000
  12     312.00000      52.88000
  12     313.00000      52.39000
  12     314.00000      51.92000
  12     315.00000      51.47000
  12     316.00000      51.04000
  12     317.00000      50.64000
  12     318.00000      50.24000
  12     319.00000      49.87000
  12     320.00000      49.51000
  12     321.00000      49.18000
  12     322.00000      48.85000
  12     323.00000      48.54000
  12     324.00000      48.24000
  12     325.00000      47.95000
  12     326.00000      47.68000
  12     327.00000      47.41000
  12     328.00000      47.15000
  12     329.00000      46.90000
  12     330.00000      46.66000
  12     331.00000      46.42000
  12     332.00000      46.19000
  12     333.00000      45.96000
  12     334.00000      45.74000
  12     335.00000      45.52000
  12     336.00000      45.30000
  12     337.00000      45.09000
  12     338.00000      44.87000
  12     339.00000      44.66000
  12     340.00000      44.45000
  12     341.00000      44.24000
  12     342.00000      44.02000
  12     343.00000      43.81000
  12     344.00000      43.59000
  12     345.00000      43.37000
  12     346.00000      43.15000
  12     347.00000      42.92000
  12     348.00000      42.69000
  12     349.00000      42.45000
  12     350.00000      42.22000
  12     351.00000      41.98000
  12     352.00000      41.73000
  12     353.00000      41.48000
  12     354.00000      41.22000
  12     355.00000      40.96000
  12     356.00000      40.69000
  12     357.00000      40.42000
  12     358.00000      40.14000
  12     359.00000      39.85000
  12     360.00000      39.56000
  12     361.00000      39.26000
  12     362.00000      38.96000
  12     363.00000      38.65000
  12     364.00000      38.33000
  12     365.00000      38.01000
  12     366.00000      37.69000
  12     367.00000      37.36000
  12     368.00000      37.03000
  12     369.00000      36.70000
  12     370.00000      36.37000
  12     371.00000      36.03000
  12     372.00000      35.69000
  12     373.00000      35.36000
  12     374.00000      35.02000
  12     375.00000      34.68000
  12     376.00000      34.35000
  12     377.00000      34.02000
  12     378.00000      33.69000
  12     379.00000      33.36000
  12     380.00000      33.03000
  12     381.00000      32.71000
  12     382.00000      32.38000
  12     383.00000      32.06000
  12     384.00000      31.75000
  12     385.00000      31.43000
  12     386.00000      31.11000
  12     387.00000      30.80000
  12     388.00000      30.48000
  12     389.00000      30.17000
  12     390.00000      29.85000
  12     391.00000      29.53000
  12     392.00000      29.22000
  12     393.00000      28.89000
  12     394.00000      28.58000
  12     395.00000      28.25000
  12     396.00000      27.93000
  12     397.00000      27.59000
  12     398.00000      27.26000
  12     399.00000      26.92000
  12     400.00000      26.57000
  12     401.00000      26.22000
  12     402.00000      25.86000
  12     403.00000      25.50000
  12     404.00000      25.12000
  12     405.00000      24.74000
  12     406.00000      24.35000
  12     407.00000      23.95000
  12     408.00000      23.53000
  12     409.00000      23.11000
  12     410.00000      22.68000
  12     411.00000      22.24000
  12     412.00000      21.79000
  12     413.00000      21.33000
  12     414.00000      20.86000
  12     415.00000      20.38000
  12     416.00000      19.90000
  12     417.00000      19.41000
  12     418.00000      18.91000
  12     419.00000      18.41000
  12     420.00000      17.90000
  12     421.00000      17.40000
  12     422.00000      16.90000
  12     423.00000      16.40000
  12     424.00000      15.90000
  12     425.00000      15.41000
  12     426.00000      14.93000
  12     427.00000      14.46000
  12     428.00000      13.98000
  12     429.00000      13.52000
  12     430.00000      13.06000
  12     431.00000      12.62000
  12     432.00000      12.18000
  12     433.00000      11.73000
  12     434.00000      11.30000
  12     435.00000      10.89000
  12     436.00000      10.49000
  12     437.00000      10.11000
  12     438.00000       9.72400
  12     439.00000       9.36600
  12     440.00000       9.02800
  12     441.00000       8.70400
  12     442.00000       8.39400
  12     443.00000       8.09700
  12     444.00000       7.81300
  12     445.00000       7.54200
  12     446.00000       7.28200
  12     447.00000       7.03300
  12     448.00000       6.79800
  12     449.00000       6.56800
  12     450.00000       6.34900
  12     451.00000       6.13700
  12     452.00000       5.93200
  12     453.00000       5.73300
  12     454.00000       5.54100
  12     455.00000       5.35300
  12     456.00000       5.17100
  12     457.00000       4.99200
  12     458.00000       4.81800
  12     459.00000       4.64700
  12     460.00000       4.47800
  12     461.00000       4.31400
  12     462.00000       4.15100
  12     463.00000       3.99000
  12     464.00000       3.83100
  12     465.00000       3.67400
  12     466.00000       3.51800
  12     467.00000       3.36500
  12     468.00000       3.21300
  12     469.00000       3.06300
  12     470.00000       2.91600
  12     471.00000       2.77000
  12     472.00000       2.62700
  12     473.00000       2.48700
  12     474.00000       2.34900
  12     475.00000       2.21600
  12     476.00000       2.08600
  12     477.00000       1.96000
  12     478.00000       1.84000
  12     479.00000       1.72400
  12     480.00000       1.61400
  12     481.00000       1.51000
  12     482.00000       1.41200
  12     483.00000       1.32100
  12     484.00000       1.23600
  12     485.00000       1.16000
  12     486.00000       1.08900
  12     487.00000       1.02500
  12     488.00000       0.96700
  12     489.00000       0.91680
  12     490.00000       0.87250
  12     491.00000       0.83310
  12     492.00000       0.79880
  12     493.00000       0.76940
  12     494.00000       0.74490
  12     495.00000       0.72430
  12     496.00000       0.70660
  12     497.00000       0.69210
  12     498.00000       0.67970
  12     499.00000       0.67000
  12     500.00000       0.66180
  12     501.00000       0.65490
  12     502.00000       0.64940
  12     503.00000       0.64430
  12     504.00000       0.64060
  12     505.00000       0.63750
  12     506.00000       0.63480
  12     507.00000       0.63190
  12     508.00000       0.62950
  12     509.00000       0.62770
  12     510.00000       0.62570
  12     511.00000       0.62400
  12     512.00000       0.62240
  12     513.00000       0.62110
  12     514.00000       0.61990
  12     515.00000       0.61840
  12     516.00000       0.61710
  12     517.00000       0.61660
  12     518.00000       0.61520
  12     519.00000       0.61390
  12     520.00000       0.61310
  12     521.00000       0.61210
  12     522.00000       0.61150
  12     523.00000       0.61080
  12     524.00000       0.61030
  12     525.00000       0.60920
  12     526.00000       0.60800
  12     527.00000       0.60710
  12     528.00000       0.60640
  12     529.00000       0.60600
  12     530.00000       0.60530
  12     531.00000       0.60440
  12     532.00000       0.60410
  12     533.00000       0.60290
  12     534.00000       0.60220
  12     535.00000       0.60120
  12     536.00000       0.60040
  12     537.00000       0.59980
  12     538.00000       0.59900
  12     539.00000       0.59800
  12     540.00000       0.59770
  12     541.00000       0.59700
  12     542.00000       0.59640
  12     543.00000       0.59580
  12     544.00000       0.59420
  12     545.00000       0.59340
  12     546.00000       0.59290
  12     547.00000       0.59210
  12     548.00000       0.59120
  12     549.00000       0.59070
  12     550.00000       0.58960
  12     551.00000       0.58910
  12     552.00000       0.58820
  12     553.00000       0.58720
  12     554.00000       0.58630
  12     555.00000       0.58540
  12     556.00000       0.58450
  12     557.00000       0.58330
  12     558.00000       0.58260
  12     559.00000       0.58140
  12     560.00000       0.58060
  12     561.00000       0.57960
  12     562.00000       0.57840
  12     563.00000       0.57750
  12     564.00000       0.57660
  12     565.00000       0.57610
  12     566.00000       0.57490
  12     567.00000       0.57370
  12     568.00000       0.57250
  12     569.00000       0.57160
  12     570.00000       0.57070
  12     571.00000       0.57000
  12     572.00000       0.56870
  12     573.00000       0.56790
  12     574.00000       0.56640
  12     575.00000       0.56560
  12     576.00000       0.56470
  12     577.00000       0.56270
  12     578.00000       0.56260
  12     579.00000       0.56160
  12     580.00000       0.56120
  12     581.00000       0.55990
  12     582.00000       0.55890
  12     583.00000       0.55840
  12     584.00000       0.55710
  12     585.00000       0.55630
  12     586.00000       0.55510
  12     587.00000       0.55490
  12     588.00000       0.55350
  12     589.00000       0.55390
  12     590.00000       0.55310
  12     591.00000       0.55220
  12     592.00000       0.55150
  12     593.00000       0.55110
  12     594.00000       0.55080
  12     595.00000       0.54990
  12     596.00000       0.54950
  12     597.00000       0.54980
  12     598.00000       0.54890
  12     599.00000       0.54880
  12     600.00000       0.54830
  12     601.00000       0.54770
  12     602.00000       0.54720
  12     603.00000       0.54730
  12     604.00000       0.54700
  12     605.00000       0.54640
  12     606.00000       0.54570
  12     607.00000       0.54540
  12     608.00000       0.54490
  12     609.00000       0.54490
  12     610.00000       0.54530
  12     611.00000       0.54440
  12     612.00000       0.54360
  12     613.00000       0.54310
  12     614.00000       0.54330
  12     615.00000       0.54280
  12     616.00000       0.54210
  12     617.00000       0.54190
  12     618.00000       0.54130
  12     619.00000       0.54100
  12     620.00000       0.54050
  12     621.00000       0.54030
  12     622.00000       0.53980
  12     623.00000       0.53910
  12     624.00000       0.53880
  12     625.00000       0.53860
  12     626.00000       0.53840
  12     627.00000       0.53780
  12     628.00000       0.53750
  12     629.00000       0.53670
  12     630.00000       0.53670
  12     631.00000       0.53610
  12     632.00000       0.53620
  12     633.00000       0.53550
  12     634.00000       0.53490
  12     635.00000       0.53510
  12     636.00000       0.53470
  12     637.00000       0.53470
  12     638.00000       0.53400
  12     639.00000       0.53350
  12     640.00000       0.53330
  12     641.00000       0.53320
  12     642.00000       0.53260
  12     643.00000       0.53210
  12     644.00000       0.53200
  12     645.00000       0.53190
  12     646.00000       0.53160
  12     647.00000       0.53140
  12     648.00000       0.53110
  12     649.00000       0.53090
  12     650.00000       0.53060
  12     651.00000       0.53030
  12     652.00000       0.53010
  12     653.00000       0.52970
  12     654.00000       0.52950
  12     655.00000       0.52960
  12     656.00000       0.52950
  12     657.00000       0.52920
  12     658.00000       0.52880
  12     659.00000       0.52870
  12     660.00000       0.52870
  12     661.00000       0.52850
  12     662.00000       0.52830
  12     663.00000       0.52800
  12     664.00000       0.52770
  12     665.00000       0.52780
  12     666.00000       0.52740
  12     667.00000       0.52730
  12     668.00000       0.52710
  12     669.00000       0.52680
  12     670.00000       0.52660
  12     671.00000       0.52650
  12     672.00000       0.52590
  12     673.00000       0.52600
  12     674.00000       0.52570
  12     675.00000       0.52560
  12     676.00000       0.52580
  12     677.00000       0.52540
  12     678.00000       0.52520
  12     679.00000       0.52490
  12     680.00000       0.52480
  12     681.00000       0.52440
  12     682.00000       0.52400
  12     683.00000       0.52380
  12     684.00000       0.52380
  12     685.00000       0.52370
  12     686.00000       0.52360
  12     687.00000       0.52330
  12     688.00000       0.52290
  12     689.00000       0.52290
  12     690.00000       0.52260
  12     691.00000       0.52240
  12     692.00000       0.52200
  12     693.00000       0.52200
  12     694.00000       0.52170
  12     695.00000       0.52150
  12     696.00000       0.52160
  12     697.00000       0.52160
  12     698.00000       0.52050
  12     699.00000       0.51930
  12     700.00000       0.51430
