# Supplementary material for: Thermomechanical data of polyurethane shape memory polymer: Considering varying compositions
Source: Data Brief. 2020 Sep 9;32:106294. doi: 10.1016/j.dib.2020.106294 (PMC7495509; doi:10.1016/j.dib.2020.106294)
Supplement: Supplementary file 6 [file mmc6.xlsx]

## Sheet: SMP-1_1
Time	Total cycle count	Extension	Load	Tensile stress	Tensile strain (Extension)
(s)		(mm)	(N)	(MPa)	(mm/mm)
0	0	0	-0.06414	-0.00884	0
0.1	0	0.00027	-0.06131	-0.00845	1e-05
0.2	0	0.00133	-0.05668	-0.00781	4e-05
0.3	0	0.00559	-0.01473	-0.00203	0.00017
0.4	0	0.00979	0.00094	0.00013	0.00029
0.5	0	0.01276	0.01405	0.00194	0.00038
0.6	0	0.01643	0.03757	0.00518	0.00049
0.7	0	0.01973	0.05861	0.00808	0.00059
0.8	0	0.02286	0.0685	0.00944	0.00068
0.9	0	0.02627	0.09104	0.01255	0.00078
1	0	0.02956	0.10371	0.01429	0.00088
1.1	0	0.03309	0.11718	0.01615	0.00099
1.2	0	0.03616	0.1342	0.0185	0.00108
1.3	0	0.03975	0.14947	0.0206	0.00118
1.4	0	0.04307	0.16743	0.02308	0.00128
1.5	0	0.04616	0.17919	0.0247	0.00138
1.6	0	0.04964	0.20006	0.02757	0.00148
1.7	0	0.05298	0.21511	0.02965	0.00158
1.8	0	0.05646	0.23279	0.03208	0.00168
1.9	0	0.05962	0.25224	0.03476	0.00178
2	0	0.06302	0.26631	0.0367	0.00188
2.1	0	0.06646	0.28843	0.03975	0.00198
2.2	0	0.06941	0.29655	0.04087	0.00207
2.3	0	0.07305	0.31612	0.04357	0.00218
2.4	0	0.0763	0.3307	0.04558	0.00227
2.5	0	0.07965	0.34491	0.04754	0.00237
2.6	0	0.08297	0.36626	0.05048	0.00247
2.7	0	0.08627	0.37966	0.05232	0.00257
2.8	0	0.0898	0.40355	0.05562	0.00268
2.9	0	0.09272	0.41481	0.05717	0.00276
3	0	0.09641	0.43763	0.06031	0.00287
3.1	0	0.09967	0.45247	0.06236	0.00297
3.2	0	0.10287	0.46351	0.06388	0.00307
3.3	0	0.10631	0.48368	0.06666	0.00317
3.4	0	0.10958	0.49613	0.06838	0.00327
3.5	0	0.11323	0.51468	0.07093	0.00337
3.6	0	0.11615	0.52913	0.07292	0.00346
3.7	0	0.1199	0.54927	0.0757	0.00357
3.8	0	0.12305	0.56901	0.07842	0.00367
3.9	0	0.12616	0.58007	0.07994	0.00376
4	0	0.12965	0.60376	0.08321	0.00386
4.1	0	0.13286	0.6198	0.08542	0.00396
4.2	0	0.1365	0.63781	0.0879	0.00407
4.3	0	0.13944	0.65122	0.08975	0.00416
4.4	0	0.14318	0.66804	0.09207	0.00427
4.5	0	0.14645	0.68258	0.09407	0.00437
4.6	0	0.14937	0.69177	0.09534	0.00445
4.7	0	0.15299	0.71444	0.09846	0.00456
4.8	0	0.15621	0.72902	0.10047	0.00466
4.9	0	0.15969	0.74562	0.10276	0.00476
5	0	0.16285	0.77065	0.10621	0.00485
5.1	0	0.16642	0.78517	0.10821	0.00496
5.2	0	0.16982	0.8072	0.11125	0.00506
5.3	0	0.17276	0.81664	0.11255	0.00515
5.4	0	0.1764	0.83916	0.11565	0.00526
5.5	0	0.17969	0.85332	0.11761	0.00536
5.6	0	0.18301	0.8639	0.11906	0.00545
5.7	0	0.18625	0.88184	0.12154	0.00555
5.8	0	0.18966	0.89371	0.12317	0.00565
5.9	0	0.19317	0.91739	0.12644	0.00576
6	0	0.19608	0.93047	0.12824	0.00584
6.1	0	0.19973	0.94903	0.1308	0.00595
6.2	0	0.20302	0.96966	0.13364	0.00605
6.3	0	0.20622	0.98118	0.13523	0.00615
6.4	0	0.20961	1.00352	0.13831	0.00625
6.5	0	0.21287	1.01198	0.13947	0.00634
6.6	0	0.21647	1.03393	0.1425	0.00645
6.7	0	0.21944	1.04675	0.14426	0.00654
6.8	0	0.22309	1.0655	0.14685	0.00665
6.9	0	0.22646	1.08319	0.14929	0.00675
7	0	0.22945	1.09209	0.15051	0.00684
7.1	0	0.23307	1.11767	0.15404	0.00695
7.2	0	0.23624	1.12881	0.15557	0.00704
7.3	0	0.23986	1.14809	0.15823	0.00715
7.4	0	0.24289	1.16597	0.16069	0.00724
7.5	0	0.24641	1.1809	0.16275	0.00734
7.6	0	0.24985	1.19891	0.16523	0.00745
7.7	0	0.25271	1.20473	0.16604	0.00753
7.8	0	0.25638	1.22642	0.16903	0.00764
7.9	0	0.25953	1.23923	0.17079	0.00774
8	0	0.2631	1.25756	0.17332	0.00784
8.1	0	0.26618	1.27597	0.17585	0.00793
8.2	0	0.26968	1.29186	0.17804	0.00804
8.3	0	0.27318	1.31209	0.18083	0.00814
8.4	0	0.27602	1.32597	0.18275	0.00823
8.5	0	0.27976	1.34775	0.18575	0.00834
8.6	0	0.2829	1.36405	0.18799	0.00843
8.7	0	0.28637	1.37201	0.18909	0.00854
8.8	0	0.28958	1.39873	0.19277	0.00863
8.9	0	0.293	1.40021	0.19298	0.00873
9	0	0.29653	1.42039	0.19576	0.00884
9.1	0	0.2995	1.43287	0.19748	0.00893
9.2	0	0.30316	1.4551	0.20054	0.00904
9.3	0	0.3063	1.47075	0.2027	0.00913
9.4	0	0.30961	1.48388	0.20451	0.00923
9.5	0	0.31292	1.50656	0.20763	0.00933
9.6	0	0.31626	1.52321	0.20993	0.00943
9.7	0	0.31977	1.54234	0.21257	0.00953
9.8	0	0.32286	1.55822	0.21475	0.00962
9.9	0	0.32647	1.57426	0.21697	0.00973
10	0	0.32971	1.58978	0.2191	0.00983
10.1	0	0.3328	1.59799	0.22024	0.00992
10.2	0	0.33627	1.62082	0.22338	0.01002
10.3	0	0.33956	1.63478	0.22531	0.01012
10.4	0	0.34307	1.65429	0.22799	0.01023
10.5	0	0.34621	1.66726	0.22978	0.01032
10.6	0	0.34977	1.68457	0.23217	0.01043
10.7	0	0.35315	1.70313	0.23473	0.01053
10.8	0	0.35609	1.71429	0.23626	0.01061
10.9	0	0.35977	1.73317	0.23887	0.01072
11	0	0.36296	1.74769	0.24087	0.01082
11.1	0	0.36639	1.76188	0.24282	0.01092
11.2	0	0.36962	1.78325	0.24577	0.01102
11.3	0	0.37302	1.79653	0.2476	0.01112
11.4	0	0.37652	1.81788	0.25054	0.01122
11.5	0	0.37932	1.82812	0.25195	0.01131
11.6	0	0.38311	1.8514	0.25516	0.01142
11.7	0	0.3863	1.86597	0.25717	0.01151
11.8	0	0.38963	1.87705	0.2587	0.01161
11.9	0	0.39292	1.89613	0.26133	0.01171
12	0	0.39627	1.90778	0.26293	0.01181
12.1	0	0.39983	1.92807	0.26573	0.01192
12.2	0	0.40264	1.93659	0.2669	0.012
12.3	0	0.40652	1.95841	0.26991	0.01212
12.4	0	0.4097	1.97482	0.27217	0.01221
12.5	0	0.41293	1.98475	0.27354	0.01231
12.6	0	0.41633	2.01009	0.27703	0.01241
12.7	0	0.41963	2.02229	0.27871	0.01251
12.8	0	0.42325	2.04558	0.28192	0.01262
12.9	0	0.42607	2.05928	0.28381	0.0127
13	0	0.42988	2.07828	0.28643	0.01281
13.1	0	0.43305	2.09146	0.28825	0.01291
13.2	0	0.43616	2.10296	0.28983	0.013
13.3	0	0.43957	2.11663	0.29171	0.0131
13.4	0	0.44287	2.13267	0.29392	0.0132
13.5	0	0.44651	2.14864	0.29613	0.01331
13.6	0	0.44949	2.16688	0.29864	0.0134
13.7	0	0.45313	2.18246	0.30079	0.01351
13.8	0	0.45642	2.20349	0.30369	0.0136
13.9	0	0.45942	2.2124	0.30491	0.01369
14	0	0.46293	2.23448	0.30796	0.0138
14.1	0	0.46621	2.24925	0.30999	0.0139
14.2	0	0.46976	2.26317	0.31191	0.014
14.3	0	0.47294	2.28343	0.3147	0.0141
14.4	0	0.4764	2.29427	0.3162	0.0142
14.5	0	0.47988	2.31432	0.31896	0.0143
14.6	0	0.48281	2.32626	0.32061	0.01439
14.7	0	0.48634	2.34567	0.32328	0.0145
14.8	0	0.48968	2.36531	0.32599	0.0146
14.9	0	0.49295	2.37364	0.32714	0.01469
15	0	0.4963	2.39522	0.33011	0.01479
15.1	0	0.49956	2.40449	0.33139	0.01489
15.2	0	0.50318	2.42672	0.33445	0.015
15.3	0	0.50609	2.43562	0.33568	0.01508
15.4	0	0.50978	2.45706	0.33863	0.01519
15.5	0	0.51306	2.47191	0.34068	0.01529
15.6	0	0.51617	2.4827	0.34217	0.01538
15.7	0	0.51964	2.50573	0.34534	0.01549
15.8	0	0.52285	2.51792	0.34702	0.01558
15.9	0	0.52651	2.54011	0.35008	0.01569
16	0	0.52946	2.556	0.35227	0.01578
16.1	0	0.53311	2.57229	0.35451	0.01589
16.2	0	0.53649	2.58975	0.35692	0.01599
16.3	0	0.53952	2.59814	0.35808	0.01608
16.4	0	0.54305	2.61698	0.36067	0.01619
16.5	0	0.54618	2.62653	0.36199	0.01628
16.6	0	0.54985	2.64654	0.36475	0.01639
16.7	0	0.55284	2.65912	0.36648	0.01648
16.8	0	0.5564	2.67672	0.36891	0.01658
16.9	0	0.55974	2.69501	0.37143	0.01668
17	0	0.56278	2.70909	0.37337	0.01677
17.1	0	0.56636	2.73084	0.37637	0.01688
17.2	0	0.56956	2.74696	0.37859	0.01698
17.3	0	0.57308	2.76175	0.38063	0.01708
17.4	0	0.57621	2.78056	0.38322	0.01717
17.5	0	0.57968	2.79095	0.38465	0.01728
17.6	0	0.58308	2.80718	0.38689	0.01738
17.7	0	0.58605	2.81756	0.38832	0.01747
17.8	0	0.58977	2.83802	0.39114	0.01758
17.9	0	0.59294	2.85142	0.39298	0.01767
18	0	0.59635	2.8665	0.39506	0.01777
18.1	0	0.59965	2.88723	0.39792	0.01787
18.2	0	0.60304	2.90123	0.39985	0.01797
18.3	0	0.60647	2.91924	0.40233	0.01808
18.4	0	0.60944	2.93335	0.40427	0.01817
18.5	0	0.61308	2.95015	0.40659	0.01827
18.6	0	0.61636	2.96778	0.40902	0.01837
18.7	0	0.61952	2.97514	0.41003	0.01847
18.8	0	0.62293	2.99616	0.41293	0.01857
18.9	0	0.62628	3.00852	0.41464	0.01867
19	0	0.62981	3.02957	0.41754	0.01877
19.1	0	0.63276	3.04337	0.41944	0.01886
19.2	0	0.63643	3.06132	0.42191	0.01897
19.3	0	0.63975	3.07862	0.4243	0.01907
19.4	0	0.64273	3.08699	0.42545	0.01916
19.5	0	0.64632	3.10856	0.42842	0.01926
19.6	0	0.64954	3.11936	0.42991	0.01936
19.7	0	0.65316	3.1348	0.43204	0.01947
19.8	0	0.65626	3.15026	0.43417	0.01956
19.9	0	0.6598	3.16301	0.43593	0.01967
20	0	0.66321	3.18375	0.43879	0.01977
20.1	0	0.66601	3.19125	0.43982	0.01985
20.2	0	0.66976	3.21882	0.44362	0.01996
20.3	0	0.67286	3.22978	0.44513	0.02006
20.4	0	0.67642	3.25022	0.44795	0.02016
20.5	0	0.67958	3.26649	0.45019	0.02026
20.6	0	0.68303	3.28045	0.45211	0.02036
20.7	0	0.68655	3.29585	0.45424	0.02046
20.8	0	0.68934	3.30368	0.45532	0.02055
20.9	0	0.69311	3.32376	0.45808	0.02066
21	0	0.69623	3.33797	0.46004	0.02075
21.1	0	0.69963	3.34886	0.46154	0.02085
21.2	0	0.7029	3.36847	0.46424	0.02095
21.3	0	0.70626	3.38069	0.46593	0.02105
21.4	0	0.70989	3.4048	0.46925	0.02116
21.5	0	0.71271	3.41731	0.47097	0.02124
21.6	0	0.71654	3.43805	0.47383	0.02136
21.7	0	0.71974	3.4524	0.47581	0.02145
21.8	0	0.72297	3.46161	0.47708	0.02155
21.9	0	0.72625	3.4772	0.47923	0.02165
22	0	0.72958	3.49125	0.48117	0.02175
22.1	0	0.73317	3.50765	0.48343	0.02185
22.2	0	0.73613	3.52377	0.48565	0.02194
22.3	0	0.73976	3.53876	0.48771	0.02205
22.4	0	0.74308	3.55743	0.49029	0.02215
22.5	0	0.74617	3.56498	0.49133	0.02224
22.6	0	0.74961	3.58996	0.49477	0.02234
22.7	0	0.75285	3.60266	0.49652	0.02244
22.8	0	0.75643	3.61882	0.49875	0.02255
22.9	0	0.75952	3.63387	0.50082	0.02264
23	0	0.76305	3.64563	0.50244	0.02274
23.1	0	0.76646	3.66269	0.50479	0.02285
23.2	0	0.76946	3.67134	0.50599	0.02293
23.3	0	0.773	3.69267	0.50893	0.02304
23.4	0	0.77632	3.70937	0.51123	0.02314
23.5	0	0.77974	3.72314	0.51313	0.02324
23.6	0	0.78295	3.74258	0.5158	0.02334
23.7	0	0.78635	3.75733	0.51784	0.02344
23.8	0	0.78986	3.77749	0.52062	0.02354
23.9	0	0.79276	3.78345	0.52144	0.02363
24	0	0.79634	3.8026	0.52408	0.02374
24.1	0	0.79963	3.81438	0.5257	0.02383
24.2	0	0.80297	3.82562	0.52725	0.02393
24.3	0	0.8063	3.84202	0.52951	0.02403
24.4	0	0.80961	3.85634	0.53148	0.02413
24.5	0	0.81314	3.87559	0.53414	0.02424
24.6	0	0.81605	3.88863	0.53593	0.02432
24.7	0	0.81976	3.90872	0.5387	0.02443
24.8	0	0.82298	3.92594	0.54107	0.02453
24.9	0	0.82619	3.93716	0.54262	0.02463
25	0	0.82966	3.95736	0.5454	0.02473
25.1	0	0.83289	3.96622	0.54663	0.02483
25.2	0	0.83657	3.98457	0.54915	0.02494
25.3	0	0.83949	3.99667	0.55082	0.02502
25.4	0	0.84321	4.01218	0.55296	0.02513
25.5	0	0.84642	4.02611	0.55488	0.02523
25.6	0	0.84944	4.03708	0.55639	0.02532
25.7	0	0.85299	4.05705	0.55914	0.02542
25.8	0	0.85623	4.0742	0.56151	0.02552
25.9	0	0.85978	4.09149	0.56389	0.02563
26	0	0.8628	4.1072	0.56606	0.02572
26.1	0	0.86649	4.12196	0.56809	0.02583
26.2	0	0.86978	4.13619	0.57005	0.02593
26.3	0	0.87269	4.14276	0.57096	0.02601
26.4	0	0.87634	4.16485	0.574	0.02612
26.5	0	0.87955	4.17724	0.57571	0.02622
26.6	0	0.88301	4.19146	0.57767	0.02632
26.7	0	0.88617	4.211	0.58036	0.02641
26.8	0	0.88973	4.22376	0.58212	0.02652
26.9	0	0.89318	4.24337	0.58482	0.02662
27	0	0.89611	4.25594	0.58656	0.02671
27.1	0	0.89978	4.27606	0.58933	0.02682
27.2	0	0.90303	4.2885	0.59104	0.02692
27.3	0	0.9063	4.29551	0.59201	0.02701
27.4	0	0.9096	4.31405	0.59456	0.02711
27.5	0	0.91296	4.32295	0.59579	0.02721
27.6	0	0.91652	4.34331	0.5986	0.02732
27.7	0	0.91944	4.355	0.60021	0.02741
27.8	0	0.92307	4.37614	0.60312	0.02751
27.9	0	0.92637	4.39292	0.60543	0.02761
28	0	0.92952	4.40328	0.60686	0.02771
28.1	0	0.93294	4.42439	0.60977	0.02781
28.2	0	0.9362	4.43829	0.61169	0.0279
28.3	0	0.93981	4.45441	0.61391	0.02801
28.4	0	0.9428	4.46696	0.61564	0.0281
28.5	0	0.94642	4.48187	0.61769	0.02821
28.6	0	0.9498	4.49627	0.61968	0.02831
28.7	0	0.95277	4.50209	0.62048	0.0284
28.8	0	0.95642	4.52619	0.6238	0.02851
28.9	0	0.95956	4.53848	0.62549	0.0286
29	0	0.96318	4.55469	0.62773	0.02871
29.1	0	0.96623	4.57018	0.62986	0.0288
29.2	0	0.96973	4.58622	0.63208	0.0289
29.3	0	0.97321	4.6032	0.63442	0.02901
29.4	0	0.97603	4.6124	0.63568	0.02909
29.5	0	0.9797	4.63056	0.63819	0.0292
29.6	0	0.98289	4.64339	0.63995	0.0293
29.7	0	0.9864	4.65461	0.6415	0.0294
29.8	0	0.98953	4.67239	0.64395	0.02949
29.9	0	0.99301	4.68599	0.64583	0.0296
30	0	0.99651	4.70537	0.6485	0.0297
30.1	0	0.99935	4.71532	0.64987	0.02979
30.2	0	1.00309	4.73929	0.65317	0.0299
30.3	0	1.00623	4.75239	0.65498	0.02999
30.4	0	1.00967	4.76545	0.65678	0.03009
30.5	0	1.01291	4.78076	0.65889	0.03019
30.6	0	1.01632	4.79304	0.66058	0.03029
30.7	0	1.01984	4.80686	0.66248	0.0304
30.8	0	1.02283	4.81894	0.66415	0.03049
30.9	0	1.02648	4.83454	0.6663	0.0306
31	0	1.02967	4.85063	0.66852	0.03069
31.1	0	1.03293	4.86123	0.66998	0.03079
31.2	0	1.03625	4.88304	0.67298	0.03089
31.3	0	1.0396	4.8972	0.67493	0.03099
31.4	0	1.04311	4.916	0.67753	0.03109
31.5	0	1.04618	4.92889	0.6793	0.03118
31.6	0	1.04976	4.9427	0.6812	0.03129
31.7	0	1.05306	4.95831	0.68336	0.03139
31.8	0	1.05613	4.96362	0.68409	0.03148
31.9	0	1.05962	4.98116	0.68651	0.03158
32	0	1.06289	4.99399	0.68827	0.03168
32.1	0	1.06639	5.00717	0.69009	0.03179
32.2	0	1.06954	5.0261	0.6927	0.03188
32.3	0	1.07309	5.04053	0.69469	0.03198
32.4	0	1.07651	5.06173	0.69761	0.03209
32.5	0	1.07942	5.06779	0.69844	0.03217
32.6	0	1.08313	5.09221	0.70181	0.03228
32.7	0	1.0863	5.10304	0.7033	0.03238
32.8	0	1.08967	5.11632	0.70513	0.03248
32.9	0	1.09295	5.13109	0.70717	0.03258
33	0	1.09633	5.14242	0.70873	0.03268
33.1	0	1.09987	5.15836	0.71093	0.03278
33.2	0	1.10266	5.16813	0.71227	0.03287
33.3	0	1.10646	5.18937	0.7152	0.03298
33.4	0	1.10964	5.20396	0.71721	0.03307
33.5	0	1.11292	5.21525	0.71877	0.03317
33.6	0	1.11627	5.23648	0.72169	0.03327
33.7	0	1.11958	5.24561	0.72295	0.03337
33.8	0	1.12317	5.26302	0.72535	0.03348
33.9	0	1.126	5.27132	0.7265	0.03356
34	0	1.12987	5.29135	0.72926	0.03368
34.1	0	1.13304	5.30382	0.73098	0.03377
34.2	0	1.13623	5.31225	0.73214	0.03387
34.3	0	1.13965	5.33137	0.73477	0.03397
34.4	0	1.14295	5.34531	0.73669	0.03407
34.5	0	1.14657	5.36362	0.73922	0.03417
34.6	0	1.14944	5.37858	0.74128	0.03426
34.7	0	1.1532	5.39323	0.7433	0.03437
34.8	0	1.15639	5.40872	0.74543	0.03447
34.9	0	1.15946	5.41286	0.746	0.03456
35	0	1.16294	5.43195	0.74863	0.03466
35.1	0	1.16623	5.44459	0.75038	0.03476
35.2	0	1.16981	5.45754	0.75216	0.03487
35.3	0	1.17282	5.47184	0.75413	0.03496
35.4	0	1.17644	5.48562	0.75603	0.03507
35.5	0	1.17976	5.50375	0.75853	0.03516
35.6	0	1.18273	5.51589	0.7602	0.03525
35.7	0	1.1863	5.53721	0.76314	0.03536
35.8	0	1.1896	5.55213	0.7652	0.03546
35.9	0	1.19305	5.5624	0.76661	0.03556
36	0	1.19627	5.58111	0.76919	0.03566
36.1	0	1.19968	5.58763	0.77009	0.03576
36.2	0	1.20321	5.60537	0.77253	0.03586
36.3	0	1.20614	5.61274	0.77355	0.03595
36.4	0	1.20971	5.62895	0.77578	0.03606
36.5	0	1.21305	5.64372	0.77782	0.03616
36.6	0	1.21625	5.65125	0.77886	0.03625
36.7	0	1.21963	5.67323	0.78189	0.03635
36.8	0	1.22287	5.68329	0.78327	0.03645
36.9	0	1.22651	5.70364	0.78608	0.03656
37	0	1.22943	5.71536	0.78769	0.03664
37.1	0	1.23312	5.73441	0.79032	0.03675
37.2	0	1.23642	5.74964	0.79242	0.03685
37.3	0	1.23947	5.75349	0.79295	0.03694
37.4	0	1.24297	5.77496	0.79591	0.03705
37.5	0	1.24616	5.78178	0.79685	0.03714
37.6	0	1.24984	5.80278	0.79974	0.03725
37.7	0	1.25282	5.81351	0.80122	0.03734
37.8	0	1.25646	5.83051	0.80356	0.03745
37.9	0	1.25983	5.84519	0.80559	0.03755
38	0	1.26284	5.85526	0.80697	0.03764
38.1	0	1.26637	5.87351	0.80949	0.03775
38.2	0	1.26951	5.88442	0.81099	0.03784
38.3	0	1.27316	5.89857	0.81294	0.03795
38.4	0	1.2762	5.91206	0.8148	0.03804
38.5	0	1.27975	5.92354	0.81639	0.03814
38.6	0	1.28307	5.93933	0.81856	0.03824
38.7	0	1.2861	5.95065	0.82012	0.03833
38.8	0	1.2897	5.97182	0.82304	0.03844
38.9	0	1.29288	5.98573	0.82496	0.03854
39	0	1.29639	6	0.82692	0.03864
39.1	0	1.29955	6.01425	0.82889	0.03873
39.2	0	1.30301	6.02638	0.83056	0.03884
39.3	0	1.30645	6.0413	0.83261	0.03894
39.4	0	1.30939	6.05039	0.83387	0.03903
39.5	0	1.3131	6.06726	0.83619	0.03914
39.6	0	1.31632	6.07932	0.83785	0.03923
39.7	0	1.31965	6.08555	0.83871	0.03933
39.8	0	1.32298	6.10685	0.84165	0.03943
39.9	0	1.32636	6.11844	0.84325	0.03953
40	0	1.3298	6.13894	0.84607	0.03964
40.1	0	1.33279	6.15128	0.84777	0.03973
40.2	0	1.33643	6.16937	0.85027	0.03983
40.3	0	1.33973	6.18586	0.85254	0.03993
40.4	0	1.34281	6.19208	0.8534	0.04002
40.5	0	1.34628	6.21111	0.85602	0.04013
40.6	0	1.3496	6.21801	0.85697	0.04023
40.7	0	1.35314	6.23161	0.85884	0.04033
40.8	0	1.35613	6.24319	0.86044	0.04042
40.9	0	1.35975	6.25788	0.86246	0.04053
41	0	1.3631	6.2739	0.86467	0.04063
41.1	0	1.36606	6.27911	0.86539	0.04072
41.2	0	1.36968	6.30513	0.86898	0.04083
41.3	0	1.37287	6.31415	0.87022	0.04092
41.4	0	1.37646	6.33021	0.87243	0.04103
41.5	0	1.37959	6.34282	0.87417	0.04112
41.6	0	1.3831	6.35713	0.87614	0.04123
41.7	0	1.38658	6.37353	0.8784	0.04133
41.8	0	1.38934	6.37846	0.87908	0.04141
41.9	0	1.39314	6.39994	0.88204	0.04152
42	0	1.39622	6.41008	0.88344	0.04162
42.1	0	1.39973	6.42088	0.88493	0.04172
42.2	0	1.4029	6.43911	0.88744	0.04182
42.3	0	1.40633	6.45069	0.88904	0.04192
42.4	0	1.40989	6.46989	0.89168	0.04202
42.5	0	1.41269	6.47599	0.89252	0.04211
42.6	0	1.41644	6.49459	0.89509	0.04222
42.7	0	1.4196	6.50681	0.89677	0.04231
42.8	0	1.42295	6.51393	0.89775	0.04241
42.9	0	1.4262	6.52958	0.89991	0.04251
43	0	1.42961	6.54234	0.90167	0.04261
43.1	0	1.43323	6.55958	0.90404	0.04272
43.2	0	1.43606	6.57317	0.90592	0.0428
43.3	0	1.43987	6.59171	0.90847	0.04292
43.4	0	1.44308	6.61016	0.91101	0.04301
43.5	0	1.44628	6.6154	0.91174	0.04311
43.6	0	1.4496	6.63285	0.91414	0.04321
43.7	0	1.45287	6.64185	0.91538	0.0433
43.8	0	1.45651	6.65421	0.91709	0.04341
43.9	0	1.45947	6.66479	0.91854	0.0435
44	0	1.46307	6.67887	0.92048	0.04361
44.1	0	1.46646	6.69427	0.92261	0.04371
44.2	0	1.46947	6.70086	0.92352	0.0438
44.3	0	1.47296	6.72252	0.9265	0.0439
44.4	0	1.47625	6.73621	0.92839	0.044
44.5	0	1.47971	6.74891	0.93014	0.0441
44.6	0	1.48286	6.76637	0.93254	0.0442
44.7	0	1.48636	6.77971	0.93438	0.0443
44.8	0	1.48978	6.79896	0.93703	0.0444
44.9	0	1.4928	6.80255	0.93753	0.04449
45	0	1.49634	6.82134	0.94012	0.0446
45.1	0	1.49966	6.83201	0.94159	0.0447
45.2	0	1.50307	6.84126	0.94286	0.0448
45.3	0	1.5063	6.85735	0.94508	0.0449
45.4	0	1.50966	6.86699	0.94641	0.045
45.5	0	1.51317	6.8861	0.94905	0.0451
45.6	0	1.51607	6.89469	0.95023	0.04519
45.7	0	1.51972	6.91451	0.95296	0.0453
45.8	0	1.52298	6.9287	0.95492	0.04539
45.9	0	1.52628	6.93699	0.95606	0.04549
46	0	1.52966	6.95419	0.95843	0.04559
46.1	0	1.53291	6.96227	0.95954	0.04569
46.2	0	1.53648	6.98094	0.96212	0.0458
46.3	0	1.53941	6.98934	0.96327	0.04588
46.4	0	1.54307	7.00832	0.96589	0.04599
46.5	0	1.54633	7.01985	0.96748	0.04609
46.6	0	1.54949	7.03021	0.96891	0.04618
46.7	0	1.55297	7.04912	0.97151	0.04629
46.8	0	1.55623	7.05965	0.97296	0.04639
46.9	0	1.55988	7.07483	0.97506	0.04649
47	0	1.56283	7.08643	0.97665	0.04658
47.1	0	1.56656	7.09891	0.97837	0.04669
47.2	0	1.56974	7.11147	0.98011	0.04679
47.3	0	1.57279	7.1184	0.98106	0.04688
47.4	0	1.57635	7.14158	0.98425	0.04699
47.5	0	1.57957	7.14987	0.9854	0.04708
47.6	0	1.58311	7.1658	0.98759	0.04719
47.7	0	1.58614	7.18022	0.98958	0.04728
47.8	0	1.58979	7.19537	0.99167	0.04739
47.9	0	1.59312	7.21082	0.9938	0.04749
48	0	1.596	7.21825	0.99482	0.04757
48.1	0	1.5997	7.23572	0.99723	0.04768
48.2	0	1.60289	7.24735	0.99883	0.04778
48.3	0	1.60631	7.25374	0.99971	0.04788
48.4	0	1.60953	7.27142	1.00215	0.04797
48.5	0	1.61304	7.27802	1.00306	0.04808
48.6	0	1.61652	7.29796	1.00581	0.04818
48.7	0	1.61945	7.30529	1.00682	0.04827
48.8	0	1.62315	7.32784	1.00993	0.04838
48.9	0	1.6264	7.34127	1.01178	0.04848
49	0	1.62958	7.3488	1.01281	0.04857
49.1	0	1.63292	7.36749	1.01539	0.04867
49.2	0	1.63627	7.37651	1.01663	0.04877
49.3	0	1.63984	7.39284	1.01888	0.04888
49.4	0	1.64279	7.40208	1.02016	0.04897
49.5	0	1.64644	7.41727	1.02225	0.04907
49.6	0	1.64973	7.43024	1.02404	0.04917
49.7	0	1.65283	7.43528	1.02473	0.04926
49.8	0	1.65628	7.45576	1.02756	0.04937
49.9	0	1.65952	7.46439	1.02875	0.04946
50	0	1.66316	7.48466	1.03154	0.04957
50.1	0	1.66614	7.4938	1.0328	0.04966
50.2	0	1.66974	7.50967	1.03499	0.04977
50.3	0	1.67316	7.52385	1.03694	0.04987
50.4	0	1.67605	7.52754	1.03745	0.04996
50.5	0	1.67977	7.54757	1.04021	0.05007
50.6	0	1.68292	7.55647	1.04144	0.05016
50.7	0	1.68649	7.56779	1.043	0.05027
50.8	0	1.68957	7.58303	1.0451	0.05036
50.9	0	1.69303	7.59502	1.04675	0.05046
51	0	1.69654	7.61485	1.04948	0.05057
51.1	0	1.69938	7.62052	1.05026	0.05065
51.2	0	1.70306	7.64122	1.05312	0.05076
51.3	0	1.70626	7.64999	1.05432	0.05086
51.4	0	1.70973	7.65937	1.05562	0.05096
51.5	0	1.71287	7.6722	1.05739	0.05105
51.6	0	1.7163	7.6823	1.05878	0.05116
51.7	0	1.71983	7.69583	1.06064	0.05126
51.8	0	1.72268	7.70671	1.06214	0.05135
51.9	0	1.72646	7.72618	1.06483	0.05146
52	0	1.72959	7.7398	1.0667	0.05155
52.1	0	1.733	7.74792	1.06782	0.05165
52.2	0	1.73627	7.76596	1.07031	0.05175
52.3	0	1.73961	7.77703	1.07183	0.05185
52.4	0	1.7432	7.79168	1.07385	0.05196
52.5	0	1.74618	7.80056	1.07508	0.05205
52.6	0	1.74981	7.81594	1.0772	0.05216
52.7	0	1.75304	7.8278	1.07883	0.05225
52.8	0	1.75623	7.8342	1.07971	0.05235
52.9	0	1.75959	7.84837	1.08167	0.05245
53	0	1.76292	7.86018	1.08329	0.05255
53.1	0	1.76642	7.87578	1.08544	0.05265
53.2	0	1.76956	7.88908	1.08728	0.05274
53.3	0	1.77309	7.90122	1.08895	0.05285
53.4	0	1.77639	7.91836	1.09131	0.05295
53.5	0	1.77945	7.92259	1.09189	0.05304
53.6	0	1.78295	7.94207	1.09458	0.05314
53.7	0	1.78622	7.95006	1.09568	0.05324
53.8	0	1.78972	7.9617	1.09729	0.05334
53.9	0	1.7929	7.97419	1.09901	0.05344
54	0	1.79642	7.98566	1.10059	0.05354
54.1	0	1.79985	8.00437	1.10317	0.05365
54.2	0	1.80271	8.01022	1.10397	0.05373
54.3	0	1.80645	8.03238	1.10703	0.05384
54.4	0	1.80964	8.04495	1.10876	0.05394
54.5	0	1.81301	8.05433	1.11005	0.05404
54.6	0	1.81631	8.06882	1.11205	0.05414
54.7	0	1.81964	8.07529	1.11294	0.05424
54.8	0	1.82319	8.09041	1.11502	0.05434
54.9	0	1.82597	8.09534	1.1157	0.05443
55	0	1.82979	8.11649	1.11862	0.05454
55.1	0	1.83301	8.12584	1.11991	0.05464
55.2	0	1.83623	8.13451	1.1211	0.05473
55.3	0	1.83961	8.15189	1.1235	0.05483
55.4	0	1.84291	8.16287	1.12501	0.05493
55.5	0	1.8465	8.17892	1.12722	0.05504
55.6	0	1.84934	8.18918	1.12864	0.05512
55.7	0	1.85321	8.20566	1.13091	0.05524
55.8	0	1.85639	8.21709	1.13248	0.05533
55.9	0	1.85954	8.22132	1.13307	0.05543
56	0	1.86299	8.23845	1.13543	0.05553
56.1	0	1.86625	8.24426	1.13623	0.05563
56.2	0	1.86988	8.25971	1.13836	0.05573
56.3	0	1.87277	8.27149	1.13998	0.05582
56.4	0	1.87654	8.2855	1.14191	0.05593
56.5	0	1.87976	8.30096	1.14404	0.05603
56.6	0	1.88278	8.30877	1.14512	0.05612
56.7	0	1.88629	8.32724	1.14766	0.05622
56.8	0	1.88957	8.33869	1.14924	0.05632
56.9	0	1.89311	8.34521	1.15014	0.05643
57	0	1.89617	8.36028	1.15222	0.05652
57.1	0	1.89974	8.36785	1.15326	0.05662
57.2	0	1.90312	8.38539	1.15568	0.05672
57.3	0	1.90606	8.38997	1.15631	0.05681
57.4	0	1.90964	8.41044	1.15913	0.05692
57.5	0	1.91292	8.42119	1.16061	0.05702
57.6	0	1.91635	8.43133	1.16201	0.05712
57.7	0	1.91964	8.44794	1.1643	0.05722
57.8	0	1.92301	8.45545	1.16533	0.05732
57.9	0	1.92656	8.47083	1.16745	0.05742
58	0	1.92949	8.47936	1.16863	0.05751
58.1	0	1.93306	8.49425	1.17068	0.05762
58.2	0	1.93639	8.50637	1.17235	0.05772
58.3	0	1.93955	8.50996	1.17285	0.05781
58.4	0	1.94295	8.52892	1.17546	0.05791
58.5	0	1.9462	8.53622	1.17647	0.05801
58.6	0	1.94986	8.55609	1.1792	0.05812
58.7	0	1.95277	8.56629	1.18061	0.0582
58.8	0	1.95643	8.58366	1.183	0.05831
58.9	0	1.95976	8.59726	1.18488	0.05841
59	0	1.96278	8.60059	1.18534	0.0585
59.1	0	1.96632	8.61714	1.18762	0.05861
59.2	0	1.9695	8.62141	1.18821	0.0587
59.3	0	1.97317	8.6349	1.19006	0.05881
59.4	0	1.97617	8.64708	1.19174	0.0589
59.5	0	1.97978	8.66149	1.19373	0.05901
59.6	0	1.98318	8.67702	1.19587	0.05911
59.7	0	1.98614	8.68138	1.19647	0.0592
59.8	0	1.98971	8.70093	1.19917	0.05931
59.9	0	1.99288	8.71179	1.20066	0.0594
60	0	1.99649	8.72632	1.20266	0.05951
60.1	0	1.99953	8.73589	1.20398	0.0596
60.2	0	2.00306	8.74841	1.20571	0.0597
60.3	0	2.00641	8.76066	1.2074	0.0598
60.4	0	2.00943	8.76892	1.20854	0.05989
60.5	0	2.01305	8.7832	1.2105	0.06
60.6	0	2.01625	8.79566	1.21222	0.0601
60.7	0	2.0197	8.80383	1.21335	0.0602
60.8	0	2.0229	8.8196	1.21552	0.0603
60.9	0	2.02632	8.82812	1.21669	0.0604
61	0	2.02977	8.84568	1.21912	0.0605
61.1	0	2.03272	8.85504	1.22041	0.06059
61.2	0	2.03647	8.86955	1.22241	0.0607
61.3	0	2.03965	8.88035	1.22389	0.06079
61.4	0	2.04294	8.88574	1.22464	0.06089
61.5	0	2.04631	8.90189	1.22686	0.06099
61.6	0	2.04967	8.91103	1.22812	0.06109
61.7	0	2.05313	8.92563	1.23013	0.0612
61.8	0	2.05615	8.9373	1.23174	0.06129
61.9	0	2.05977	8.95261	1.23385	0.06139
62	0	2.06308	8.96963	1.2362	0.06149
62.1	0	2.06612	8.97128	1.23642	0.06158
62.2	0	2.06962	8.99195	1.23927	0.06169
62.3	0	2.07292	8.99663	1.23992	0.06179
62.4	0	2.07645	9.00965	1.24171	0.06189
62.5	0	2.07948	9.02006	1.24315	0.06198
62.6	0	2.08309	9.03069	1.24461	0.06209
62.7	0	2.08645	9.04328	1.24635	0.06219
62.8	0	2.08935	9.04726	1.2469	0.06228
62.9	0	2.09301	9.06914	1.24991	0.06238
63	0	2.09622	9.07944	1.25133	0.06248
63.1	0	2.09979	9.09289	1.25319	0.06259
63.2	0	2.10295	9.10975	1.25551	0.06268
63.3	0	2.10643	9.11904	1.25679	0.06278
63.4	0	2.10992	9.13639	1.25918	0.06289
63.5	0	2.11268	9.13712	1.25928	0.06297
63.6	0	2.11649	9.15822	1.26219	0.06308
63.7	0	2.11955	9.16261	1.26279	0.06318
63.8	0	2.12304	9.17018	1.26384	0.06328
63.9	0	2.12623	9.18289	1.26559	0.06337
64	0	2.12963	9.19389	1.26711	0.06348
64.1	0	2.13322	9.21151	1.26953	0.06358
64.2	0	2.136	9.21975	1.27067	0.06367
64.3	0	2.1398	9.23789	1.27317	0.06378
64.4	0	2.14295	9.24878	1.27467	0.06387
64.5	0	2.14624	9.25405	1.2754	0.06397
64.6	0	2.14957	9.27098	1.27773	0.06407
64.7	0	2.1529	9.27773	1.27866	0.06417
64.8	0	2.15656	9.29526	1.28108	0.06428
64.9	0	2.15942	9.30369	1.28224	0.06436
65	0	2.1632	9.31836	1.28426	0.06448
65.1	0	2.16645	9.33222	1.28617	0.06457
65.2	0	2.16958	9.33504	1.28656	0.06467
65.3	0	2.17291	9.34937	1.28853	0.06477
65.4	0	2.17624	9.35973	1.28996	0.06487
65.5	0	2.17981	9.37045	1.29144	0.06497
65.6	0	2.18282	9.386	1.29358	0.06506
65.7	0	2.1864	9.39644	1.29502	0.06517
65.8	0	2.18979	9.41009	1.2969	0.06527
65.9	0	2.19279	9.41364	1.29739	0.06536
66	0	2.19632	9.43264	1.30001	0.06546
66.1	0	2.19956	9.44207	1.30131	0.06556
66.2	0	2.20304	9.45277	1.30278	0.06566
66.3	0	2.20621	9.46842	1.30494	0.06576
66.4	0	2.20967	9.47918	1.30642	0.06586
66.5	0	2.21313	9.49552	1.30868	0.06597
66.6	0	2.2161	9.50021	1.30932	0.06605
66.7	0	2.2197	9.51595	1.31149	0.06616
66.792	0.5	2.22272	9.52522	1.31277	0.06625
66.793	0.5	2.22275	9.52549	1.31281	0.06625
66.893	0.5	2.22378	9.49804	1.30902	0.06628
66.993	0.5	2.22186	9.46479	1.30444	0.06623
67.093	0.5	2.21769	9.42124	1.29844	0.0661
67.193	0.5	2.21414	9.40223	1.29582	0.066
67.293	0.5	2.21065	9.37329	1.29183	0.06589
67.393	0.5	2.20751	9.36008	1.29001	0.0658
67.493	0.5	2.20395	9.33708	1.28684	0.06569
67.593	0.5	2.20092	9.32111	1.28464	0.0656
67.693	0.5	2.19716	9.2949	1.28103	0.06549
67.793	0.5	2.19392	9.27548	1.27835	0.06539
67.893	0.5	2.19085	9.25885	1.27606	0.0653
67.993	0.5	2.18723	9.23148	1.27229	0.06519
68.093	0.5	2.18415	9.21406	1.26989	0.0651
68.193	0.5	2.18063	9.19053	1.26664	0.065
68.293	0.5	2.1775	9.16786	1.26352	0.0649
68.393	0.5	2.17386	9.148	1.26078	0.06479
68.493	0.5	2.17058	9.12807	1.25803	0.0647
68.593	0.5	2.16749	9.11469	1.25619	0.0646
68.693	0.5	2.1638	9.09018	1.25281	0.06449
68.793	0.5	2.1607	9.07699	1.25099	0.0644
68.893	0.5	2.15725	9.06118	1.24882	0.0643
68.993	0.5	2.15413	9.04052	1.24597	0.06421
69.093	0.5	2.15064	9.02174	1.24338	0.0641
69.193	0.5	2.14727	8.9989	1.24023	0.064
69.293	0.5	2.14423	8.9799	1.23761	0.06391
69.393	0.5	2.14055	8.95413	1.23406	0.0638
69.493	0.5	2.13733	8.93288	1.23113	0.06371
69.593	0.5	2.13405	8.91921	1.22925	0.06361
69.693	0.5	2.13072	8.89558	1.22599	0.06351
69.793	0.5	2.12739	8.88437	1.22445	0.06341
69.893	0.5	2.12399	8.86501	1.22178	0.06331
69.993	0.5	2.12087	8.84785	1.21941	0.06322
70.093	0.5	2.11716	8.82581	1.21638	0.0631
70.193	0.5	2.11388	8.80387	1.21335	0.06301
70.293	0.5	2.11074	8.79356	1.21193	0.06291
70.393	0.5	2.10732	8.7671	1.20828	0.06281
70.493	0.5	2.10405	8.75189	1.20619	0.06271
70.593	0.5	2.10061	8.73313	1.2036	0.06261
70.693	0.5	2.09749	8.71373	1.20093	0.06252
70.793	0.5	2.09382	8.6965	1.19855	0.06241
70.893	0.5	2.0905	8.67433	1.1955	0.06231
70.993	0.5	2.08751	8.66611	1.19437	0.06222
71.093	0.5	2.08397	8.63801	1.19049	0.06212
71.193	0.5	2.08075	8.62516	1.18872	0.06202
71.293	0.5	2.07733	8.60403	1.18581	0.06192
71.393	0.5	2.07418	8.58254	1.18285	0.06182
71.493	0.5	2.07059	8.56431	1.18034	0.06172
71.593	0.5	2.06716	8.54318	1.17742	0.06161
71.693	0.5	2.06425	8.53203	1.17589	0.06153
71.793	0.5	2.06055	8.50729	1.17248	0.06142
71.893	0.5	2.05735	8.49424	1.17068	0.06132
71.993	0.5	2.05398	8.47908	1.16859	0.06122
72.093	0.5	2.05073	8.45966	1.16591	0.06112
72.193	0.5	2.04733	8.44589	1.16402	0.06102
72.293	0.5	2.04387	8.4237	1.16096	0.06092
72.393	0.5	2.04087	8.40823	1.15883	0.06083
72.493	0.5	2.03713	8.37885	1.15478	0.06072
72.593	0.5	2.03396	8.36107	1.15233	0.06062
72.693	0.5	2.03064	8.34459	1.15005	0.06053
72.793	0.5	2.02741	8.32631	1.14753	0.06043
72.893	0.5	2.02408	8.31328	1.14574	0.06033
72.993	0.5	2.02064	8.29525	1.14325	0.06023
73.093	0.5	2.01759	8.27983	1.14113	0.06014
73.193	0.5	2.01385	8.26055	1.13847	0.06003
73.293	0.5	2.01061	8.24201	1.13592	0.05993
73.393	0.5	2.00737	8.23032	1.13431	0.05983
73.493	0.5	2.00399	8.20833	1.13127	0.05973
73.593	0.5	2.00077	8.19285	1.12914	0.05964
73.693	0.5	1.9973	8.16885	1.12583	0.05953
73.793	0.5	1.99417	8.15055	1.12331	0.05944
73.893	0.5	1.99051	8.13103	1.12062	0.05933
73.993	0.5	1.98722	8.1109	1.11785	0.05923
74.093	0.5	1.98407	8.10121	1.11651	0.05914
74.193	0.5	1.98057	8.07877	1.11342	0.05903
74.293	0.5	1.97735	8.06416	1.11141	0.05894
74.393	0.5	1.97401	8.04954	1.10939	0.05884
74.493	0.5	1.97077	8.02861	1.10651	0.05874
74.593	0.5	1.96727	8.01376	1.10446	0.05864
74.693	0.5	1.9639	7.99036	1.10123	0.05854
74.793	0.5	1.96086	7.97929	1.09971	0.05845
74.893	0.5	1.95727	7.9525	1.09602	0.05834
74.993	0.5	1.95405	7.94003	1.0943	0.05824
75.093	0.5	1.9507	7.92676	1.09247	0.05814
75.193	0.5	1.94737	7.9049	1.08946	0.05804
75.293	0.5	1.94401	7.89324	1.08785	0.05794
75.393	0.5	1.94058	7.87256	1.085	0.05784
75.493	0.5	1.93756	7.85673	1.08282	0.05775
75.593	0.5	1.93383	7.83396	1.07968	0.05764
75.693	0.5	1.93062	7.81571	1.07716	0.05754
75.793	0.5	1.9274	7.80177	1.07524	0.05745
75.893	0.5	1.92395	7.77736	1.07188	0.05735
75.993	0.5	1.92072	7.76817	1.07061	0.05725
76.093	0.5	1.91717	7.74454	1.06736	0.05714
76.193	0.5	1.91423	7.73376	1.06587	0.05706
76.293	0.5	1.91044	7.71192	1.06286	0.05694
76.393	0.5	1.90725	7.69625	1.0607	0.05685
76.493	0.5	1.90411	7.68505	1.05916	0.05675
76.593	0.5	1.90066	7.66309	1.05613	0.05665
76.693	0.5	1.89748	7.64857	1.05413	0.05656
76.793	0.5	1.89396	7.6282	1.05132	0.05645
76.893	0.5	1.89092	7.61005	1.04882	0.05636
76.993	0.5	1.88715	7.58955	1.04599	0.05625
77.093	0.5	1.88389	7.568	1.04302	0.05615
77.193	0.5	1.8808	7.55948	1.04185	0.05606
77.293	0.5	1.87725	7.53456	1.03842	0.05595
77.393	0.5	1.87415	7.52499	1.0371	0.05586
77.493	0.5	1.87056	7.5078	1.03473	0.05575
77.593	0.5	1.86755	7.49035	1.03232	0.05566
77.693	0.5	1.86385	7.47417	1.03009	0.05555
77.793	0.5	1.86051	7.45493	1.02744	0.05545
77.893	0.5	1.85745	7.44246	1.02572	0.05536
77.993	0.5	1.85385	7.41569	1.02203	0.05526
78.093	0.5	1.85072	7.40118	1.02003	0.05516
78.193	0.5	1.84732	7.38677	1.01805	0.05506
78.293	0.5	1.84417	7.36681	1.0153	0.05497
78.393	0.5	1.84067	7.3524	1.01331	0.05486
78.493	0.5	1.8373	7.3332	1.01066	0.05476
78.593	0.5	1.83423	7.32179	1.00909	0.05467
78.693	0.5	1.83054	7.29786	1.00579	0.05456
78.793	0.5	1.82725	7.28316	1.00377	0.05446
78.893	0.5	1.82406	7.27151	1.00216	0.05437
78.993	0.5	1.82074	7.24746	0.99885	0.05427
79.093	0.5	1.81736	7.23242	0.99678	0.05417
79.193	0.5	1.814	7.21268	0.99405	0.05407
79.293	0.5	1.8108	7.19772	0.99199	0.05397
79.393	0.5	1.80722	7.17737	0.98919	0.05387
79.493	0.5	1.80385	7.15936	0.98671	0.05377
79.593	0.5	1.80071	7.15105	0.98556	0.05367
79.693	0.5	1.79727	7.12972	0.98262	0.05357
79.793	0.5	1.7941	7.12045	0.98134	0.05348
79.893	0.5	1.79063	7.10039	0.97858	0.05337
79.993	0.5	1.78754	7.08275	0.97615	0.05328
80.093	0.5	1.78392	7.06336	0.97347	0.05317
80.193	0.5	1.78057	7.04365	0.97076	0.05307
80.293	0.5	1.7775	7.03077	0.96898	0.05298
80.393	0.5	1.77393	7.00716	0.96573	0.05287
80.493	0.5	1.77081	6.99413	0.96393	0.05278
80.593	0.5	1.76725	6.97789	0.9617	0.05268
80.693	0.5	1.76411	6.96084	0.95935	0.05258
80.793	0.5	1.76066	6.94858	0.95766	0.05248
80.893	0.5	1.75719	6.92834	0.95487	0.05238
80.993	0.5	1.75421	6.91858	0.95352	0.05229
81.093	0.5	1.75049	6.89127	0.94976	0.05218
81.193	0.5	1.7474	6.87752	0.94786	0.05208
81.293	0.5	1.74394	6.86071	0.94555	0.05198
81.393	0.5	1.74072	6.84213	0.94298	0.05188
81.493	0.5	1.73729	6.82598	0.94076	0.05178
81.593	0.5	1.73394	6.80884	0.9384	0.05168
81.693	0.5	1.73085	6.79482	0.93646	0.05159
81.793	0.5	1.72717	6.77369	0.93355	0.05148
81.893	0.5	1.72404	6.75791	0.93138	0.05139
81.993	0.5	1.72069	6.74677	0.92984	0.05129
82.093	0.5	1.71743	6.72828	0.92729	0.05119
82.193	0.5	1.71402	6.71441	0.92538	0.05109
82.293	0.5	1.71063	6.69289	0.92242	0.05099
82.393	0.5	1.70756	6.67776	0.92033	0.0509
82.493	0.5	1.70379	6.65322	0.91695	0.05078
82.593	0.5	1.70061	6.63771	0.91481	0.05069
82.693	0.5	1.69739	6.62768	0.91343	0.05059
82.793	0.5	1.69399	6.60718	0.9106	0.05049
82.893	0.5	1.69073	6.59511	0.90894	0.05039
82.993	0.5	1.68736	6.5795	0.90679	0.05029
83.093	0.5	1.68411	6.561	0.90424	0.0502
83.193	0.5	1.68049	6.54683	0.90229	0.05009
83.293	0.5	1.67713	6.52394	0.89913	0.04999
83.393	0.5	1.67412	6.51607	0.89805	0.0499
83.493	0.5	1.6706	6.48793	0.89417	0.04979
83.593	0.5	1.66743	6.47566	0.89248	0.0497
83.693	0.5	1.66405	6.45753	0.88998	0.0496
83.793	0.5	1.66081	6.43881	0.8874	0.0495
83.893	0.5	1.65731	6.42451	0.88543	0.0494
83.993	0.5	1.65387	6.40628	0.88292	0.0493
84.093	0.5	1.65089	6.39807	0.88178	0.04921
84.193	0.5	1.64715	6.37096	0.87805	0.0491
84.293	0.5	1.64404	6.36023	0.87657	0.049
84.393	0.5	1.64068	6.34747	0.87481	0.0489
84.493	0.5	1.63739	6.3266	0.87193	0.0488
84.593	0.5	1.63407	6.31597	0.87047	0.04871
84.693	0.5	1.63047	6.28955	0.86683	0.0486
84.793	0.5	1.62765	6.2792	0.8654	0.04851
84.893	0.5	1.62373	6.24813	0.86112	0.0484
84.993	0.5	1.62054	6.23753	0.85966	0.0483
85.093	0.5	1.61734	6.22637	0.85812	0.04821
85.193	0.5	1.614	6.20904	0.85573	0.04811
85.293	0.5	1.61077	6.20065	0.85458	0.04801
85.393	0.5	1.60723	6.1811	0.85188	0.04791
85.493	0.5	1.60428	6.16481	0.84964	0.04782
85.593	0.5	1.60053	6.14218	0.84652	0.04771
85.693	0.5	1.59725	6.12559	0.84423	0.04761
85.793	0.5	1.59407	6.1137	0.84259	0.04751
85.893	0.5	1.59069	6.08972	0.83929	0.04741
85.993	0.5	1.5874	6.0787	0.83777	0.04731
86.093	0.5	1.58396	6.06236	0.83552	0.04721
86.193	0.5	1.58092	6.04609	0.83328	0.04712
86.293	0.5	1.57717	6.02983	0.83103	0.04701
86.393	0.5	1.57394	6.01171	0.82854	0.04691
86.493	0.5	1.57072	5.99966	0.82688	0.04682
86.593	0.5	1.56728	5.97687	0.82373	0.04671
86.693	0.5	1.56405	5.96016	0.82143	0.04662
86.793	0.5	1.56059	5.94337	0.81912	0.04652
86.893	0.5	1.55743	5.92432	0.81649	0.04642
86.993	0.5	1.55393	5.91146	0.81472	0.04632
87.093	0.5	1.55054	5.89189	0.81202	0.04622
87.193	0.5	1.54753	5.88333	0.81084	0.04613
87.293	0.5	1.54395	5.86023	0.80766	0.04602
87.393	0.5	1.54067	5.84756	0.80591	0.04592
87.493	0.5	1.53738	5.83272	0.80387	0.04582
87.593	0.5	1.53405	5.81328	0.80119	0.04572
87.693	0.5	1.53072	5.80123	0.79953	0.04562
87.793	0.5	1.52724	5.78028	0.79664	0.04552
87.893	0.5	1.52418	5.76606	0.79468	0.04543
87.993	0.5	1.52059	5.74487	0.79176	0.04532
88.093	0.5	1.51728	5.72414	0.7889	0.04522
88.193	0.5	1.51404	5.71363	0.78746	0.04513
88.293	0.5	1.51064	5.69176	0.78444	0.04503
88.393	0.5	1.50742	5.68541	0.78357	0.04493
88.493	0.5	1.5039	5.66516	0.78077	0.04483
88.593	0.5	1.50084	5.65254	0.77904	0.04473
88.693	0.5	1.49712	5.63143	0.77613	0.04462
88.793	0.5	1.49388	5.6171	0.77415	0.04453
88.893	0.5	1.49076	5.60512	0.7725	0.04443
88.993	0.5	1.48727	5.58046	0.7691	0.04433
89.093	0.5	1.48418	5.57004	0.76767	0.04424
89.193	0.5	1.48063	5.54823	0.76466	0.04413
89.293	0.5	1.47755	5.53027	0.76218	0.04404
89.393	0.5	1.47385	5.51206	0.75967	0.04393
89.493	0.5	1.47055	5.49661	0.75754	0.04383
89.593	0.5	1.4675	5.48971	0.75659	0.04374
89.693	0.5	1.46388	5.46599	0.75332	0.04363
89.793	0.5	1.46078	5.4575	0.75216	0.04354
89.893	0.5	1.45731	5.43692	0.74932	0.04344
89.993	0.5	1.45417	5.41998	0.74698	0.04334
90.093	0.5	1.45055	5.40219	0.74453	0.04324
90.193	0.5	1.44726	5.38509	0.74218	0.04314
90.293	0.5	1.44416	5.37014	0.74012	0.04305
90.393	0.5	1.44045	5.34898	0.7372	0.04293
90.493	0.5	1.43736	5.33507	0.73528	0.04284
90.593	0.5	1.43392	5.32468	0.73385	0.04274
90.693	0.5	1.43077	5.30514	0.73116	0.04265
90.793	0.5	1.42733	5.29344	0.72954	0.04254
90.893	0.5	1.42396	5.27352	0.7268	0.04244
90.993	0.5	1.42089	5.25872	0.72476	0.04235
91.093	0.5	1.4172	5.23251	0.72115	0.04224
91.193	0.5	1.41397	5.21584	0.71885	0.04215
91.293	0.5	1.41072	5.20483	0.71733	0.04205
91.393	0.5	1.40735	5.18282	0.7143	0.04195
91.493	0.5	1.40407	5.17391	0.71307	0.04185
91.593	0.5	1.40065	5.15723	0.71077	0.04175
91.693	0.5	1.39752	5.14205	0.70868	0.04165
91.793	0.5	1.39384	5.1266	0.70655	0.04155
91.893	0.5	1.39053	5.10581	0.70368	0.04145
91.993	0.5	1.38743	5.10172	0.70312	0.04135
92.093	0.5	1.38397	5.07442	0.69936	0.04125
92.193	0.5	1.38069	5.06324	0.69782	0.04115
92.293	0.5	1.37729	5.04178	0.69486	0.04105
92.393	0.5	1.37413	5.02388	0.69239	0.04096
92.493	0.5	1.37052	5.00462	0.68974	0.04085
92.593	0.5	1.36716	4.98577	0.68714	0.04075
92.693	0.5	1.36418	4.97839	0.68612	0.04066
92.793	0.5	1.36062	4.95629	0.68308	0.04056
92.893	0.5	1.35741	4.94628	0.6817	0.04046
92.993	0.5	1.354	4.93289	0.67985	0.04036
93.093	0.5	1.35085	4.91672	0.67762	0.04026
93.193	0.5	1.34729	4.90248	0.67566	0.04016
93.293	0.5	1.34382	4.88109	0.67271	0.04005
93.393	0.5	1.34091	4.87316	0.67162	0.03997
93.493	0.5	1.33722	4.84461	0.66769	0.03986
93.593	0.5	1.334	4.83127	0.66585	0.03976
93.693	0.5	1.33065	4.81638	0.6638	0.03966
93.793	0.5	1.32739	4.79943	0.66146	0.03956
93.893	0.5	1.32402	4.78651	0.65968	0.03946
93.993	0.5	1.32055	4.7691	0.65728	0.03936
94.093	0.5	1.31752	4.7556	0.65542	0.03927
94.193	0.5	1.31383	4.73194	0.65216	0.03916
94.293	0.5	1.31062	4.71878	0.65034	0.03906
94.393	0.5	1.30733	4.70661	0.64867	0.03897
94.493	0.5	1.30407	4.68486	0.64567	0.03887
94.593	0.5	1.30075	4.67369	0.64413	0.03877
94.693	0.5	1.29731	4.65609	0.6417	0.03867
94.793	0.5	1.29425	4.6418	0.63974	0.03858
94.893	0.5	1.29052	4.6216	0.63695	0.03847
94.993	0.5	1.28725	4.60571	0.63476	0.03837
95.093	0.5	1.28404	4.59666	0.63351	0.03827
95.193	0.5	1.28066	4.57643	0.63073	0.03817
95.293	0.5	1.27744	4.56346	0.62894	0.03808
95.393	0.5	1.27395	4.5448	0.62637	0.03797
95.493	0.5	1.27081	4.52376	0.62347	0.03788
95.593	0.5	1.26722	4.5096	0.62151	0.03777
95.693	0.5	1.26388	4.48735	0.61845	0.03767
95.793	0.5	1.26075	4.47995	0.61743	0.03758
95.893	0.5	1.25725	4.45683	0.61424	0.03747
95.993	0.5	1.25399	4.4464	0.6128	0.03738
96.093	0.5	1.25067	4.43345	0.61102	0.03728
96.193	0.5	1.24742	4.41714	0.60877	0.03718
96.293	0.5	1.24397	4.40617	0.60726	0.03708
96.393	0.5	1.24058	4.38543	0.6044	0.03698
96.493	0.5	1.23753	4.37422	0.60286	0.03689
96.593	0.5	1.23391	4.34713	0.59912	0.03678
96.693	0.5	1.23069	4.33	0.59676	0.03668
96.793	0.5	1.22737	4.31716	0.59499	0.03658
96.893	0.5	1.22403	4.29183	0.5915	0.03648
96.993	0.5	1.2207	4.28461	0.59051	0.03638
97.093	0.5	1.21724	4.26358	0.58761	0.03628
97.193	0.5	1.21423	4.25341	0.58621	0.03619
97.293	0.5	1.21048	4.23155	0.58319	0.03608
97.393	0.5	1.20726	4.21846	0.58139	0.03598
97.493	0.5	1.20408	4.20892	0.58008	0.03589
97.593	0.5	1.2006	4.18792	0.57718	0.03579
97.693	0.5	1.19741	4.17815	0.57583	0.03569
97.793	0.5	1.19384	4.15676	0.57289	0.03558
97.893	0.5	1.19089	4.14313	0.57101	0.0355
97.993	0.5	1.18711	4.12087	0.56794	0.03538
98.093	0.5	1.1839	4.10406	0.56562	0.03529
98.193	0.5	1.18078	4.09407	0.56425	0.03519
98.293	0.5	1.17734	4.0723	0.56125	0.03509
98.393	0.5	1.17416	4.06218	0.55985	0.035
98.493	0.5	1.17064	4.04494	0.55747	0.03489
98.593	0.5	1.16757	4.02957	0.55536	0.0348
98.693	0.5	1.16383	4.01145	0.55286	0.03469
98.793	0.5	1.16055	3.99397	0.55045	0.03459
98.893	0.5	1.15747	3.9815	0.54873	0.0345
98.993	0.5	1.15389	3.96112	0.54592	0.03439
99.093	0.5	1.15082	3.94808	0.54413	0.0343
99.193	0.5	1.14724	3.9344	0.54224	0.03419
99.293	0.5	1.14419	3.91811	0.54	0.0341
99.393	0.5	1.14053	3.90305	0.53792	0.034
99.493	0.5	1.1372	3.88616	0.53559	0.0339
99.593	0.5	1.13413	3.87388	0.5339	0.0338
99.693	0.5	1.13052	3.84907	0.53048	0.0337
99.793	0.5	1.12734	3.83625	0.52871	0.0336
99.893	0.5	1.12402	3.82332	0.52693	0.0335
99.993	0.5	1.12079	3.80042	0.52378	0.03341
100.093	0.5	1.11737	3.78753	0.522	0.0333
100.193	0.5	1.11401	3.77027	0.51962	0.0332
100.293	0.5	1.1109	3.75591	0.51764	0.03311
100.393	0.5	1.1072	3.73466	0.51471	0.033
100.493	0.5	1.1039	3.72037	0.51274	0.0329
100.593	0.5	1.10072	3.71562	0.51209	0.03281
100.693	0.5	1.09735	3.69396	0.5091	0.03271
100.793	0.5	1.09405	3.68308	0.5076	0.03261
100.893	0.5	1.09068	3.66315	0.50486	0.03251
100.993	0.5	1.08749	3.64565	0.50245	0.03241
101.093	0.5	1.08391	3.62364	0.49941	0.03231
101.193	0.5	1.08049	3.60563	0.49693	0.03221
101.293	0.5	1.07737	3.59472	0.49543	0.03211
101.393	0.5	1.0739	3.57299	0.49243	0.03201
101.493	0.5	1.07079	3.56294	0.49105	0.03192
101.593	0.5	1.06728	3.54557	0.48865	0.03181
101.693	0.5	1.06418	3.53176	0.48675	0.03172
101.793	0.5	1.06062	3.51662	0.48466	0.03161
101.893	0.5	1.05721	3.49792	0.48208	0.03151
101.993	0.5	1.05419	3.48856	0.48079	0.03142
102.093	0.5	1.05059	3.46406	0.47742	0.03131
102.193	0.5	1.04744	3.45268	0.47585	0.03122
102.293	0.5	1.04393	3.43322	0.47317	0.03112
102.393	0.5	1.04076	3.41649	0.47086	0.03102
102.493	0.5	1.03734	3.40284	0.46898	0.03092
102.593	0.5	1.03388	3.38112	0.46599	0.03082
102.693	0.5	1.03087	3.37211	0.46475	0.03073
102.793	0.5	1.02715	3.34943	0.46162	0.03062
102.893	0.5	1.02407	3.33806	0.46005	0.03052
102.993	0.5	1.02061	3.32455	0.45819	0.03042
103.093	0.5	1.01735	3.30617	0.45566	0.03032
103.193	0.5	1.01395	3.29229	0.45375	0.03022
103.293	0.5	1.01059	3.2713	0.45085	0.03012
103.393	0.5	1.00754	3.25773	0.44898	0.03003
103.493	0.5	1.00384	3.23533	0.4459	0.02992
103.593	0.5	1.00068	3.21966	0.44373	0.02983
103.693	0.5	0.99738	3.20965	0.44236	0.02973
103.793	0.5	0.99408	3.19342	0.44012	0.02963
103.893	0.5	0.9907	3.18253	0.43862	0.02953
103.993	0.5	0.98731	3.16381	0.43604	0.02943
104.093	0.5	0.98422	3.1486	0.43394	0.02934
104.193	0.5	0.9805	3.12655	0.4309	0.02923
104.293	0.5	0.97726	3.1078	0.42832	0.02913
104.393	0.5	0.97408	3.09712	0.42685	0.02903
104.493	0.5	0.97064	3.07396	0.42365	0.02893
104.593	0.5	0.96739	3.06316	0.42217	0.02883
104.693	0.5	0.96404	3.04798	0.42007	0.02873
104.793	0.5	0.96076	3.0301	0.41761	0.02864
104.893	0.5	0.95719	3.01634	0.41571	0.02853
104.993	0.5	0.95381	2.99822	0.41322	0.02843
105.093	0.5	0.95079	2.99206	0.41237	0.02834
105.193	0.5	0.94724	2.96691	0.4089	0.02823
105.293	0.5	0.94408	2.95591	0.40738	0.02814
105.393	0.5	0.94071	2.93981	0.40517	0.02804
105.493	0.5	0.93745	2.91838	0.40221	0.02794
105.593	0.5	0.93401	2.90523	0.4004	0.02784
105.693	0.5	0.93055	2.88489	0.3976	0.02774
105.793	0.5	0.92756	2.87521	0.39626	0.02765
105.893	0.5	0.92381	2.84953	0.39272	0.02754
105.993	0.5	0.92067	2.8412	0.39158	0.02744
106.093	0.5	0.91738	2.8288	0.38987	0.02734
106.193	0.5	0.91403	2.8079	0.38699	0.02724
106.293	0.5	0.91078	2.80016	0.38592	0.02715
106.393	0.5	0.90714	2.77643	0.38265	0.02704
106.493	0.5	0.9043	2.76673	0.38131	0.02695
106.593	0.5	0.90041	2.7395	0.37756	0.02684
106.693	0.5	0.89719	2.72344	0.37535	0.02674
106.793	0.5	0.89401	2.71301	0.37391	0.02665
106.893	0.5	0.89065	2.69207	0.37102	0.02655
106.993	0.5	0.88746	2.68323	0.3698	0.02645
107.093	0.5	0.8839	2.66303	0.36702	0.02635
107.193	0.5	0.88094	2.65177	0.36547	0.02626
107.293	0.5	0.8772	2.63214	0.36276	0.02615
107.393	0.5	0.87392	2.61737	0.36073	0.02605
107.493	0.5	0.87075	2.6063	0.3592	0.02595
107.593	0.5	0.86734	2.5835	0.35606	0.02585
107.693	0.5	0.86407	2.56895	0.35405	0.02575
107.793	0.5	0.86063	2.5525	0.35179	0.02565
107.893	0.5	0.85758	2.53471	0.34933	0.02556
107.993	0.5	0.85388	2.51852	0.3471	0.02545
108.093	0.5	0.85061	2.50433	0.34515	0.02535
108.193	0.5	0.84744	2.49316	0.34361	0.02526
108.293	0.5	0.84393	2.47064	0.3405	0.02515
108.393	0.5	0.84067	2.45736	0.33867	0.02506
108.493	0.5	0.83728	2.4445	0.3369	0.02496
108.593	0.5	0.83405	2.42629	0.33439	0.02486
108.693	0.5	0.83065	2.41496	0.33283	0.02476
108.793	0.5	0.82723	2.39307	0.32981	0.02466
108.893	0.5	0.82418	2.38072	0.32811	0.02457
108.993	0.5	0.82063	2.35896	0.32511	0.02446
109.093	0.5	0.81733	2.34026	0.32254	0.02436
109.193	0.5	0.81404	2.33053	0.32119	0.02426
109.293	0.5	0.81073	2.31106	0.31851	0.02416
109.393	0.5	0.80739	2.3029	0.31739	0.02407
109.493	0.5	0.80391	2.28332	0.31469	0.02396
109.593	0.5	0.80086	2.27326	0.3133	0.02387
109.693	0.5	0.79723	2.25251	0.31044	0.02376
109.793	0.5	0.79395	2.23373	0.30785	0.02366
109.893	0.5	0.79071	2.22405	0.30652	0.02357
109.993	0.5	0.78726	2.19932	0.30311	0.02347
110.093	0.5	0.78413	2.19038	0.30188	0.02337
110.193	0.5	0.78056	2.17008	0.29908	0.02327
110.293	0.5	0.7775	2.15634	0.29719	0.02317
110.393	0.5	0.7738	2.13873	0.29476	0.02306
110.493	0.5	0.77053	2.12317	0.29262	0.02297
110.593	0.5	0.76745	2.11756	0.29184	0.02287
110.693	0.5	0.76392	2.0935	0.28853	0.02277
110.793	0.5	0.76082	2.08483	0.28733	0.02268
110.893	0.5	0.7573	2.06285	0.2843	0.02257
110.993	0.5	0.7542	2.04721	0.28215	0.02248
111.093	0.5	0.75052	2.02932	0.27968	0.02237
111.193	0.5	0.74724	2.01053	0.27709	0.02227
111.293	0.5	0.74418	1.99954	0.27558	0.02218
111.393	0.5	0.74053	1.9782	0.27264	0.02207
111.493	0.5	0.73744	1.96883	0.27134	0.02198
111.593	0.5	0.73397	1.95512	0.26946	0.02188
111.693	0.5	0.7308	1.93871	0.26719	0.02178
111.793	0.5	0.72726	1.92536	0.26535	0.02168
111.893	0.5	0.72394	1.90758	0.2629	0.02158
111.993	0.5	0.72083	1.89356	0.26097	0.02149
112.093	0.5	0.71711	1.86833	0.25749	0.02137
112.193	0.5	0.71398	1.85265	0.25533	0.02128
112.293	0.5	0.71061	1.83903	0.25346	0.02118
112.393	0.5	0.70741	1.82056	0.25091	0.02109
112.493	0.5	0.70403	1.80941	0.24937	0.02098
112.593	0.5	0.70065	1.7947	0.24735	0.02088
112.693	0.5	0.69754	1.78043	0.24538	0.02079
112.793	0.5	0.69387	1.76011	0.24258	0.02068
112.893	0.5	0.69061	1.74476	0.24046	0.02058
112.993	0.5	0.6874	1.73575	0.23922	0.02049
113.093	0.5	0.68399	1.71328	0.23612	0.02039
113.193	0.5	0.68075	1.70387	0.23483	0.02029
113.293	0.5	0.67733	1.68215	0.23183	0.02019
113.393	0.5	0.67415	1.66586	0.22959	0.02009
113.493	0.5	0.67054	1.64476	0.22668	0.01999
113.593	0.5	0.66718	1.62493	0.22395	0.01989
113.693	0.5	0.66413	1.6228	0.22366	0.0198
113.793	0.5	0.66062	1.60035	0.22056	0.01969
113.893	0.5	0.65735	1.59016	0.21916	0.01959
113.993	0.5	0.65395	1.57363	0.21688	0.01949
114.093	0.5	0.65077	1.55617	0.21447	0.0194
114.193	0.5	0.64722	1.54153	0.21245	0.01929
114.293	0.5	0.64384	1.52128	0.20966	0.01919
114.393	0.5	0.64087	1.51342	0.20858	0.0191
114.493	0.5	0.63728	1.48546	0.20473	0.01899
114.593	0.5	0.63407	1.47611	0.20344	0.0189
114.693	0.5	0.63066	1.45767	0.2009	0.0188
114.793	0.5	0.62747	1.44646	0.19935	0.0187
114.893	0.5	0.62398	1.43274	0.19746	0.0186
114.993	0.5	0.6205	1.41418	0.1949	0.01849
115.093	0.5	0.61759	1.40353	0.19344	0.01841
115.193	0.5	0.61386	1.37811	0.18993	0.0183
115.293	0.5	0.61065	1.36322	0.18788	0.0182
115.393	0.5	0.60732	1.34737	0.1857	0.0181
115.493	0.5	0.60404	1.32865	0.18311	0.018
115.593	0.5	0.6007	1.3176	0.18159	0.0179
115.693	0.5	0.59722	1.29902	0.17903	0.0178
115.793	0.5	0.59418	1.28624	0.17727	0.01771
115.893	0.5	0.59049	1.26709	0.17463	0.0176
115.993	0.5	0.58728	1.2529	0.17268	0.0175
116.093	0.5	0.58401	1.24377	0.17142	0.01741
116.193	0.5	0.58071	1.22535	0.16888	0.01731
116.293	0.5	0.57743	1.21353	0.16725	0.01721
116.393	0.5	0.57399	1.19724	0.165	0.01711
116.493	0.5	0.57091	1.17805	0.16236	0.01702
116.593	0.5	0.56719	1.15668	0.15941	0.01691
116.693	0.5	0.56389	1.13704	0.15671	0.01681
116.793	0.5	0.56072	1.12775	0.15543	0.01671
116.893	0.5	0.5573	1.105	0.15229	0.01661
116.993	0.5	0.55412	1.09474	0.15088	0.01652
117.093	0.5	0.55063	1.07888	0.14869	0.01641
117.193	0.5	0.54746	1.06492	0.14677	0.01632
117.293	0.5	0.54393	1.05486	0.14538	0.01621
117.393	0.5	0.54055	1.03408	0.14252	0.01611
117.493	0.5	0.53743	1.02314	0.14101	0.01602
117.593	0.5	0.53386	1.00068	0.13791	0.01591
117.693	0.5	0.53066	0.98511	0.13577	0.01582
117.793	0.5	0.52735	0.97059	0.13377	0.01572
117.893	0.5	0.52407	0.95106	0.13108	0.01562
117.993	0.5	0.52068	0.93907	0.12942	0.01552
118.093	0.5	0.51724	0.9178	0.12649	0.01542
118.193	0.5	0.51421	0.90964	0.12537	0.01533
118.293	0.5	0.51055	0.88653	0.12218	0.01522
118.393	0.5	0.50733	0.87506	0.1206	0.01512
118.493	0.5	0.50405	0.86194	0.11879	0.01502
118.593	0.5	0.50068	0.84032	0.11581	0.01492
118.693	0.5	0.4974	0.83051	0.11446	0.01483
118.793	0.5	0.49392	0.80946	0.11156	0.01472
118.893	0.5	0.49088	0.79731	0.10988	0.01463
118.993	0.5	0.48714	0.77676	0.10705	0.01452
119.093	0.5	0.48392	0.76294	0.10515	0.01442
119.193	0.5	0.48076	0.75189	0.10363	0.01433
119.293	0.5	0.47724	0.73199	0.10088	0.01422
119.393	0.5	0.47408	0.72363	0.09973	0.01413
119.493	0.5	0.47051	0.70263	0.09684	0.01402
119.593	0.5	0.46754	0.69023	0.09513	0.01394
119.693	0.5	0.4638	0.66798	0.09206	0.01382
119.793	0.5	0.46056	0.64869	0.0894	0.01373
119.893	0.5	0.45747	0.63981	0.08818	0.01364
119.993	0.5	0.45401	0.61772	0.08513	0.01353
120.093	0.5	0.45081	0.60717	0.08368	0.01344
120.193	0.5	0.44729	0.59442	0.08192	0.01333
120.293	0.5	0.44421	0.57704	0.07953	0.01324
120.393	0.5	0.44053	0.56634	0.07805	0.01313
120.493	0.5	0.43724	0.55074	0.0759	0.01303
120.593	0.5	0.43415	0.54014	0.07444	0.01294
120.693	0.5	0.43053	0.518	0.07139	0.01283
120.793	0.5	0.42745	0.50344	0.06938	0.01274
120.893	0.5	0.42392	0.48665	0.06707	0.01264
120.993	0.5	0.42083	0.4686	0.06458	0.01254
121.093	0.5	0.41725	0.45336	0.06248	0.01244
121.193	0.5	0.41387	0.4342	0.05984	0.01234
121.293	0.5	0.41081	0.42427	0.05847	0.01224
121.393	0.5	0.40716	0.402	0.0554	0.01214
121.493	0.5	0.40398	0.39196	0.05402	0.01204
121.593	0.5	0.4007	0.38478	0.05303	0.01194
121.693	0.5	0.39744	0.36656	0.05052	0.01185
121.793	0.5	0.39406	0.35616	0.04909	0.01175
121.893	0.5	0.39069	0.33631	0.04635	0.01165
121.993	0.5	0.38757	0.32316	0.04454	0.01155
122.093	0.5	0.38385	0.30107	0.04149	0.01144
122.193	0.5	0.38052	0.28334	0.03905	0.01134
122.293	0.5	0.37742	0.27562	0.03799	0.01125
122.393	0.5	0.37401	0.25409	0.03502	0.01115
122.493	0.5	0.37072	0.24415	0.03365	0.01105
122.593	0.5	0.36735	0.22924	0.03159	0.01095
122.693	0.5	0.36415	0.2131	0.02937	0.01085
122.793	0.5	0.36054	0.19681	0.02712	0.01075
122.893	0.5	0.35714	0.18039	0.02486	0.01064
122.993	0.5	0.35407	0.17237	0.02376	0.01055
123.093	0.5	0.35056	0.15159	0.02089	0.01045
123.193	0.5	0.34745	0.13921	0.01919	0.01036
123.293	0.5	0.34395	0.12506	0.01724	0.01025
123.393	0.5	0.34082	0.10977	0.01513	0.01016
123.493	0.5	0.3373	0.09714	0.01339	0.01005
123.593	0.5	0.33389	0.07874	0.01085	0.00995
123.693	0.5	0.33088	0.07393	0.01019	0.00986
123.793	0.5	0.32725	0.04989	0.00688	0.00975
123.893	0.5	0.32409	0.03857	0.00532	0.00966
123.993	0.5	0.32059	0.02309	0.00318	0.00956
124.093	0.5	0.3174	0.0046	0.00063	0.00946
124.193	0.5	0.31403	-0.00813	-0.00112	0.00936
124.293	0.5	0.31057	-0.02656	-0.00366	0.00926
124.393	0.5	0.30755	-0.03897	-0.00537	0.00917
124.493	0.5	0.30381	-0.06062	-0.00835	0.00906
124.593	0.5	0.30072	-0.07291	-0.01005	0.00896
124.693	0.5	0.29726	-0.08312	-0.01146	0.00886
124.793	0.5	0.29399	-0.09609	-0.01324	0.00876
124.893	0.5	0.29067	-0.10266	-0.01415	0.00866
124.993	0.5	0.28727	-0.11843	-0.01632	0.00856
125.093	0.5	0.2842	-0.13303	-0.01833	0.00847
125.193	0.5	0.28051	-0.15146	-0.02087	0.00836
125.293	0.5	0.27731	-0.16968	-0.02339	0.00827
125.393	0.5	0.27407	-0.17909	-0.02468	0.00817
125.493	0.5	0.27072	-0.20265	-0.02793	0.00807
125.593	0.5	0.2674	-0.21173	-0.02918	0.00797
125.693	0.5	0.26398	-0.22898	-0.03156	0.00787
125.793	0.5	0.26086	-0.24472	-0.03373	0.00778
125.893	0.5	0.25718	-0.25337	-0.03492	0.00767
125.993	0.5	0.25392	-0.26726	-0.03683	0.00757
126.093	0.5	0.25076	-0.27412	-0.03778	0.00747
126.193	0.5	0.2473	-0.29583	-0.04077	0.00737
126.293	0.5	0.24405	-0.30349	-0.04183	0.00727
126.393	0.5	0.2407	-0.31771	-0.04379	0.00717
126.493	0.5	0.23741	-0.33731	-0.04649	0.00708
126.593	0.5	0.23389	-0.34966	-0.04819	0.00697
126.693	0.5	0.23045	-0.36843	-0.05078	0.00687
126.793	0.5	0.22749	-0.3711	-0.05115	0.00678
126.893	0.5	0.22388	-0.39579	-0.05455	0.00667
126.993	0.5	0.22071	-0.40217	-0.05543	0.00658
127.093	0.5	0.2174	-0.41299	-0.05692	0.00648
127.193	0.5	0.2141	-0.42741	-0.05891	0.00638
127.293	0.5	0.21071	-0.44015	-0.06066	0.00628
127.393	0.5	0.20723	-0.4575	-0.06305	0.00618
127.493	0.5	0.20422	-0.46656	-0.0643	0.00609
127.593	0.5	0.20046	-0.48656	-0.06706	0.00598
127.693	0.5	0.19732	-0.50149	-0.06912	0.00588
127.793	0.5	0.19405	-0.50738	-0.06993	0.00578
127.893	0.5	0.19069	-0.52537	-0.07241	0.00568
127.993	0.5	0.18747	-0.5261	-0.07251	0.00559
128.093	0.5	0.18383	-0.54163	-0.07465	0.00548
128.193	0.5	0.18098	-0.55066	-0.07589	0.00539
128.293	0.5	0.17706	-0.57471	-0.07921	0.00528
128.393	0.5	0.17385	-0.58175	-0.08018	0.00518
128.493	0.5	0.17068	-0.58885	-0.08116	0.00509
128.593	0.5	0.16729	-0.61059	-0.08415	0.00499
128.693	0.5	0.16416	-0.61745	-0.0851	0.00489
128.793	0.5	0.16059	-0.62893	-0.08668	0.00479
128.893	0.5	0.15759	-0.64122	-0.08837	0.0047
128.993	0.5	0.15388	-0.65603	-0.09041	0.00459
129.093	0.5	0.15058	-0.66786	-0.09204	0.00449
129.193	0.5	0.14744	-0.66769	-0.09202	0.00439
129.293	0.5	0.14399	-0.68924	-0.09499	0.00429
129.393	0.5	0.1407	-0.69099	-0.09523	0.00419
129.493	0.5	0.13731	-0.7044	-0.09708	0.00409
129.593	0.5	0.13421	-0.71196	-0.09812	0.004
129.693	0.5	0.13057	-0.7235	-0.09971	0.00389
129.793	0.5	0.12729	-0.73617	-0.10146	0.00379
129.893	0.5	0.12409	-0.7465	-0.10288	0.0037
129.993	0.5	0.12059	-0.7574	-0.10438	0.00359
130.093	0.5	0.11734	-0.77102	-0.10626	0.0035
130.193	0.5	0.11392	-0.77667	-0.10704	0.0034
130.293	0.5	0.11071	-0.78834	-0.10865	0.0033
130.393	0.5	0.10734	-0.79031	-0.10892	0.0032
130.493	0.5	0.10391	-0.80223	-0.11056	0.0031
130.593	0.5	0.10087	-0.80651	-0.11115	0.00301
130.693	0.5	0.09726	-0.82523	-0.11373	0.0029
130.793	0.5	0.09395	-0.83513	-0.1151	0.0028
130.893	0.5	0.09072	-0.83693	-0.11535	0.0027
130.993	0.5	0.08735	-0.8532	-0.11759	0.0026
131.093	0.5	0.08411	-0.85811	-0.11827	0.00251
131.193	0.5	0.08059	-0.86714	-0.11951	0.0024
131.293	0.5	0.07751	-0.87237	-0.12023	0.00231
131.393	0.5	0.07391	-0.88334	-0.12174	0.0022
131.493	0.5	0.07055	-0.8929	-0.12306	0.0021
131.593	0.5	0.06741	-0.89029	-0.1227	0.00201
131.693	0.5	0.06393	-0.9064	-0.12492	0.00191
131.793	0.5	0.06081	-0.90464	-0.12468	0.00181
131.893	0.5	0.05726	-0.91742	-0.12644	0.00171
131.993	0.5	0.05416	-0.92353	-0.12728	0.00161
132.093	0.5	0.05048	-0.9319	-0.12844	0.0015
132.193	0.5	0.04721	-0.94299	-0.12996	0.00141
132.293	0.5	0.04412	-0.94239	-0.12988	0.00132
132.393	0.5	0.04058	-0.95148	-0.13113	0.00121
132.493	0.5	0.0375	-0.95267	-0.1313	0.00112
132.593	0.5	0.03395	-0.96014	-0.13233	0.00101
132.693	0.5	0.03086	-0.97182	-0.13394	0.00092
132.793	0.5	0.02721	-0.97232	-0.13401	0.00081
132.893	0.5	0.02389	-0.98075	-0.13517	0.00071
132.993	0.5	0.02087	-0.98138	-0.13525	0.00062
133.093	0.5	0.01719	-0.99763	-0.13749	0.00051
133.193	0.5	0.01409	-0.99581	-0.13724	0.00042
133.293	0.5	0.01066	-1.00437	-0.13842	0.00032
133.393	0.5	0.00743	-1.00847	-0.13899	0.00022
133.493	0.5	0.00395	-1.00987	-0.13918	0.00012
133.593	0.5	0.00062	-1.01157	-0.13941	2e-05
133.614	1	-1e-05	-1.01102	-0.13934	0
133.615	1	-5e-05	-1.01122	-0.13937	0
133.715	1	-0.00086	-0.98585	-0.13587	-3e-05
133.815	1	0.0007	-0.98137	-0.13525	2e-05
133.915	1	0.00502	-0.95226	-0.13124	0.00015
134.015	1	0.00888	-0.94062	-0.12964	0.00026
134.115	1	0.0118	-0.93781	-0.12925	0.00035
134.215	1	0.0155	-0.92058	-0.12688	0.00046
134.315	1	0.01872	-0.91273	-0.12579	0.00056
134.415	1	0.02224	-0.90759	-0.12509	0.00066
134.515	1	0.02539	-0.88814	-0.1224	0.00076
134.615	1	0.02883	-0.89109	-0.12281	0.00086
134.715	1	0.03233	-0.87386	-0.12044	0.00096
134.815	1	0.0352	-0.87223	-0.12021	0.00105
134.915	1	0.03895	-0.86091	-0.11865	0.00116
135.015	1	0.04207	-0.85579	-0.11795	0.00125
135.115	1	0.04551	-0.85164	-0.11737	0.00136
135.215	1	0.04874	-0.83852	-0.11557	0.00145
135.315	1	0.05213	-0.83156	-0.11461	0.00155
135.415	1	0.05573	-0.8175	-0.11267	0.00166
135.515	1	0.05865	-0.81057	-0.11171	0.00175
135.615	1	0.06228	-0.79853	-0.11005	0.00186
135.715	1	0.06551	-0.7869	-0.10845	0.00195
135.815	1	0.06873	-0.78763	-0.10855	0.00205
135.915	1	0.07209	-0.76735	-0.10576	0.00215
136.015	1	0.07543	-0.77609	-0.10696	0.00225
136.115	1	0.07892	-0.75639	-0.10425	0.00235
136.215	1	0.08205	-0.74616	-0.10284	0.00245
136.315	1	0.08558	-0.73711	-0.10159	0.00255
136.415	1	0.08887	-0.7231	-0.09966	0.00265
136.515	1	0.09196	-0.7157	-0.09864	0.00274
136.615	1	0.09545	-0.70411	-0.09704	0.00284
136.715	1	0.09874	-0.69022	-0.09513	0.00294
136.815	1	0.10223	-0.68215	-0.09401	0.00305
136.915	1	0.1054	-0.67033	-0.09239	0.00314
137.015	1	0.10891	-0.66688	-0.09191	0.00325
137.115	1	0.11231	-0.64746	-0.08923	0.00335
137.215	1	0.11523	-0.64735	-0.08922	0.00343
137.315	1	0.119	-0.62958	-0.08677	0.00355
137.415	1	0.12212	-0.61865	-0.08526	0.00364
137.515	1	0.12551	-0.60589	-0.0835	0.00374
137.615	1	0.12882	-0.592	-0.08159	0.00384
137.715	1	0.13212	-0.58187	-0.08019	0.00394
137.815	1	0.1357	-0.55783	-0.07688	0.00404
137.915	1	0.13849	-0.55069	-0.0759	0.00413
138.015	1	0.1423	-0.53546	-0.0738	0.00424
138.115	1	0.14552	-0.52799	-0.07277	0.00434
138.215	1	0.14873	-0.52463	-0.0723	0.00443
138.315	1	0.15208	-0.50391	-0.06945	0.00453
138.415	1	0.1554	-0.49827	-0.06867	0.00463
138.515	1	0.15897	-0.47874	-0.06598	0.00474
138.615	1	0.16186	-0.46963	-0.06472	0.00482
138.715	1	0.1657	-0.44618	-0.06149	0.00494
138.815	1	0.16887	-0.43077	-0.05937	0.00503
138.915	1	0.17205	-0.42502	-0.05858	0.00513
139.015	1	0.17548	-0.40345	-0.0556	0.00523
139.115	1	0.17875	-0.39289	-0.05415	0.00533
139.215	1	0.18239	-0.38146	-0.05257	0.00544
139.315	1	0.18529	-0.36633	-0.05049	0.00552
139.415	1	0.18904	-0.3521	-0.04853	0.00563
139.515	1	0.19224	-0.33589	-0.04629	0.00573
139.615	1	0.19528	-0.32229	-0.04442	0.00582
139.715	1	0.19878	-0.30198	-0.04162	0.00592
139.815	1	0.20205	-0.29214	-0.04026	0.00602
139.915	1	0.20561	-0.27467	-0.03786	0.00613
140.015	1	0.2087	-0.25808	-0.03557	0.00622
140.115	1	0.21223	-0.24489	-0.03375	0.00633
140.215	1	0.21559	-0.22771	-0.03138	0.00643
140.315	1	0.21856	-0.21906	-0.03019	0.00651
140.415	1	0.22214	-0.2021	-0.02785	0.00662
140.515	1	0.22546	-0.1856	-0.02558	0.00672
140.615	1	0.22886	-0.1801	-0.02482	0.00682
140.715	1	0.23213	-0.15302	-0.02109	0.00692
140.815	1	0.23551	-0.14235	-0.01962	0.00702
140.915	1	0.23904	-0.11817	-0.01629	0.00712
141.015	1	0.24199	-0.10943	-0.01508	0.00721
141.115	1	0.24555	-0.08508	-0.01173	0.00732
141.215	1	0.2489	-0.07058	-0.00973	0.00742
141.315	1	0.25207	-0.0631	-0.0087	0.00751
141.415	1	0.25546	-0.0427	-0.00589	0.00761
141.515	1	0.25868	-0.0344	-0.00474	0.00771
141.615	1	0.26233	-0.01528	-0.00211	0.00782
141.715	1	0.26526	-0.00336	-0.00046	0.00791
141.815	1	0.26896	0.01881	0.00259	0.00802
141.915	1	0.27227	0.03538	0.00488	0.00812
142.015	1	0.27529	0.04461	0.00615	0.00821
142.115	1	0.27882	0.07119	0.00981	0.00831
142.215	1	0.282	0.08218	0.01133	0.00841
142.315	1	0.28566	0.1075	0.01482	0.00851
142.415	1	0.28867	0.11711	0.01614	0.0086
142.515	1	0.29228	0.13569	0.0187	0.00871
142.615	1	0.29567	0.15104	0.02082	0.00881
142.715	1	0.29867	0.15724	0.02167	0.0089
142.815	1	0.30224	0.18093	0.02494	0.00901
142.915	1	0.30535	0.19427	0.02677	0.0091
143.015	1	0.30899	0.21025	0.02898	0.00921
143.115	1	0.31203	0.2295	0.03163	0.0093
143.215	1	0.31555	0.24325	0.03352	0.00941
143.315	1	0.31891	0.26554	0.0366	0.00951
143.415	1	0.32194	0.27374	0.03773	0.0096
143.515	1	0.32558	0.29814	0.04109	0.0097
143.615	1	0.32875	0.31079	0.04283	0.0098
143.715	1	0.33219	0.32493	0.04478	0.0099
143.815	1	0.33538	0.34484	0.04753	0.01
143.915	1	0.33882	0.35548	0.04899	0.0101
144.015	1	0.34227	0.3783	0.05214	0.0102
144.115	1	0.34525	0.39036	0.0538	0.01029
144.215	1	0.34896	0.41041	0.05656	0.0104
144.315	1	0.35215	0.42929	0.05916	0.0105
144.415	1	0.35546	0.44093	0.06077	0.01059
144.515	1	0.35884	0.46135	0.06358	0.0107
144.615	1	0.36217	0.47223	0.06508	0.01079
144.715	1	0.36563	0.49274	0.06791	0.0109
144.815	1	0.36866	0.50552	0.06967	0.01099
144.915	1	0.37225	0.52013	0.07169	0.0111
145.015	1	0.37557	0.54259	0.07478	0.01119
145.115	1	0.37863	0.55121	0.07597	0.01129
145.215	1	0.38212	0.57527	0.07928	0.01139
145.315	1	0.38543	0.58995	0.08131	0.01149
145.415	1	0.38896	0.60909	0.08395	0.01159
145.515	1	0.39199	0.62826	0.08659	0.01168
145.615	1	0.39557	0.64121	0.08837	0.01179
145.715	1	0.39893	0.66264	0.09133	0.01189
145.815	1	0.40186	0.6662	0.09182	0.01198
145.915	1	0.40552	0.69412	0.09566	0.01209
146.015	1	0.40873	0.70131	0.09665	0.01218
146.115	1	0.41228	0.71853	0.09903	0.01229
146.215	1	0.41545	0.73671	0.10153	0.01238
146.315	1	0.41893	0.75417	0.10394	0.01249
146.415	1	0.42241	0.77424	0.10671	0.01259
146.515	1	0.42517	0.78541	0.10825	0.01267
146.615	1	0.42897	0.81562	0.11241	0.01279
146.715	1	0.43206	0.82919	0.11428	0.01288
146.815	1	0.43554	0.84131	0.11595	0.01298
146.915	1	0.43873	0.86231	0.11884	0.01308
147.015	1	0.44214	0.87379	0.12043	0.01318
147.115	1	0.44572	0.89334	0.12312	0.01329
147.215	1	0.44852	0.90048	0.1241	0.01337
147.315	1	0.45233	0.92319	0.12724	0.01348
147.415	1	0.45546	0.9373	0.12918	0.01358
147.515	1	0.45874	0.94863	0.13074	0.01367
147.615	1	0.46206	0.97071	0.13378	0.01377
147.715	1	0.4654	0.98775	0.13613	0.01387
147.815	1	0.46906	1.00903	0.13907	0.01398
147.915	1	0.47194	1.02419	0.14115	0.01407
148.015	1	0.47571	1.04224	0.14364	0.01418
148.115	1	0.47895	1.06086	0.14621	0.01428
148.215	1	0.48208	1.06696	0.14705	0.01437
148.315	1	0.48541	1.09162	0.15045	0.01447
148.415	1	0.48874	1.10316	0.15204	0.01457
148.515	1	0.49231	1.12083	0.15447	0.01467
148.615	1	0.49535	1.13834	0.15689	0.01476
148.715	1	0.49891	1.15485	0.15916	0.01487
148.815	1	0.50228	1.17354	0.16174	0.01497
148.915	1	0.5053	1.18437	0.16323	0.01506
149.015	1	0.50883	1.2077	0.16645	0.01517
149.115	1	0.51207	1.22141	0.16834	0.01526
149.215	1	0.51553	1.23378	0.17004	0.01537
149.315	1	0.51872	1.25503	0.17297	0.01546
149.415	1	0.52217	1.26734	0.17466	0.01556
149.515	1	0.52563	1.28977	0.17776	0.01567
149.615	1	0.52858	1.29831	0.17893	0.01576
149.715	1	0.53219	1.32518	0.18264	0.01586
149.815	1	0.53554	1.34105	0.18482	0.01596
149.915	1	0.53888	1.35624	0.18692	0.01606
150.015	1	0.54218	1.37444	0.18943	0.01616
150.115	1	0.54544	1.38647	0.19108	0.01626
150.215	1	0.54899	1.40562	0.19372	0.01636
150.315	1	0.55194	1.41548	0.19508	0.01645
150.415	1	0.55556	1.43458	0.19771	0.01656
150.515	1	0.55884	1.44942	0.19976	0.01666
150.615	1	0.56209	1.46087	0.20134	0.01675
150.715	1	0.56547	1.48483	0.20464	0.01685
150.815	1	0.56873	1.49766	0.20641	0.01695
150.915	1	0.57232	1.52236	0.20981	0.01706
151.015	1	0.57525	1.53782	0.21194	0.01715
151.115	1	0.57892	1.5599	0.21499	0.01726
151.215	1	0.58219	1.57586	0.21719	0.01735
151.315	1	0.58531	1.58317	0.21819	0.01745
151.415	1	0.58883	1.60269	0.22088	0.01755
151.515	1	0.59205	1.61596	0.22271	0.01765
151.615	1	0.5957	1.63017	0.22467	0.01776
151.715	1	0.59869	1.64683	0.22697	0.01784
151.815	1	0.60237	1.66352	0.22927	0.01795
151.915	1	0.60561	1.68124	0.23171	0.01805
152.015	1	0.6086	1.69049	0.23298	0.01814
152.115	1	0.61217	1.71702	0.23664	0.01825
152.215	1	0.61541	1.73288	0.23883	0.01834
152.315	1	0.61891	1.74932	0.24109	0.01845
152.415	1	0.62199	1.76749	0.2436	0.01854
152.515	1	0.6256	1.78059	0.2454	0.01865
152.615	1	0.62897	1.79801	0.2478	0.01875
152.715	1	0.63185	1.80891	0.2493	0.01883
152.815	1	0.63555	1.82871	0.25203	0.01894
152.915	1	0.63876	1.84464	0.25423	0.01904
153.015	1	0.64213	1.85641	0.25585	0.01914
153.115	1	0.64537	1.88079	0.25921	0.01924
153.215	1	0.64884	1.89261	0.26084	0.01934
153.315	1	0.65236	1.91453	0.26386	0.01944
153.415	1	0.65531	1.92506	0.26531	0.01953
153.515	1	0.65899	1.94792	0.26846	0.01964
153.615	1	0.66224	1.96211	0.27042	0.01974
153.715	1	0.66539	1.97048	0.27157	0.01983
153.815	1	0.66878	1.99323	0.27471	0.01993
153.915	1	0.67207	2.00283	0.27603	0.02003
154.015	1	0.67569	2.0262	0.27925	0.02014
154.115	1	0.67865	2.04283	0.28154	0.02023
154.215	1	0.68228	2.06214	0.28421	0.02034
154.315	1	0.68562	2.08261	0.28703	0.02044
154.415	1	0.68862	2.08652	0.28756	0.02053
154.515	1	0.69213	2.11241	0.29113	0.02063
154.615	1	0.69533	2.11939	0.29209	0.02073
154.715	1	0.69895	2.13778	0.29463	0.02083
154.815	1	0.70201	2.15041	0.29637	0.02092
154.915	1	0.70557	2.16623	0.29855	0.02103
155.015	1	0.70901	2.18682	0.30139	0.02113
155.115	1	0.71189	2.19378	0.30235	0.02122
155.215	1	0.7156	2.22152	0.30617	0.02133
155.315	1	0.71876	2.23657	0.30825	0.02142
155.415	1	0.72233	2.2543	0.31069	0.02153
155.515	1	0.72542	2.27304	0.31327	0.02162
155.615	1	0.72887	2.28776	0.3153	0.02172
155.715	1	0.73237	2.3073	0.31799	0.02183
155.815	1	0.7352	2.31271	0.31874	0.02191
155.915	1	0.73891	2.33557	0.32189	0.02202
156.015	1	0.74208	2.34799	0.3236	0.02212
156.115	1	0.74555	2.36087	0.32538	0.02222
156.215	1	0.74872	2.37856	0.32781	0.02232
156.315	1	0.75208	2.39318	0.32983	0.02242
156.415	1	0.75568	2.41555	0.33291	0.02252
156.515	1	0.75853	2.4291	0.33478	0.02261
156.615	1	0.76228	2.4512	0.33783	0.02272
156.715	1	0.76549	2.46958	0.34036	0.02282
156.815	1	0.76879	2.47705	0.34139	0.02291
156.915	1	0.77211	2.49634	0.34405	0.02301
157.015	1	0.77546	2.50786	0.34563	0.02311
157.115	1	0.77902	2.52673	0.34823	0.02322
157.215	1	0.78201	2.54004	0.35007	0.02331
157.315	1	0.78562	2.55922	0.35271	0.02342
157.415	1	0.78891	2.57455	0.35483	0.02351
157.515	1	0.79204	2.58487	0.35625	0.02361
157.615	1	0.79542	2.6097	0.35967	0.02371
157.715	1	0.79875	2.62332	0.36155	0.02381
157.815	1	0.80225	2.64073	0.36395	0.02391
157.915	1	0.80539	2.65772	0.36629	0.02401
158.015	1	0.80893	2.67078	0.36809	0.02411
158.115	1	0.81225	2.68842	0.37052	0.02421
158.215	1	0.81525	2.69565	0.37152	0.0243
158.315	1	0.81883	2.71963	0.37482	0.02441
158.415	1	0.82206	2.73264	0.37661	0.0245
158.515	1	0.82553	2.74968	0.37896	0.02461
158.615	1	0.82876	2.76888	0.38161	0.0247
158.715	1	0.83221	2.78354	0.38363	0.02481
158.815	1	0.8357	2.80473	0.38655	0.02491
158.915	1	0.83856	2.8153	0.38801	0.02499
159.015	1	0.84229	2.83645	0.39092	0.02511
159.115	1	0.84549	2.84921	0.39268	0.0252
159.215	1	0.84881	2.85765	0.39384	0.0253
159.315	1	0.85214	2.87909	0.3968	0.0254
159.415	1	0.85546	2.88808	0.39804	0.0255
159.515	1	0.859	2.90987	0.40104	0.0256
159.615	1	0.86183	2.92073	0.40254	0.02569
159.715	1	0.86568	2.94603	0.40602	0.0258
159.815	1	0.86886	2.96157	0.40816	0.0259
159.915	1	0.87203	2.97382	0.40985	0.02599
160.015	1	0.87545	2.99289	0.41248	0.02609
160.115	1	0.87873	3.00631	0.41433	0.02619
160.215	1	0.8823	3.02237	0.41654	0.0263
160.315	1	0.8852	3.03488	0.41827	0.02638
160.415	1	0.88904	3.05158	0.42057	0.0265
160.515	1	0.89225	3.06859	0.42291	0.02659
160.615	1	0.89535	3.07696	0.42407	0.02669
160.715	1	0.89883	3.1016	0.42746	0.02679
160.815	1	0.90209	3.11513	0.42933	0.02689
160.915	1	0.90569	3.13626	0.43224	0.027
161.015	1	0.90865	3.15051	0.43421	0.02708
161.115	1	0.91235	3.16773	0.43658	0.02719
161.215	1	0.9156	3.18538	0.43901	0.02729
161.315	1	0.9186	3.19413	0.44022	0.02738
161.415	1	0.92211	3.21221	0.44271	0.02748
161.515	1	0.92539	3.22738	0.4448	0.02758
161.615	1	0.92892	3.23959	0.44648	0.02769
161.715	1	0.93204	3.25857	0.4491	0.02778
161.815	1	0.93555	3.27289	0.45107	0.02789
161.915	1	0.93897	3.29618	0.45428	0.02799
162.015	1	0.94189	3.30456	0.45544	0.02807
162.115	1	0.94549	3.32885	0.45878	0.02818
162.215	1	0.9488	3.3446	0.46095	0.02828
162.315	1	0.95217	3.35419	0.46228	0.02838
162.415	1	0.95548	3.37283	0.46485	0.02848
162.515	1	0.95881	3.38258	0.46619	0.02858
162.615	1	0.96239	3.40398	0.46914	0.02869
162.715	1	0.96533	3.41605	0.4708	0.02877
162.815	1	0.9689	3.43632	0.47359	0.02888
162.915	1	0.97226	3.45383	0.47601	0.02898
163.015	1	0.97537	3.46134	0.47704	0.02907
163.115	1	0.97879	3.48687	0.48056	0.02917
163.215	1	0.98201	3.49774	0.48206	0.02927
163.315	1	0.98568	3.52048	0.48519	0.02938
163.415	1	0.9886	3.53176	0.48675	0.02947
163.515	1	0.99229	3.54962	0.48921	0.02958
163.615	1	0.99563	3.56414	0.49121	0.02968
163.715	1	0.99859	3.57013	0.49204	0.02976
163.815	1	1.00216	3.59352	0.49526	0.02987
163.915	1	1.00533	3.606	0.49698	0.02997
164.015	1	1.00898	3.62353	0.4994	0.03007
164.115	1	1.01202	3.64221	0.50197	0.03016
164.215	1	1.0156	3.65857	0.50423	0.03027
164.315	1	1.01901	3.67768	0.50686	0.03037
164.415	1	1.02197	3.68614	0.50803	0.03046
164.515	1	1.02555	3.70932	0.51122	0.03057
164.615	1	1.02871	3.72128	0.51287	0.03066
164.715	1	1.03231	3.73602	0.5149	0.03077
164.815	1	1.03538	3.74971	0.51679	0.03086
164.915	1	1.03887	3.76546	0.51896	0.03096
165.015	1	1.04226	3.7801	0.52097	0.03107
165.115	1	1.04525	3.79416	0.52291	0.03115
165.215	1	1.0489	3.81572	0.52588	0.03126
165.315	1	1.0521	3.83285	0.52825	0.03136
165.415	1	1.05551	3.84468	0.52987	0.03146
165.515	1	1.05874	3.86707	0.53296	0.03156
165.615	1	1.06212	3.87635	0.53424	0.03166
165.715	1	1.0656	3.89641	0.53701	0.03176
165.815	1	1.06858	3.90509	0.5382	0.03185
165.915	1	1.0723	3.92418	0.54083	0.03196
166.015	1	1.07552	3.93881	0.54285	0.03206
166.115	1	1.07875	3.94852	0.54419	0.03215
166.215	1	1.0822	3.9712	0.54731	0.03226
166.315	1	1.0855	3.98612	0.54937	0.03235
166.415	1	1.08894	4.0035	0.55176	0.03246
166.515	1	1.09199	4.02348	0.55452	0.03255
166.615	1	1.09559	4.03843	0.55658	0.03266
166.715	1	1.09894	4.05505	0.55887	0.03276
166.815	1	1.10192	4.05961	0.5595	0.03284
166.915	1	1.10548	4.07997	0.5623	0.03295
167.015	1	1.10874	4.09089	0.56381	0.03305
167.115	1	1.11227	4.10873	0.56627	0.03315
167.215	1	1.11535	4.12302	0.56824	0.03324
167.315	1	1.11889	4.13827	0.57034	0.03335
167.415	1	1.12229	4.15805	0.57306	0.03345
167.515	1	1.12519	4.16799	0.57443	0.03354
167.615	1	1.12889	4.19389	0.578	0.03365
167.715	1	1.13207	4.20855	0.58002	0.03374
167.815	1	1.13557	4.22013	0.58162	0.03385
167.915	1	1.13879	4.24033	0.5844	0.03394
168.015	1	1.14224	4.25033	0.58578	0.03405
168.115	1	1.14577	4.27088	0.58861	0.03415
168.215	1	1.14851	4.27643	0.58938	0.03423
168.315	1	1.15232	4.30045	0.59269	0.03435
168.415	1	1.1554	4.31098	0.59414	0.03444
168.515	1	1.15884	4.32553	0.59615	0.03454
168.615	1	1.16208	4.34386	0.59867	0.03464
168.715	1	1.16546	4.35764	0.60057	0.03474
168.815	1	1.16907	4.37915	0.60354	0.03485
168.915	1	1.17186	4.39012	0.60505	0.03493
169.015	1	1.17566	4.41008	0.6078	0.03504
169.115	1	1.17881	4.42315	0.6096	0.03514
169.215	1	1.18204	4.43027	0.61058	0.03523
169.315	1	1.18539	4.45174	0.61354	0.03533
169.415	1	1.18874	4.46462	0.61532	0.03543
169.515	1	1.19238	4.48505	0.61813	0.03554
169.615	1	1.19527	4.49855	0.61999	0.03563
169.715	1	1.19902	4.5185	0.62274	0.03574
169.815	1	1.2023	4.53359	0.62482	0.03584
169.915	1	1.20538	4.54311	0.62613	0.03593
170.015	1	1.20876	4.55964	0.62841	0.03603
170.115	1	1.2121	4.5763	0.63071	0.03613
170.215	1	1.21562	4.58862	0.63241	0.03623
170.315	1	1.21869	4.60544	0.63472	0.03632
170.415	1	1.22222	4.6164	0.63623	0.03643
170.515	1	1.22563	4.63634	0.63898	0.03653
170.615	1	1.22861	4.64462	0.64012	0.03662
170.715	1	1.23218	4.67054	0.6437	0.03673
170.815	1	1.23542	4.68662	0.64591	0.03682
170.915	1	1.23885	4.70111	0.64791	0.03693
171.015	1	1.24207	4.72128	0.65069	0.03702
171.115	1	1.24548	4.73154	0.6521	0.03712
171.215	1	1.24898	4.75085	0.65476	0.03723
171.315	1	1.25191	4.75624	0.65551	0.03731
171.415	1	1.25555	4.77768	0.65846	0.03742
171.515	1	1.25889	4.79164	0.66039	0.03752
171.615	1	1.26217	4.79924	0.66143	0.03762
171.715	1	1.26549	4.81932	0.6642	0.03772
171.815	1	1.26877	4.83253	0.66602	0.03782
171.915	1	1.27235	4.85521	0.66915	0.03792
172.015	1	1.27527	4.8688	0.67102	0.03801
172.115	1	1.27892	4.8897	0.6739	0.03812
172.215	1	1.28219	4.90332	0.67578	0.03822
172.315	1	1.28539	4.91492	0.67738	0.03831
172.415	1	1.28881	4.9308	0.67956	0.03841
172.515	1	1.29203	4.94266	0.6812	0.03851
172.615	1	1.29564	4.95956	0.68353	0.03862
172.715	1	1.29862	4.97384	0.6855	0.03871
172.815	1	1.30225	4.98874	0.68755	0.03882
172.915	1	1.30555	5.00605	0.68994	0.03891
173.015	1	1.30862	5.01391	0.69102	0.03901
173.115	1	1.31216	5.03856	0.69442	0.03911
173.215	1	1.31539	5.05159	0.69621	0.03921
173.315	1	1.31903	5.06996	0.69874	0.03932
173.415	1	1.32205	5.0848	0.70079	0.03941
173.515	1	1.32569	5.09781	0.70258	0.03951
173.615	1	1.32894	5.11295	0.70467	0.03961
173.715	1	1.33191	5.12315	0.70607	0.0397
173.815	1	1.33552	5.14299	0.70881	0.03981
173.915	1	1.33875	5.15979	0.71113	0.0399
174.015	1	1.34222	5.17382	0.71306	0.04001
174.115	1	1.34536	5.19093	0.71542	0.0401
174.215	1	1.34893	5.20448	0.71728	0.04021
174.315	1	1.35232	5.2217	0.71966	0.04031
174.415	1	1.35518	5.23116	0.72096	0.04039
174.515	1	1.35887	5.25086	0.72368	0.0405
174.615	1	1.36212	5.26234	0.72526	0.0406
174.715	1	1.36545	5.27321	0.72676	0.0407
174.815	1	1.36872	5.29095	0.7292	0.0408
174.915	1	1.37214	5.30421	0.73103	0.0409
175.015	1	1.37569	5.32455	0.73383	0.041
175.115	1	1.37863	5.33761	0.73563	0.04109
175.215	1	1.38231	5.3577	0.7384	0.0412
175.315	1	1.38563	5.37444	0.74071	0.0413
175.415	1	1.3887	5.38019	0.7415	0.04139
175.515	1	1.39214	5.40429	0.74482	0.04149
175.615	1	1.39539	5.41363	0.74611	0.04159
175.715	1	1.39901	5.43112	0.74852	0.0417
175.815	1	1.40199	5.44107	0.74989	0.04179
175.915	1	1.4056	5.45597	0.75194	0.0419
176.015	1	1.40897	5.47071	0.75398	0.042
176.115	1	1.41193	5.47803	0.75498	0.04208
176.215	1	1.41546	5.50097	0.75815	0.04219
176.315	1	1.41867	5.51502	0.76008	0.04229
176.415	1	1.42227	5.53339	0.76261	0.04239
176.515	1	1.42534	5.54998	0.7649	0.04248
176.615	1	1.4289	5.5654	0.76703	0.04259
176.715	1	1.43237	5.58348	0.76952	0.04269
176.815	1	1.4352	5.5889	0.77026	0.04278
176.915	1	1.43897	5.61148	0.77338	0.04289
177.015	1	1.44209	5.62148	0.77475	0.04298
177.115	1	1.44563	5.63484	0.7766	0.04309
177.215	1	1.44877	5.64843	0.77847	0.04318
177.315	1	1.45216	5.66203	0.78034	0.04328
177.415	1	1.45572	5.68127	0.78299	0.04339
177.515	1	1.45853	5.6929	0.7846	0.04347
177.615	1	1.46224	5.71333	0.78741	0.04358
177.715	1	1.46545	5.72813	0.78945	0.04368
177.815	1	1.46884	5.73543	0.79046	0.04378
177.915	1	1.47205	5.75564	0.79324	0.04388
178.015	1	1.47543	5.76552	0.79461	0.04398
178.115	1	1.47899	5.78556	0.79737	0.04408
178.215	1	1.48188	5.79641	0.79886	0.04417
178.315	1	1.48563	5.81622	0.80159	0.04428
178.415	1	1.48882	5.832	0.80377	0.04438
178.515	1	1.4921	5.84291	0.80527	0.04447
178.615	1	1.49543	5.85928	0.80753	0.04457
178.715	1	1.49877	5.87527	0.80973	0.04467
178.815	1	1.50236	5.89061	0.81185	0.04478
178.915	1	1.50538	5.90318	0.81358	0.04487
179.015	1	1.50895	5.91726	0.81552	0.04498
179.115	1	1.51225	5.93372	0.81779	0.04507
179.215	1	1.51534	5.93994	0.81864	0.04517
179.315	1	1.51878	5.96211	0.8217	0.04527
179.415	1	1.52209	5.97458	0.82342	0.04537
179.515	1	1.52557	5.99414	0.82612	0.04547
179.615	1	1.52877	6.0108	0.82841	0.04557
179.715	1	1.53224	6.02694	0.83064	0.04567
179.815	1	1.53559	6.04399	0.83298	0.04577
179.915	1	1.53859	6.05151	0.83402	0.04586
180.015	1	1.54213	6.07039	0.83662	0.04597
180.115	1	1.54541	6.08384	0.83848	0.04606
180.215	1	1.54884	6.09437	0.83993	0.04617
180.315	1	1.55207	6.11146	0.84228	0.04626
180.415	1	1.55554	6.11832	0.84323	0.04636
180.515	1	1.55904	6.14033	0.84626	0.04647
180.615	1	1.56188	6.15068	0.84769	0.04655
180.715	1	1.56569	6.17426	0.85094	0.04667
180.815	1	1.56883	6.18852	0.8529	0.04676
180.915	1	1.57212	6.20102	0.85463	0.04686
181.015	1	1.5755	6.22028	0.85728	0.04696
181.115	1	1.57878	6.23216	0.85892	0.04706
181.215	1	1.58237	6.24947	0.8613	0.04716
181.315	1	1.58519	6.25747	0.86241	0.04725
181.415	1	1.589	6.27549	0.86489	0.04736
181.515	1	1.5922	6.28942	0.86681	0.04746
181.615	1	1.59533	6.29648	0.86778	0.04755
181.715	1	1.59877	6.31776	0.87072	0.04765
181.815	1	1.60205	6.32913	0.87228	0.04775
181.915	1	1.60562	6.34876	0.87499	0.04786
182.015	1	1.60856	6.36224	0.87685	0.04795
182.115	1	1.61237	6.37849	0.87909	0.04806
182.215	1	1.6156	6.39204	0.88095	0.04815
182.315	1	1.61868	6.40092	0.88218	0.04825
182.415	1	1.62219	6.42126	0.88498	0.04835
182.515	1	1.62545	6.43343	0.88666	0.04845
182.615	1	1.629	6.44644	0.88845	0.04855
182.715	1	1.63198	6.46358	0.89081	0.04864
182.815	1	1.63565	6.47735	0.89271	0.04875
182.915	1	1.63895	6.49717	0.89544	0.04885
183.015	1	1.64191	6.50484	0.8965	0.04894
183.115	1	1.6455	6.52671	0.89951	0.04905
183.215	1	1.64874	6.53917	0.90123	0.04914
183.315	1	1.65222	6.55002	0.90273	0.04925
183.415	1	1.65538	6.5673	0.90511	0.04934
183.515	1	1.65885	6.57738	0.9065	0.04944
183.615	1	1.66232	6.59358	0.90873	0.04955
183.715	1	1.66523	6.605	0.9103	0.04963
183.815	1	1.66884	6.62333	0.91283	0.04974
183.915	1	1.67216	6.64071	0.91523	0.04984
184.015	1	1.67544	6.64934	0.91641	0.04994
184.115	1	1.67882	6.67416	0.91984	0.05004
184.215	1	1.68214	6.68361	0.92114	0.05014
184.315	1	1.68571	6.70274	0.92377	0.05024
184.415	1	1.68866	6.71123	0.92494	0.05033
184.515	1	1.69224	6.72746	0.92718	0.05044
184.615	1	1.6956	6.74177	0.92915	0.05054
184.715	1	1.69868	6.74746	0.92994	0.05063
184.815	1	1.70215	6.76716	0.93265	0.05073
184.915	1	1.70534	6.7785	0.93422	0.05083
185.015	1	1.70902	6.79431	0.93639	0.05094
185.115	1	1.71196	6.81105	0.9387	0.05103
185.215	1	1.7156	6.82794	0.94103	0.05114
185.315	1	1.71897	6.84617	0.94354	0.05124
185.415	1	1.7219	6.85294	0.94447	0.05132
185.515	1	1.72552	6.87594	0.94764	0.05143
185.615	1	1.72866	6.88369	0.94871	0.05152
185.715	1	1.7323	6.89995	0.95095	0.05163
185.815	1	1.73539	6.91165	0.95257	0.05173
185.915	1	1.73891	6.92676	0.95465	0.05183
186.015	1	1.74235	6.94157	0.95669	0.05193
186.115	1	1.7453	6.95251	0.9582	0.05202
186.215	1	1.74889	6.97242	0.96094	0.05213
186.315	1	1.75208	6.98596	0.96281	0.05222
186.415	1	1.75562	7.0012	0.96491	0.05233
186.515	1	1.75872	7.01922	0.96739	0.05242
186.615	1	1.76219	7.03041	0.96893	0.05252
186.715	1	1.76557	7.04779	0.97133	0.05263
186.815	1	1.76861	7.05599	0.97246	0.05272
186.915	1	1.77227	7.07413	0.97496	0.05282
187.015	1	1.77544	7.08495	0.97645	0.05292
187.115	1	1.77881	7.09889	0.97837	0.05302
187.215	1	1.78206	7.11761	0.98095	0.05312
187.315	1	1.78543	7.13124	0.98283	0.05322
187.415	1	1.78896	7.14866	0.98523	0.05332
187.515	1	1.79192	7.16282	0.98718	0.05341
187.615	1	1.79564	7.1791	0.98943	0.05352
187.715	1	1.79888	7.19407	0.99149	0.05362
187.815	1	1.80203	7.19775	0.992	0.05371
187.915	1	1.80551	7.21986	0.99504	0.05382
188.015	1	1.80881	7.22677	0.996	0.05391
188.115	1	1.81229	7.24445	0.99843	0.05402
188.215	1	1.81537	7.259	1.00044	0.05411
188.315	1	1.81893	7.27559	1.00273	0.05422
188.415	1	1.82228	7.29302	1.00513	0.05432
188.515	1	1.82522	7.30095	1.00622	0.0544
188.615	1	1.82881	7.32305	1.00927	0.05451
188.715	1	1.83208	7.33494	1.0109	0.05461
188.815	1	1.83559	7.34946	1.01291	0.05471
188.915	1	1.83869	7.36455	1.01499	0.0548
189.015	1	1.84224	7.3741	1.0163	0.05491
189.115	1	1.84565	7.39225	1.0188	0.05501
189.215	1	1.84849	7.39611	1.01933	0.0551
189.315	1	1.85224	7.4185	1.02242	0.05521
189.415	1	1.8554	7.42944	1.02393	0.0553
189.515	1	1.8589	7.44455	1.02601	0.05541
189.615	1	1.86213	7.46289	1.02854	0.0555
189.715	1	1.86555	7.47413	1.03009	0.0556
189.815	1	1.8691	7.49332	1.03273	0.05571
189.915	1	1.87183	7.49881	1.03349	0.05579
190.015	1	1.87569	7.52112	1.03656	0.05591
190.115	1	1.87878	7.53107	1.03793	0.056
190.215	1	1.88214	7.53793	1.03888	0.0561
190.315	1	1.88541	7.55621	1.0414	0.0562
190.415	1	1.88878	7.56706	1.04289	0.0563
190.515	1	1.89239	7.58682	1.04562	0.05641
190.615	1	1.89521	7.59985	1.04742	0.05649
190.715	1	1.899	7.61978	1.05016	0.0566
190.815	1	1.90217	7.63284	1.05196	0.0567
190.915	1	1.90536	7.64313	1.05338	0.05679
191.015	1	1.90874	7.66025	1.05574	0.05689
191.115	1	1.91201	7.67236	1.05741	0.05699
191.215	1	1.9157	7.68549	1.05922	0.0571
191.315	1	1.91865	7.69869	1.06104	0.05719
191.415	1	1.92235	7.71007	1.0626	0.0573
191.515	1	1.92566	7.72773	1.06504	0.0574
191.615	1	1.92871	7.73277	1.06573	0.05749
191.715	1	1.9321	7.75515	1.06882	0.05759
191.815	1	1.93542	7.77062	1.07095	0.05769
191.915	1	1.93894	7.78378	1.07276	0.05779
192.015	1	1.94203	7.80037	1.07505	0.05788
192.115	1	1.94552	7.81225	1.07669	0.05799
192.215	1	1.94899	7.82909	1.07901	0.05809
192.315	1	1.95194	7.83487	1.0798	0.05818
192.415	1	1.95551	7.85258	1.08225	0.05829
192.515	1	1.95876	7.86682	1.08421	0.05838
192.615	1	1.96215	7.87536	1.08539	0.05848
192.715	1	1.96541	7.89576	1.0882	0.05858
192.815	1	1.9688	7.90375	1.0893	0.05868
192.915	1	1.97234	7.92514	1.09225	0.05879
193.015	1	1.97525	7.9334	1.09338	0.05887
193.115	1	1.9789	7.95432	1.09627	0.05898
193.215	1	1.98224	7.96849	1.09822	0.05908
193.315	1	1.98548	7.97728	1.09943	0.05918
193.415	1	1.98883	7.9923	1.1015	0.05928
193.515	1	1.9921	8.00244	1.1029	0.05938
193.615	1	1.99569	8.01947	1.10525	0.05948
193.715	1	1.9986	8.03059	1.10678	0.05957
193.815	1	2.00225	8.04817	1.1092	0.05968
193.915	1	2.00553	8.06359	1.11133	0.05978
194.015	1	2.00871	8.07143	1.11241	0.05987
194.115	1	2.01215	8.09101	1.11511	0.05997
194.215	1	2.01538	8.10046	1.11641	0.06007
194.315	1	2.01896	8.1159	1.11854	0.06018
194.415	1	2.02196	8.12927	1.12038	0.06027
194.515	1	2.02559	8.14343	1.12233	0.06038
194.615	1	2.02889	8.1558	1.12404	0.06047
194.715	1	2.03193	8.16411	1.12518	0.06056
194.815	1	2.03553	8.18218	1.12767	0.06067
194.915	1	2.03871	8.19394	1.12929	0.06077
195.015	1	2.04233	8.21073	1.13161	0.06087
195.115	1	2.0454	8.2304	1.13432	0.06097
195.215	1	2.04898	8.24033	1.13569	0.06107
195.315	1	2.05229	8.25807	1.13813	0.06117
195.415	1	2.05525	8.26426	1.13898	0.06126
195.515	1	2.05888	8.28374	1.14167	0.06137
195.615	1	2.06211	8.29128	1.14271	0.06146
195.715	1	2.06552	8.30213	1.1442	0.06157
195.815	1	2.0687	8.31702	1.14626	0.06166
195.915	1	2.07222	8.32653	1.14757	0.06177
196.015	1	2.07564	8.34415	1.14999	0.06187
196.115	1	2.07852	8.3556	1.15157	0.06195
196.215	1	2.08223	8.37547	1.15431	0.06206
196.315	1	2.08548	8.39242	1.15665	0.06216
196.415	1	2.08873	8.39958	1.15763	0.06226
196.515	1	2.09206	8.41875	1.16027	0.06236
196.615	1	2.09545	8.42684	1.16139	0.06246
196.715	1	2.09903	8.44311	1.16363	0.06256
196.815	1	2.10199	8.45288	1.16498	0.06265
196.915	1	2.10567	8.46813	1.16708	0.06276
197.015	1	2.10896	8.48118	1.16888	0.06286
197.115	1	2.112	8.48729	1.16972	0.06295
197.215	1	2.11549	8.50908	1.17273	0.06305
197.315	1	2.11871	8.51918	1.17412	0.06315
197.415	1	2.12234	8.53529	1.17634	0.06326
197.515	1	2.12534	8.54921	1.17826	0.06335
197.615	1	2.12892	8.56244	1.18008	0.06346
197.715	1	2.13232	8.57704	1.18209	0.06356
197.815	1	2.13522	8.57867	1.18232	0.06364
197.915	1	2.13881	8.60207	1.18554	0.06375
198.015	1	2.142	8.60877	1.18646	0.06385
198.115	1	2.14558	8.62639	1.18889	0.06395
198.215	1	2.1487	8.6409	1.19089	0.06404
198.315	1	2.15222	8.65608	1.19298	0.06415
198.415	1	2.15571	8.67115	1.19506	0.06425
198.515	1	2.15853	8.67798	1.196	0.06434
198.615	1	2.16231	8.69864	1.19885	0.06445
198.715	1	2.16547	8.70874	1.20024	0.06454
198.815	1	2.16894	8.71656	1.20132	0.06465
198.915	1	2.17207	8.73009	1.20318	0.06474
199.015	1	2.17549	8.74088	1.20467	0.06484
199.115	1	2.17905	8.75992	1.2073	0.06495
199.215	1	2.18186	8.76881	1.20852	0.06503
199.315	1	2.1856	8.78963	1.21139	0.06514
199.415	1	2.1888	8.80358	1.21331	0.06524
[truncated: 28,771 more rows]

## Sheet: SMP-1_4
Time	Total cycle count	Extension	Load	Tensile stress	Tensile strain (Extension)
(s)		(mm)	(N)	(MPa)	(mm/mm)
0	0	0	-0.00435	-0.00059	0
0.1	0	0.0003	-0.00401	-0.00054	1e-05
0.2	0	0.00144	0.00404	0.00055	4e-05
0.3	0	0.00544	0.05227	0.00705	0.00016
0.4	0	0.00971	0.07217	0.00973	0.00028
0.5	0	0.01323	0.08906	0.01201	0.00038
0.6	0	0.01605	0.1013	0.01366	0.00046
0.7	0	0.01976	0.12538	0.01691	0.00057
0.8	0	0.02288	0.13935	0.01879	0.00066
0.9	0	0.02646	0.15733	0.02122	0.00077
1	0	0.02958	0.17787	0.02399	0.00086
1.1	0	0.033	0.18764	0.02531	0.00095
1.2	0	0.03654	0.21506	0.029	0.00106
1.3	0	0.03938	0.22495	0.03034	0.00114
1.4	0	0.04313	0.24812	0.03346	0.00125
1.5	0	0.04627	0.26391	0.03559	0.00134
1.6	0	0.0497	0.27965	0.03771	0.00144
1.7	0	0.05296	0.30012	0.04047	0.00153
1.8	0	0.05634	0.31303	0.04221	0.00163
1.9	0	0.05989	0.33331	0.04495	0.00173
2	0	0.06287	0.34384	0.04637	0.00182
2.1	0	0.06654	0.36351	0.04902	0.00192
2.2	0	0.06969	0.38278	0.05162	0.00202
2.3	0	0.07296	0.39184	0.05284	0.00211
2.4	0	0.0763	0.41491	0.05595	0.00221
2.5	0	0.07962	0.43044	0.05805	0.0023
2.6	0	0.08313	0.45431	0.06127	0.0024
2.7	0	0.08619	0.47213	0.06367	0.00249
2.8	0	0.08982	0.4912	0.06624	0.0026
2.9	0	0.09307	0.50667	0.06833	0.00269
3	0	0.09614	0.51655	0.06966	0.00278
3.1	0	0.09965	0.53806	0.07256	0.00288
3.2	0	0.10292	0.55099	0.07431	0.00298
3.3	0	0.10646	0.5657	0.07629	0.00308
3.4	0	0.10959	0.58473	0.07886	0.00317
3.5	0	0.11313	0.59581	0.08035	0.00327
3.6	0	0.11655	0.6203	0.08365	0.00337
3.7	0	0.11944	0.63	0.08496	0.00345
3.8	0	0.12315	0.65535	0.08838	0.00356
3.9	0	0.12632	0.67212	0.09064	0.00365
4	0	0.12972	0.69029	0.09309	0.00375
4.1	0	0.13299	0.71276	0.09612	0.00385
4.2	0	0.13634	0.72598	0.0979	0.00394
4.3	0	0.13987	0.74456	0.10041	0.00405
4.4	0	0.14269	0.75429	0.10172	0.00413
4.5	0	0.14652	0.77585	0.10463	0.00424
4.6	0	0.14967	0.78736	0.10618	0.00433
4.7	0	0.15297	0.7973	0.10752	0.00442
4.8	0	0.15631	0.81909	0.11046	0.00452
4.9	0	0.15959	0.83134	0.11211	0.00462
5	0	0.16319	0.85734	0.11562	0.00472
5.1	0	0.16603	0.86962	0.11728	0.0048
5.2	0	0.16988	0.89591	0.12082	0.00491
5.3	0	0.17307	0.91453	0.12333	0.00501
5.4	0	0.17624	0.92279	0.12445	0.0051
5.5	0	0.17968	0.94457	0.12738	0.0052
5.6	0	0.18296	0.95902	0.12933	0.00529
5.7	0	0.18662	0.97591	0.13161	0.0054
5.8	0	0.18945	0.99108	0.13366	0.00548
5.9	0	0.19325	1.01053	0.13628	0.00559
6	0	0.19645	1.03046	0.13897	0.00568
6.1	0	0.19948	1.03746	0.13991	0.00577
6.2	0	0.20297	1.06254	0.14329	0.00587
6.3	0	0.20621	1.07523	0.145	0.00597
6.4	0	0.20986	1.08967	0.14695	0.00607
6.5	0	0.21287	1.11154	0.1499	0.00616
6.6	0	0.21643	1.12604	0.15186	0.00626
6.7	0	0.2198	1.14409	0.15429	0.00636
6.8	0	0.22276	1.15212	0.15537	0.00644
6.9	0	0.22634	1.17639	0.15865	0.00655
7	0	0.22961	1.19588	0.16128	0.00664
7.1	0	0.23308	1.20947	0.16311	0.00674
7.2	0	0.2363	1.23273	0.16624	0.00684
7.3	0	0.23972	1.24386	0.16775	0.00693
7.4	0	0.24323	1.26933	0.17118	0.00704
7.5	0	0.2462	1.27877	0.17245	0.00712
7.6	0	0.24975	1.29955	0.17526	0.00722
7.7	0	0.25308	1.31041	0.17672	0.00732
7.8	0	0.25629	1.31995	0.17801	0.00741
7.9	0	0.25963	1.33957	0.18065	0.00751
8	0	0.26288	1.35564	0.18282	0.0076
8.1	0	0.26656	1.37945	0.18603	0.00771
8.2	0	0.26944	1.39356	0.18793	0.00779
8.3	0	0.27316	1.41763	0.19118	0.0079
8.4	0	0.27645	1.43755	0.19387	0.008
8.5	0	0.2795	1.4447	0.19483	0.00809
8.6	0	0.28301	1.47007	0.19825	0.00819
8.7	0	0.2862	1.48097	0.19972	0.00828
8.8	0	0.28988	1.50189	0.20254	0.00839
8.9	0	0.29288	1.51207	0.20392	0.00847
9	0	0.29648	1.52929	0.20624	0.00858
9.1	0	0.29985	1.54392	0.20821	0.00867
9.2	0	0.30284	1.5549	0.20969	0.00876
9.3	0	0.30641	1.57843	0.21286	0.00886
9.4	0	0.30956	1.59366	0.21492	0.00895
9.5	0	0.31322	1.61456	0.21774	0.00906
9.6	0	0.31622	1.6318	0.22006	0.00915
9.7	0	0.31978	1.64737	0.22216	0.00925
9.8	0	0.32308	1.66871	0.22504	0.00935
9.9	0	0.32609	1.67663	0.22611	0.00943
10	0	0.32982	1.70002	0.22926	0.00954
10.1	0	0.33293	1.71223	0.23091	0.00963
10.2	0	0.33642	1.72697	0.2329	0.00973
10.3	0	0.33959	1.74537	0.23538	0.00982
10.4	0	0.34303	1.76112	0.2375	0.00992
10.5	0	0.34648	1.78142	0.24024	0.01002
10.6	0	0.34939	1.79279	0.24177	0.01011
10.7	0	0.35315	1.81464	0.24472	0.01022
10.8	0	0.35633	1.8299	0.24678	0.01031
10.9	0	0.35967	1.83874	0.24797	0.0104
11	0	0.36302	1.86038	0.25089	0.0105
11.1	0	0.36636	1.87278	0.25256	0.0106
11.2	0	0.36982	1.89333	0.25533	0.0107
11.3	0	0.37283	1.90814	0.25733	0.01078
11.4	0	0.37649	1.92859	0.26009	0.01089
11.5	0	0.37976	1.94773	0.26267	0.01099
11.6	0	0.38285	1.95838	0.26411	0.01107
11.7	0	0.38629	1.98142	0.26721	0.01117
11.8	0	0.38961	1.99197	0.26863	0.01127
11.9	0	0.39318	2.0122	0.27136	0.01137
12	0	0.39614	2.02856	0.27357	0.01146
12.1	0	0.39981	2.04089	0.27523	0.01157
12.2	0	0.40311	2.06011	0.27782	0.01166
12.3	0	0.40608	2.06453	0.27842	0.01175
12.4	0	0.40971	2.09088	0.28197	0.01185
12.5	0	0.4129	2.10342	0.28366	0.01194
12.6	0	0.4165	2.12324	0.28634	0.01205
12.7	0	0.41963	2.14152	0.2888	0.01214
12.8	0	0.42313	2.15867	0.29112	0.01224
12.9	0	0.42661	2.1793	0.2939	0.01234
13	0	0.42935	2.18763	0.29502	0.01242
13.1	0	0.43315	2.21284	0.29842	0.01253
13.2	0	0.43624	2.22373	0.29989	0.01262
13.3	0	0.43974	2.2361	0.30156	0.01272
13.4	0	0.44294	2.2524	0.30376	0.01281
13.5	0	0.44633	2.26421	0.30535	0.01291
13.6	0	0.44991	2.28525	0.30819	0.01301
13.7	0	0.4527	2.29626	0.30967	0.0131
13.8	0	0.4565	2.32148	0.31307	0.01321
13.9	0	0.45963	2.33648	0.31509	0.0133
14	0	0.46298	2.35145	0.31711	0.01339
14.1	0	0.46625	2.37044	0.31967	0.01349
14.2	0	0.46959	2.38512	0.32165	0.01358
14.3	0	0.47325	2.40409	0.32421	0.01369
14.4	0	0.4761	2.41577	0.32579	0.01377
14.5	0	0.47994	2.43475	0.32835	0.01388
14.6	0	0.48311	2.44973	0.33037	0.01398
14.7	0	0.48629	2.45704	0.33135	0.01407
14.8	0	0.48961	2.47943	0.33437	0.01416
14.9	0	0.49292	2.4936	0.33628	0.01426
15	0	0.49654	2.51507	0.33918	0.01436
15.1	0	0.49952	2.53222	0.34149	0.01445
15.2	0	0.50312	2.54942	0.34381	0.01455
15.3	0	0.50649	2.56969	0.34655	0.01465
15.4	0	0.50951	2.57599	0.34739	0.01474
15.5	0	0.513	2.597	0.35023	0.01484
15.6	0	0.51624	2.61	0.35198	0.01493
15.7	0	0.51976	2.62234	0.35365	0.01504
15.8	0	0.52288	2.64118	0.35619	0.01513
15.9	0	0.52639	2.65271	0.35774	0.01523
16	0	0.5298	2.67718	0.36104	0.01533
16.1	0	0.53282	2.68925	0.36267	0.01541
16.2	0	0.5364	2.71277	0.36584	0.01552
16.3	0	0.53968	2.73018	0.36819	0.01561
16.4	0	0.5431	2.74099	0.36965	0.01571
16.5	0	0.54633	2.75775	0.37191	0.0158
16.6	0	0.54968	2.77049	0.37362	0.0159
16.7	0	0.55322	2.78835	0.37603	0.016
16.8	0	0.5561	2.79762	0.37728	0.01609
16.9	0	0.55978	2.81841	0.38009	0.01619
17	0	0.56302	2.83263	0.382	0.01629
17.1	0	0.56628	2.84579	0.38378	0.01638
17.2	0	0.56968	2.86914	0.38693	0.01648
17.3	0	0.57292	2.88026	0.38843	0.01657
17.4	0	0.57651	2.90472	0.39173	0.01668
17.5	0	0.57944	2.91674	0.39335	0.01676
17.6	0	0.58312	2.93568	0.3959	0.01687
17.7	0	0.58638	2.94824	0.3976	0.01696
17.8	0	0.58952	2.95798	0.39891	0.01705
17.9	0	0.59304	2.97683	0.40145	0.01715
18	0	0.59624	2.98945	0.40315	0.01725
18.1	0	0.59991	3.00903	0.40579	0.01735
18.2	0	0.60287	3.02407	0.40782	0.01744
18.3	0	0.60656	3.04311	0.41039	0.01755
18.4	0	0.60978	3.06362	0.41316	0.01764
18.5	0	0.61279	3.07159	0.41423	0.01773
18.6	0	0.61639	3.09382	0.41723	0.01783
18.7	0	0.61958	3.10525	0.41877	0.01792
18.8	0	0.62312	3.11828	0.42053	0.01803
18.9	0	0.62617	3.13507	0.42279	0.01811
19	0	0.62981	3.14784	0.42451	0.01822
19.1	0	0.63316	3.16895	0.42736	0.01832
19.2	0	0.63605	3.17981	0.42883	0.0184
19.3	0	0.63975	3.20334	0.432	0.01851
19.4	0	0.64296	3.2199	0.43423	0.0186
19.5	0	0.64636	3.23167	0.43582	0.0187
19.6	0	0.64954	3.25267	0.43865	0.01879
19.7	0	0.65306	3.26354	0.44012	0.01889
19.8	0	0.65654	3.28279	0.44271	0.01899
19.9	0	0.65947	3.29212	0.44397	0.01908
20	0	0.66319	3.31252	0.44672	0.01918
20.1	0	0.6664	3.32414	0.44829	0.01928
20.2	0	0.66963	3.33453	0.44969	0.01937
20.3	0	0.67296	3.35837	0.45291	0.01947
20.4	0	0.67628	3.37027	0.45451	0.01956
20.5	0	0.67991	3.39372	0.45767	0.01967
20.6	0	0.68282	3.40846	0.45966	0.01975
20.7	0	0.68648	3.42791	0.46228	0.01986
20.8	0	0.68979	3.44354	0.46439	0.01995
20.9	0	0.69282	3.44908	0.46514	0.02004
21	0	0.69633	3.46999	0.46796	0.02014
21.1	0	0.69952	3.47754	0.46898	0.02024
21.2	0	0.70316	3.49906	0.47188	0.02034
21.3	0	0.7062	3.51158	0.47357	0.02043
21.4	0	0.70979	3.52998	0.47605	0.02053
21.5	0	0.71318	3.54884	0.47859	0.02063
21.6	0	0.71609	3.55689	0.47968	0.02071
21.7	0	0.71978	3.58283	0.48318	0.02082
21.8	0	0.72294	3.5958	0.48492	0.02091
21.9	0	0.72653	3.61171	0.48707	0.02102
22	0	0.72959	3.62742	0.48919	0.0211
22.1	0	0.73308	3.64111	0.49103	0.02121
22.2	0	0.73658	3.65908	0.49346	0.02131
22.3	0	0.73938	3.66622	0.49442	0.02139
22.4	0	0.74308	3.68816	0.49738	0.0215
22.5	0	0.74626	3.70406	0.49952	0.02159
22.6	0	0.74979	3.71766	0.50136	0.02169
22.7	0	0.75291	3.7354	0.50375	0.02178
22.8	0	0.75628	3.7488	0.50556	0.02188
22.9	0	0.75986	3.76687	0.50799	0.02198
23	0	0.76272	3.77937	0.50968	0.02206
23.1	0	0.76648	3.79648	0.51199	0.02217
23.2	0	0.76966	3.81045	0.51387	0.02226
23.3	0	0.77301	3.81723	0.51479	0.02236
23.4	0	0.7763	3.83752	0.51752	0.02246
23.5	0	0.77966	3.84998	0.5192	0.02255
23.6	0	0.78322	3.87054	0.52198	0.02266
23.7	0	0.7862	3.88685	0.52418	0.02274
23.8	0	0.78986	3.90667	0.52685	0.02285
23.9	0	0.79305	3.92161	0.52886	0.02294
24	0	0.79625	3.93093	0.53012	0.02303
24.1	0	0.79962	3.95165	0.53291	0.02313
24.2	0	0.80294	3.96349	0.53451	0.02323
24.3	0	0.80647	3.97574	0.53616	0.02333
24.4	0	0.80955	3.98955	0.53803	0.02342
24.5	0	0.81315	4.0007	0.53953	0.02352
24.6	0	0.81643	4.0175	0.54179	0.02362
24.7	0	0.81943	4.02298	0.54253	0.0237
24.8	0	0.82302	4.04952	0.54611	0.02381
24.9	0	0.82626	4.06383	0.54804	0.0239
25	0	0.82975	4.08208	0.5505	0.024
25.1	0	0.83293	4.099	0.55279	0.02409
25.2	0	0.83642	4.11219	0.55456	0.0242
25.3	0	0.83989	4.13163	0.55719	0.0243
25.4	0	0.84277	4.13839	0.5581	0.02438
25.5	0	0.84647	4.1574	0.56066	0.02449
25.6	0	0.84967	4.16806	0.5621	0.02458
25.7	0	0.85304	4.17815	0.56346	0.02468
25.8	0	0.85634	4.1947	0.56569	0.02477
25.9	0	0.85968	4.20518	0.56711	0.02487
26	0	0.86319	4.22605	0.56992	0.02497
26.1	0	0.86603	4.23649	0.57133	0.02505
26.2	0	0.86986	4.26221	0.5748	0.02516
26.3	0	0.87302	4.27391	0.57637	0.02525
26.4	0	0.87627	4.28504	0.57787	0.02535
26.5	0	0.87963	4.30288	0.58028	0.02545
26.6	0	0.88293	4.31583	0.58203	0.02554
26.7	0	0.88653	4.32641	0.58345	0.02564
26.8	0	0.88938	4.34067	0.58538	0.02573
26.9	0	0.89321	4.35668	0.58754	0.02584
27	0	0.89643	4.36869	0.58916	0.02593
27.1	0	0.89956	4.37662	0.59023	0.02602
27.2	0	0.90305	4.39682	0.59295	0.02612
27.3	0	0.90629	4.40356	0.59386	0.02622
27.4	0	0.90993	4.41835	0.59585	0.02632
27.5	0	0.91282	4.42511	0.59676	0.02641
27.6	0	0.91655	4.43332	0.59787	0.02651
27.7	0	0.91979	4.4462	0.59961	0.02661
27.8	0	0.9228	4.44816	0.59987	0.02669
27.9	0	0.92631	4.45856	0.60128	0.0268
28	0	0.92959	4.47577	0.6036	0.02689
28.1	0	0.93314	4.48662	0.60506	0.02699
28.2	0	0.93619	4.50399	0.6074	0.02708
28.3	0	0.93975	4.50471	0.6075	0.02718
28.4	0	0.94314	4.52584	0.61035	0.02728
28.5	0	0.94611	4.5327	0.61127	0.02737
28.6	0	0.94971	4.5498	0.61358	0.02747
28.7	0	0.95294	4.55718	0.61458	0.02757
28.8	0	0.95639	4.56123	0.61512	0.02767
28.9	0	0.95964	4.57061	0.61639	0.02776
29	0	0.96303	4.57012	0.61632	0.02786
29.1	0	0.96659	4.57485	0.61696	0.02796
29.2	0	0.96951	4.58433	0.61824	0.02805
29.3	0	0.9731	4.60151	0.62055	0.02815
29.4	0	0.97644	4.62167	0.62327	0.02825
29.5	0	0.97958	4.63034	0.62444	0.02834
29.6	0	0.98298	4.65383	0.62761	0.02843
29.7	0	0.98621	4.66187	0.62869	0.02853
29.8	0	0.98988	4.67925	0.63104	0.02863
29.9	0	0.9928	4.68324	0.63158	0.02872
30	0	0.99648	4.69473	0.63313	0.02883
30.1	0	0.9998	4.6917	0.63272	0.02892
30.2	0	1.00283	4.69128	0.63266	0.02901
30.3	0	1.00636	4.71483	0.63584	0.02911
30.4	0	1.00952	4.72331	0.63698	0.0292
30.5	0	1.0132	4.73957	0.63917	0.02931
30.6	0	1.0162	4.75515	0.64127	0.0294
30.7	0	1.0198	4.76313	0.64235	0.0295
30.8	0	1.02319	4.77986	0.64461	0.0296
30.9	0	1.02615	4.78153	0.64483	0.02968
31	0	1.02977	4.78586	0.64541	0.02979
31.1	0	1.03289	4.79178	0.64621	0.02988
31.2	0	1.03653	4.80863	0.64848	0.02998
31.3	0	1.03956	4.82304	0.65043	0.03007
31.4	0	1.04309	4.83447	0.65197	0.03017
31.5	0	1.04644	4.84473	0.65335	0.03027
31.6	0	1.04942	4.83955	0.65265	0.03036
31.7	0	1.05312	4.84456	0.65333	0.03046
31.8	0	1.05626	4.85575	0.65484	0.03055
31.9	0	1.05972	4.86298	0.65582	0.03065
32	0	1.06293	4.87144	0.65696	0.03075
32.1	0	1.06633	4.8614	0.6556	0.03085
32.2	0	1.0698	4.85756	0.65508	0.03095
32.3	0	1.07274	4.87883	0.65795	0.03103
32.4	0	1.0765	4.89793	0.66053	0.03114
32.5	0	1.07968	4.91325	0.66259	0.03123
32.6	0	1.08298	4.91601	0.66297	0.03133
32.7	0	1.08639	4.94068	0.66629	0.03143
32.8	0	1.08969	4.95389	0.66808	0.03152
32.9	0	1.09316	4.97195	0.67051	0.03162
33	0	1.09615	4.98468	0.67223	0.03171
33.1	0	1.09981	4.99824	0.67406	0.03181
33.2	0	1.10312	5.01197	0.67591	0.03191
33.3	0	1.10615	5.01635	0.6765	0.032
33.4	0	1.10965	5.03633	0.67919	0.0321
33.5	0	1.11292	5.04491	0.68035	0.03219
33.6	0	1.11649	5.06242	0.68271	0.0323
33.7	0	1.11951	5.07888	0.68493	0.03238
33.8	0	1.12309	5.0998	0.68775	0.03249
33.9	0	1.12648	5.11867	0.6903	0.03259
34	0	1.12942	5.12897	0.69169	0.03267
34.1	0	1.13306	5.1509	0.69464	0.03278
34.2	0	1.13627	5.16015	0.69589	0.03287
34.3	0	1.13979	5.1722	0.69752	0.03297
34.4	0	1.14297	5.18917	0.6998	0.03306
34.5	0	1.14645	5.19816	0.70102	0.03316
34.6	0	1.14994	5.21755	0.70363	0.03326
34.7	0	1.1527	5.22004	0.70397	0.03334
34.8	0	1.1565	5.24517	0.70736	0.03345
34.9	0	1.15957	5.25744	0.70901	0.03354
35	0	1.16307	5.27456	0.71132	0.03364
35.1	0	1.16627	5.2924	0.71373	0.03374
35.2	0	1.16966	5.30601	0.71556	0.03383
35.3	0	1.17326	5.32495	0.71812	0.03394
35.4	0	1.17603	5.33379	0.71931	0.03402
35.5	0	1.17986	5.35253	0.72183	0.03413
35.6	0	1.18299	5.36576	0.72362	0.03422
35.7	0	1.18627	5.37244	0.72452	0.03432
35.8	0	1.18957	5.39164	0.72711	0.03441
35.9	0	1.19295	5.40135	0.72842	0.03451
36	0	1.19659	5.42222	0.73123	0.03461
36.1	0	1.19945	5.43257	0.73263	0.0347
36.2	0	1.20321	5.45163	0.7352	0.03481
36.3	0	1.20647	5.46669	0.73723	0.0349
36.4	0	1.2096	5.47365	0.73817	0.03499
36.5	0	1.21295	5.49051	0.74044	0.03509
36.6	0	1.21629	5.50376	0.74223	0.03518
36.7	0	1.21984	5.51707	0.74402	0.03529
36.8	0	1.22286	5.5342	0.74633	0.03537
36.9	0	1.22645	5.54511	0.74781	0.03548
37	0	1.22978	5.56649	0.75069	0.03557
37.1	0	1.23283	5.57602	0.75197	0.03566
37.2	0	1.23637	5.5986	0.75502	0.03576
37.3	0	1.23958	5.61083	0.75667	0.03586
37.4	0	1.24307	5.6249	0.75857	0.03596
37.5	0	1.24622	5.63734	0.76024	0.03605
37.6	0	1.2497	5.6498	0.76192	0.03615
37.7	0	1.25317	5.66502	0.76398	0.03625
37.8	0	1.25611	5.671	0.76478	0.03634
37.9	0	1.25975	5.68959	0.76729	0.03644
38	0	1.26307	5.70453	0.76931	0.03654
38.1	0	1.26639	5.71571	0.77081	0.03663
38.2	0	1.26969	5.73642	0.77361	0.03673
38.3	0	1.27299	5.74888	0.77529	0.03682
38.4	0	1.27656	5.7723	0.77844	0.03693
38.5	0	1.27945	5.78033	0.77953	0.03701
38.6	0	1.28312	5.79969	0.78214	0.03712
38.7	0	1.28635	5.81161	0.78375	0.03721
38.8	0	1.28959	5.81646	0.7844	0.0373
38.9	0	1.29302	5.83289	0.78662	0.0374
39	0	1.29623	5.8435	0.78805	0.0375
39.1	0	1.29984	5.86168	0.7905	0.0376
39.2	0	1.30278	5.87411	0.79218	0.03769
39.3	0	1.30648	5.8917	0.79455	0.03779
39.4	0	1.30971	5.90857	0.79682	0.03789
39.5	0	1.31282	5.91952	0.7983	0.03798
39.6	0	1.31641	5.94276	0.80143	0.03808
39.7	0	1.31957	5.95256	0.80275	0.03817
39.8	0	1.32324	5.9671	0.80472	0.03828
39.9	0	1.32625	5.97773	0.80615	0.03836
40	0	1.32988	5.99168	0.80803	0.03847
40.1	0	1.33312	6.00831	0.81027	0.03856
40.2	0	1.33611	6.01681	0.81142	0.03865
40.3	0	1.33972	6.03678	0.81411	0.03875
40.4	0	1.34293	6.05057	0.81597	0.03885
40.5	0	1.34644	6.06581	0.81803	0.03895
40.6	0	1.34953	6.08255	0.82029	0.03904
40.7	0	1.35313	6.09562	0.82205	0.03914
40.8	0	1.35651	6.11368	0.82448	0.03924
40.9	0	1.35939	6.11807	0.82507	0.03932
41	0	1.36308	6.13735	0.82767	0.03943
41.1	0	1.36629	6.14816	0.82913	0.03952
41.2	0	1.36966	6.15613	0.83021	0.03962
41.3	0	1.37289	6.17625	0.83292	0.03971
41.4	0	1.37636	6.18827	0.83454	0.03981
41.5	0	1.37989	6.20764	0.83715	0.03992
41.6	0	1.3828	6.22075	0.83892	0.04
41.7	0	1.38652	6.24098	0.84165	0.04011
41.8	0	1.38978	6.25614	0.8437	0.0402
41.9	0	1.3929	6.26083	0.84433	0.04029
42	0	1.39632	6.28299	0.84732	0.04039
42.1	0	1.39963	6.28817	0.84801	0.04049
42.2	0	1.40321	6.30556	0.85036	0.04059
42.3	0	1.40617	6.31562	0.85172	0.04068
42.4	0	1.40979	6.33301	0.85406	0.04078
42.5	0	1.41313	6.34905	0.85622	0.04088
42.6	0	1.41614	6.35529	0.85707	0.04096
42.7	0	1.41969	6.37844	0.86019	0.04107
42.8	0	1.42286	6.39147	0.86195	0.04116
42.9	0	1.42647	6.40779	0.86415	0.04126
43	0	1.42952	6.4227	0.86616	0.04135
43.1	0	1.43311	6.43637	0.868	0.04146
43.2	0	1.43654	6.45204	0.87011	0.04155
43.3	0	1.43941	6.45435	0.87043	0.04164
43.4	0	1.44316	6.47571	0.87331	0.04175
43.5	0	1.4463	6.48549	0.87462	0.04184
43.6	0	1.44984	6.50097	0.87671	0.04194
43.7	0	1.45291	6.51655	0.87881	0.04203
43.8	0	1.45638	6.53198	0.88089	0.04213
43.9	0	1.45993	6.5506	0.8834	0.04223
44	0	1.46274	6.55811	0.88442	0.04231
44.1	0	1.46644	6.57833	0.88714	0.04242
44.2	0	1.4696	6.5911	0.88887	0.04251
44.3	0	1.47308	6.59941	0.88999	0.04261
44.4	0	1.47625	6.61474	0.89205	0.0427
44.5	0	1.47961	6.6244	0.89336	0.0428
44.6	0	1.48321	6.64157	0.89567	0.0429
44.7	0	1.48606	6.65309	0.89723	0.04299
44.8	0	1.48984	6.6734	0.89997	0.0431
44.9	0	1.49299	6.68671	0.90176	0.04319
45	0	1.4963	6.69763	0.90323	0.04328
45.1	0	1.49963	6.71443	0.9055	0.04338
45.2	0	1.50299	6.72864	0.90741	0.04348
45.3	0	1.50656	6.74421	0.90951	0.04358
45.4	0	1.50956	6.75528	0.91101	0.04367
45.5	0	1.51318	6.76683	0.91257	0.04377
45.6	0	1.5164	6.78221	0.91464	0.04386
45.7	0	1.51957	6.78595	0.91514	0.04396
45.8	0	1.52297	6.80745	0.91804	0.04406
45.9	0	1.52627	6.81913	0.91962	0.04415
46	0	1.52979	6.83833	0.92221	0.04425
46.1	0	1.53292	6.85441	0.92438	0.04434
46.2	0	1.53647	6.8695	0.92641	0.04445
46.3	0	1.53978	6.88421	0.9284	0.04454
46.4	0	1.54274	6.88918	0.92907	0.04463
46.5	0	1.54635	6.90974	0.93184	0.04473
46.6	0	1.54961	6.91915	0.93311	0.04483
46.7	0	1.55308	6.93165	0.93479	0.04493
46.8	0	1.55629	6.94525	0.93663	0.04502
46.9	0	1.55973	6.95206	0.93755	0.04512
47	0	1.56321	6.9729	0.94036	0.04522
47.1	0	1.56608	6.9791	0.94119	0.0453
47.2	0	1.56986	7.00508	0.9447	0.04541
47.3	0	1.57302	7.01448	0.94596	0.0455
47.4	0	1.57635	7.02629	0.94756	0.0456
47.5	0	1.57968	7.04303	0.94981	0.0457
47.6	0	1.58298	7.05543	0.95149	0.04579
47.7	0	1.58654	7.07119	0.95361	0.04589
47.8	0	1.58936	7.08072	0.9549	0.04598
47.9	0	1.59321	7.10061	0.95758	0.04609
48	0	1.59638	7.11035	0.95889	0.04618
48.1	0	1.59956	7.11891	0.96005	0.04627
48.2	0	1.60297	7.13826	0.96266	0.04637
48.3	0	1.60622	7.14778	0.96394	0.04646
48.4	0	1.60983	7.1655	0.96633	0.04657
48.5	0	1.61273	7.17606	0.96775	0.04665
48.6	0	1.61658	7.19343	0.9701	0.04676
48.7	0	1.6198	7.2061	0.9718	0.04686
48.8	0	1.62287	7.21163	0.97255	0.04694
48.9	0	1.6264	7.23163	0.97525	0.04705
49	0	1.62961	7.241	0.97651	0.04714
49.1	0	1.63323	7.25681	0.97864	0.04724
49.2	0	1.63616	7.2731	0.98084	0.04733
49.3	0	1.63986	7.28648	0.98264	0.04744
49.4	0	1.64316	7.30516	0.98516	0.04753
49.5	0	1.64613	7.31071	0.98591	0.04762
49.6	0	1.64965	7.32889	0.98836	0.04772
49.7	0	1.65291	7.33659	0.9894	0.04781
49.8	0	1.65645	7.34937	0.99113	0.04792
49.9	0	1.65956	7.36201	0.99283	0.04801
50	0	1.66307	7.37256	0.99425	0.04811
50.1	0	1.66647	7.38861	0.99642	0.04821
50.2	0	1.66944	7.39809	0.9977	0.04829
50.3	0	1.67306	7.41815	1.0004	0.0484
50.4	0	1.6763	7.43164	1.00222	0.04849
50.5	0	1.67969	7.44193	1.00361	0.04859
50.6	0	1.68301	7.46287	1.00643	0.04868
50.7	0	1.68634	7.47081	1.0075	0.04878
50.8	0	1.68992	7.49161	1.01031	0.04888
50.9	0	1.69285	7.49758	1.01111	0.04897
51	0	1.69644	7.51458	1.01341	0.04907
51.1	0	1.69977	7.52683	1.01506	0.04917
51.2	0	1.70289	7.53027	1.01552	0.04926
51.3	0	1.70633	7.54892	1.01804	0.04936
51.4	0	1.70955	7.55858	1.01934	0.04945
51.5	0	1.71323	7.57789	1.02194	0.04956
51.6	0	1.71615	7.59138	1.02376	0.04964
51.7	0	1.71981	7.60691	1.02586	0.04975
51.8	0	1.72315	7.62332	1.02807	0.04985
51.9	0	1.72612	7.6288	1.02881	0.04993
52	0	1.7297	7.64867	1.03149	0.05004
52.1	0	1.73285	7.65673	1.03258	0.05013
52.2	0	1.73652	7.67351	1.03484	0.05023
52.3	0	1.73954	7.68413	1.03627	0.05032
52.4	0	1.74313	7.69762	1.03809	0.05042
52.5	0	1.74652	7.71086	1.03988	0.05052
52.6	0	1.74949	7.71859	1.04092	0.05061
52.7	0	1.75312	7.73857	1.04361	0.05071
52.8	0	1.75623	7.74998	1.04515	0.0508
52.9	0	1.75986	7.76193	1.04676	0.05091
53	0	1.76291	7.7755	1.04859	0.051
53.1	0	1.7664	7.78531	1.04992	0.0511
53.2	0	1.76978	7.80377	1.05241	0.05119
53.3	0	1.77276	7.81038	1.0533	0.05128
53.4	0	1.77647	7.82996	1.05594	0.05139
53.5	0	1.77962	7.84005	1.0573	0.05148
53.6	0	1.78302	7.85259	1.05899	0.05158
53.7	0	1.78626	7.86961	1.06129	0.05167
53.8	0	1.78965	7.88384	1.0632	0.05177
53.9	0	1.79314	7.89917	1.06527	0.05187
54	0	1.7961	7.91065	1.06682	0.05196
54.1	0	1.79987	7.92548	1.06882	0.05207
54.2	0	1.80306	7.93579	1.07021	0.05216
54.3	0	1.80627	7.93704	1.07038	0.05225
54.4	0	1.80971	7.95652	1.07301	0.05235
54.5	0	1.81299	7.96492	1.07414	0.05244
54.6	0	1.8165	7.98034	1.07622	0.05255
54.7	0	1.81954	7.99297	1.07792	0.05263
54.8	0	1.8231	8.01009	1.08023	0.05274
54.9	0	1.82647	8.0271	1.08252	0.05283
55	0	1.82946	8.03514	1.08361	0.05292
55.1	0	1.83298	8.05588	1.0864	0.05302
55.2	0	1.83628	8.0663	1.08781	0.05312
55.3	0	1.8398	8.07972	1.08962	0.05322
55.4	0	1.84286	8.09225	1.09131	0.05331
55.5	0	1.84643	8.09874	1.09219	0.05341
55.6	0	1.84981	8.11317	1.09413	0.05351
55.7	0	1.85273	8.1146	1.09432	0.05359
55.8	0	1.85642	8.13934	1.09766	0.0537
55.9	0	1.85958	8.14623	1.09859	0.05379
56	0	1.86312	8.15952	1.10038	0.05389
56.1	0	1.8663	8.17792	1.10286	0.05399
56.2	0	1.86974	8.19208	1.10477	0.05409
56.3	0	1.87332	8.21132	1.10737	0.05419
56.4	0	1.87602	8.21844	1.10833	0.05427
56.5	0	1.87987	8.23741	1.11089	0.05438
56.6	0	1.88296	8.2464	1.1121	0.05447
56.7	0	1.88637	8.25416	1.11314	0.05457
56.8	0	1.88961	8.26909	1.11516	0.05466
56.9	0	1.89297	8.27703	1.11623	0.05476
57	0	1.8966	8.29536	1.1187	0.05486
57.1	0	1.89941	8.30216	1.11962	0.05494
57.2	0	1.90318	8.32258	1.12237	0.05505
57.3	0	1.90632	8.33569	1.12414	0.05514
57.4	0	1.90959	8.34276	1.12509	0.05524
57.5	0	1.91291	8.35828	1.12719	0.05533
57.6	0	1.91625	8.36846	1.12856	0.05543
57.7	0	1.91992	8.38279	1.13049	0.05554
57.8	0	1.92279	8.39691	1.1324	0.05562
57.9	0	1.92656	8.41	1.13416	0.05573
58	0	1.92981	8.42459	1.13613	0.05582
58.1	0	1.93293	8.43074	1.13696	0.05591
58.2	0	1.93631	8.44989	1.13954	0.05601
58.3	0	1.9396	8.46129	1.14108	0.05611
58.4	0	1.94317	8.47581	1.14304	0.05621
58.5	0	1.94622	8.48872	1.14478	0.0563
58.6	0	1.94974	8.49872	1.14613	0.0564
58.7	0	1.95317	8.51363	1.14814	0.0565
58.8	0	1.95612	8.51411	1.1482	0.05658
58.9	0	1.95968	8.53232	1.15066	0.05669
59	0	1.96294	8.54327	1.15213	0.05678
59.1	0	1.96637	8.55276	1.15341	0.05688
59.2	0	1.96958	8.56879	1.15558	0.05697
59.3	0	1.97301	8.58186	1.15734	0.05707
59.4	0	1.9765	8.60084	1.1599	0.05717
59.5	0	1.97948	8.61017	1.16116	0.05726
59.6	0	1.98313	8.62904	1.1637	0.05737
59.7	0	1.9864	8.64105	1.16532	0.05746
59.8	0	1.9897	8.64696	1.16612	0.05756
59.9	0	1.993	8.65925	1.16778	0.05765
60	0	1.9963	8.66554	1.16862	0.05775
60.1	0	1.99991	8.68118	1.17073	0.05785
60.2	0	2.00277	8.68866	1.17174	0.05793
60.3	0	2.00649	8.70309	1.17369	0.05804
60.4	0	2.00969	8.71762	1.17565	0.05813
60.5	0	2.01289	8.7253	1.17668	0.05823
60.6	0	2.01637	8.74646	1.17954	0.05833
60.7	0	2.01956	8.75708	1.18097	0.05842
60.8	0	2.02318	8.77478	1.18336	0.05852
60.9	0	2.02613	8.7833	1.1845	0.05861
61	0	2.02979	8.79679	1.18632	0.05872
61.1	0	2.03308	8.80852	1.18791	0.05881
61.2	0	2.03613	8.81439	1.1887	0.0589
61.3	0	2.03971	8.83057	1.19088	0.059
61.4	0	2.04291	8.83888	1.192	0.0591
61.5	0	2.04653	8.85188	1.19375	0.0592
61.6	0	2.04958	8.86582	1.19563	0.05929
61.7	0	2.0532	8.87933	1.19745	0.05939
61.8	0	2.05645	8.89337	1.19935	0.05949
61.9	0	2.05944	8.90017	1.20027	0.05957
62	0	2.06306	8.91708	1.20255	0.05968
62.1	0	2.06629	8.92623	1.20378	0.05977
62.2	0	2.06977	8.93749	1.2053	0.05987
62.3	0	2.07287	8.95212	1.20727	0.05996
62.4	0	2.07643	8.96371	1.20883	0.06006
62.5	0	2.07983	8.97938	1.21095	0.06016
62.6	0	2.08269	8.98837	1.21216	0.06025
62.7	0	2.08646	9.00727	1.21471	0.06036
62.8	0	2.08964	9.01996	1.21642	0.06045
62.9	0	2.09296	9.02747	1.21743	0.06054
63	0	2.09625	9.04273	1.21949	0.06064
63.1	0	2.09964	9.05005	1.22048	0.06074
63.2	0	2.10323	9.06433	1.2224	0.06084
63.3	0	2.10619	9.07208	1.22345	0.06093
63.4	0	2.10989	9.0879	1.22558	0.06103
63.5	0	2.11316	9.09627	1.22671	0.06113
63.6	0	2.11622	9.10518	1.22791	0.06122
63.7	0	2.11964	9.12683	1.23083	0.06132
63.8	0	2.1229	9.13802	1.23234	0.06141
63.9	0	2.12654	9.15599	1.23476	0.06151
64	0	2.12952	9.16978	1.23662	0.0616
64.1	0	2.13314	9.18141	1.23819	0.06171
64.2	0	2.13647	9.19368	1.23985	0.0618
64.3	0	2.13947	9.19345	1.23982	0.06189
64.4	0	2.14302	9.21192	1.24231	0.06199
64.5	0	2.14618	9.21694	1.24298	0.06208
64.6	0	2.14982	9.23262	1.2451	0.06219
64.7	0	2.15287	9.24418	1.24666	0.06228
64.8	0	2.15643	9.25918	1.24868	0.06238
64.9	0	2.15991	9.27655	1.25102	0.06248
65	0	2.16272	9.28262	1.25184	0.06256
65.1	0	2.16649	9.30593	1.25499	0.06267
65.2	0	2.16964	9.31494	1.2562	0.06276
65.3	0	2.17316	9.324	1.25742	0.06286
65.4	0	2.17627	9.33721	1.2592	0.06295
65.5	0	2.17969	9.34313	1.26	0.06305
65.6	0	2.18323	9.36145	1.26247	0.06315
65.7	0	2.18605	9.36535	1.263	0.06324
65.8	0	2.18977	9.3825	1.26531	0.06334
65.9	0	2.19298	9.39678	1.26724	0.06344
66	0	2.19639	9.4047	1.26831	0.06354
66.1	0	2.19959	9.42123	1.27053	0.06363
66.2	0	2.20294	9.43185	1.27197	0.06372
66.3	0	2.20653	9.44679	1.27398	0.06383
66.4	0	2.20939	9.45838	1.27555	0.06391
66.5	0	2.21316	9.47335	1.27756	0.06402
66.6	0	2.21635	9.48174	1.27869	0.06411
66.7	0	2.21962	9.48518	1.27916	0.06421
66.8	0	2.22298	9.50333	1.28161	0.0643
66.9	0	2.2263	9.51354	1.28298	0.0644
67	0	2.22986	9.52938	1.28512	0.0645
67.1	0	2.23289	9.54311	1.28697	0.06459
67.2	0	2.23649	9.555	1.28858	0.0647
67.3	0	2.23976	9.57025	1.29063	0.06479
67.4	0	2.24287	9.57629	1.29145	0.06488
67.5	0	2.24633	9.59365	1.29379	0.06498
67.6	0	2.24963	9.59901	1.29451	0.06508
67.7	0	2.25311	9.6095	1.29593	0.06518
67.8	0	2.25626	9.62093	1.29747	0.06527
67.9	0	2.25977	9.62987	1.29867	0.06537
68	0	2.26311	9.64638	1.3009	0.06547
68.1	0	2.26608	9.6542	1.30195	0.06555
68.2	0	2.26971	9.67429	1.30466	0.06566
68.3	0	2.27291	9.68595	1.30623	0.06575
68.4	0	2.27638	9.69785	1.30784	0.06585
68.5	0	2.27963	9.71153	1.30968	0.06594
68.6	0	2.28305	9.71999	1.31083	0.06604
68.7	0	2.28658	9.73527	1.31289	0.06614
68.8	0	2.28944	9.74085	1.31364	0.06623
68.822	0.5	2.29028	9.74576	1.3143	0.06625
68.823	0.5	2.29032	9.74625	1.31437	0.06625
68.923	0.5	2.29133	9.72782	1.31188	0.06628
69.023	0.5	2.28933	9.70029	1.30817	0.06622
69.123	0.5	2.28547	9.66505	1.30342	0.06611
69.223	0.5	2.28148	9.64003	1.30004	0.066
69.323	0.5	2.27812	9.61544	1.29673	0.0659
69.423	0.5	2.27511	9.59505	1.29398	0.06581
69.523	0.5	2.27151	9.56665	1.29015	0.06571
69.623	0.5	2.26832	9.54686	1.28748	0.06562
69.723	0.5	2.2649	9.52854	1.28501	0.06552
69.823	0.5	2.26164	9.50572	1.28193	0.06542
69.923	0.5	2.25827	9.4931	1.28023	0.06533
70.023	0.5	2.25477	9.4666	1.27665	0.06522
70.123	0.5	2.25177	9.45422	1.27498	0.06514
70.223	0.5	2.24813	9.42722	1.27134	0.06503
70.323	0.5	2.24486	9.40649	1.26855	0.06494
70.423	0.5	2.24161	9.38687	1.2659	0.06484
70.523	0.5	2.23821	9.36264	1.26263	0.06474
70.623	0.5	2.23499	9.34604	1.26039	0.06465
70.723	0.5	2.23145	9.32333	1.25733	0.06455
70.823	0.5	2.22843	9.30839	1.25532	0.06446
70.923	0.5	2.22466	9.28276	1.25186	0.06435
71.023	0.5	2.22146	9.26532	1.24951	0.06426
71.123	0.5	2.21829	9.25218	1.24774	0.06417
71.223	0.5	2.21483	9.22962	1.24469	0.06407
71.323	0.5	2.21175	9.21677	1.24296	0.06398
71.423	0.5	2.20815	9.19155	1.23956	0.06388
71.523	0.5	2.20514	9.17183	1.2369	0.06379
71.623	0.5	2.20138	9.14544	1.23334	0.06368
71.723	0.5	2.19813	9.12887	1.23111	0.06359
71.823	0.5	2.19509	9.10826	1.22833	0.0635
71.923	0.5	2.19139	9.08599	1.22532	0.06339
72.023	0.5	2.18839	9.07128	1.22334	0.0633
72.123	0.5	2.18486	9.05422	1.22104	0.0632
72.223	0.5	2.18171	9.03341	1.21823	0.06311
72.323	0.5	2.17812	9.02067	1.21652	0.06301
72.423	0.5	2.17481	8.99779	1.21343	0.06291
72.523	0.5	2.1717	8.98319	1.21146	0.06282
72.623	0.5	2.16803	8.95318	1.20741	0.06271
72.723	0.5	2.16492	8.93693	1.20522	0.06262
72.823	0.5	2.16147	8.91744	1.20259	0.06252
72.923	0.5	2.15835	8.89542	1.19962	0.06243
73.023	0.5	2.15484	8.87801	1.19728	0.06233
73.123	0.5	2.1515	8.85862	1.19466	0.06224
73.223	0.5	2.14849	8.84238	1.19247	0.06215
73.323	0.5	2.14471	8.82206	1.18973	0.06204
73.423	0.5	2.14157	8.8019	1.18701	0.06195
73.523	0.5	2.13825	8.79224	1.18571	0.06185
73.623	0.5	2.13492	8.76882	1.18255	0.06176
73.723	0.5	2.13165	8.75631	1.18086	0.06166
73.823	0.5	2.12817	8.73262	1.17767	0.06156
73.923	0.5	2.1251	8.71521	1.17532	0.06147
74.023	0.5	2.12137	8.69104	1.17206	0.06137
74.123	0.5	2.11808	8.67124	1.16939	0.06127
74.223	0.5	2.11501	8.65926	1.16778	0.06118
74.323	0.5	2.11153	8.63319	1.16426	0.06108
74.423	0.5	2.10826	8.61975	1.16245	0.06099
74.523	0.5	2.10482	8.60335	1.16024	0.06089
74.623	0.5	2.10171	8.58436	1.15768	0.0608
74.723	0.5	2.09803	8.56657	1.15528	0.06069
74.823	0.5	2.09474	8.54327	1.15213	0.06059
74.923	0.5	2.09176	8.53296	1.15074	0.06051
75.023	0.5	2.08817	8.50567	1.14706	0.0604
75.123	0.5	2.08498	8.49249	1.14529	0.06031
75.223	0.5	2.08152	8.4726	1.1426	0.06021
75.323	0.5	2.07844	8.45445	1.14016	0.06012
75.423	0.5	2.07481	8.43909	1.13808	0.06002
75.523	0.5	2.07139	8.41994	1.1355	0.05992
75.623	0.5	2.06851	8.4065	1.13369	0.05984
75.723	0.5	2.06471	8.38303	1.13052	0.05973
75.823	0.5	2.06159	8.36666	1.12832	0.05964
75.923	0.5	2.05819	8.34953	1.12601	0.05954
76.023	0.5	2.05497	8.32724	1.123	0.05944
76.123	0.5	2.05158	8.31064	1.12076	0.05935
76.223	0.5	2.04805	8.28679	1.11755	0.05924
76.323	0.5	2.04513	8.27586	1.11607	0.05916
76.423	0.5	2.04135	8.24939	1.1125	0.05905
76.523	0.5	2.03818	8.23678	1.1108	0.05896
76.623	0.5	2.03489	8.2236	1.10902	0.05886
76.723	0.5	2.03162	8.20511	1.10653	0.05877
76.823	0.5	2.0283	8.19263	1.10485	0.05867
76.923	0.5	2.02486	8.17298	1.1022	0.05857
77.023	0.5	2.02183	8.15634	1.09995	0.05849
77.123	0.5	2.01806	8.13302	1.09681	0.05838
77.223	0.5	2.01485	8.11086	1.09382	0.05828
77.323	0.5	2.0116	8.09576	1.09178	0.05819
77.423	0.5	2.00821	8.07141	1.0885	0.05809
77.523	0.5	2.00503	8.05704	1.08656	0.058
77.623	0.5	2.00148	8.03822	1.08402	0.0579
77.723	0.5	1.99844	8.02168	1.08179	0.05781
77.823	0.5	1.99471	8.00696	1.07981	0.0577
77.923	0.5	1.99143	7.98901	1.07739	0.05761
78.023	0.5	1.98834	7.97915	1.07606	0.05752
78.123	0.5	1.98477	7.9548	1.07277	0.05741
78.223	0.5	1.9816	7.94204	1.07105	0.05732
78.323	0.5	1.97819	7.92487	1.06874	0.05722
78.423	0.5	1.97498	7.90423	1.06595	0.05713
78.523	0.5	1.97153	7.88851	1.06383	0.05703
78.623	0.5	1.96812	7.86479	1.06063	0.05693
78.723	0.5	1.96511	7.85302	1.05905	0.05684
78.823	0.5	1.96146	7.82728	1.05558	0.05674
78.923	0.5	1.95827	7.81151	1.05345	0.05665
79.023	0.5	1.95493	7.79631	1.0514	0.05655
79.123	0.5	1.95162	7.77603	1.04867	0.05645
79.223	0.5	1.94823	7.76367	1.047	0.05636
79.323	0.5	1.9448	7.74217	1.0441	0.05626
79.423	0.5	1.94181	7.72694	1.04204	0.05617
79.523	0.5	1.938	7.70273	1.03878	0.05606
79.623	0.5	1.93487	7.68904	1.03693	0.05597
79.723	0.5	1.93159	7.67421	1.03493	0.05588
79.823	0.5	1.92814	7.65349	1.03214	0.05578
79.923	0.5	1.92499	7.64292	1.03071	0.05568
80.023	0.5	1.92137	7.6216	1.02784	0.05558
80.123	0.5	1.91848	7.60802	1.02601	0.0555
80.223	0.5	1.91464	7.58389	1.02275	0.05538
80.323	0.5	1.91146	7.56661	1.02042	0.05529
80.423	0.5	1.90838	7.55179	1.01842	0.0552
80.523	0.5	1.90485	7.52774	1.01518	0.0551
80.623	0.5	1.90173	7.51545	1.01352	0.05501
80.723	0.5	1.89818	7.49532	1.01081	0.05491
80.823	0.5	1.89515	7.47728	1.00838	0.05482
80.923	0.5	1.89137	7.46313	1.00647	0.05471
81.023	0.5	1.88814	7.44454	1.00396	0.05462
81.123	0.5	1.88503	7.4351	1.00269	0.05453
81.223	0.5	1.88142	7.41189	0.99956	0.05442
81.323	0.5	1.87839	7.40044	0.99801	0.05434
81.423	0.5	1.87476	7.38341	0.99572	0.05423
81.523	0.5	1.87178	7.36237	0.99288	0.05415
81.623	0.5	1.86808	7.3433	0.99031	0.05404
81.723	0.5	1.86474	7.32337	0.98762	0.05394
81.823	0.5	1.86173	7.30538	0.98519	0.05385
81.923	0.5	1.85801	7.28051	0.98184	0.05375
82.023	0.5	1.85495	7.26449	0.97968	0.05366
82.123	0.5	1.85154	7.25333	0.97817	0.05356
82.223	0.5	1.84837	7.23498	0.9757	0.05347
82.323	0.5	1.84491	7.22533	0.9744	0.05337
82.423	0.5	1.84152	7.20747	0.97199	0.05327
82.523	0.5	1.83847	7.19418	0.9702	0.05318
82.623	0.5	1.83473	7.16954	0.96687	0.05307
82.723	0.5	1.83147	7.15159	0.96445	0.05298
82.823	0.5	1.82829	7.13822	0.96265	0.05289
82.923	0.5	1.82495	7.11535	0.95957	0.05279
83.023	0.5	1.8216	7.10113	0.95765	0.05269
83.123	0.5	1.8182	7.08166	0.95502	0.0526
83.223	0.5	1.8151	7.06383	0.95262	0.05251
83.323	0.5	1.81138	7.04435	0.94999	0.0524
83.423	0.5	1.80804	7.02654	0.94759	0.0523
83.523	0.5	1.80494	7.01633	0.94621	0.05221
83.623	0.5	1.80147	6.99405	0.94321	0.05211
83.723	0.5	1.79835	6.98281	0.94169	0.05202
83.823	0.5	1.7948	6.96454	0.93923	0.05192
83.923	0.5	1.79178	6.94769	0.93696	0.05183
84.023	0.5	1.78816	6.92809	0.93431	0.05173
84.123	0.5	1.78477	6.91076	0.93198	0.05163
84.223	0.5	1.78175	6.89703	0.93012	0.05154
84.323	0.5	1.77812	6.87332	0.92693	0.05144
84.423	0.5	1.77502	6.86077	0.92523	0.05135
84.523	0.5	1.77149	6.84398	0.92297	0.05124
84.623	0.5	1.76832	6.82568	0.9205	0.05115
84.723	0.5	1.76487	6.81124	0.91855	0.05105
84.823	0.5	1.76144	6.78959	0.91563	0.05095
84.923	0.5	1.75846	6.77573	0.91377	0.05087
85.023	0.5	1.75467	6.75	0.9103	0.05076
85.123	0.5	1.75164	6.73522	0.9083	0.05067
85.223	0.5	1.74814	6.71718	0.90587	0.05057
85.323	0.5	1.74494	6.7007	0.90365	0.05048
85.423	0.5	1.74151	6.68893	0.90206	0.05038
85.523	0.5	1.73813	6.67315	0.89993	0.05028
85.623	0.5	1.73513	6.65908	0.89804	0.05019
85.723	0.5	1.73135	6.64053	0.89553	0.05008
85.823	0.5	1.72827	6.62484	0.89342	0.04999
85.923	0.5	1.72493	6.6105	0.89148	0.0499
86.023	0.5	1.72162	6.58636	0.88823	0.0498
86.123	0.5	1.71831	6.57464	0.88665	0.04971
86.223	0.5	1.71485	6.54842	0.88311	0.04961
86.323	0.5	1.71178	6.53406	0.88117	0.04952
86.423	0.5	1.70802	6.51316	0.87836	0.04941
86.523	0.5	1.70482	6.49495	0.8759	0.04932
86.623	0.5	1.70165	6.48363	0.87437	0.04922
86.723	0.5	1.69821	6.46321	0.87162	0.04912
86.823	0.5	1.69496	6.4542	0.87041	0.04903
86.923	0.5	1.69158	6.44099	0.86862	0.04893
87.023	0.5	1.68833	6.42134	0.86597	0.04884
87.123	0.5	1.68471	6.40552	0.86384	0.04873
87.223	0.5	1.68138	6.3817	0.86063	0.04864
87.323	0.5	1.67836	6.36915	0.85894	0.04855
87.423	0.5	1.67479	6.34185	0.85525	0.04845
87.523	0.5	1.67166	6.32854	0.85346	0.04836
87.623	0.5	1.66826	6.31032	0.851	0.04826
87.723	0.5	1.66503	6.29245	0.84859	0.04816
87.823	0.5	1.66153	6.27895	0.84677	0.04806
87.923	0.5	1.65808	6.26092	0.84434	0.04796
88.023	0.5	1.65516	6.25043	0.84293	0.04788
88.123	0.5	1.65133	6.229	0.84003	0.04777
88.223	0.5	1.64827	6.21447	0.83808	0.04768
88.323	0.5	1.64492	6.19872	0.83595	0.04758
88.423	0.5	1.64161	6.17919	0.83332	0.04749
88.523	0.5	1.63832	6.1675	0.83174	0.04739
88.623	0.5	1.63465	6.14295	0.82843	0.04729
88.723	0.5	1.63188	6.13186	0.82693	0.04721
88.823	0.5	1.62795	6.10717	0.8236	0.04709
88.923	0.5	1.62477	6.09186	0.82154	0.047
89.023	0.5	1.62156	6.08103	0.82008	0.04691
89.123	0.5	1.61824	6.06035	0.81729	0.04681
89.223	0.5	1.61499	6.04806	0.81563	0.04672
89.323	0.5	1.61144	6.02581	0.81263	0.04661
89.423	0.5	1.60855	6.01177	0.81074	0.04653
89.523	0.5	1.60472	5.99152	0.80801	0.04642
89.623	0.5	1.60151	5.97014	0.80513	0.04633
89.723	0.5	1.59831	5.95995	0.80375	0.04623
89.823	0.5	1.59487	5.93805	0.8008	0.04614
89.923	0.5	1.59164	5.92648	0.79924	0.04604
90.023	0.5	1.58815	5.91004	0.79702	0.04594
90.123	0.5	1.58515	5.89681	0.79524	0.04585
90.223	0.5	1.58141	5.87756	0.79264	0.04575
90.323	0.5	1.57815	5.86183	0.79052	0.04565
90.423	0.5	1.575	5.84688	0.7885	0.04556
90.523	0.5	1.57148	5.82357	0.78536	0.04546
90.623	0.5	1.56825	5.80626	0.78303	0.04536
90.723	0.5	1.56482	5.7892	0.78072	0.04527
90.823	0.5	1.56166	5.76921	0.77803	0.04517
90.923	0.5	1.55818	5.75564	0.7762	0.04507
91.023	0.5	1.55476	5.73544	0.77347	0.04497
91.123	0.5	1.55175	5.72758	0.77241	0.04489
91.223	0.5	1.54815	5.70784	0.76975	0.04478
91.323	0.5	1.5449	5.69296	0.76775	0.04469
91.423	0.5	1.54158	5.67856	0.7658	0.04459
91.523	0.5	1.5383	5.65867	0.76312	0.0445
91.623	0.5	1.53495	5.64484	0.76126	0.0444
91.723	0.5	1.53145	5.62246	0.75824	0.0443
91.823	0.5	1.52842	5.6075	0.75622	0.04421
91.923	0.5	1.52476	5.58423	0.75308	0.04411
92.023	0.5	1.52153	5.56514	0.75051	0.04401
92.123	0.5	1.51827	5.5553	0.74918	0.04392
92.223	0.5	1.51484	5.53495	0.74644	0.04382
92.323	0.5	1.5117	5.52645	0.74529	0.04373
92.423	0.5	1.50808	5.50478	0.74237	0.04362
92.523	0.5	1.50506	5.49282	0.74075	0.04354
92.623	0.5	1.50132	5.47298	0.73808	0.04343
92.723	0.5	1.49809	5.45491	0.73564	0.04334
92.823	0.5	1.495	5.44154	0.73384	0.04325
92.923	0.5	1.49149	5.41919	0.73082	0.04314
93.023	0.5	1.48843	5.4037	0.72874	0.04306
93.123	0.5	1.48481	5.38629	0.72639	0.04295
93.223	0.5	1.48175	5.37064	0.72428	0.04286
93.323	0.5	1.47807	5.35355	0.72197	0.04276
93.423	0.5	1.47479	5.3347	0.71943	0.04266
93.523	0.5	1.47174	5.32613	0.71828	0.04257
93.623	0.5	1.46808	5.30388	0.71527	0.04247
93.723	0.5	1.46503	5.29253	0.71374	0.04238
93.823	0.5	1.4615	5.2709	0.71083	0.04228
93.923	0.5	1.45838	5.25328	0.70845	0.04219
94.023	0.5	1.45476	5.23709	0.70627	0.04208
94.123	0.5	1.45149	5.21927	0.70386	0.04199
94.223	0.5	1.44842	5.20408	0.70182	0.0419
94.323	0.5	1.44467	5.1832	0.699	0.04179
94.423	0.5	1.44157	5.16796	0.69694	0.0417
94.523	0.5	1.43813	5.15648	0.6954	0.0416
94.623	0.5	1.43499	5.13889	0.69302	0.04151
94.723	0.5	1.43159	5.12862	0.69164	0.04141
94.823	0.5	1.42816	5.10767	0.68881	0.04131
94.923	0.5	1.42514	5.09308	0.68685	0.04123
95.023	0.5	1.4214	5.06765	0.68342	0.04112
95.123	0.5	1.41819	5.0492	0.68093	0.04102
95.223	0.5	1.41494	5.03657	0.67923	0.04093
95.323	0.5	1.41155	5.01302	0.67605	0.04083
95.423	0.5	1.40832	5.0044	0.67489	0.04074
95.523	0.5	1.40487	4.98872	0.67277	0.04064
95.623	0.5	1.40175	4.97323	0.67068	0.04055
95.723	0.5	1.39806	4.95732	0.66854	0.04044
95.823	0.5	1.39473	4.93751	0.66587	0.04035
95.923	0.5	1.39169	4.93155	0.66506	0.04026
96.023	0.5	1.38817	4.90528	0.66152	0.04016
96.123	0.5	1.38494	4.89385	0.65998	0.04006
96.223	0.5	1.3815	4.87129	0.65694	0.03996
96.323	0.5	1.37836	4.85516	0.65476	0.03987
96.423	0.5	1.37475	4.8379	0.65243	0.03977
96.523	0.5	1.37139	4.8192	0.64991	0.03967
96.623	0.5	1.36844	4.81126	0.64884	0.03958
96.723	0.5	1.36483	4.78802	0.64571	0.03948
96.823	0.5	1.36165	4.77648	0.64415	0.03939
96.923	0.5	1.3582	4.7622	0.64222	0.03929
97.023	0.5	1.35507	4.74536	0.63995	0.0392
97.123	0.5	1.35152	4.72987	0.63786	0.0391
97.223	0.5	1.34804	4.70818	0.63494	0.03899
97.323	0.5	1.34516	4.69434	0.63307	0.03891
97.423	0.5	1.34141	4.66989	0.62978	0.0388
97.523	0.5	1.33824	4.65679	0.62801	0.03871
97.623	0.5	1.33486	4.64287	0.62613	0.03861
97.723	0.5	1.33162	4.63116	0.62455	0.03852
97.823	0.5	1.32827	4.6291	0.62427	0.03842
97.923	0.5	1.32474	4.62118	0.62321	0.03832
98.023	0.5	1.32175	4.60729	0.62133	0.03823
98.123	0.5	1.31802	4.59622	0.61984	0.03813
98.223	0.5	1.31483	4.57908	0.61753	0.03803
98.323	0.5	1.31155	4.57471	0.61694	0.03794
98.423	0.5	1.30827	4.55695	0.61454	0.03784
98.523	0.5	1.30501	4.54587	0.61305	0.03775
98.623	0.5	1.3015	4.53176	0.61115	0.03765
98.723	0.5	1.29847	4.51859	0.60937	0.03756
98.823	0.5	1.29475	4.5183	0.60933	0.03745
98.923	0.5	1.29149	4.50756	0.60788	0.03736
99.023	0.5	1.28827	4.49349	0.60599	0.03727
99.123	0.5	1.28488	4.47449	0.60342	0.03717
99.223	0.5	1.28168	4.46181	0.60171	0.03708
99.323	0.5	1.27816	4.45122	0.60029	0.03697
99.423	0.5	1.27507	4.43605	0.59824	0.03688
99.523	0.5	1.27143	4.42624	0.59692	0.03678
99.623	0.5	1.26807	4.412	0.595	0.03668
99.723	0.5	1.26501	4.40779	0.59443	0.03659
99.823	0.5	1.26143	4.39046	0.59209	0.03649
99.923	0.5	1.25823	4.37744	0.59034	0.0364
100.023	0.5	1.25489	4.36945	0.58926	0.0363
100.123	0.5	1.25166	4.36761	0.58901	0.03621
100.223	0.5	1.2482	4.36576	0.58876	0.03611
100.323	0.5	1.2448	4.34949	0.58657	0.03601
100.423	0.5	1.24178	4.33733	0.58493	0.03592
100.523	0.5	1.23808	4.32282	0.58297	0.03581
100.623	0.5	1.23495	4.31182	0.58149	0.03572
100.723	0.5	1.23157	4.29967	0.57985	0.03563
100.823	0.5	1.22824	4.28539	0.57792	0.03553
100.923	0.5	1.22495	4.2757	0.57661	0.03543
101.023	0.5	1.22145	4.2597	0.57446	0.03533
101.123	0.5	1.21849	4.25116	0.57331	0.03525
101.223	0.5	1.21467	4.23582	0.57124	0.03514
101.323	0.5	1.21149	4.22765	0.57014	0.03504
101.423	0.5	1.2083	4.21603	0.56857	0.03495
101.523	0.5	1.20481	4.19631	0.56591	0.03485
101.623	0.5	1.20167	4.18214	0.564	0.03476
101.723	0.5	1.19804	4.20266	0.56676	0.03466
101.823	0.5	1.19511	4.17941	0.56363	0.03457
101.923	0.5	1.19132	4.16076	0.56111	0.03446
102.023	0.5	1.18811	4.14711	0.55927	0.03437
102.123	0.5	1.18505	4.13905	0.55819	0.03428
102.223	0.5	1.18153	4.12383	0.55613	0.03418
102.323	0.5	1.17839	4.11986	0.5556	0.03409
102.423	0.5	1.17484	4.10817	0.55402	0.03398
102.523	0.5	1.1718	4.10739	0.55392	0.0339
102.623	0.5	1.16807	4.10298	0.55332	0.03379
102.723	0.5	1.16479	4.07656	0.54976	0.03369
102.823	0.5	1.16171	4.05922	0.54742	0.0336
102.923	0.5	1.15807	4.03465	0.54411	0.0335
103.023	0.5	1.15505	4.01916	0.54202	0.03341
103.123	0.5	1.15147	4.00509	0.54012	0.03331
103.223	0.5	1.1484	3.98375	0.53724	0.03322
103.323	0.5	1.14478	3.97589	0.53618	0.03312
103.423	0.5	1.14141	3.95884	0.53388	0.03302
103.523	0.5	1.13838	3.94839	0.53247	0.03293
103.623	0.5	1.13469	3.92739	0.52964	0.03282
103.723	0.5	1.13158	3.91324	0.52773	0.03273
103.823	0.5	1.12823	3.89621	0.52544	0.03264
103.923	0.5	1.12503	3.87604	0.52272	0.03254
104.023	0.5	1.12159	3.86026	0.52059	0.03244
104.123	0.5	1.11819	3.83999	0.51786	0.03235
104.223	0.5	1.11516	3.82292	0.51555	0.03226
104.323	0.5	1.11139	3.80315	0.51289	0.03215
104.423	0.5	1.10812	3.78603	0.51058	0.03205
104.523	0.5	1.10496	3.77926	0.50967	0.03196
104.623	0.5	1.1016	3.7598	0.50704	0.03187
104.723	0.5	1.09828	3.74999	0.50572	0.03177
104.823	0.5	1.09485	3.73172	0.50325	0.03167
104.923	0.5	1.09174	3.71838	0.50146	0.03158
105.023	0.5	1.08809	3.69667	0.49853	0.03148
105.123	0.5	1.0847	3.67736	0.49592	0.03138
105.223	0.5	1.08162	3.6641	0.49414	0.03129
105.323	0.5	1.07812	3.64279	0.49126	0.03119
105.423	0.5	1.07501	3.63074	0.48964	0.0311
105.523	0.5	1.07147	3.61279	0.48722	0.03099
105.623	0.5	1.06844	3.59925	0.48539	0.03091
105.723	0.5	1.06484	3.58188	0.48305	0.0308
105.823	0.5	1.06142	3.5654	0.48083	0.0307
105.923	0.5	1.05843	3.55429	0.47933	0.03062
106.023	0.5	1.05477	3.52966	0.47601	0.03051
106.123	0.5	1.05168	3.51824	0.47447	0.03042
106.223	0.5	1.04816	3.50026	0.47204	0.03032
106.323	0.5	1.045	3.48125	0.46948	0.03023
106.423	0.5	1.04156	3.46904	0.46783	0.03013
106.523	0.5	1.03811	3.45176	0.4655	0.03003
106.623	0.5	1.03512	3.43919	0.4638	0.02994
106.723	0.5	1.03135	3.41803	0.46095	0.02983
106.823	0.5	1.02829	3.40328	0.45896	0.02975
106.923	0.5	1.02482	3.39186	0.45742	0.02964
107.023	0.5	1.02158	3.36986	0.45445	0.02955
107.123	0.5	1.01821	3.35867	0.45295	0.02945
107.223	0.5	1.01481	3.33756	0.4501	0.02936
107.323	0.5	1.01179	3.32208	0.44801	0.02927
107.423	0.5	1.00803	3.2981	0.44478	0.02916
107.523	0.5	1.00489	3.2844	0.44293	0.02907
107.623	0.5	1.00161	3.27098	0.44112	0.02897
107.723	0.5	0.99825	3.25298	0.43869	0.02888
107.823	0.5	0.99499	3.24383	0.43746	0.02878
107.923	0.5	0.99152	3.22836	0.43537	0.02868
108.023	0.5	0.98844	3.21062	0.43298	0.02859
108.123	0.5	0.98472	3.1959	0.431	0.02849
108.223	0.5	0.98147	3.17747	0.42851	0.02839
108.323	0.5	0.97832	3.1657	0.42692	0.0283
108.423	0.5	0.97487	3.14039	0.42351	0.0282
108.523	0.5	0.97163	3.12693	0.42169	0.02811
108.623	0.5	0.96824	3.10533	0.41878	0.02801
108.723	0.5	0.96499	3.0881	0.41646	0.02791
108.823	0.5	0.96141	3.07324	0.41445	0.02781
108.923	0.5	0.95804	3.0551	0.41201	0.02771
109.023	0.5	0.95504	3.046	0.41078	0.02763
109.123	0.5	0.95145	3.02452	0.40788	0.02752
109.223	0.5	0.94832	3.0153	0.40664	0.02743
109.323	0.5	0.94493	3.00268	0.40494	0.02733
109.423	0.5	0.94167	2.98167	0.4021	0.02724
109.523	0.5	0.93823	2.97061	0.40061	0.02714
109.623	0.5	0.93477	2.9479	0.39755	0.02704
109.723	0.5	0.93185	2.93597	0.39594	0.02696
109.823	0.5	0.92798	2.90746	0.3921	0.02684
109.923	0.5	0.92488	2.89372	0.39024	0.02675
110.023	0.5	0.9216	2.88061	0.38847	0.02666
110.123	0.5	0.91825	2.8617	0.38593	0.02656
110.223	0.5	0.91502	2.85153	0.38455	0.02647
110.323	0.5	0.91133	2.83101	0.38179	0.02636
110.423	0.5	0.90854	2.8201	0.38031	0.02628
110.523	0.5	0.90461	2.79719	0.37723	0.02617
110.623	0.5	0.90141	2.78199	0.37518	0.02608
110.723	0.5	0.89823	2.77033	0.3736	0.02598
110.823	0.5	0.89489	2.74943	0.37078	0.02589
110.923	0.5	0.89168	2.7392	0.36941	0.02579
111.023	0.5	0.88813	2.71962	0.36677	0.02569
111.123	0.5	0.88519	2.70571	0.36489	0.02561
111.223	0.5	0.88139	2.68418	0.36198	0.0255
111.323	0.5	0.87814	2.66802	0.35981	0.0254
111.423	0.5	0.87498	2.65405	0.35792	0.02531
111.523	0.5	0.87153	2.63348	0.35515	0.02521
111.623	0.5	0.86832	2.61908	0.35321	0.02512
111.723	0.5	0.86482	2.60247	0.35097	0.02502
111.823	0.5	0.8618	2.58392	0.34846	0.02493
111.923	0.5	0.8581	2.56964	0.34654	0.02482
112.023	0.5	0.8548	2.55131	0.34407	0.02473
112.123	0.5	0.85169	2.54105	0.34268	0.02464
112.223	0.5	0.84812	2.51996	0.33984	0.02453
112.323	0.5	0.84491	2.50661	0.33804	0.02444
112.423	0.5	0.8415	2.49244	0.33613	0.02434
112.523	0.5	0.83829	2.47548	0.33384	0.02425
112.623	0.5	0.83486	2.46084	0.33187	0.02415
112.723	0.5	0.83143	2.44411	0.32961	0.02405
112.823	0.5	0.82844	2.42976	0.32767	0.02396
112.923	0.5	0.82481	2.40439	0.32425	0.02386
113.023	0.5	0.82154	2.38523	0.32167	0.02376
113.123	0.5	0.81826	2.37522	0.32032	0.02367
113.223	0.5	0.81495	2.35415	0.31748	0.02357
113.323	0.5	0.81165	2.34444	0.31617	0.02348
113.423	0.5	0.80812	2.32541	0.3136	0.02338
113.523	0.5	0.8051	2.31508	0.31221	0.02329
113.623	0.5	0.80142	2.29415	0.30939	0.02318
113.723	0.5	0.79817	2.2786	0.30729	0.02309
113.823	0.5	0.79495	2.26771	0.30582	0.023
113.923	0.5	0.79149	2.24754	0.3031	0.0229
114.023	0.5	0.78837	2.23362	0.30122	0.02281
114.123	0.5	0.78475	2.21413	0.29859	0.0227
114.223	0.5	0.78173	2.19543	0.29607	0.02261
114.323	0.5	0.77802	2.17834	0.29377	0.02251
114.423	0.5	0.77476	2.15935	0.29121	0.02241
114.523	0.5	0.77168	2.14859	0.28976	0.02232
114.623	0.5	0.76812	2.12491	0.28656	0.02222
114.723	0.5	0.76507	2.11835	0.28568	0.02213
114.823	0.5	0.7615	2.09897	0.28306	0.02203
114.923	0.5	0.75841	2.08609	0.28133	0.02194
115.023	0.5	0.75476	2.06847	0.27895	0.02183
115.123	0.5	0.75148	2.05036	0.27651	0.02174
115.223	0.5	0.74842	2.03832	0.27489	0.02165
115.323	0.5	0.74472	2.01573	0.27184	0.02154
115.423	0.5	0.74167	2.00215	0.27001	0.02145
115.523	0.5	0.73818	1.98834	0.26814	0.02135
115.623	0.5	0.73504	1.96939	0.26559	0.02126
115.723	0.5	0.73147	1.95585	0.26376	0.02116
115.823	0.5	0.72815	1.93566	0.26104	0.02106
115.923	0.5	0.72508	1.92255	0.25927	0.02097
116.023	0.5	0.72133	1.90038	0.25628	0.02087
116.123	0.5	0.71823	1.88679	0.25445	0.02078
116.223	0.5	0.71482	1.87106	0.25233	0.02068
116.323	0.5	0.71162	1.85445	0.25009	0.02059
116.423	0.5	0.70829	1.84177	0.24838	0.02049
116.523	0.5	0.70483	1.82418	0.24601	0.02039
116.623	0.5	0.70178	1.81032	0.24414	0.0203
116.723	0.5	0.69805	1.79194	0.24166	0.02019
116.823	0.5	0.69483	1.77433	0.23928	0.0201
116.923	0.5	0.69165	1.76786	0.23841	0.02001
117.023	0.5	0.68821	1.74	0.23465	0.01991
117.123	0.5	0.685	1.73255	0.23365	0.01981
117.223	0.5	0.68155	1.7132	0.23104	0.01972
117.323	0.5	0.67841	1.69736	0.2289	0.01962
117.423	0.5	0.67474	1.67675	0.22612	0.01952
117.523	0.5	0.67137	1.65454	0.22313	0.01942
117.623	0.5	0.66838	1.64815	0.22227	0.01933
117.723	0.5	0.66479	1.62234	0.21879	0.01923
117.823	0.5	0.6616	1.61236	0.21744	0.01914
117.923	0.5	0.65816	1.60061	0.21586	0.01904
118.023	0.5	0.65502	1.58286	0.21346	0.01895
118.123	0.5	0.65146	1.57071	0.21182	0.01884
118.223	0.5	0.64804	1.55093	0.20916	0.01875
118.323	0.5	0.64512	1.54175	0.20792	0.01866
118.423	0.5	0.64148	1.5142	0.2042	0.01856
118.523	0.5	0.63829	1.50226	0.20259	0.01846
118.623	0.5	0.63486	1.48314	0.20001	0.01836
118.723	0.5	0.63172	1.46816	0.19799	0.01827
118.823	0.5	0.62821	1.44982	0.19552	0.01817
118.923	0.5	0.62474	1.43284	0.19323	0.01807
119.023	0.5	0.62183	1.42178	0.19174	0.01799
119.123	0.5	0.61805	1.40197	0.18907	0.01788
119.223	0.5	0.61489	1.38916	0.18734	0.01779
119.323	0.5	0.61151	1.37654	0.18564	0.01769
119.423	0.5	0.60826	1.35747	0.18307	0.0176
119.523	0.5	0.60496	1.34677	0.18162	0.0175
119.623	0.5	0.60141	1.32584	0.1788	0.0174
119.723	0.5	0.59844	1.31366	0.17716	0.01731
119.823	0.5	0.59469	1.28997	0.17396	0.0172
119.923	0.5	0.59147	1.27368	0.17177	0.01711
120.023	0.5	0.58827	1.26142	0.17011	0.01702
120.123	0.5	0.58493	1.24137	0.16741	0.01692
120.223	0.5	0.58166	1.22684	0.16545	0.01683
120.323	0.5	0.5782	1.21438	0.16377	0.01673
120.423	0.5	0.57509	1.19893	0.16169	0.01664
120.523	0.5	0.57144	1.18489	0.15979	0.01653
120.623	0.5	0.56814	1.16336	0.15689	0.01643
120.723	0.5	0.56495	1.15317	0.15551	0.01634
120.823	0.5	0.56152	1.12894	0.15225	0.01624
120.923	0.5	0.55836	1.11629	0.15054	0.01615
121.023	0.5	0.55483	1.09902	0.14821	0.01605
121.123	0.5	0.55171	1.08327	0.14609	0.01596
121.223	0.5	0.54812	1.06912	0.14418	0.01586
121.323	0.5	0.54475	1.05028	0.14164	0.01576
121.423	0.5	0.54171	1.0406	0.14033	0.01567
121.523	0.5	0.53806	1.02156	0.13777	0.01556
121.623	0.5	0.53492	1.00572	0.13563	0.01547
121.723	0.5	0.53155	0.99088	0.13363	0.01538
121.823	0.5	0.52827	0.97059	0.13089	0.01528
121.923	0.5	0.52493	0.95845	0.12926	0.01518
122.023	0.5	0.52143	0.935	0.12609	0.01508
122.123	0.5	0.51845	0.92566	0.12483	0.015
122.223	0.5	0.51475	0.90162	0.12159	0.01489
122.323	0.5	0.51157	0.88945	0.11995	0.0148
122.423	0.5	0.50828	0.87549	0.11807	0.0147
122.523	0.5	0.5049	0.86132	0.11616	0.01461
122.623	0.5	0.50162	0.84828	0.1144	0.01451
122.723	0.5	0.49814	0.83232	0.11225	0.01441
122.823	0.5	0.49512	0.81956	0.11052	0.01432
122.923	0.5	0.49135	0.79733	0.10753	0.01421
123.023	0.5	0.48818	0.77969	0.10515	0.01412
123.123	0.5	0.48495	0.76688	0.10342	0.01403
123.223	0.5	0.48147	0.74376	0.1003	0.01393
123.323	0.5	0.47832	0.73213	0.09873	0.01384
123.423	0.5	0.47469	0.71281	0.09613	0.01373
123.523	0.5	0.47179	0.70198	0.09467	0.01365
123.623	0.5	0.46802	0.68218	0.092	0.01354
123.723	0.5	0.46479	0.67017	0.09038	0.01345
123.823	0.5	0.46173	0.65858	0.08882	0.01336
123.923	0.5	0.45816	0.63851	0.08611	0.01325
124.023	0.5	0.45505	0.62501	0.08429	0.01316
124.123	0.5	0.45152	0.60473	0.08155	0.01306
124.223	0.5	0.44844	0.58557	0.07897	0.01297
124.323	0.5	0.44477	0.5736	0.07736	0.01287
124.423	0.5	0.44143	0.55302	0.07458	0.01277
124.523	0.5	0.4384	0.5432	0.07326	0.01268
124.623	0.5	0.43476	0.51991	0.07011	0.01258
124.723	0.5	0.43167	0.51111	0.06893	0.01249
124.823	0.5	0.42817	0.49748	0.06709	0.01239
124.923	0.5	0.42506	0.48019	0.06476	0.0123
125.023	0.5	0.42148	0.46671	0.06294	0.01219
125.123	0.5	0.4181	0.45002	0.06069	0.01209
125.223	0.5	0.41505	0.43358	0.05847	0.01201
125.323	0.5	0.41134	0.41068	0.05538	0.0119
125.423	0.5	0.40823	0.39463	0.05322	0.01181
125.523	0.5	0.4049	0.38269	0.05161	0.01171
125.623	0.5	0.40168	0.36399	0.04909	0.01162
125.723	0.5	0.39831	0.35449	0.04781	0.01152
125.823	0.5	0.39484	0.33621	0.04534	0.01142
125.923	0.5	0.39184	0.32767	0.04419	0.01133
126.023	0.5	0.38804	0.30428	0.04103	0.01122
126.123	0.5	0.38474	0.29097	0.03924	0.01113
126.223	0.5	0.38167	0.2799	0.03775	0.01104
126.323	0.5	0.37824	0.25621	0.03455	0.01094
126.423	0.5	0.37497	0.24288	0.03275	0.01085
126.523	0.5	0.37153	0.22463	0.03029	0.01075
126.623	0.5	0.36837	0.2072	0.02794	0.01066
126.723	0.5	0.36477	0.19331	0.02607	0.01055
126.823	0.5	0.36136	0.17516	0.02362	0.01045
126.923	0.5	0.35833	0.17108	0.02307	0.01037
127.023	0.5	0.35479	0.14798	0.01996	0.01026
127.123	0.5	0.35165	0.13942	0.0188	0.01017
127.223	0.5	0.34815	0.12051	0.01625	0.01007
127.323	0.5	0.34509	0.10511	0.01418	0.00998
127.423	0.5	0.3415	0.08909	0.01201	0.00988
127.523	0.5	0.33811	0.07093	0.00957	0.00978
127.623	0.5	0.33511	0.05561	0.0075	0.00969
127.723	0.5	0.3314	0.03394	0.00458	0.00959
127.823	0.5	0.32834	0.02053	0.00277	0.0095
127.923	0.5	0.32481	0.0079	0.00107	0.0094
128.023	0.5	0.32165	-0.00801	-0.00108	0.0093
128.123	0.5	0.31827	-0.01683	-0.00227	0.00921
128.223	0.5	0.31476	-0.0372	-0.00502	0.00911
128.323	0.5	0.3118	-0.04903	-0.00661	0.00902
128.423	0.5	0.308	-0.07066	-0.00953	0.00891
128.523	0.5	0.30491	-0.08564	-0.01155	0.00882
128.623	0.5	0.30153	-0.09883	-0.01333	0.00872
128.723	0.5	0.29823	-0.1167	-0.01574	0.00863
128.823	0.5	0.2949	-0.13165	-0.01775	0.00853
128.923	0.5	0.29148	-0.14657	-0.01977	0.00843
129.023	0.5	0.28844	-0.16062	-0.02166	0.00834
129.123	0.5	0.28469	-0.17707	-0.02388	0.00824
129.223	0.5	0.28155	-0.19332	-0.02607	0.00814
129.323	0.5	0.2783	-0.20087	-0.02709	0.00805
129.423	0.5	0.27493	-0.2234	-0.03013	0.00795
129.523	0.5	0.27167	-0.23298	-0.03142	0.00786
129.623	0.5	0.26819	-0.25273	-0.03408	0.00776
129.723	0.5	0.26509	-0.27157	-0.03662	0.00767
129.823	0.5	0.26138	-0.2919	-0.03936	0.00756
129.923	0.5	0.25813	-0.30602	-0.04127	0.00747
130.023	0.5	0.25502	-0.31511	-0.04249	0.00738
130.123	0.5	0.25151	-0.33507	-0.04519	0.00728
130.223	0.5	0.2483	-0.344	-0.04639	0.00718
130.323	0.5	0.24489	-0.35786	-0.04826	0.00708
130.423	0.5	0.2416	-0.37827	-0.05101	0.00699
130.523	0.5	0.23813	-0.38348	-0.05172	0.00689
130.623	0.5	0.23471	-0.40491	-0.05461	0.00679
130.723	0.5	0.23173	-0.41213	-0.05558	0.0067
130.823	0.5	0.22807	-0.44454	-0.05995	0.0066
130.923	0.5	0.22495	-0.45746	-0.06169	0.00651
131.023	0.5	0.2216	-0.47278	-0.06376	0.00641
131.123	0.5	0.21833	-0.48732	-0.06572	0.00632
131.223	0.5	0.21493	-0.50006	-0.06744	0.00622
131.323	0.5	0.21144	-0.51624	-0.06962	0.00612
131.423	0.5	0.20852	-0.52641	-0.07099	0.00603
131.523	0.5	0.20462	-0.54529	-0.07354	0.00592
131.623	0.5	0.20154	-0.55818	-0.07528	0.00583
131.723	0.5	0.19826	-0.56421	-0.07609	0.00574
131.823	0.5	0.1949	-0.58465	-0.07885	0.00564
131.923	0.5	0.19173	-0.59591	-0.08036	0.00555
132.023	0.5	0.18801	-0.62071	-0.08371	0.00544
132.123	0.5	0.18521	-0.62973	-0.08492	0.00536
132.223	0.5	0.18128	-0.65285	-0.08804	0.00524
132.323	0.5	0.17807	-0.66469	-0.08964	0.00515
132.423	0.5	0.17492	-0.67545	-0.09109	0.00506
132.523	0.5	0.17153	-0.69351	-0.09353	0.00496
132.623	0.5	0.16836	-0.70341	-0.09486	0.00487
132.723	0.5	0.1648	-0.71722	-0.09672	0.00477
132.823	0.5	0.16184	-0.73282	-0.09883	0.00468
132.923	0.5	0.15808	-0.74714	-0.10076	0.00457
133.023	0.5	0.15481	-0.76739	-0.10349	0.00448
133.123	0.5	0.15167	-0.77204	-0.10412	0.00439
133.223	0.5	0.14818	-0.79626	-0.10738	0.00429
133.323	0.5	0.14499	-0.80253	-0.10823	0.00419
133.423	0.5	0.1415	-0.81789	-0.1103	0.00409
133.523	0.5	0.13843	-0.82809	-0.11167	0.004
133.623	0.5	0.13478	-0.84197	-0.11355	0.0039
133.723	0.5	0.13148	-0.85451	-0.11524	0.0038
133.823	0.5	0.12838	-0.86759	-0.117	0.00371
133.923	0.5	0.12478	-0.88784	-0.11973	0.00361
134.023	0.5	0.12155	-0.90245	-0.1217	0.00352
134.123	0.5	0.11817	-0.91714	-0.12368	0.00342
134.223	0.5	0.11494	-0.93599	-0.12623	0.00332
134.323	0.5	0.11157	-0.93835	-0.12654	0.00323
134.423	0.5	0.1081	-0.95584	-0.1289	0.00313
134.523	0.5	0.10511	-0.96019	-0.12949	0.00304
134.623	0.5	0.10147	-0.97567	-0.13158	0.00294
134.723	0.5	0.09819	-0.98679	-0.13308	0.00284
134.823	0.5	0.09494	-0.99571	-0.13428	0.00275
134.923	0.5	0.09157	-1.0081	-0.13595	0.00265
135.023	0.5	0.08834	-1.01499	-0.13688	0.00256
135.123	0.5	0.08481	-1.03477	-0.13955	0.00245
135.223	0.5	0.08176	-1.04961	-0.14155	0.00236
135.323	0.5	0.07811	-1.06602	-0.14376	0.00226
135.423	0.5	0.0748	-1.08395	-0.14618	0.00216
135.523	0.5	0.07162	-1.08682	-0.14657	0.00207
135.623	0.5	0.06813	-1.10569	-0.14911	0.00197
135.723	0.5	0.06508	-1.1037	-0.14884	0.00188
135.823	0.5	0.06142	-1.11709	-0.15065	0.00178
135.923	0.5	0.05837	-1.12504	-0.15172	0.00169
136.023	0.5	0.05469	-1.13539	-0.15312	0.00158
136.123	0.5	0.0514	-1.14446	-0.15434	0.00149
136.223	0.5	0.04839	-1.15184	-0.15534	0.0014
136.323	0.5	0.04478	-1.17174	-0.15802	0.0013
136.423	0.5	0.04174	-1.17967	-0.15909	0.00121
136.523	0.5	0.0382	-1.18381	-0.15965	0.00111
136.623	0.5	0.03507	-1.19838	-0.16161	0.00101
136.723	0.5	0.03144	-1.20299	-0.16223	0.00091
136.823	0.5	0.02812	-1.21191	-0.16344	0.00081
136.923	0.5	0.02509	-1.21519	-0.16388	0.00073
137.023	0.5	0.02139	-1.22874	-0.16571	0.00062
137.123	0.5	0.01834	-1.23133	-0.16605	0.00053
137.223	0.5	0.01485	-1.237	-0.16682	0.00043
137.323	0.5	0.01168	-1.23992	-0.16721	0.00034
137.423	0.5	0.00816	-1.24328	-0.16767	0.00024
137.523	0.5	0.00482	-1.25587	-0.16937	0.00014
137.623	0.5	0.00174	-1.26158	-0.17013	5e-05
137.67	1	-2e-05	-1.26503	-0.1706	0
137.671	1	-6e-05	-1.26548	-0.17066	0
137.771	1	-0.00109	-1.23787	-0.16694	-3e-05
137.871	1	0.00067	-1.21764	-0.16421	2e-05
137.971	1	0.00487	-1.19608	-0.1613	0.00014
138.071	1	0.00868	-1.17673	-0.15869	0.00025
138.171	1	0.01212	-1.16953	-0.15772	0.00035
138.271	1	0.01531	-1.15972	-0.1564	0.00044
138.371	1	0.0187	-1.14139	-0.15393	0.00054
138.471	1	0.02193	-1.13706	-0.15334	0.00063
138.571	1	0.02561	-1.11717	-0.15066	0.00074
138.671	1	0.02855	-1.10984	-0.14967	0.00083
138.771	1	0.03224	-1.09893	-0.1482	0.00093
138.871	1	0.03553	-1.08738	-0.14664	0.00103
138.971	1	0.03856	-1.08199	-0.14592	0.00112
139.071	1	0.04208	-1.05782	-0.14266	0.00122
139.171	1	0.04523	-1.04793	-0.14132	0.00131
139.271	1	0.04893	-1.02997	-0.1389	0.00142
139.371	1	0.05194	-1.01957	-0.1375	0.0015
139.471	1	0.05555	-1.01191	-0.13647	0.00161
139.571	1	0.05895	-0.99325	-0.13395	0.00171
139.671	1	0.0619	-0.99603	-0.13432	0.00179
139.771	1	0.06552	-0.97867	-0.13198	0.0019
139.871	1	0.06859	-0.97034	-0.13086	0.00198
139.971	1	0.07227	-0.95837	-0.12924	0.00209
140.071	1	0.07531	-0.94157	-0.12698	0.00218
140.171	1	0.07882	-0.92518	-0.12477	0.00228
140.271	1	0.08218	-0.90897	-0.12258	0.00238
140.371	1	0.08517	-0.89923	-0.12127	0.00246
140.471	1	0.08887	-0.87343	-0.11779	0.00257
140.571	1	0.09197	-0.86207	-0.11626	0.00266
140.671	1	0.09546	-0.85475	-0.11527	0.00276
140.771	1	0.09866	-0.84027	-0.11332	0.00285
140.871	1	0.10205	-0.83108	-0.11208	0.00295
140.971	1	0.10554	-0.81575	-0.11001	0.00305
141.071	1	0.10851	-0.80747	-0.10889	0.00314
141.171	1	0.11225	-0.78519	-0.10589	0.00325
141.271	1	0.11544	-0.76869	-0.10366	0.00334
141.371	1	0.11871	-0.76034	-0.10254	0.00343
141.471	1	0.1221	-0.73545	-0.09918	0.00353
141.571	1	0.1254	-0.72342	-0.09756	0.00363
141.671	1	0.1289	-0.70131	-0.09458	0.00373
141.771	1	0.13191	-0.68779	-0.09275	0.00382
141.871	1	0.13553	-0.67317	-0.09078	0.00392
141.971	1	0.13883	-0.65581	-0.08844	0.00402
142.071	1	0.1419	-0.64975	-0.08762	0.0041
142.171	1	0.14541	-0.62879	-0.0848	0.00421
142.271	1	0.14866	-0.6157	-0.08303	0.0043
142.371	1	0.15223	-0.59549	-0.08031	0.0044
142.471	1	0.15526	-0.57864	-0.07803	0.00449
142.571	1	0.15885	-0.56322	-0.07596	0.00459
142.671	1	0.16222	-0.54333	-0.07327	0.00469
142.771	1	0.16513	-0.53544	-0.07221	0.00478
142.871	1	0.16881	-0.51146	-0.06897	0.00488
142.971	1	0.17198	-0.49909	-0.06731	0.00497
143.071	1	0.17554	-0.4843	-0.06531	0.00508
143.171	1	0.1787	-0.46332	-0.06248	0.00517
143.271	1	0.18216	-0.45076	-0.06079	0.00527
143.371	1	0.18569	-0.43123	-0.05816	0.00537
143.471	1	0.18844	-0.41823	-0.0564	0.00545
143.571	1	0.19227	-0.39112	-0.05275	0.00556
143.671	1	0.19535	-0.37766	-0.05093	0.00565
143.771	1	0.19879	-0.36523	-0.04925	0.00575
143.871	1	0.202	-0.34669	-0.04675	0.00584
143.971	1	0.20538	-0.3304	-0.04456	0.00594
144.071	1	0.20901	-0.3104	-0.04186	0.00605
144.171	1	0.21179	-0.3001	-0.04047	0.00613
144.271	1	0.21557	-0.27923	-0.03766	0.00624
144.371	1	0.21872	-0.26734	-0.03605	0.00633
144.471	1	0.22202	-0.25426	-0.03429	0.00642
144.571	1	0.22532	-0.22987	-0.031	0.00652
144.671	1	0.22866	-0.21567	-0.02909	0.00661
144.771	1	0.23234	-0.18991	-0.02561	0.00672
144.871	1	0.23519	-0.17645	-0.0238	0.0068
144.971	1	0.23897	-0.15502	-0.02091	0.00691
145.071	1	0.2422	-0.13677	-0.01844	0.00701
145.171	1	0.24536	-0.12828	-0.0173	0.0071
145.271	1	0.24871	-0.10881	-0.01467	0.00719
145.371	1	0.252	-0.09568	-0.0129	0.00729
145.471	1	0.25558	-0.07824	-0.01055	0.00739
145.571	1	0.2586	-0.06076	-0.00819	0.00748
145.671	1	0.26216	-0.04473	-0.00603	0.00758
145.771	1	0.26556	-0.02225	-0.003	0.00768
145.871	1	0.26855	-0.01204	-0.00162	0.00777
145.971	1	0.2721	0.01222	0.00165	0.00787
146.071	1	0.27534	0.0291	0.00393	0.00796
146.171	1	0.27881	0.04262	0.00575	0.00807
146.271	1	0.28197	0.06247	0.00842	0.00816
146.371	1	0.28544	0.07552	0.01018	0.00826
146.471	1	0.2889	0.09589	0.01293	0.00836
146.571	1	0.29189	0.10587	0.01428	0.00844
146.671	1	0.2955	0.12754	0.0172	0.00855
146.771	1	0.29878	0.14517	0.01958	0.00864
146.871	1	0.30214	0.15974	0.02154	0.00874
146.971	1	0.3054	0.18143	0.02447	0.00883
147.071	1	0.30872	0.19376	0.02613	0.00893
147.171	1	0.3123	0.21724	0.0293	0.00903
147.271	1	0.31518	0.22794	0.03074	0.00912
147.371	1	0.31887	0.25061	0.0338	0.00922
147.471	1	0.3221	0.26515	0.03576	0.00932
147.571	1	0.32532	0.27509	0.0371	0.00941
147.671	1	0.32877	0.29886	0.0403	0.00951
147.771	1	0.33199	0.31351	0.04228	0.0096
147.871	1	0.33558	0.3367	0.04541	0.00971
147.971	1	0.33854	0.35113	0.04735	0.00979
148.071	1	0.34221	0.37457	0.05051	0.0099
148.171	1	0.34546	0.38972	0.05256	0.00999
148.271	1	0.34857	0.40003	0.05395	0.01008
148.371	1	0.35212	0.42459	0.05726	0.01019
148.471	1	0.35531	0.43594	0.05879	0.01028
148.571	1	0.35894	0.45309	0.0611	0.01038
148.671	1	0.36197	0.46991	0.06337	0.01047
148.771	1	0.36563	0.48657	0.06562	0.01058
148.871	1	0.36886	0.50366	0.06792	0.01067
148.971	1	0.37187	0.51576	0.06955	0.01076
149.071	1	0.37548	0.53995	0.07282	0.01086
149.171	1	0.37868	0.55708	0.07513	0.01095
149.271	1	0.38218	0.57182	0.07711	0.01106
149.371	1	0.38527	0.59285	0.07995	0.01114
149.471	1	0.38885	0.60805	0.082	0.01125
149.571	1	0.39226	0.62692	0.08455	0.01135
149.671	1	0.3951	0.63423	0.08553	0.01143
149.771	1	0.39884	0.65968	0.08896	0.01154
149.871	1	0.40203	0.67275	0.09073	0.01163
149.971	1	0.40538	0.68421	0.09227	0.01173
150.071	1	0.40864	0.70759	0.09542	0.01182
150.171	1	0.41209	0.72097	0.09723	0.01192
150.271	1	0.41562	0.74471	0.10043	0.01202
150.371	1	0.41857	0.75855	0.1023	0.01211
150.471	1	0.42226	0.78186	0.10544	0.01221
150.571	1	0.42551	0.79825	0.10765	0.01231
150.671	1	0.42866	0.80694	0.10882	0.0124
150.771	1	0.43204	0.82924	0.11183	0.0125
150.871	1	0.43534	0.84038	0.11333	0.01259
150.971	1	0.43893	0.86119	0.11614	0.0127
151.071	1	0.44191	0.87558	0.11808	0.01278
151.171	1	0.44556	0.895	0.1207	0.01289
151.271	1	0.44887	0.91317	0.12315	0.01298
151.371	1	0.45187	0.92343	0.12453	0.01307
151.471	1	0.45541	0.95036	0.12816	0.01317
151.571	1	0.45859	0.96109	0.12961	0.01327
151.671	1	0.46224	0.98297	0.13256	0.01337
151.771	1	0.46527	0.99609	0.13433	0.01346
151.871	1	0.46884	1.0119	0.13646	0.01356
151.971	1	0.47228	1.03169	0.13913	0.01366
152.071	1	0.47514	1.03868	0.14007	0.01374
152.171	1	0.47891	1.06457	0.14357	0.01385
152.271	1	0.48205	1.07755	0.14532	0.01394
152.371	1	0.48557	1.09523	0.1477	0.01405
152.471	1	0.48867	1.11103	0.14983	0.01414
152.571	1	0.49211	1.12773	0.15208	0.01424
152.671	1	0.49564	1.15168	0.15531	0.01434
152.771	1	0.49849	1.16273	0.1568	0.01442
152.871	1	0.50218	1.18551	0.15988	0.01453
152.971	1	0.50538	1.19943	0.16175	0.01462
153.071	1	0.50882	1.2125	0.16352	0.01472
153.171	1	0.51198	1.22828	0.16564	0.01481
153.271	1	0.51536	1.24304	0.16764	0.01491
153.371	1	0.51892	1.26306	0.17033	0.01501
153.471	1	0.5218	1.27733	0.17226	0.01509
153.571	1	0.52558	1.29916	0.1752	0.0152
153.671	1	0.52873	1.31537	0.17739	0.01529
153.771	1	0.53206	1.326	0.17882	0.01539
153.871	1	0.53539	1.3482	0.18182	0.01549
153.971	1	0.5387	1.36271	0.18377	0.01558
154.071	1	0.5423	1.38449	0.18671	0.01569
154.171	1	0.54529	1.39917	0.18869	0.01577
154.271	1	0.54892	1.4159	0.19095	0.01588
154.371	1	0.55217	1.43164	0.19307	0.01597
154.471	1	0.5553	1.44315	0.19462	0.01606
154.571	1	0.5587	1.46497	0.19756	0.01616
154.671	1	0.56202	1.48135	0.19977	0.01626
154.771	1	0.56552	1.49919	0.20218	0.01636
154.871	1	0.56866	1.517	0.20458	0.01645
154.971	1	0.57219	1.52841	0.20612	0.01655
155.071	1	0.5755	1.5509	0.20915	0.01665
155.171	1	0.57851	1.55649	0.20991	0.01673
155.271	1	0.58209	1.57997	0.21307	0.01684
155.371	1	0.58533	1.59453	0.21504	0.01693
155.471	1	0.5888	1.60709	0.21673	0.01703
155.571	1	0.59202	1.62789	0.21954	0.01713
155.671	1	0.59547	1.64469	0.2218	0.01723
155.771	1	0.59897	1.66495	0.22453	0.01733
155.871	1	0.60183	1.67687	0.22614	0.01741
155.971	1	0.60559	1.70119	0.22942	0.01752
156.071	1	0.60876	1.71734	0.2316	0.01761
156.171	1	0.61207	1.72858	0.23311	0.01771
156.271	1	0.61541	1.74814	0.23575	0.0178
156.371	1	0.61872	1.75901	0.23722	0.0179
156.471	1	0.62226	1.77907	0.23992	0.018
156.571	1	0.62511	1.7887	0.24122	0.01808
156.671	1	0.62894	1.81277	0.24447	0.01819
156.771	1	0.63212	1.82706	0.2464	0.01829
156.871	1	0.6353	1.8393	0.24805	0.01838
156.971	1	0.63872	1.86403	0.25138	0.01848
157.071	1	0.64199	1.87847	0.25333	0.01857
157.171	1	0.64559	1.89939	0.25615	0.01868
157.271	1	0.64848	1.91393	0.25811	0.01876
157.371	1	0.65231	1.93307	0.26069	0.01887
157.471	1	0.65552	1.94814	0.26272	0.01896
157.571	1	0.65861	1.95539	0.2637	0.01905
157.671	1	0.66214	1.97774	0.26671	0.01915
157.771	1	0.66535	1.98912	0.26825	0.01925
157.871	1	0.66896	2.00676	0.27063	0.01935
157.971	1	0.6719	2.02257	0.27276	0.01944
158.071	1	0.6756	2.04326	0.27555	0.01954
158.171	1	0.6789	2.06275	0.27818	0.01964
158.271	1	0.68187	2.07468	0.27979	0.01972
158.371	1	0.68541	2.0991	0.28308	0.01983
158.471	1	0.68869	2.1127	0.28492	0.01992
158.571	1	0.69217	2.12656	0.28679	0.02002
158.671	1	0.6953	2.14603	0.28941	0.02011
158.771	1	0.6988	2.15802	0.29103	0.02021
158.871	1	0.70221	2.17917	0.29388	0.02031
158.971	1	0.70519	2.1898	0.29531	0.0204
159.071	1	0.7088	2.21251	0.29838	0.0205
159.171	1	0.71205	2.22803	0.30047	0.0206
159.271	1	0.71543	2.24099	0.30222	0.0207
159.371	1	0.71874	2.26314	0.3052	0.02079
159.471	1	0.72207	2.27541	0.30686	0.02089
159.571	1	0.72565	2.29766	0.30986	0.02099
159.671	1	0.72858	2.30733	0.31116	0.02108
159.771	1	0.73218	2.32886	0.31407	0.02118
159.871	1	0.73554	2.34502	0.31625	0.02128
159.971	1	0.73862	2.35268	0.31728	0.02137
160.071	1	0.74206	2.37784	0.32067	0.02147
160.171	1	0.74529	2.39276	0.32268	0.02156
160.271	1	0.74896	2.41626	0.32585	0.02167
160.371	1	0.7519	2.4301	0.32772	0.02175
160.471	1	0.75552	2.45081	0.33051	0.02185
160.571	1	0.75889	2.46866	0.33292	0.02195
160.671	1	0.76186	2.47298	0.3335	0.02204
160.771	1	0.76545	2.49404	0.33634	0.02214
160.871	1	0.76861	2.50348	0.33762	0.02223
160.971	1	0.77227	2.52061	0.33993	0.02234
161.071	1	0.77531	2.53607	0.34201	0.02243
161.171	1	0.77886	2.55449	0.34449	0.02253
161.271	1	0.78226	2.57418	0.34715	0.02263
161.371	1	0.78523	2.5885	0.34908	0.02271
161.471	1	0.78884	2.61432	0.35256	0.02282
161.571	1	0.79199	2.62921	0.35457	0.02291
161.671	1	0.79557	2.64649	0.3569	0.02301
161.771	1	0.79864	2.66314	0.35915	0.0231
161.871	1	0.80213	2.67633	0.36093	0.0232
161.971	1	0.80552	2.69219	0.36307	0.0233
162.071	1	0.80851	2.70192	0.36438	0.02339
162.171	1	0.81221	2.7223	0.36713	0.02349
162.271	1	0.81538	2.73648	0.36904	0.02359
162.371	1	0.81874	2.74983	0.37084	0.02368
162.471	1	0.82202	2.77143	0.37375	0.02378
162.571	1	0.8254	2.78722	0.37588	0.02388
162.671	1	0.82887	2.8095	0.37889	0.02398
162.771	1	0.83185	2.82458	0.38092	0.02406
162.871	1	0.83559	2.84441	0.38359	0.02417
162.971	1	0.83879	2.85961	0.38564	0.02426
163.071	1	0.84201	2.86825	0.38681	0.02436
163.171	1	0.84542	2.88947	0.38967	0.02446
163.271	1	0.84873	2.9014	0.39128	0.02455
163.371	1	0.85223	2.92032	0.39383	0.02465
163.471	1	0.85527	2.93611	0.39596	0.02474
163.571	1	0.85888	2.95356	0.39831	0.02485
163.671	1	0.8622	2.97146	0.40073	0.02494
163.771	1	0.86519	2.98044	0.40194	0.02503
163.871	1	0.86875	3.00316	0.405	0.02513
163.971	1	0.87201	3.01379	0.40644	0.02522
164.071	1	0.87555	3.03153	0.40883	0.02533
164.171	1	0.87862	3.04912	0.4112	0.02542
164.271	1	0.88216	3.06453	0.41328	0.02552
164.371	1	0.88557	3.08301	0.41577	0.02562
164.471	1	0.88845	3.09216	0.417	0.0257
164.571	1	0.89213	3.11973	0.42072	0.02581
164.671	1	0.89534	3.13259	0.42246	0.0259
164.771	1	0.89884	3.14782	0.42451	0.026
164.871	1	0.90206	3.16751	0.42717	0.02609
164.971	1	0.9055	3.17962	0.4288	0.02619
165.071	1	0.90905	3.1995	0.43148	0.0263
165.171	1	0.91179	3.20605	0.43236	0.02638
165.271	1	0.91561	3.22993	0.43558	0.02649
165.371	1	0.91867	3.24114	0.4371	0.02657
165.471	1	0.9221	3.25309	0.43871	0.02667
165.571	1	0.92533	3.27296	0.44139	0.02677
165.671	1	0.92872	3.28796	0.44341	0.02687
165.771	1	0.93233	3.3119	0.44664	0.02697
165.871	1	0.93511	3.32457	0.44835	0.02705
165.971	1	0.93891	3.34923	0.45167	0.02716
166.071	1	0.94207	3.36494	0.45379	0.02725
166.171	1	0.94533	3.37404	0.45502	0.02735
166.271	1	0.94867	3.39295	0.45757	0.02744
166.371	1	0.95196	3.40272	0.45889	0.02754
166.471	1	0.95566	3.42191	0.46147	0.02764
166.571	1	0.95855	3.43484	0.46322	0.02773
166.671	1	0.96228	3.45051	0.46533	0.02784
166.771	1	0.96558	3.46836	0.46774	0.02793
166.871	1	0.96866	3.47845	0.4691	0.02802
166.971	1	0.97202	3.50005	0.47201	0.02812
167.071	1	0.97536	3.51748	0.47436	0.02821
167.171	1	0.97888	3.53384	0.47657	0.02832
167.271	1	0.98196	3.55265	0.47911	0.02841
167.371	1	0.98548	3.56798	0.48117	0.02851
167.471	1	0.98888	3.58689	0.48372	0.02861
167.571	1	0.99188	3.59342	0.4846	0.02869
167.671	1	0.99545	3.61625	0.48768	0.0288
167.771	1	0.99869	3.62883	0.48938	0.02889
167.871	1	1.00212	3.64045	0.49095	0.02899
167.971	1	1.00533	3.65723	0.49321	0.02908
168.071	1	1.00874	3.67149	0.49513	0.02918
168.171	1	1.01225	3.69166	0.49785	0.02928
168.271	1	1.01519	3.70312	0.4994	0.02937
168.371	1	1.01885	3.72413	0.50223	0.02947
168.471	1	1.02214	3.73892	0.50423	0.02957
168.571	1	1.02544	3.74984	0.5057	0.02966
168.671	1	1.02876	3.77024	0.50845	0.02976
168.771	1	1.03202	3.78047	0.50983	0.02985
168.871	1	1.03563	3.80337	0.51292	0.02996
168.971	1	1.03853	3.81453	0.51442	0.03004
169.071	1	1.04221	3.83639	0.51737	0.03015
169.171	1	1.04546	3.8499	0.51919	0.03024
169.271	1	1.04864	3.86309	0.52097	0.03033
169.371	1	1.05209	3.88324	0.52369	0.03043
169.471	1	1.0553	3.89652	0.52548	0.03053
169.571	1	1.05891	3.91208	0.52758	0.03063
169.671	1	1.06188	3.92508	0.52933	0.03072
169.771	1	1.06554	3.94101	0.53148	0.03082
169.871	1	1.0688	3.95766	0.53372	0.03092
169.971	1	1.07187	3.96406	0.53459	0.03101
170.071	1	1.07546	3.98817	0.53784	0.03111
170.171	1	1.07864	4.00094	0.53956	0.0312
170.271	1	1.08229	4.02153	0.54234	0.03131
170.371	1	1.08536	4.0403	0.54487	0.0314
170.471	1	1.08895	4.05683	0.5471	0.0315
170.571	1	1.09221	4.07416	0.54944	0.03159
170.671	1	1.09516	4.08296	0.55062	0.03168
170.771	1	1.09881	4.10243	0.55325	0.03179
170.871	1	1.10204	4.11458	0.55489	0.03188
170.971	1	1.10548	4.12263	0.55597	0.03198
171.071	1	1.10863	4.1385	0.55811	0.03207
171.171	1	1.11215	4.14649	0.55919	0.03217
171.271	1	1.11556	4.16618	0.56185	0.03227
171.371	1	1.11846	4.17666	0.56326	0.03235
171.471	1	1.12214	4.19841	0.56619	0.03246
171.571	1	1.12541	4.21299	0.56816	0.03255
171.671	1	1.12871	4.22573	0.56988	0.03265
171.771	1	1.13198	4.24639	0.57266	0.03274
171.871	1	1.13541	4.25813	0.57425	0.03284
171.971	1	1.13895	4.27613	0.57667	0.03295
172.071	1	1.14191	4.28661	0.57809	0.03303
172.171	1	1.14561	4.30453	0.5805	0.03314
172.271	1	1.14886	4.32067	0.58268	0.03323
172.371	1	1.15196	4.32539	0.58332	0.03332
172.471	1	1.15541	4.35035	0.58668	0.03342
172.571	1	1.15861	4.36059	0.58806	0.03352
172.671	1	1.16229	4.38361	0.59117	0.03362
172.771	1	1.16527	4.39643	0.5929	0.03371
172.871	1	1.16888	4.41522	0.59543	0.03381
172.971	1	1.17224	4.42956	0.59736	0.03391
173.071	1	1.17517	4.43326	0.59786	0.03399
173.171	1	1.17878	4.45107	0.60027	0.0341
173.271	1	1.18194	4.45929	0.60137	0.03419
173.371	1	1.18553	4.47527	0.60353	0.03429
173.471	1	1.1886	4.49237	0.60583	0.03438
173.571	1	1.19217	4.50378	0.60737	0.03449
173.671	1	1.19565	4.52348	0.61003	0.03459
173.771	1	1.19846	4.52766	0.61059	0.03467
173.871	1	1.20221	4.54593	0.61306	0.03478
173.971	1	1.20539	4.55237	0.61393	0.03487
174.071	1	1.2089	4.56232	0.61527	0.03497
174.171	1	1.21199	4.57757	0.61733	0.03506
174.271	1	1.21546	4.59011	0.61902	0.03516
174.371	1	1.21898	4.60498	0.62102	0.03526
174.471	1	1.2218	4.61616	0.62253	0.03534
174.571	1	1.22555	4.63769	0.62543	0.03545
174.671	1	1.2287	4.65416	0.62765	0.03554
174.771	1	1.23212	4.667	0.62939	0.03564
174.871	1	1.23535	4.68692	0.63207	0.03573
174.971	1	1.23865	4.69865	0.63365	0.03583
175.071	1	1.24227	4.71473	0.63582	0.03594
175.171	1	1.24515	4.72234	0.63685	0.03602
175.271	1	1.24889	4.73439	0.63847	0.03613
175.371	1	1.25211	4.73944	0.63915	0.03622
175.471	1	1.25534	4.73656	0.63877	0.03631
175.571	1	1.25871	4.7451	0.63992	0.03641
175.671	1	1.26207	4.75811	0.64167	0.03651
175.771	1	1.2656	4.76655	0.64281	0.03661
175.871	1	1.26866	4.77232	0.64359	0.0367
175.971	1	1.27226	4.77467	0.64391	0.0368
176.071	1	1.2755	4.78711	0.64558	0.0369
176.171	1	1.27861	4.78877	0.64581	0.03699
176.271	1	1.28205	4.77448	0.64388	0.03709
176.371	1	1.28535	4.76384	0.64245	0.03718
176.471	1	1.28883	4.78826	0.64574	0.03728
176.571	1	1.292	4.80582	0.64811	0.03737
176.671	1	1.2955	4.80857	0.64848	0.03747
176.771	1	1.29886	4.79303	0.64638	0.03757
176.871	1	1.30182	4.79732	0.64696	0.03766
176.971	1	1.30545	4.82903	0.65124	0.03776
177.071	1	1.30868	4.84363	0.65321	0.03786
177.171	1	1.31211	4.85711	0.65502	0.03796
177.271	1	1.31539	4.86811	0.65651	0.03805
177.371	1	1.31878	4.84307	0.65313	0.03815
177.471	1	1.32232	4.86812	0.65651	0.03825
177.571	1	1.32519	4.87998	0.65811	0.03833
177.671	1	1.32893	4.90389	0.66133	0.03844
177.771	1	1.33209	4.91547	0.66289	0.03853
177.871	1	1.33538	4.92658	0.66439	0.03863
177.971	1	1.33875	4.94663	0.6671	0.03873
178.071	1	1.34203	4.95701	0.6685	0.03882
178.171	1	1.34562	4.97726	0.67123	0.03892
178.271	1	1.34846	4.99137	0.67313	0.03901
178.371	1	1.35229	5.01082	0.67575	0.03912
178.471	1	1.35547	5.02325	0.67743	0.03921
178.571	1	1.35861	5.02951	0.67827	0.0393
178.671	1	1.36206	5.04814	0.68079	0.0394
178.771	1	1.36529	5.06001	0.68239	0.03949
178.871	1	1.3689	5.07788	0.6848	0.0396
178.971	1	1.37182	5.0915	0.68663	0.03968
179.071	1	1.37563	5.11111	0.68928	0.03979
179.171	1	1.37888	5.12924	0.69172	0.03989
179.271	1	1.38192	5.13934	0.69308	0.03997
179.371	1	1.38546	5.16079	0.69598	0.04008
179.471	1	1.3887	5.17707	0.69817	0.04017
179.571	1	1.39226	5.19066	0.70001	0.04027
179.671	1	1.39526	5.20656	0.70215	0.04036
179.771	1	1.39893	5.22041	0.70402	0.04047
179.871	1	1.40224	5.23489	0.70597	0.04056
179.971	1	1.4052	5.24433	0.70724	0.04065
180.071	1	1.40875	5.2662	0.71019	0.04075
180.171	1	1.41201	5.27796	0.71178	0.04085
180.271	1	1.41548	5.29053	0.71347	0.04095
180.371	1	1.41865	5.31166	0.71632	0.04104
180.471	1	1.42211	5.32572	0.71822	0.04114
180.571	1	1.42553	5.34571	0.72092	0.04124
180.671	1	1.42851	5.35742	0.72249	0.04132
180.771	1	1.43213	5.37623	0.72503	0.04143
180.871	1	1.43541	5.3905	0.72696	0.04152
180.971	1	1.43873	5.39774	0.72793	0.04162
181.071	1	1.4421	5.41956	0.73087	0.04172
181.171	1	1.44539	5.42809	0.73203	0.04181
181.271	1	1.44898	5.45006	0.73499	0.04191
181.371	1	1.45191	5.46114	0.73648	0.042
181.471	1	1.45552	5.48103	0.73917	0.0421
181.571	1	1.4589	5.50059	0.7418	0.0422
181.671	1	1.46194	5.50815	0.74282	0.04229
181.771	1	1.46542	5.52959	0.74571	0.04239
181.871	1	1.46858	5.53988	0.7471	0.04248
181.971	1	1.47228	5.55694	0.7494	0.04259
182.071	1	1.47524	5.56932	0.75107	0.04267
182.171	1	1.47887	5.58233	0.75283	0.04278
182.271	1	1.48225	5.60124	0.75538	0.04288
182.371	1	1.48517	5.60812	0.7563	0.04296
182.471	1	1.48881	5.6337	0.75975	0.04307
182.571	1	1.49193	5.64743	0.7616	0.04316
182.671	1	1.49556	5.66724	0.76428	0.04326
182.771	1	1.49864	5.68154	0.7662	0.04335
182.871	1	1.50219	5.69841	0.76848	0.04345
182.971	1	1.50562	5.71423	0.77061	0.04355
183.071	1	1.50856	5.72329	0.77184	0.04364
183.171	1	1.51219	5.74013	0.77411	0.04374
183.271	1	1.51533	5.75238	0.77576	0.04383
183.371	1	1.51889	5.7616	0.777	0.04394
183.471	1	1.52199	5.778	0.77921	0.04403
183.571	1	1.52544	5.79368	0.78133	0.04413
183.671	1	1.52886	5.81341	0.78399	0.04423
183.771	1	1.53187	5.82749	0.78589	0.04431
183.871	1	1.53557	5.85019	0.78895	0.04442
183.971	1	1.53873	5.86245	0.7906	0.04451
184.071	1	1.54204	5.87425	0.79219	0.04461
184.171	1	1.54534	5.8924	0.79464	0.0447
184.271	1	1.54871	5.90341	0.79613	0.0448
184.371	1	1.55222	5.91725	0.79799	0.0449
184.471	1	1.55521	5.92937	0.79963	0.04499
184.571	1	1.55892	5.94473	0.8017	0.0451
184.671	1	1.56214	5.96299	0.80416	0.04519
184.771	1	1.56529	5.97143	0.8053	0.04528
184.871	1	1.5688	5.99642	0.80867	0.04538
184.971	1	1.57207	6.0089	0.81035	0.04548
185.071	1	1.57556	6.0259	0.81264	0.04558
185.171	1	1.57863	6.04229	0.81486	0.04567
185.271	1	1.5822	6.057	0.81684	0.04577
185.371	1	1.58554	6.07232	0.8189	0.04586
185.471	1	1.58849	6.07819	0.8197	0.04595
185.571	1	1.5921	6.09858	0.82245	0.04605
185.671	1	1.59536	6.11148	0.82419	0.04615
185.771	1	1.59886	6.1272	0.82631	0.04625
185.871	1	1.60196	6.14421	0.8286	0.04634
185.971	1	1.60545	6.15918	0.83062	0.04644
186.071	1	1.6089	6.17922	0.83332	0.04654
186.171	1	1.61177	6.18554	0.83417	0.04662
186.271	1	1.61553	6.20723	0.8371	0.04673
186.371	1	1.61871	6.21363	0.83796	0.04682
186.471	1	1.62215	6.22673	0.83973	0.04692
186.571	1	1.62541	6.24266	0.84188	0.04702
186.671	1	1.6288	6.2543	0.84345	0.04712
186.771	1	1.63236	6.27562	0.84632	0.04722
186.871	1	1.6351	6.28546	0.84765	0.0473
186.971	1	1.63896	6.30965	0.85091	0.04741
187.071	1	1.64205	6.32407	0.85286	0.0475
187.171	1	1.64542	6.33616	0.85449	0.0476
187.271	1	1.64866	6.35571	0.85712	0.04769
187.371	1	1.65202	6.36478	0.85835	0.04779
187.471	1	1.65565	6.38133	0.86058	0.04789
187.571	1	1.65848	6.39173	0.86198	0.04797
187.671	1	1.66228	6.40597	0.8639	0.04809
187.771	1	1.66544	6.41768	0.86548	0.04818
187.871	1	1.66864	6.42884	0.86698	0.04827
187.971	1	1.672	6.4478	0.86954	0.04837
188.071	1	1.67529	6.46272	0.87155	0.04846
188.171	1	1.67897	6.48364	0.87437	0.04857
188.271	1	1.68191	6.49966	0.87654	0.04865
188.371	1	1.68562	6.51744	0.87893	0.04876
188.471	1	1.68892	6.53446	0.88123	0.04886
188.571	1	1.69197	6.54269	0.88234	0.04894
188.671	1	1.69536	6.55983	0.88465	0.04904
188.771	1	1.69868	6.57082	0.88613	0.04914
188.871	1	1.7022	6.584	0.88791	0.04924
188.971	1	1.70532	6.59848	0.88986	0.04933
189.071	1	1.70878	6.60959	0.89136	0.04943
189.171	1	1.71226	6.62815	0.89386	0.04953
189.271	1	1.71521	6.63776	0.89516	0.04962
189.371	1	1.71879	6.65994	0.89815	0.04972
189.471	1	1.72205	6.67644	0.90038	0.04981
189.571	1	1.72542	6.68584	0.90164	0.04991
189.671	1	1.72868	6.7051	0.90424	0.05001
189.771	1	1.73205	6.71611	0.90573	0.0501
189.871	1	1.73559	6.73676	0.90851	0.05021
189.971	1	1.73852	6.74484	0.9096	0.05029
190.071	1	1.74219	6.7639	0.91217	0.0504
190.171	1	1.7455	6.77749	0.914	0.05049
190.271	1	1.74875	6.78695	0.91528	0.05059
190.371	1	1.7521	6.80612	0.91786	0.05068
190.471	1	1.75534	6.817	0.91933	0.05078
190.571	1	1.75899	6.83698	0.92203	0.05088
190.671	1	1.76188	6.84682	0.92335	0.05097
190.771	1	1.76554	6.86569	0.9259	0.05107
190.871	1	1.76879	6.87969	0.92779	0.05117
190.971	1	1.77196	6.88705	0.92878	0.05126
191.071	1	1.77544	6.90636	0.93138	0.05136
191.171	1	1.77863	6.91709	0.93283	0.05145
191.271	1	1.78225	6.9382	0.93568	0.05156
191.371	1	1.78522	6.9507	0.93736	0.05164
191.471	1	1.78886	6.96864	0.93978	0.05175
191.571	1	1.79217	6.98664	0.94221	0.05184
191.671	1	1.79519	6.99597	0.94347	0.05193
191.771	1	1.79884	7.01511	0.94605	0.05204
191.871	1	1.80199	7.0245	0.94731	0.05213
191.971	1	1.80559	7.03695	0.94899	0.05223
192.071	1	1.80869	7.05088	0.95087	0.05232
192.171	1	1.81225	7.06234	0.95242	0.05242
192.271	1	1.81555	7.07871	0.95463	0.05252
192.371	1	1.81852	7.08717	0.95577	0.0526
192.471	1	1.82212	7.10761	0.95852	0.05271
192.571	1	1.82537	7.12533	0.96091	0.0528
192.671	1	1.82879	7.14035	0.96294	0.0529
192.771	1	1.83196	7.16052	0.96566	0.05299
192.871	1	1.83547	7.17224	0.96724	0.05309
192.971	1	1.83891	7.19028	0.96967	0.05319
193.071	1	1.84179	7.19787	0.9707	0.05328
193.171	1	1.84551	7.2155	0.97307	0.05339
193.271	1	1.84874	7.22472	0.97432	0.05348
193.371	1	1.85201	7.23275	0.9754	0.05357
193.471	1	1.85534	7.24903	0.97759	0.05367
193.571	1	1.85869	7.25954	0.97901	0.05377
193.671	1	1.8623	7.28087	0.98189	0.05387
193.771	1	1.86528	7.29455	0.98373	0.05396
193.871	1	1.86892	7.31489	0.98648	0.05406
193.971	1	1.87226	7.33214	0.9888	0.05416
194.071	1	1.87524	7.3381	0.98961	0.05425
194.171	1	1.87875	7.35989	0.99255	0.05435
194.271	1	1.88197	7.36923	0.9938	0.05444
194.371	1	1.88561	7.38498	0.99593	0.05455
194.471	1	1.88861	7.39844	0.99774	0.05463
194.571	1	1.89221	7.41093	0.99943	0.05474
194.671	1	1.89559	7.42802	1.00173	0.05483
194.771	1	1.89851	7.43257	1.00235	0.05492
194.871	1	1.9021	7.45542	1.00543	0.05502
194.971	1	1.90526	7.46535	1.00677	0.05511
195.071	1	1.90886	7.48403	1.00929	0.05522
195.171	1	1.91195	7.49855	1.01124	0.05531
195.271	1	1.91547	7.5104	1.01284	0.05541
195.371	1	1.919	7.52881	1.01533	0.05551
195.471	1	1.92179	7.53366	1.01598	0.05559
195.571	1	1.92559	7.55476	1.01883	0.0557
195.671	1	1.92873	7.5656	1.02029	0.05579
195.771	1	1.9322	7.58013	1.02225	0.05589
195.871	1	1.93535	7.59677	1.02449	0.05598
195.971	1	1.93874	7.61104	1.02642	0.05608
196.071	1	1.94232	7.63008	1.02898	0.05619
196.171	1	1.94516	7.63932	1.03023	0.05627
196.271	1	1.94887	7.65831	1.03279	0.05638
196.371	1	1.95208	7.66831	1.03414	0.05647
196.471	1	1.95541	7.67607	1.03518	0.05656
196.571	1	1.95865	7.68921	1.03696	0.05666
196.671	1	1.962	7.69992	1.0384	0.05675
196.771	1	1.96557	7.71805	1.04085	0.05686
196.871	1	1.96848	7.73269	1.04282	0.05694
196.971	1	1.97224	7.74979	1.04513	0.05705
197.071	1	1.97545	7.76934	1.04776	0.05714
197.171	1	1.97867	7.77961	1.04915	0.05724
197.271	1	1.98208	7.79881	1.05174	0.05734
197.371	1	1.98539	7.81001	1.05325	0.05743
197.471	1	1.98894	7.82573	1.05537	0.05753
197.571	1	1.99199	7.83854	1.05709	0.05762
197.671	1	1.99554	7.84888	1.05849	0.05773
197.771	1	1.99886	7.86151	1.06019	0.05782
197.871	1	2.0019	7.86697	1.06093	0.05791
197.971	1	2.00541	7.88783	1.06374	0.05801
198.071	1	2.0087	7.90228	1.06569	0.05811
198.171	1	2.01216	7.91941	1.068	0.05821
198.271	1	2.01537	7.93797	1.0705	0.0583
198.371	1	2.0188	7.95	1.07213	0.0584
198.471	1	2.02219	7.96822	1.07458	0.0585
198.571	1	2.02515	7.97442	1.07542	0.05858
198.671	1	2.0288	7.99601	1.07833	0.05869
198.771	1	2.03203	8.0054	1.0796	0.05878
198.871	1	2.03542	8.01656	1.0811	0.05888
198.971	1	2.03871	8.0317	1.08314	0.05897
199.071	1	2.0421	8.04171	1.08449	0.05907
199.171	1	2.04563	8.05957	1.0869	0.05917
199.271	1	2.04849	8.0703	1.08835	0.05926
199.371	1	2.05232	8.08884	1.09085	0.05937
[truncated: 29,702 more rows]

## Sheet: SMP2_2
Time	Total cycle count	Extension	Load	Tensile stress	Tensile strain (Extension)
(s)		(mm)	(N)	(MPa)	(mm/mm)
0	0	0	-0.03826	-0.00678	0
0.1	0	0.00032	-0.03422	-0.00606	1e-05
0.2	0	0.00147	-0.02985	-0.00529	4e-05
0.3	0	0.00553	-0.00494	-0.00088	0.00016
0.4	0	0.00975	0.00599	0.00106	0.00028
0.5	0	0.01321	0.01301	0.0023	0.00038
0.6	0	0.0162	0.02037	0.00361	0.00046
0.7	0	0.01993	0.03342	0.00592	0.00057
0.8	0	0.02316	0.0423	0.00749	0.00066
0.9	0	0.02638	0.04899	0.00868	0.00076
1	0	0.0298	0.06386	0.01131	0.00085
1.1	0	0.03314	0.07289	0.01291	0.00095
1.2	0	0.03657	0.08716	0.01544	0.00105
1.3	0	0.03968	0.10298	0.01824	0.00114
1.4	0	0.04326	0.11732	0.02078	0.00124
1.5	0	0.04656	0.13167	0.02332	0.00133
1.6	0	0.0496	0.13783	0.02441	0.00142
1.7	0	0.0531	0.1495	0.02648	0.00152
1.8	0	0.05639	0.15718	0.02784	0.00162
1.9	0	0.05993	0.16728	0.02963	0.00172
2	0	0.06298	0.17533	0.03105	0.0018
2.1	0	0.06655	0.18576	0.0329	0.00191
2.2	0	0.06989	0.1983	0.03512	0.002
2.3	0	0.07284	0.20774	0.03679	0.00209
2.4	0	0.07655	0.22594	0.04001	0.00219
2.5	0	0.07971	0.23752	0.04206	0.00228
2.6	0	0.08324	0.24599	0.04356	0.00238
2.7	0	0.08644	0.25552	0.04525	0.00248
2.8	0	0.08989	0.26533	0.04699	0.00258
2.9	0	0.09338	0.2805	0.04968	0.00268
3	0	0.09614	0.28928	0.05123	0.00275
3.1	0	0.09998	0.30569	0.05414	0.00286
3.2	0	0.10306	0.31542	0.05586	0.00295
3.3	0	0.10649	0.32466	0.0575	0.00305
3.4	0	0.10973	0.33632	0.05956	0.00314
3.5	0	0.1131	0.34867	0.06175	0.00324
3.6	0	0.11667	0.36265	0.06422	0.00334
3.7	0	0.11951	0.36968	0.06547	0.00342
3.8	0	0.12329	0.3831	0.06785	0.00353
3.9	0	0.12645	0.39306	0.06961	0.00362
4	0	0.12973	0.40062	0.07095	0.00372
4.1	0	0.13302	0.4137	0.07326	0.00381
4.2	0	0.13637	0.42404	0.0751	0.00391
4.3	0	0.14001	0.43685	0.07736	0.00401
4.4	0	0.14293	0.45155	0.07997	0.00409
4.5	0	0.1467	0.46555	0.08245	0.0042
4.6	0	0.14993	0.47894	0.08482	0.0043
4.7	0	0.15304	0.48616	0.0861	0.00438
4.8	0	0.1564	0.49926	0.08842	0.00448
4.9	0	0.1597	0.50751	0.08988	0.00458
5	0	0.16328	0.5178	0.0917	0.00468
5.1	0	0.16636	0.52918	0.09372	0.00477
5.2	0	0.16987	0.53942	0.09553	0.00487
5.3	0	0.17329	0.55099	0.09758	0.00496
5.4	0	0.17626	0.56049	0.09926	0.00505
5.5	0	0.1798	0.57569	0.10195	0.00515
5.6	0	0.18306	0.58922	0.10435	0.00524
5.7	0	0.18648	0.6016	0.10654	0.00534
5.8	0	0.18971	0.61657	0.10919	0.00544
5.9	0	0.19314	0.62725	0.11108	0.00553
6	0	0.19657	0.63832	0.11304	0.00563
6.1	0	0.19961	0.64772	0.11471	0.00572
6.2	0	0.20319	0.65898	0.1167	0.00582
6.3	0	0.2065	0.6687	0.11843	0.00592
6.4	0	0.20984	0.67612	0.11974	0.00601
6.5	0	0.21312	0.68924	0.12206	0.00611
6.6	0	0.21643	0.70225	0.12437	0.0062
6.7	0	0.22001	0.71635	0.12686	0.0063
6.8	0	0.22291	0.7256	0.1285	0.00639
6.9	0	0.22657	0.74061	0.13116	0.00649
7	0	0.22982	0.75009	0.13284	0.00658
7.1	0	0.23303	0.76083	0.13474	0.00668
7.2	0	0.23647	0.77255	0.13682	0.00677
7.3	0	0.23968	0.78135	0.13838	0.00687
7.4	0	0.24327	0.79328	0.14049	0.00697
7.5	0	0.24625	0.80498	0.14256	0.00706
7.6	0	0.24991	0.81909	0.14506	0.00716
7.7	0	0.25319	0.83119	0.1472	0.00725
7.8	0	0.25626	0.83759	0.14833	0.00734
7.9	0	0.25983	0.85481	0.15138	0.00744
8	0	0.26304	0.864	0.15301	0.00754
8.1	0	0.26664	0.87768	0.15544	0.00764
8.2	0	0.26971	0.88633	0.15697	0.00773
8.3	0	0.27332	0.89559	0.15861	0.00783
8.4	0	0.27656	0.90361	0.16003	0.00792
8.5	0	0.27955	0.91228	0.16156	0.00801
8.6	0	0.28319	0.92839	0.16442	0.00811
8.7	0	0.2864	0.93876	0.16625	0.00821
8.8	0	0.28985	0.95181	0.16856	0.0083
8.9	0	0.29298	0.96534	0.17096	0.00839
9	0	0.29656	0.97606	0.17286	0.0085
9.1	0	0.29995	0.99063	0.17544	0.00859
9.2	0	0.30283	0.9985	0.17683	0.00868
9.3	0	0.30652	1.01235	0.17928	0.00878
9.4	0	0.30978	1.02131	0.18087	0.00888
9.5	0	0.31309	1.02953	0.18233	0.00897
9.6	0	0.31636	1.04065	0.1843	0.00906
9.7	0	0.31981	1.04903	0.18578	0.00916
9.8	0	0.32331	1.0612	0.18794	0.00926
9.9	0	0.32627	1.07393	0.19019	0.00935
10	0	0.32999	1.08832	0.19274	0.00945
10.1	0	0.33323	1.09993	0.1948	0.00955
10.2	0	0.33635	1.10831	0.19628	0.00964
10.3	0	0.33977	1.12376	0.19901	0.00973
10.4	0	0.34304	1.1334	0.20072	0.00983
10.5	0	0.34666	1.14566	0.20289	0.00993
10.6	0	0.34965	1.15422	0.20441	0.01002
10.7	0	0.35325	1.16439	0.20621	0.01012
10.8	0	0.35661	1.17492	0.20808	0.01022
10.9	0	0.35956	1.18183	0.2093	0.0103
11	0	0.36313	1.19641	0.21188	0.0104
11.1	0	0.36631	1.208	0.21393	0.0105
11.2	0	0.36989	1.22251	0.2165	0.0106
11.3	0	0.37303	1.2312	0.21804	0.01069
11.4	0	0.37654	1.24483	0.22046	0.01079
11.5	0	0.37999	1.25783	0.22276	0.01089
11.6	0	0.38286	1.25933	0.22302	0.01097
11.7	0	0.38658	1.27516	0.22583	0.01108
11.8	0	0.38976	1.28272	0.22717	0.01117
11.9	0	0.39328	1.29338	0.22906	0.01127
12	0	0.39638	1.30491	0.2311	0.01136
12.1	0	0.39983	1.31746	0.23332	0.01146
12.2	0	0.40334	1.33087	0.23569	0.01156
12.3	0	0.40618	1.3415	0.23758	0.01164
12.4	0	0.40989	1.35451	0.23988	0.01174
12.5	0	0.41309	1.36522	0.24178	0.01184
12.6	0	0.41652	1.37625	0.24373	0.01193
12.7	0	0.4197	1.38484	0.24525	0.01202
12.8	0	0.42304	1.39222	0.24656	0.01212
12.9	0	0.42662	1.40257	0.24839	0.01222
13	0	0.42954	1.41213	0.25008	0.01231
13.1	0	0.43327	1.42626	0.25259	0.01241
13.2	0	0.43648	1.4387	0.25479	0.01251
13.3	0	0.43973	1.44856	0.25654	0.0126
13.4	0	0.44309	1.46233	0.25898	0.01269
13.5	0	0.44644	1.47379	0.261	0.01279
13.6	0	0.44997	1.48491	0.26298	0.01289
13.7	0	0.45302	1.49347	0.26449	0.01298
13.8	0	0.45662	1.50507	0.26654	0.01308
13.9	0	0.45987	1.51473	0.26826	0.01318
14	0	0.463	1.52103	0.26937	0.01327
14.1	0	0.46641	1.53381	0.27163	0.01336
14.2	0	0.46974	1.54599	0.27379	0.01346
14.3	0	0.47322	1.55774	0.27587	0.01356
14.4	0	0.47638	1.5691	0.27788	0.01365
14.5	0	0.47989	1.57915	0.27966	0.01375
14.6	0	0.48323	1.59377	0.28225	0.01385
14.7	0	0.4862	1.60052	0.28345	0.01393
14.8	0	0.48981	1.61592	0.28618	0.01403
14.9	0	0.49307	1.6234	0.2875	0.01413
15	0	0.49649	1.63308	0.28921	0.01422
15.1	0	0.49976	1.64383	0.29112	0.01432
15.2	0	0.50317	1.65525	0.29314	0.01442
15.3	0	0.50668	1.66961	0.29568	0.01452
15.4	0	0.50955	1.67957	0.29745	0.0146
15.5	0	0.51328	1.69387	0.29998	0.01471
15.6	0	0.51648	1.70617	0.30216	0.0148
15.7	0	0.51977	1.715	0.30372	0.01489
15.8	0	0.52314	1.72851	0.30611	0.01499
15.9	0	0.52644	1.73671	0.30757	0.01508
16	0	0.52998	1.74822	0.30961	0.01518
16.1	0	0.53283	1.75467	0.31075	0.01527
16.2	0	0.53665	1.76791	0.31309	0.01538
16.3	0	0.53984	1.77823	0.31492	0.01547
16.4	0	0.54299	1.78384	0.31591	0.01556
16.5	0	0.54641	1.79898	0.31859	0.01566
16.6	0	0.5497	1.81095	0.32071	0.01575
16.7	0	0.55327	1.82484	0.32318	0.01585
16.8	0	0.5562	1.83554	0.32507	0.01594
16.9	0	0.56001	1.84795	0.32727	0.01604
17	0	0.56324	1.85981	0.32937	0.01614
17.1	0	0.56631	1.86056	0.3295	0.01623
17.2	0	0.56987	1.87188	0.33151	0.01633
17.3	0	0.57308	1.87588	0.33221	0.01642
17.4	0	0.57666	1.88012	0.33297	0.01652
17.5	0	0.57965	1.88463	0.33376	0.01661
17.6	0	0.58328	1.89143	0.33497	0.01671
17.7	0	0.58658	1.90124	0.33671	0.01681
17.8	0	0.58959	1.90664	0.33766	0.01689
17.9	0	0.5931	1.91531	0.3392	0.01699
18	0	0.59642	1.92304	0.34057	0.01709
18.1	0	0.59985	1.92992	0.34178	0.01719
18.2	0	0.60301	1.93841	0.34329	0.01728
18.3	0	0.6065	1.9422	0.34396	0.01738
18.4	0	0.60991	1.94938	0.34523	0.01747
18.5	0	0.61291	1.94816	0.34502	0.01756
18.6	0	0.61649	1.94237	0.34399	0.01766
18.7	0	0.61978	1.95282	0.34584	0.01776
18.8	0	0.62312	1.96041	0.34718	0.01785
18.9	0	0.62644	1.97102	0.34906	0.01795
19	0	0.62978	1.98041	0.35073	0.01804
19.1	0	0.63336	1.99214	0.3528	0.01815
19.2	0	0.6363	2.00086	0.35435	0.01823
19.3	0	0.63988	2.0119	0.3563	0.01833
19.4	0	0.64327	2.02121	0.35795	0.01843
19.5	0	0.64631	2.02602	0.3588	0.01852
19.6	0	0.64978	2.0408	0.36142	0.01862
19.7	0	0.65297	2.04725	0.36256	0.01871
19.8	0	0.65665	2.06237	0.36524	0.01881
19.9	0	0.65961	2.07042	0.36667	0.0189
20	0	0.66325	2.08198	0.36871	0.019
20.1	0	0.66661	2.09238	0.37056	0.0191
20.2	0	0.66956	2.10006	0.37192	0.01918
20.3	0	0.67314	2.11136	0.37392	0.01929
20.4	0	0.6763	2.11895	0.37526	0.01938
20.5	0	0.67995	2.12807	0.37688	0.01948
20.6	0	0.68303	2.13708	0.37847	0.01957
20.7	0	0.68657	2.14599	0.38005	0.01967
20.8	0	0.68998	2.15666	0.38194	0.01977
20.9	0	0.69294	2.16535	0.38348	0.01985
21	0	0.69655	2.17985	0.38605	0.01996
21.1	0	0.6997	2.19041	0.38792	0.02005
21.2	0	0.70326	2.20219	0.39	0.02015
21.3	0	0.70637	2.21231	0.39179	0.02024
21.4	0	0.70984	2.22266	0.39363	0.02034
21.5	0	0.7132	2.23229	0.39533	0.02043
21.6	0	0.71624	2.24026	0.39674	0.02052
21.7	0	0.71991	2.24976	0.39843	0.02063
21.8	0	0.72309	2.2575	0.3998	0.02072
21.9	0	0.72645	2.26444	0.40103	0.02081
22	0	0.72972	2.27746	0.40333	0.02091
22.1	0	0.73309	2.28662	0.40496	0.021
22.2	0	0.73656	2.29958	0.40725	0.0211
22.3	0	0.73955	2.30957	0.40902	0.02119
22.4	0	0.74328	2.32216	0.41125	0.0213
22.5	0	0.74652	2.33286	0.41314	0.02139
22.6	0	0.7497	2.33979	0.41437	0.02148
22.7	0	0.75318	2.3528	0.41668	0.02158
22.8	0	0.75647	2.35957	0.41787	0.02167
22.9	0	0.75992	2.36893	0.41953	0.02177
23	0	0.76299	2.37877	0.42127	0.02186
23.1	0	0.76657	2.38898	0.42308	0.02196
23.2	0	0.76992	2.39952	0.42495	0.02206
23.3	0	0.77288	2.40782	0.42642	0.02214
23.4	0	0.77648	2.42112	0.42878	0.02225
23.5	0	0.77972	2.4293	0.43022	0.02234
23.6	0	0.78322	2.44185	0.43245	0.02244
23.7	0	0.78633	2.45104	0.43407	0.02253
23.8	0	0.78984	2.46136	0.4359	0.02263
23.9	0	0.79328	2.46985	0.43741	0.02273
24	0	0.79617	2.47658	0.4386	0.02281
24.1	0	0.79988	2.49133	0.44121	0.02292
24.2	0	0.80308	2.50218	0.44313	0.02301
24.3	0	0.80653	2.51075	0.44465	0.02311
24.4	0	0.80978	2.52449	0.44708	0.0232
24.5	0	0.81321	2.5355	0.44903	0.0233
24.6	0	0.81672	2.54774	0.4512	0.0234
24.7	0	0.8195	2.55443	0.45238	0.02348
24.8	0	0.8233	2.56506	0.45427	0.02359
24.9	0	0.82638	2.57263	0.45561	0.02368
25	0	0.82981	2.57975	0.45687	0.02377
25.1	0	0.83303	2.58946	0.45859	0.02387
25.2	0	0.83644	2.59968	0.4604	0.02396
25.3	0	0.84003	2.61166	0.46252	0.02407
25.4	0	0.84285	2.62249	0.46444	0.02415
25.5	0	0.84664	2.63802	0.46719	0.02426
25.6	0	0.8498	2.65029	0.46936	0.02435
25.7	0	0.85301	2.65961	0.47101	0.02444
25.8	0	0.85634	2.67267	0.47332	0.02453
25.9	0	0.85974	2.68066	0.47474	0.02463
26	0	0.86335	2.69046	0.47647	0.02474
26.1	0	0.86629	2.6989	0.47797	0.02482
26.2	0	0.86997	2.708	0.47958	0.02493
26.3	0	0.87328	2.71712	0.4812	0.02502
26.4	0	0.87634	2.72208	0.48207	0.02511
26.5	0	0.87973	2.735	0.48436	0.02521
26.6	0	0.88308	2.74736	0.48655	0.0253
26.7	0	0.88658	2.75779	0.4884	0.0254
26.8	0	0.8897	2.77135	0.4908	0.02549
26.9	0	0.89318	2.78338	0.49293	0.02559
27	0	0.89659	2.7957	0.49511	0.02569
27.1	0	0.8996	2.80094	0.49604	0.02577
27.2	0	0.90316	2.81528	0.49858	0.02588
27.3	0	0.90642	2.8242	0.50016	0.02597
27.4	0	0.90979	2.83223	0.50158	0.02607
27.5	0	0.91303	2.84243	0.50339	0.02616
27.6	0	0.91644	2.85271	0.50521	0.02626
27.7	0	0.91996	2.86277	0.50699	0.02636
27.8	0	0.9229	2.87325	0.50885	0.02644
27.9	0	0.92656	2.88582	0.51107	0.02655
28	0	0.92989	2.89555	0.5128	0.02664
28.1	0	0.93313	2.9024	0.51401	0.02673
28.2	0	0.93649	2.91306	0.5159	0.02683
28.3	0	0.93974	2.92271	0.5176	0.02692
28.4	0	0.94334	2.93747	0.52022	0.02703
28.5	0	0.94626	2.94587	0.52171	0.02711
28.6	0	0.94991	2.95716	0.52371	0.02722
28.7	0	0.95316	2.96873	0.52576	0.02731
28.8	0	0.95633	2.97767	0.52734	0.0274
28.9	0	0.9598	2.99056	0.52962	0.0275
29	0	0.96301	2.99936	0.53118	0.02759
29.1	0	0.96661	3.0089	0.53287	0.02769
29.2	0	0.9696	3.01814	0.53451	0.02778
29.3	0	0.97324	3.02575	0.53585	0.02788
29.4	0	0.97652	3.03463	0.53743	0.02798
29.5	0	0.97956	3.03996	0.53837	0.02807
29.6	0	0.98319	3.05364	0.54079	0.02817
29.7	0	0.98636	3.06245	0.54235	0.02826
29.8	0	0.98996	3.07632	0.54481	0.02836
29.9	0	0.99308	3.08955	0.54715	0.02845
30	0	0.99664	3.10067	0.54912	0.02855
30.1	0	0.99991	3.11184	0.5511	0.02865
30.2	0	1.00286	3.1204	0.55262	0.02873
30.3	0	1.0065	3.13046	0.5544	0.02884
30.4	0	1.00977	3.13968	0.55603	0.02893
30.5	0	1.01317	3.14377	0.55675	0.02903
30.6	0	1.01634	3.15361	0.5585	0.02912
30.7	0	1.01987	3.16168	0.55993	0.02922
30.8	0	1.02328	3.17143	0.56165	0.02932
30.9	0	1.02618	3.1803	0.56322	0.0294
31	0	1.02984	3.19362	0.56558	0.02951
31.1	0	1.03312	3.20545	0.56768	0.0296
31.2	0	1.0364	3.21605	0.56956	0.02969
31.3	0	1.0397	3.22811	0.57169	0.02979
31.4	0	1.04312	3.23844	0.57352	0.02989
31.5	0	1.04665	3.24865	0.57533	0.02999
31.6	0	1.04962	3.25705	0.57682	0.03007
31.7	0	1.05333	3.26529	0.57828	0.03018
31.8	0	1.05659	3.27492	0.57998	0.03027
31.9	0	1.05962	3.28098	0.58105	0.03036
32	0	1.06312	3.29386	0.58334	0.03046
32.1	0	1.06639	3.30206	0.58479	0.03055
32.2	0	1.06998	3.31554	0.58718	0.03066
32.3	0	1.073	3.32323	0.58854	0.03074
32.4	0	1.07657	3.33545	0.5907	0.03084
32.5	0	1.07995	3.34488	0.59237	0.03094
32.6	0	1.08287	3.35093	0.59344	0.03103
32.7	0	1.08649	3.36391	0.59574	0.03113
32.8	0	1.08966	3.37229	0.59722	0.03122
32.9	0	1.0932	3.38076	0.59872	0.03132
33	0	1.09633	3.39179	0.60068	0.03141
33.1	0	1.09986	3.40283	0.60263	0.03151
33.2	0	1.10335	3.41636	0.60503	0.03161
33.3	0	1.10619	3.42366	0.60632	0.03169
33.4	0	1.10993	3.43851	0.60895	0.0318
33.5	0	1.11312	3.44595	0.61027	0.03189
33.6	0	1.1166	3.45435	0.61176	0.03199
33.7	0	1.11972	3.46281	0.61326	0.03208
33.8	0	1.12312	3.47141	0.61478	0.03218
33.9	0	1.12669	3.48017	0.61633	0.03228
34	0	1.12954	3.48863	0.61783	0.03236
34.1	0	1.13325	3.50074	0.61997	0.03247
34.2	0	1.13643	3.51246	0.62205	0.03256
34.3	0	1.13981	3.52014	0.62341	0.03266
34.4	0	1.14303	3.53249	0.6256	0.03275
34.5	0	1.14638	3.54254	0.62738	0.03284
34.6	0	1.14996	3.55481	0.62955	0.03295
34.7	0	1.15289	3.56337	0.63106	0.03303
34.8	0	1.1566	3.57478	0.63309	0.03314
34.9	0	1.15981	3.58376	0.63468	0.03323
35	0	1.16303	3.59021	0.63582	0.03332
35.1	0	1.16642	3.59892	0.63736	0.03342
35.2	0	1.16977	3.60852	0.63906	0.03351
35.3	0	1.17331	3.61911	0.64094	0.03362
35.4	0	1.17639	3.63174	0.64317	0.0337
35.5	0	1.17993	3.64101	0.64482	0.03381
35.6	0	1.18322	3.6531	0.64696	0.0339
35.7	0	1.18631	3.65981	0.64814	0.03399
35.8	0	1.18977	3.67434	0.65072	0.03409
35.9	0	1.19308	3.68121	0.65193	0.03418
36	0	1.19653	3.69307	0.65403	0.03428
36.1	0	1.19975	3.70085	0.65541	0.03437
36.2	0	1.20321	3.7113	0.65726	0.03447
36.3	0	1.20657	3.721	0.65898	0.03457
36.4	0	1.20952	3.73065	0.66069	0.03465
36.5	0	1.21315	3.74081	0.66249	0.03476
36.6	0	1.21643	3.75238	0.66454	0.03485
36.7	0	1.2198	3.75994	0.66588	0.03495
36.8	0	1.2231	3.77276	0.66815	0.03504
36.9	0	1.22647	3.77982	0.6694	0.03514
37	0	1.23	3.79167	0.6715	0.03524
37.1	0	1.23288	3.79676	0.6724	0.03532
37.2	0	1.23666	3.81034	0.6748	0.03543
37.3	0	1.23984	3.81726	0.67603	0.03552
37.4	0	1.24306	3.82672	0.6777	0.03561
37.5	0	1.24645	3.83985	0.68003	0.03571
37.6	0	1.24974	3.85183	0.68215	0.03581
37.7	0	1.2533	3.85994	0.68359	0.03591
37.8	0	1.25618	3.86975	0.68532	0.03599
37.9	0	1.26001	3.8813	0.68737	0.0361
38	0	1.26321	3.89147	0.68917	0.03619
38.1	0	1.26629	3.89544	0.68987	0.03628
38.2	0	1.26973	3.90546	0.69165	0.03638
38.3	0	1.27301	3.9142	0.6932	0.03647
38.4	0	1.27658	3.9255	0.6952	0.03658
38.5	0	1.27955	3.9326	0.69645	0.03666
38.6	0	1.28334	3.94558	0.69875	0.03677
38.7	0	1.2866	3.95635	0.70066	0.03686
38.8	0	1.28962	3.9668	0.70251	0.03695
38.9	0	1.29321	3.97835	0.70456	0.03705
39	0	1.29641	3.9888	0.70641	0.03714
39.1	0	1.29996	3.99793	0.70802	0.03724
39.2	0	1.30299	4.00779	0.70977	0.03733
39.3	0	1.30658	4.0145	0.71096	0.03743
39.4	0	1.30995	4.02597	0.71299	0.03753
39.5	0	1.31292	4.0295	0.71362	0.03762
39.6	0	1.31645	4.04282	0.71597	0.03772
39.7	0	1.31976	4.05033	0.7173	0.03781
39.8	0	1.32316	4.05965	0.71895	0.03791
39.9	0	1.32637	4.07105	0.72097	0.038
40	0	1.32979	4.08279	0.72305	0.0381
40.1	0	1.33323	4.09417	0.72507	0.0382
40.2	0	1.33623	4.10134	0.72634	0.03828
40.3	0	1.33985	4.11008	0.72789	0.03839
40.4	0	1.34316	4.11907	0.72948	0.03848
40.5	0	1.34641	4.12365	0.73029	0.03858
40.6	0	1.3498	4.13451	0.73221	0.03867
40.7	0	1.3531	4.13786	0.7328	0.03877
40.8	0	1.35669	4.14524	0.73411	0.03887
40.9	0	1.35965	4.14698	0.73442	0.03896
41	0	1.36322	4.15627	0.73607	0.03906
41.1	0	1.36659	4.1545	0.73575	0.03915
41.2	0	1.36963	4.15444	0.73574	0.03924
41.3	0	1.37314	4.15891	0.73653	0.03934
41.4	0	1.37631	4.16844	0.73822	0.03943
41.5	0	1.38	4.17819	0.73995	0.03954
41.6	0	1.38295	4.18494	0.74114	0.03962
41.7	0	1.38657	4.18554	0.74125	0.03973
41.8	0	1.38995	4.19129	0.74227	0.03982
41.9	0	1.39287	4.19749	0.74337	0.03991
42	0	1.39649	4.2054	0.74477	0.04001
42.1	0	1.39965	4.20775	0.74518	0.0401
42.2	0	1.40327	4.2243	0.74811	0.0402
42.3	0	1.40636	4.23518	0.75004	0.04029
42.4	0	1.40988	4.24865	0.75243	0.04039
42.5	0	1.41331	4.2552	0.75359	0.04049
42.6	0	1.41628	4.26361	0.75508	0.04058
42.7	0	1.41992	4.27384	0.75689	0.04068
42.8	0	1.42305	4.28315	0.75854	0.04077
42.9	0	1.42658	4.2908	0.75989	0.04087
43	0	1.42971	4.30205	0.76188	0.04096
43.1	0	1.43315	4.31057	0.76339	0.04106
43.2	0	1.43654	4.32454	0.76587	0.04116
43.3	0	1.43961	4.32938	0.76672	0.04125
43.4	0	1.44325	4.34463	0.76942	0.04135
43.5	0	1.44645	4.35394	0.77107	0.04144
43.6	0	1.44975	4.3625	0.77259	0.04154
43.7	0	1.45305	4.37278	0.77441	0.04163
43.8	0	1.45641	4.38114	0.77589	0.04173
43.9	0	1.4599	4.39026	0.77751	0.04183
44	0	1.46291	4.40019	0.77926	0.04191
44.1	0	1.46665	4.4098	0.78097	0.04202
44.2	0	1.4699	4.42174	0.78308	0.04211
44.3	0	1.473	4.42831	0.78424	0.0422
44.4	0	1.4765	4.44263	0.78678	0.0423
44.5	0	1.47977	4.45028	0.78813	0.0424
44.6	0	1.48325	4.46152	0.79012	0.0425
44.7	0	1.48637	4.4687	0.7914	0.04259
44.8	0	1.48988	4.47883	0.79319	0.04269
44.9	0	1.49328	4.48757	0.79474	0.04278
45	0	1.49619	4.49131	0.7954	0.04287
45.1	0	1.49981	4.50607	0.79801	0.04297
45.2	0	1.50308	4.51611	0.79979	0.04306
45.3	0	1.50653	4.52477	0.80133	0.04316
45.4	0	1.50967	4.53822	0.80371	0.04325
45.5	0	1.51319	4.54595	0.80508	0.04335
45.6	0	1.5166	4.55818	0.80724	0.04345
45.7	0	1.51949	4.56168	0.80786	0.04353
45.8	0	1.52324	4.57372	0.81	0.04364
45.9	0	1.5264	4.5793	0.81098	0.04373
46	0	1.52986	4.58239	0.81153	0.04383
46.1	0	1.5331	4.58796	0.81252	0.04392
46.2	0	1.53649	4.59526	0.81381	0.04402
46.3	0	1.54009	4.60289	0.81516	0.04412
46.4	0	1.54282	4.60957	0.81634	0.0442
46.5	0	1.54668	4.61964	0.81813	0.04431
46.6	0	1.54978	4.6284	0.81968	0.0444
46.7	0	1.5531	4.63228	0.82037	0.0445
46.8	0	1.55638	4.63949	0.82164	0.04459
46.9	0	1.55974	4.64305	0.82227	0.04469
47	0	1.56334	4.6499	0.82349	0.04479
47.1	0	1.56623	4.65416	0.82424	0.04487
47.2	0	1.56996	4.66222	0.82567	0.04498
47.3	0	1.57314	4.65537	0.82445	0.04507
47.4	0	1.57632	4.63898	0.82155	0.04516
47.5	0	1.57969	4.62084	0.81834	0.04526
47.6	0	1.58305	4.62431	0.81895	0.04536
47.7	0	1.58667	4.6348	0.82081	0.04546
47.8	0	1.58963	4.64561	0.82273	0.04554
47.9	0	1.59332	4.64801	0.82315	0.04565
48	0	1.59663	4.66143	0.82553	0.04574
48.1	0	1.59968	4.66952	0.82696	0.04583
48.2	0	1.60309	4.68311	0.82937	0.04593
48.3	0	1.60641	4.69155	0.83086	0.04602
48.4	0	1.60989	4.7006	0.83247	0.04612
48.5	0	1.61303	4.70984	0.8341	0.04621
48.6	0	1.61647	4.72064	0.83601	0.04631
48.7	0	1.61997	4.73165	0.83796	0.04641
48.8	0	1.6229	4.73861	0.8392	0.0465
48.9	0	1.6265	4.75042	0.84129	0.0466
49	0	1.62978	4.75865	0.84275	0.04669
49.1	0	1.63309	4.76552	0.84396	0.04679
49.2	0	1.63639	4.77853	0.84627	0.04688
49.3	0	1.63975	4.78505	0.84742	0.04698
49.4	0	1.64329	4.79733	0.8496	0.04708
49.5	0	1.64628	4.8047	0.8509	0.04717
49.6	0	1.64991	4.81836	0.85332	0.04727
49.7	0	1.65322	4.82859	0.85513	0.04737
49.8	0	1.65644	4.83747	0.8567	0.04746
49.9	0	1.6598	4.85077	0.85906	0.04755
50	0	1.66306	4.85935	0.86058	0.04765
50.1	0	1.66668	4.87033	0.86252	0.04775
50.2	0	1.6696	4.87765	0.86382	0.04784
50.3	0	1.67326	4.88513	0.86514	0.04794
50.4	0	1.67649	4.89353	0.86663	0.04803
50.5	0	1.67965	4.8989	0.86758	0.04812
50.6	0	1.68315	4.90991	0.86953	0.04822
50.7	0	1.68634	4.91786	0.87094	0.04831
50.8	0	1.68995	4.92978	0.87305	0.04842
50.9	0	1.69297	4.93841	0.87458	0.0485
51	0	1.69656	4.95251	0.87708	0.04861
51.1	0	1.69988	4.96415	0.87914	0.0487
51.2	0	1.70287	4.97313	0.88073	0.04879
51.3	0	1.7065	4.98504	0.88284	0.04889
51.4	0	1.70972	4.99197	0.88407	0.04898
51.5	0	1.71326	4.99915	0.88534	0.04909
51.6	0	1.71642	5.00866	0.88702	0.04918
51.7	0	1.71995	5.01637	0.88839	0.04928
51.8	0	1.72322	5.02587	0.89007	0.04937
51.9	0	1.72622	5.03283	0.8913	0.04946
52	0	1.72985	5.04596	0.89363	0.04956
52.1	0	1.73311	5.05508	0.89524	0.04965
52.2	0	1.73649	5.06505	0.89701	0.04975
52.3	0	1.73967	5.07659	0.89905	0.04984
52.4	0	1.74317	5.08551	0.90063	0.04994
52.5	0	1.74661	5.09504	0.90232	0.05004
52.6	0	1.7495	5.10337	0.9038	0.05012
52.7	0	1.75324	5.11309	0.90552	0.05023
52.8	0	1.75647	5.12176	0.90705	0.05032
52.9	0	1.75968	5.12684	0.90795	0.05042
53	0	1.76305	5.13871	0.91005	0.05051
53.1	0	1.76641	5.14638	0.91141	0.05061
53.2	0	1.76999	5.15967	0.91377	0.05071
53.3	0	1.77301	5.16923	0.91546	0.0508
53.4	0	1.77667	5.1793	0.91724	0.0509
53.5	0	1.77996	5.1885	0.91887	0.051
53.6	0	1.78294	5.19211	0.91951	0.05108
53.7	0	1.78646	5.20356	0.92154	0.05118
53.8	0	1.78968	5.21252	0.92313	0.05128
53.9	0	1.7933	5.22295	0.92497	0.05138
54	0	1.79635	5.23284	0.92672	0.05147
54.1	0	1.79992	5.24077	0.92813	0.05157
54.2	0	1.80329	5.25254	0.93021	0.05167
54.3	0	1.80621	5.26154	0.93181	0.05175
54.4	0	1.80982	5.27552	0.93428	0.05185
54.5	0	1.81296	5.28264	0.93554	0.05194
54.6	0	1.81656	5.29195	0.93719	0.05205
54.7	0	1.81968	5.2995	0.93853	0.05214
54.8	0	1.82318	5.30692	0.93984	0.05224
54.9	0	1.8267	5.31611	0.94147	0.05234
55	0	1.8295	5.32253	0.94261	0.05242
55.1	0	1.83329	5.33437	0.94471	0.05253
55.2	0	1.83647	5.34097	0.94587	0.05262
55.3	0	1.83989	5.35127	0.9477	0.05271
55.4	0	1.84306	5.36373	0.9499	0.05281
55.5	0	1.84643	5.37447	0.95181	0.0529
55.6	0	1.85	5.38691	0.95401	0.053
55.7	0	1.85287	5.39446	0.95535	0.05309
55.8	0	1.85656	5.40545	0.95729	0.05319
55.9	0	1.85981	5.41124	0.95832	0.05328
56	0	1.86311	5.41677	0.9593	0.05338
56.1	0	1.86637	5.42494	0.96074	0.05347
56.2	0	1.86971	5.4313	0.96187	0.05357
56.3	0	1.87327	5.44151	0.96368	0.05367
56.4	0	1.87622	5.45194	0.96553	0.05376
56.5	0	1.87993	5.46305	0.96749	0.05386
56.6	0	1.88317	5.47523	0.96965	0.05395
56.7	0	1.88636	5.48176	0.97081	0.05405
56.8	0	1.88977	5.49496	0.97314	0.05414
56.9	0	1.89309	5.50238	0.97446	0.05424
57	0	1.89661	5.51001	0.97581	0.05434
57.1	0	1.89972	5.5198	0.97754	0.05443
57.2	0	1.90324	5.52801	0.979	0.05453
57.3	0	1.90657	5.53757	0.98069	0.05462
57.4	0	1.90962	5.54356	0.98175	0.05471
57.5	0	1.91312	5.55411	0.98362	0.05481
57.6	0	1.91643	5.56197	0.98501	0.05491
57.7	0	1.91985	5.57127	0.98666	0.05501
57.8	0	1.92308	5.58063	0.98832	0.0551
57.9	0	1.92651	5.58759	0.98955	0.0552
57.96	0.5	1.92842	5.59305	0.99052	0.05525
57.961	0.5	1.92846	5.59344	0.99059	0.05525
58.061	0.5	1.92945	5.58418	0.98895	0.05528
58.161	0.5	1.92755	5.56745	0.98598	0.05523
58.261	0.5	1.92351	5.54651	0.98227	0.05511
58.361	0.5	1.9197	5.53345	0.97996	0.055
58.461	0.5	1.91644	5.5201	0.9776	0.05491
58.561	0.5	1.91311	5.51023	0.97585	0.05481
58.661	0.5	1.9096	5.49914	0.97388	0.05471
58.761	0.5	1.90662	5.48871	0.97204	0.05463
58.861	0.5	1.90278	5.47481	0.96958	0.05452
58.961	0.5	1.89965	5.46042	0.96703	0.05443
59.061	0.5	1.89637	5.44797	0.96482	0.05433
59.161	0.5	1.89297	5.42989	0.96162	0.05424
59.261	0.5	1.88976	5.41973	0.95982	0.05414
59.361	0.5	1.88629	5.40495	0.9572	0.05404
59.461	0.5	1.88319	5.39187	0.95489	0.05395
59.561	0.5	1.87954	5.37727	0.9523	0.05385
59.661	0.5	1.87626	5.36541	0.9502	0.05376
59.761	0.5	1.87317	5.35667	0.94865	0.05367
59.861	0.5	1.8697	5.34569	0.94671	0.05357
59.961	0.5	1.86643	5.33162	0.94422	0.05347
60.061	0.5	1.86304	5.31997	0.94215	0.05338
60.161	0.5	1.85982	5.30457	0.93943	0.05329
60.261	0.5	1.85625	5.29342	0.93745	0.05318
60.361	0.5	1.85294	5.27894	0.93489	0.05309
60.461	0.5	1.84986	5.26984	0.93328	0.053
60.561	0.5	1.84625	5.25436	0.93054	0.0529
60.661	0.5	1.84307	5.24267	0.92846	0.05281
60.761	0.5	1.8397	5.23167	0.92652	0.05271
60.861	0.5	1.83636	5.22092	0.92461	0.05261
60.961	0.5	1.83299	5.20954	0.9226	0.05252
61.061	0.5	1.82946	5.19562	0.92013	0.05242
61.161	0.5	1.82662	5.18469	0.9182	0.05233
61.261	0.5	1.82278	5.16846	0.91532	0.05222
61.361	0.5	1.81966	5.15516	0.91297	0.05213
61.461	0.5	1.81644	5.14567	0.91129	0.05204
61.561	0.5	1.81305	5.13212	0.90889	0.05195
61.661	0.5	1.80983	5.12166	0.90703	0.05185
61.761	0.5	1.80628	5.1095	0.90488	0.05175
61.861	0.5	1.80328	5.10066	0.90332	0.05167
61.961	0.5	1.79945	5.08722	0.90094	0.05156
62.061	0.5	1.79626	5.07629	0.899	0.05146
62.161	0.5	1.79309	5.06458	0.89693	0.05137
62.261	0.5	1.78964	5.05126	0.89457	0.05127
62.361	0.5	1.78651	5.03972	0.89252	0.05119
62.461	0.5	1.78285	5.02649	0.89018	0.05108
62.561	0.5	1.78	5.01401	0.88797	0.051
62.661	0.5	1.77609	5.0011	0.88568	0.05089
62.761	0.5	1.77284	4.98903	0.88355	0.05079
62.861	0.5	1.76979	4.98309	0.88249	0.05071
62.961	0.5	1.76622	4.97036	0.88024	0.0506
63.061	0.5	1.76316	4.96384	0.87908	0.05052
63.161	0.5	1.75962	4.95131	0.87687	0.05041
63.261	0.5	1.7566	4.9397	0.87481	0.05033
63.361	0.5	1.75293	4.92837	0.8728	0.05022
63.461	0.5	1.74958	4.91452	0.87035	0.05013
63.561	0.5	1.74654	4.90032	0.86784	0.05004
63.661	0.5	1.74293	4.88635	0.86536	0.04994
63.761	0.5	1.7397	4.87347	0.86308	0.04984
63.861	0.5	1.73637	4.86432	0.86146	0.04975
63.961	0.5	1.73316	4.85188	0.85926	0.04966
64.061	0.5	1.72965	4.84548	0.85812	0.04956
64.161	0.5	1.72632	4.83342	0.85599	0.04946
64.261	0.5	1.72318	4.8247	0.85444	0.04937
64.361	0.5	1.71955	4.80878	0.85162	0.04927
64.461	0.5	1.71627	4.79773	0.84967	0.04917
64.561	0.5	1.71299	4.78553	0.84751	0.04908
64.661	0.5	1.7097	4.77068	0.84488	0.04898
64.761	0.5	1.70642	4.75977	0.84294	0.04889
64.861	0.5	1.70292	4.74745	0.84076	0.04879
64.961	0.5	1.69994	4.73595	0.83873	0.0487
65.061	0.5	1.69623	4.72492	0.83677	0.0486
65.161	0.5	1.69292	4.71285	0.83463	0.0485
65.261	0.5	1.6898	4.70575	0.83338	0.04841
65.361	0.5	1.6863	4.69285	0.83109	0.04831
65.461	0.5	1.68317	4.68483	0.82967	0.04822
65.561	0.5	1.67961	4.66935	0.82693	0.04812
65.661	0.5	1.67652	4.65844	0.825	0.04803
65.761	0.5	1.67294	4.64324	0.82231	0.04793
65.861	0.5	1.66954	4.62944	0.81986	0.04783
65.961	0.5	1.66652	4.62053	0.81829	0.04775
66.061	0.5	1.66286	4.60727	0.81594	0.04764
66.161	0.5	1.65982	4.59784	0.81427	0.04756
66.261	0.5	1.65626	4.58843	0.8126	0.04745
66.361	0.5	1.65313	4.57905	0.81094	0.04736
66.461	0.5	1.64954	4.56995	0.80933	0.04726
66.561	0.5	1.64622	4.5563	0.80691	0.04717
66.661	0.5	1.6432	4.54737	0.80533	0.04708
66.761	0.5	1.63952	4.53038	0.80232	0.04697
66.861	0.5	1.63649	4.52021	0.80052	0.04689
66.961	0.5	1.63299	4.50761	0.79829	0.04679
67.061	0.5	1.62984	4.49662	0.79634	0.0467
67.161	0.5	1.62632	4.48584	0.79443	0.0466
67.261	0.5	1.62292	4.47425	0.79238	0.0465
67.361	0.5	1.61993	4.46648	0.791	0.04641
67.461	0.5	1.61615	4.45575	0.7891	0.0463
67.561	0.5	1.61304	4.44326	0.78689	0.04621
67.661	0.5	1.60971	4.43374	0.7852	0.04612
67.761	0.5	1.60641	4.42003	0.78278	0.04602
67.861	0.5	1.60305	4.41033	0.78106	0.04593
67.961	0.5	1.59967	4.39589	0.7785	0.04583
68.061	0.5	1.5965	4.38488	0.77655	0.04574
68.161	0.5	1.5928	4.36833	0.77362	0.04563
68.261	0.5	1.58957	4.36045	0.77223	0.04554
68.361	0.5	1.5864	4.35208	0.77074	0.04545
68.461	0.5	1.58299	4.34122	0.76882	0.04535
68.561	0.5	1.57977	4.33173	0.76714	0.04526
68.661	0.5	1.57636	4.32205	0.76543	0.04516
68.761	0.5	1.57323	4.3089	0.7631	0.04507
68.861	0.5	1.56957	4.29973	0.76147	0.04497
68.961	0.5	1.56623	4.28519	0.7589	0.04487
69.061	0.5	1.56318	4.27493	0.75708	0.04479
69.161	0.5	1.55955	4.2591	0.75428	0.04468
69.261	0.5	1.55647	4.24958	0.75259	0.04459
69.361	0.5	1.55304	4.23871	0.75067	0.0445
69.461	0.5	1.54981	4.23703	0.75037	0.0444
69.561	0.5	1.54633	4.22947	0.74903	0.0443
69.661	0.5	1.54276	4.22701	0.74859	0.0442
69.761	0.5	1.53995	4.22559	0.74834	0.04412
69.861	0.5	1.53612	4.22236	0.74777	0.04401
69.961	0.5	1.53297	4.21025	0.74563	0.04392
70.061	0.5	1.52967	4.20226	0.74421	0.04383
70.161	0.5	1.52641	4.19268	0.74251	0.04373
70.261	0.5	1.52303	4.18695	0.7415	0.04364
70.361	0.5	1.51953	4.18284	0.74077	0.04354
70.461	0.5	1.51664	4.18223	0.74066	0.04345
70.561	0.5	1.51284	4.17691	0.73972	0.04334
70.661	0.5	1.50968	4.17061	0.73861	0.04325
70.761	0.5	1.50636	4.16599	0.73779	0.04316
70.861	0.5	1.50308	4.15652	0.73611	0.04306
70.961	0.5	1.49978	4.1584	0.73644	0.04297
71.061	0.5	1.49623	4.15472	0.73579	0.04287
71.161	0.5	1.49333	4.14742	0.7345	0.04278
71.261	0.5	1.48948	4.13519	0.73233	0.04267
71.361	0.5	1.48626	4.12659	0.73081	0.04258
71.461	0.5	1.48305	4.11962	0.72957	0.04249
71.561	0.5	1.47964	4.11252	0.72832	0.04239
71.661	0.5	1.47643	4.10695	0.72733	0.0423
71.761	0.5	1.47292	4.0944	0.72511	0.0422
71.861	0.5	1.46984	4.08779	0.72394	0.04211
71.961	0.5	1.4662	4.08013	0.72258	0.04201
72.061	0.5	1.46286	4.07483	0.72164	0.04191
72.161	0.5	1.4598	4.07029	0.72084	0.04182
72.261	0.5	1.45636	4.05693	0.71847	0.04173
72.361	0.5	1.45309	4.04642	0.71661	0.04163
72.461	0.5	1.44968	4.04088	0.71563	0.04153
72.561	0.5	1.44651	4.0299	0.71369	0.04144
72.661	0.5	1.44297	4.02214	0.71231	0.04134
72.761	0.5	1.43958	4.01219	0.71055	0.04125
72.861	0.5	1.4365	4.00426	0.70915	0.04116
72.961	0.5	1.43293	3.99281	0.70712	0.04105
73.061	0.5	1.42974	3.98492	0.70572	0.04096
73.161	0.5	1.42634	3.97167	0.70337	0.04087
73.261	0.5	1.42305	3.96262	0.70177	0.04077
73.361	0.5	1.41975	3.95243	0.69997	0.04068
73.461	0.5	1.41619	3.93711	0.69725	0.04058
73.561	0.5	1.41319	3.927	0.69546	0.04049
73.661	0.5	1.40947	3.9154	0.69341	0.04038
73.761	0.5	1.40627	3.90408	0.6914	0.04029
73.861	0.5	1.40309	3.91729	0.69374	0.0402
73.961	0.5	1.39966	3.89982	0.69065	0.0401
74.061	0.5	1.39648	3.89335	0.6895	0.04001
74.161	0.5	1.39295	3.88069	0.68726	0.03991
74.261	0.5	1.3899	3.87203	0.68573	0.03982
74.361	0.5	1.38617	3.86076	0.68373	0.03971
74.461	0.5	1.38295	3.85273	0.68231	0.03962
74.561	0.5	1.37979	3.83803	0.67971	0.03953
74.661	0.5	1.37628	3.82438	0.67729	0.03943
74.761	0.5	1.37316	3.81447	0.67553	0.03934
74.861	0.5	1.36961	3.80494	0.67385	0.03924
74.961	0.5	1.36658	3.79358	0.67184	0.03915
75.061	0.5	1.3628	3.78414	0.67016	0.03905
75.161	0.5	1.35958	3.77354	0.66828	0.03895
75.261	0.5	1.35649	3.76818	0.66734	0.03886
75.361	0.5	1.35284	3.75549	0.66509	0.03876
75.461	0.5	1.34976	3.74799	0.66376	0.03867
75.561	0.5	1.34621	3.73613	0.66166	0.03857
75.661	0.5	1.34318	3.72259	0.65926	0.03848
75.761	0.5	1.33959	3.70931	0.65691	0.03838
75.861	0.5	1.33623	3.69632	0.65461	0.03828
75.961	0.5	1.33324	3.68538	0.65267	0.0382
76.061	0.5	1.32957	3.67218	0.65034	0.03809
76.161	0.5	1.32643	3.65909	0.64802	0.038
76.261	0.5	1.32303	3.65139	0.64665	0.03791
76.361	0.5	1.31979	3.64003	0.64464	0.03781
76.461	0.5	1.31635	3.63238	0.64329	0.03771
76.561	0.5	1.31297	3.61942	0.64099	0.03762
76.661	0.5	1.30988	3.61053	0.63942	0.03753
76.761	0.5	1.30614	3.59456	0.63659	0.03742
76.861	0.5	1.30298	3.58385	0.63469	0.03733
76.961	0.5	1.2997	3.5735	0.63286	0.03724
77.061	0.5	1.29639	3.56129	0.6307	0.03714
77.161	0.5	1.29304	3.55075	0.62883	0.03705
77.261	0.5	1.28959	3.54004	0.62693	0.03695
77.361	0.5	1.28652	3.52907	0.62499	0.03686
77.461	0.5	1.2828	3.51839	0.6231	0.03675
77.561	0.5	1.27954	3.50398	0.62055	0.03666
77.661	0.5	1.27648	3.49618	0.61917	0.03657
77.761	0.5	1.27304	3.48124	0.61652	0.03647
77.861	0.5	1.2698	3.47161	0.61481	0.03638
77.961	0.5	1.26635	3.45679	0.61219	0.03628
78.061	0.5	1.26325	3.44676	0.61041	0.03619
78.161	0.5	1.25956	3.43266	0.60792	0.03609
78.261	0.5	1.25614	3.42291	0.60619	0.03599
78.361	0.5	1.2532	3.41364	0.60455	0.03591
78.461	0.5	1.24962	3.40468	0.60296	0.0358
78.561	0.5	1.24643	3.3956	0.60135	0.03571
78.661	0.5	1.24299	3.38689	0.59981	0.03561
78.761	0.5	1.23979	3.37432	0.59758	0.03552
78.861	0.5	1.23631	3.36333	0.59564	0.03542
78.961	0.5	1.23284	3.34853	0.59302	0.03532
79.061	0.5	1.22984	3.33793	0.59114	0.03524
79.161	0.5	1.22619	3.31941	0.58786	0.03513
79.261	0.5	1.22307	3.30875	0.58597	0.03504
79.361	0.5	1.21962	3.29613	0.58374	0.03494
79.461	0.5	1.21645	3.28686	0.5821	0.03485
79.561	0.5	1.21306	3.27741	0.58042	0.03476
79.661	0.5	1.2096	3.2701	0.57913	0.03466
79.761	0.5	1.20663	3.26168	0.57764	0.03457
79.861	0.5	1.20285	3.24989	0.57555	0.03446
79.961	0.5	1.19967	3.23723	0.57331	0.03437
80.061	0.5	1.19634	3.22882	0.57182	0.03428
80.161	0.5	1.19303	3.21457	0.56929	0.03418
80.261	0.5	1.18979	3.20361	0.56735	0.03409
80.361	0.5	1.18628	3.18935	0.56483	0.03399
80.461	0.5	1.18324	3.17832	0.56287	0.0339
80.561	0.5	1.17949	3.16454	0.56043	0.03379
80.661	0.5	1.17625	3.15317	0.55842	0.0337
80.761	0.5	1.17304	3.1441	0.55681	0.03361
80.861	0.5	1.16962	3.13217	0.5547	0.03351
80.961	0.5	1.16639	3.1226	0.55301	0.03342
81.061	0.5	1.16299	3.11134	0.55101	0.03332
81.161	0.5	1.15984	3.10059	0.54911	0.03323
81.261	0.5	1.15626	3.09251	0.54768	0.03313
81.361	0.5	1.15292	3.07651	0.54484	0.03303
81.461	0.5	1.14983	3.06891	0.5435	0.03294
81.561	0.5	1.14631	3.05465	0.54097	0.03284
81.661	0.5	1.14313	3.04637	0.53951	0.03275
81.761	0.5	1.13967	3.03369	0.53726	0.03265
81.861	0.5	1.13646	3.0239	0.53553	0.03256
81.961	0.5	1.13296	3.01259	0.53352	0.03246
82.061	0.5	1.12957	3.00041	0.53137	0.03236
82.161	0.5	1.12653	2.98954	0.52944	0.03228
82.261	0.5	1.12287	2.97394	0.52668	0.03217
82.361	0.5	1.1197	2.96123	0.52443	0.03208
82.461	0.5	1.11638	2.95094	0.5226	0.03199
82.561	0.5	1.113	2.93709	0.52015	0.03189
82.661	0.5	1.10969	2.93167	0.51919	0.03179
82.761	0.5	1.10616	2.91862	0.51688	0.03169
82.861	0.5	1.10325	2.91423	0.5161	0.03161
82.961	0.5	1.09946	2.90061	0.51369	0.0315
83.061	0.5	1.0963	2.89034	0.51187	0.03141
83.161	0.5	1.09312	2.87979	0.51	0.03132
83.261	0.5	1.08974	2.86838	0.50798	0.03122
83.361	0.5	1.0865	2.85565	0.50573	0.03113
83.461	0.5	1.08292	2.84253	0.50341	0.03103
83.561	0.5	1.07995	2.82933	0.50107	0.03094
83.661	0.5	1.0761	2.81542	0.49861	0.03083
83.761	0.5	1.07294	2.80372	0.49653	0.03074
83.861	0.5	1.06979	2.79497	0.49498	0.03065
83.961	0.5	1.06628	2.78117	0.49254	0.03055
84.061	0.5	1.06318	2.77613	0.49165	0.03046
84.161	0.5	1.05952	2.76606	0.48986	0.03036
84.261	0.5	1.05663	2.75812	0.48846	0.03027
84.361	0.5	1.05282	2.74541	0.48621	0.03016
84.461	0.5	1.0495	2.73523	0.4844	0.03007
84.561	0.5	1.04645	2.72389	0.48239	0.02998
84.661	0.5	1.0429	2.70826	0.47963	0.02988
84.761	0.5	1.03978	2.69509	0.4773	0.02979
84.861	0.5	1.03631	2.68484	0.47548	0.02969
84.961	0.5	1.03322	2.67105	0.47304	0.0296
85.061	0.5	1.02963	2.66295	0.4716	0.0295
85.161	0.5	1.02629	2.65164	0.4696	0.0294
85.261	0.5	1.02322	2.64416	0.46828	0.02932
85.361	0.5	1.01956	2.63062	0.46588	0.02921
85.461	0.5	1.01634	2.62294	0.46452	0.02912
85.561	0.5	1.01303	2.61278	0.46272	0.02902
85.661	0.5	1.0098	2.60028	0.4605	0.02893
85.761	0.5	1.00634	2.58846	0.45841	0.02883
85.861	0.5	1.00298	2.57715	0.45641	0.02874
85.961	0.5	0.99986	2.56588	0.45441	0.02865
86.061	0.5	0.99622	2.55281	0.4521	0.02854
86.161	0.5	0.99289	2.54055	0.44993	0.02845
86.261	0.5	0.98968	2.53219	0.44844	0.02835
86.361	0.5	0.98632	2.51969	0.44623	0.02826
86.461	0.5	0.98311	2.51166	0.44481	0.02817
86.561	0.5	0.97958	2.49799	0.44239	0.02807
86.661	0.5	0.97657	2.48847	0.4407	0.02798
86.761	0.5	0.97293	2.47518	0.43835	0.02788
86.861	0.5	0.96957	2.46444	0.43645	0.02778
86.961	0.5	0.96648	2.45316	0.43445	0.02769
87.061	0.5	0.96297	2.43887	0.43192	0.02759
87.161	0.5	0.95983	2.43117	0.43055	0.0275
87.261	0.5	0.95627	2.42029	0.42863	0.0274
87.361	0.5	0.95319	2.41029	0.42686	0.02731
87.461	0.5	0.94961	2.40089	0.42519	0.02721
87.561	0.5	0.94621	2.3883	0.42296	0.02711
87.661	0.5	0.94318	2.38041	0.42156	0.02702
87.761	0.5	0.93952	2.36433	0.41872	0.02692
87.861	0.5	0.93648	2.35318	0.41674	0.02683
87.961	0.5	0.93291	2.34091	0.41457	0.02673
88.061	0.5	0.92978	2.32918	0.41249	0.02664
88.161	0.5	0.92623	2.31641	0.41023	0.02654
88.261	0.5	0.92289	2.30482	0.40818	0.02644
88.361	0.5	0.9199	2.29742	0.40687	0.02636
88.461	0.5	0.91617	2.28416	0.40452	0.02625
88.561	0.5	0.91312	2.27725	0.4033	0.02616
88.661	0.5	0.9097	2.26794	0.40165	0.02606
88.761	0.5	0.90645	2.25473	0.39931	0.02597
88.861	0.5	0.90302	2.24776	0.39807	0.02587
88.961	0.5	0.8996	2.23175	0.39524	0.02577
89.061	0.5	0.89657	2.22101	0.39334	0.02569
89.161	0.5	0.89283	2.20595	0.39067	0.02558
89.261	0.5	0.88968	2.19559	0.38883	0.02549
89.361	0.5	0.88636	2.18443	0.38686	0.02539
89.461	0.5	0.88309	2.17188	0.38463	0.0253
89.561	0.5	0.8797	2.16238	0.38295	0.0252
89.661	0.5	0.87635	2.15326	0.38134	0.02511
89.761	0.5	0.87317	2.14189	0.37932	0.02502
89.861	0.5	0.86947	2.13181	0.37754	0.02491
89.961	0.5	0.86622	2.1202	0.37548	0.02482
90.061	0.5	0.86308	2.11275	0.37416	0.02473
90.161	0.5	0.85964	2.09581	0.37116	0.02463
90.261	0.5	0.85642	2.08637	0.36949	0.02454
90.361	0.5	0.85302	2.07267	0.36706	0.02444
90.461	0.5	0.84987	2.06003	0.36483	0.02435
90.561	0.5	0.84626	2.04955	0.36297	0.02425
90.661	0.5	0.84288	2.03786	0.3609	0.02415
90.761	0.5	0.83987	2.02925	0.35938	0.02406
90.861	0.5	0.83621	2.01638	0.3571	0.02396
90.961	0.5	0.83311	2.00635	0.35532	0.02387
91.061	0.5	0.82971	1.99662	0.3536	0.02377
91.161	0.5	0.82643	1.98499	0.35154	0.02368
91.261	0.5	0.82304	1.97493	0.34976	0.02358
91.361	0.5	0.81946	1.95823	0.3468	0.02348
91.461	0.5	0.81663	1.95146	0.3456	0.0234
91.561	0.5	0.81278	1.93497	0.34268	0.02329
91.661	0.5	0.80963	1.92467	0.34085	0.0232
91.761	0.5	0.80633	1.91479	0.33911	0.0231
91.861	0.5	0.80306	1.90373	0.33715	0.02301
91.961	0.5	0.79973	1.89544	0.33568	0.02291
92.061	0.5	0.7962	1.88544	0.33391	0.02281
92.161	0.5	0.7933	1.87585	0.33221	0.02273
92.261	0.5	0.78951	1.85999	0.3294	0.02262
92.361	0.5	0.78632	1.84822	0.32732	0.02253
92.461	0.5	0.78305	1.83732	0.32539	0.02243
92.561	0.5	0.77974	1.82287	0.32283	0.02234
92.661	0.5	0.77647	1.81368	0.3212	0.02225
92.761	0.5	0.7729	1.79934	0.31866	0.02214
92.861	0.5	0.76993	1.79016	0.31703	0.02206
92.961	0.5	0.76617	1.77941	0.31513	0.02195
93.061	0.5	0.76294	1.76917	0.31332	0.02186
93.161	0.5	0.75973	1.76037	0.31176	0.02177
93.261	0.5	0.75632	1.74995	0.30991	0.02167
93.361	0.5	0.7531	1.74038	0.30822	0.02158
93.461	0.5	0.74958	1.72828	0.30607	0.02148
93.561	0.5	0.74646	1.71383	0.30351	0.02139
93.661	0.5	0.7429	1.70229	0.30147	0.02128
93.761	0.5	0.73955	1.68603	0.29859	0.02119
93.861	0.5	0.7365	1.67722	0.29703	0.0211
93.961	0.5	0.73302	1.66321	0.29455	0.021
94.061	0.5	0.72974	1.65305	0.29275	0.02091
94.161	0.5	0.72634	1.6444	0.29122	0.02081
94.261	0.5	0.72314	1.6327	0.28915	0.02072
94.361	0.5	0.71967	1.6219	0.28724	0.02062
94.461	0.5	0.71623	1.61169	0.28543	0.02052
94.561	0.5	0.71317	1.60137	0.2836	0.02043
94.661	0.5	0.70959	1.58666	0.28099	0.02033
94.761	0.5	0.70637	1.57332	0.27863	0.02024
94.861	0.5	0.70302	1.56404	0.27699	0.02014
94.961	0.5	0.6997	1.55042	0.27458	0.02005
95.061	0.5	0.69644	1.54303	0.27327	0.01995
95.161	0.5	0.69286	1.52909	0.2708	0.01985
95.261	0.5	0.68987	1.52017	0.26922	0.01977
95.361	0.5	0.68614	1.50737	0.26695	0.01966
95.461	0.5	0.68291	1.49811	0.26531	0.01957
95.561	0.5	0.67975	1.48684	0.26332	0.01948
95.661	0.5	0.67631	1.47295	0.26086	0.01938
95.761	0.5	0.67317	1.46177	0.25888	0.01929
95.861	0.5	0.66962	1.4507	0.25692	0.01919
95.961	0.5	0.66657	1.43873	0.2548	0.0191
96.061	0.5	0.66284	1.42528	0.25241	0.01899
96.161	0.5	0.6596	1.4139	0.2504	0.0189
96.261	0.5	0.65648	1.40577	0.24896	0.01881
96.361	0.5	0.65294	1.3948	0.24702	0.01871
96.461	0.5	0.64983	1.388	0.24581	0.01862
96.561	0.5	0.64628	1.37369	0.24328	0.01852
96.661	0.5	0.64322	1.36546	0.24182	0.01843
96.761	0.5	0.6395	1.35226	0.23948	0.01832
96.861	0.5	0.63625	1.34068	0.23743	0.01823
96.961	0.5	0.63315	1.32911	0.23538	0.01814
97.061	0.5	0.62952	1.31402	0.23271	0.01804
97.161	0.5	0.6264	1.3032	0.23079	0.01795
97.261	0.5	0.6229	1.29226	0.22886	0.01785
97.361	0.5	0.61982	1.27904	0.22651	0.01776
97.461	0.5	0.61631	1.27156	0.22519	0.01766
97.561	0.5	0.61292	1.26135	0.22338	0.01756
97.661	0.5	0.60989	1.25438	0.22215	0.01747
97.761	0.5	0.60623	1.23915	0.21945	0.01737
97.861	0.5	0.60305	1.22862	0.21759	0.01728
97.961	0.5	0.59971	1.21939	0.21595	0.01718
98.061	0.5	0.59645	1.20407	0.21324	0.01709
98.161	0.5	0.59305	1.1936	0.21138	0.01699
98.261	0.5	0.58962	1.18105	0.20916	0.01689
98.361	0.5	0.58654	1.1716	0.20749	0.0168
98.461	0.5	0.58283	1.15941	0.20533	0.0167
98.561	0.5	0.57962	1.14552	0.20287	0.01661
98.661	0.5	0.5764	1.14082	0.20204	0.01651
98.761	0.5	0.57303	1.12556	0.19933	0.01642
98.861	0.5	0.56972	1.1187	0.19812	0.01632
98.961	0.5	0.56625	1.1059	0.19585	0.01622
99.061	0.5	0.56319	1.09595	0.19409	0.01614
99.161	0.5	0.55949	1.08255	0.19172	0.01603
99.261	0.5	0.55621	1.07042	0.18957	0.01594
99.361	0.5	0.55316	1.0606	0.18783	0.01585
99.461	0.5	0.54967	1.04741	0.18549	0.01575
99.561	0.5	0.54644	1.03823	0.18387	0.01566
99.661	0.5	0.543	1.03009	0.18243	0.01556
99.761	0.5	0.53989	1.01986	0.18061	0.01547
99.861	0.5	0.53626	1.00913	0.17872	0.01536
99.961	0.5	0.53282	0.99485	0.17619	0.01527
100.061	0.5	0.52989	0.98834	0.17503	0.01518
100.161	0.5	0.52629	0.97147	0.17204	0.01508
100.261	0.5	0.52305	0.96122	0.17023	0.01499
100.361	0.5	0.51964	0.94666	0.16765	0.01489
100.461	0.5	0.51643	0.93696	0.16593	0.0148
100.561	0.5	0.513	0.92657	0.16409	0.0147
100.661	0.5	0.50953	0.91602	0.16223	0.0146
100.761	0.5	0.50652	0.90768	0.16075	0.01451
100.861	0.5	0.50284	0.89629	0.15873	0.01441
100.961	0.5	0.49968	0.88572	0.15686	0.01432
101.061	0.5	0.49631	0.87963	0.15578	0.01422
101.161	0.5	0.49311	0.86632	0.15342	0.01413
101.261	0.5	0.48973	0.85541	0.15149	0.01403
101.361	0.5	0.48628	0.84034	0.14882	0.01393
101.461	0.5	0.48329	0.82974	0.14694	0.01385
101.561	0.5	0.47952	0.81388	0.14414	0.01374
101.661	0.5	0.47632	0.80268	0.14215	0.01365
101.761	0.5	0.47303	0.79049	0.13999	0.01355
101.861	0.5	0.46969	0.78139	0.13838	0.01346
101.961	0.5	0.46647	0.77292	0.13688	0.01336
102.061	0.5	0.46295	0.76212	0.13497	0.01326
102.161	0.5	0.45988	0.75441	0.1336	0.01318
102.261	0.5	0.45618	0.7443	0.13181	0.01307
102.361	0.5	0.4529	0.73116	0.12949	0.01298
102.461	0.5	0.44972	0.72402	0.12822	0.01288
102.561	0.5	0.44629	0.70881	0.12553	0.01279
102.661	0.5	0.44307	0.69717	0.12347	0.01269
102.761	0.5	0.43965	0.68434	0.1212	0.0126
102.861	0.5	0.4365	0.67254	0.11911	0.01251
102.961	0.5	0.43291	0.66178	0.1172	0.0124
103.061	0.5	0.42957	0.65026	0.11516	0.01231
103.161	0.5	0.42652	0.64112	0.11354	0.01222
103.261	0.5	0.42297	0.63008	0.11159	0.01212
103.361	0.5	0.4198	0.61972	0.10975	0.01203
103.461	0.5	0.41635	0.61051	0.10812	0.01193
103.561	0.5	0.41308	0.59821	0.10594	0.01184
103.661	0.5	0.40966	0.58885	0.10428	0.01174
103.761	0.5	0.40623	0.5754	0.1019	0.01164
103.861	0.5	0.40322	0.56841	0.10066	0.01155
103.961	0.5	0.39954	0.55333	0.09799	0.01145
104.061	0.5	0.39633	0.54408	0.09636	0.01136
104.161	0.5	0.39305	0.53337	0.09446	0.01126
104.261	0.5	0.38965	0.52247	0.09253	0.01116
104.361	0.5	0.3864	0.51183	0.09064	0.01107
104.461	0.5	0.38283	0.49896	0.08836	0.01097
104.561	0.5	0.37991	0.48881	0.08657	0.01088
104.661	0.5	0.37614	0.47362	0.08388	0.01078
104.761	0.5	0.37296	0.46154	0.08174	0.01069
104.861	0.5	0.36977	0.45506	0.08059	0.01059
104.961	0.5	0.36637	0.44231	0.07833	0.0105
105.061	0.5	0.36316	0.4339	0.07684	0.0104
105.161	0.5	0.35962	0.421	0.07456	0.0103
105.261	0.5	0.35662	0.41585	0.07365	0.01022
105.361	0.5	0.3528	0.40485	0.0717	0.01011
105.461	0.5	0.34957	0.39571	0.07008	0.01002
105.561	0.5	0.34646	0.38614	0.06838	0.00993
105.661	0.5	0.34293	0.37058	0.06563	0.00983
105.761	0.5	0.33987	0.35747	0.06331	0.00974
105.861	0.5	0.33621	0.34383	0.06089	0.00963
105.961	0.5	0.33327	0.3303	0.05849	0.00955
106.061	0.5	0.3295	0.31863	0.05643	0.00944
106.161	0.5	0.32616	0.30596	0.05418	0.00934
106.261	0.5	0.32314	0.30213	0.05351	0.00926
106.361	0.5	0.31956	0.28953	0.05127	0.00916
106.461	0.5	0.31645	0.2824	0.05001	0.00907
106.561	0.5	0.31296	0.27213	0.04819	0.00897
106.661	0.5	0.30987	0.26163	0.04633	0.00888
106.761	0.5	0.30633	0.25205	0.04464	0.00878
106.861	0.5	0.30294	0.24137	0.04275	0.00868
106.961	0.5	0.29991	0.23013	0.04075	0.00859
107.061	0.5	0.29621	0.21426	0.03794	0.00849
107.161	0.5	0.29297	0.1996	0.03535	0.00839
107.261	0.5	0.28973	0.18914	0.0335	0.0083
107.361	0.5	0.28644	0.17664	0.03128	0.00821
107.461	0.5	0.28305	0.16838	0.02982	0.00811
107.561	0.5	0.27964	0.15905	0.02817	0.00801
107.661	0.5	0.2765	0.15236	0.02698	0.00792
107.761	0.5	0.2729	0.14157	0.02507	0.00782
107.861	0.5	0.26954	0.13145	0.02328	0.00772
107.961	0.5	0.26637	0.12374	0.02191	0.00763
108.061	0.5	0.263	0.11033	0.01954	0.00754
108.161	0.5	0.25977	0.09878	0.01749	0.00744
108.261	0.5	0.25628	0.08549	0.01514	0.00734
108.361	0.5	0.25326	0.0752	0.01332	0.00726
108.461	0.5	0.24957	0.06294	0.01115	0.00715
108.561	0.5	0.24623	0.05275	0.00934	0.00705
108.661	0.5	0.24316	0.04627	0.00819	0.00697
108.761	0.5	0.23961	0.03373	0.00597	0.00687
108.861	0.5	0.23652	0.02461	0.00436	0.00678
108.961	0.5	0.23293	0.01234	0.00219	0.00667
109.061	0.5	0.22981	0.00123	0.00022	0.00658
109.161	0.5	0.22631	-0.01119	-0.00198	0.00648
109.261	0.5	0.22287	-0.02133	-0.00378	0.00639
109.361	0.5	0.21988	-0.02742	-0.00486	0.0063
109.461	0.5	0.21619	-0.04149	-0.00735	0.00619
109.561	0.5	0.21312	-0.05151	-0.00912	0.00611
109.661	0.5	0.2096	-0.06035	-0.01069	0.00601
109.761	0.5	0.20641	-0.07081	-0.01254	0.00591
109.861	0.5	0.20294	-0.07617	-0.01349	0.00581
109.961	0.5	0.19958	-0.08735	-0.01547	0.00572
110.061	0.5	0.19655	-0.09692	-0.01716	0.00563
110.161	0.5	0.19286	-0.11367	-0.02013	0.00553
110.261	0.5	0.18978	-0.12391	-0.02194	0.00544
110.361	0.5	0.18633	-0.13448	-0.02382	0.00534
110.461	0.5	0.18311	-0.1467	-0.02598	0.00525
110.561	0.5	0.17971	-0.15578	-0.02759	0.00515
110.661	0.5	0.17627	-0.16715	-0.0296	0.00505
110.761	0.5	0.17324	-0.17422	-0.03085	0.00496
110.861	0.5	0.16947	-0.18387	-0.03256	0.00486
110.961	0.5	0.16633	-0.19179	-0.03397	0.00477
111.061	0.5	0.16305	-0.19831	-0.03512	0.00467
111.161	0.5	0.15971	-0.20999	-0.03719	0.00458
111.261	0.5	0.15643	-0.2163	-0.03831	0.00448
111.361	0.5	0.15301	-0.22904	-0.04056	0.00438
111.461	0.5	0.1498	-0.23961	-0.04243	0.00429
111.561	0.5	0.14616	-0.25205	-0.04464	0.00419
111.661	0.5	0.14283	-0.26378	-0.04672	0.00409
111.761	0.5	0.13978	-0.27128	-0.04804	0.004
111.861	0.5	0.13631	-0.28301	-0.05012	0.00391
111.961	0.5	0.13311	-0.2918	-0.05168	0.00381
112.061	0.5	0.12973	-0.29636	-0.05248	0.00372
112.161	0.5	0.12653	-0.30457	-0.05394	0.00363
112.261	0.5	0.12294	-0.31243	-0.05533	0.00352
112.361	0.5	0.11954	-0.32235	-0.05709	0.00343
112.461	0.5	0.11655	-0.33107	-0.05863	0.00334
112.561	0.5	0.11287	-0.34687	-0.06143	0.00323
112.661	0.5	0.10976	-0.35076	-0.06212	0.00314
112.761	0.5	0.10636	-0.35846	-0.06348	0.00305
112.861	0.5	0.10309	-0.36817	-0.0652	0.00295
112.961	0.5	0.09973	-0.37661	-0.0667	0.00286
113.061	0.5	0.09611	-0.38428	-0.06805	0.00275
113.161	0.5	0.09332	-0.38929	-0.06894	0.00267
113.261	0.5	0.08942	-0.40034	-0.0709	0.00256
113.361	0.5	0.08627	-0.40687	-0.07206	0.00247
113.461	0.5	0.08302	-0.41485	-0.07347	0.00238
113.561	0.5	0.0797	-0.42587	-0.07542	0.00228
113.661	0.5	0.07643	-0.42992	-0.07614	0.00219
113.761	0.5	0.07288	-0.43654	-0.07731	0.00209
113.861	0.5	0.06997	-0.43789	-0.07755	0.002
113.961	0.5	0.06619	-0.44596	-0.07898	0.0019
114.061	0.5	0.06295	-0.45414	-0.08043	0.0018
114.161	0.5	0.05972	-0.46011	-0.08149	0.00171
114.261	0.5	0.05639	-0.46859	-0.08299	0.00162
114.361	0.5	0.0531	-0.47304	-0.08377	0.00152
114.461	0.5	0.04961	-0.4763	-0.08435	0.00142
114.561	0.5	0.04662	-0.48319	-0.08557	0.00134
114.661	0.5	0.04284	-0.49048	-0.08686	0.00123
114.761	0.5	0.03961	-0.4985	-0.08828	0.00113
114.861	0.5	0.0364	-0.50386	-0.08923	0.00104
114.961	0.5	0.03296	-0.51413	-0.09105	0.00094
115.061	0.5	0.02976	-0.51452	-0.09112	0.00085
115.161	0.5	0.02625	-0.51605	-0.09139	0.00075
115.261	0.5	0.02314	-0.51564	-0.09132	0.00066
115.361	0.5	0.0196	-0.51808	-0.09175	0.00056
115.461	0.5	0.0162	-0.52528	-0.09303	0.00046
115.561	0.5	0.0132	-0.52714	-0.09336	0.00038
115.661	0.5	0.00964	-0.5353	-0.0948	0.00028
115.761	0.5	0.00638	-0.53766	-0.09522	0.00018
115.861	0.5	0.00304	-0.53894	-0.09544	9e-05
115.956	1	-3e-05	-0.5441	-0.09636	0
115.957	1	-7e-05	-0.54401	-0.09634	0
116.057	1	-0.00114	-0.52963	-0.0938	-3e-05
116.157	1	0.00064	-0.52047	-0.09217	2e-05
116.257	1	0.00467	-0.50813	-0.08999	0.00013
116.357	1	0.00863	-0.50663	-0.08972	0.00025
116.457	1	0.01199	-0.5061	-0.08963	0.00034
116.557	1	0.01513	-0.50335	-0.08914	0.00043
116.657	1	0.0187	-0.49049	-0.08687	0.00054
116.757	1	0.02191	-0.48405	-0.08572	0.00063
116.857	1	0.02554	-0.47319	-0.0838	0.00073
116.957	1	0.02861	-0.47162	-0.08352	0.00082
117.057	1	0.03222	-0.46828	-0.08293	0.00092
117.157	1	0.03545	-0.46784	-0.08285	0.00102
117.257	1	0.03849	-0.46194	-0.08181	0.0011
117.357	1	0.04205	-0.45205	-0.08006	0.0012
117.457	1	0.04529	-0.44185	-0.07825	0.0013
117.557	1	0.04877	-0.43497	-0.07703	0.0014
117.657	1	0.05186	-0.42694	-0.07561	0.00149
117.757	1	0.05548	-0.42135	-0.07462	0.00159
117.857	1	0.05883	-0.41018	-0.07264	0.00169
117.957	1	0.06171	-0.40521	-0.07176	0.00177
118.057	1	0.06543	-0.39125	-0.06929	0.00187
118.157	1	0.0686	-0.38593	-0.06835	0.00197
118.257	1	0.07199	-0.37952	-0.06721	0.00206
118.357	1	0.07526	-0.37157	-0.0658	0.00216
118.457	1	0.07869	-0.36433	-0.06452	0.00225
118.557	1	0.08222	-0.35445	-0.06277	0.00236
118.657	1	0.08518	-0.34702	-0.06146	0.00244
118.757	1	0.08886	-0.33662	-0.05961	0.00255
118.857	1	0.09211	-0.32447	-0.05746	0.00264
118.957	1	0.09524	-0.31899	-0.05649	0.00273
119.057	1	0.09864	-0.30569	-0.05414	0.00283
119.157	1	0.10195	-0.29926	-0.053	0.00292
119.257	1	0.10552	-0.28693	-0.05081	0.00302
119.357	1	0.10854	-0.2802	-0.04962	0.00311
119.457	1	0.11214	-0.27135	-0.04805	0.00321
119.557	1	0.11546	-0.26446	-0.04684	0.00331
119.657	1	0.11849	-0.25678	-0.04548	0.00339
119.757	1	0.12198	-0.24403	-0.04322	0.00349
119.857	1	0.12521	-0.23055	-0.04083	0.00359
119.957	1	0.12884	-0.21932	-0.03884	0.00369
120.057	1	0.13186	-0.20867	-0.03695	0.00378
120.157	1	0.13543	-0.19794	-0.03505	0.00388
120.257	1	0.13889	-0.18558	-0.03287	0.00398
120.357	1	0.14176	-0.18041	-0.03195	0.00406
120.457	1	0.1455	-0.16436	-0.02911	0.00417
120.557	1	0.14864	-0.15646	-0.02771	0.00426
120.657	1	0.15217	-0.14696	-0.02603	0.00436
120.757	1	0.15529	-0.14034	-0.02485	0.00445
120.857	1	0.15871	-0.12746	-0.02257	0.00455
120.957	1	0.16222	-0.11515	-0.02039	0.00465
121.057	1	0.16511	-0.10376	-0.01838	0.00473
121.157	1	0.16878	-0.08882	-0.01573	0.00484
121.257	1	0.17199	-0.07706	-0.01365	0.00493
121.357	1	0.17541	-0.06924	-0.01226	0.00503
121.457	1	0.17859	-0.0537	-0.00951	0.00512
121.557	1	0.18198	-0.04382	-0.00776	0.00521
121.657	1	0.18551	-0.03191	-0.00565	0.00531
121.757	1	0.18842	-0.02807	-0.00497	0.0054
121.857	1	0.19218	-0.01421	-0.00252	0.00551
121.957	1	0.19533	-0.00526	-0.00093	0.0056
122.057	1	0.19868	0.00674	0.00119	0.00569
122.157	1	0.20197	0.01763	0.00312	0.00579
122.257	1	0.20533	0.03172	0.00562	0.00588
122.357	1	0.2089	0.04361	0.00772	0.00599
122.457	1	0.21191	0.05711	0.01011	0.00607
122.557	1	0.21552	0.06618	0.01172	0.00617
122.657	1	0.21877	0.07765	0.01375	0.00627
122.757	1	0.22189	0.08279	0.01466	0.00636
122.857	1	0.2253	0.09474	0.01678	0.00646
122.957	1	0.22863	0.10648	0.01886	0.00655
123.057	1	0.23211	0.12109	0.02144	0.00665
123.157	1	0.23528	0.12948	0.02293	0.00674
123.257	1	0.23878	0.14381	0.02547	0.00684
123.357	1	0.24209	0.15567	0.02757	0.00694
123.457	1	0.24511	0.16545	0.0293	0.00702
123.557	1	0.24867	0.18004	0.03188	0.00712
123.657	1	0.25196	0.19254	0.0341	0.00722
123.757	1	0.25541	0.20108	0.03561	0.00732
123.857	1	0.25864	0.21337	0.03779	0.00741
123.957	1	0.26208	0.22019	0.039	0.00751
124.057	1	0.26555	0.23319	0.0413	0.00761
124.157	1	0.26845	0.2408	0.04265	0.00769
124.257	1	0.27217	0.25675	0.04547	0.0078
124.357	1	0.27537	0.26956	0.04774	0.00789
124.457	1	0.27867	0.28285	0.05009	0.00798
124.557	1	0.28203	0.29416	0.05209	0.00808
124.657	1	0.28533	0.30763	0.05448	0.00817
124.757	1	0.28887	0.3188	0.05646	0.00828
124.857	1	0.29172	0.32986	0.05842	0.00836
124.957	1	0.29553	0.34199	0.06057	0.00847
125.057	1	0.29873	0.35119	0.0622	0.00856
125.157	1	0.3019	0.35667	0.06317	0.00865
125.257	1	0.30531	0.36949	0.06544	0.00875
125.357	1	0.30861	0.37812	0.06696	0.00884
125.457	1	0.31218	0.39298	0.0696	0.00894
125.557	1	0.3151	0.40296	0.07136	0.00903
125.657	1	0.31892	0.42125	0.0746	0.00914
125.757	1	0.32212	0.43279	0.07665	0.00923
125.857	1	0.32523	0.44471	0.07876	0.00932
125.957	1	0.32874	0.45695	0.08093	0.00942
126.057	1	0.33197	0.46768	0.08282	0.00951
126.157	1	0.33556	0.47683	0.08444	0.00961
126.257	1	0.33853	0.48722	0.08629	0.0097
126.357	1	0.34219	0.49676	0.08798	0.0098
126.457	1	0.3455	0.51248	0.09076	0.0099
126.557	1	0.34849	0.51885	0.09189	0.00998
126.657	1	0.352	0.53211	0.09424	0.01009
126.757	1	0.35531	0.54282	0.09613	0.01018
126.857	1	0.35876	0.55664	0.09858	0.01028
126.957	1	0.36191	0.56846	0.10067	0.01037
127.057	1	0.3654	0.58145	0.10297	0.01047
127.157	1	0.36879	0.5925	0.10493	0.01057
127.257	1	0.37181	0.60145	0.10652	0.01065
127.357	1	0.37539	0.61403	0.10874	0.01076
127.457	1	0.37867	0.62594	0.11085	0.01085
127.557	1	0.38203	0.63227	0.11197	0.01095
127.657	1	0.38534	0.64955	0.11503	0.01104
127.757	1	0.38868	0.65999	0.11688	0.01114
127.857	1	0.39225	0.67535	0.1196	0.01124
127.957	1	0.39522	0.68477	0.12127	0.01132
128.057	1	0.39878	0.69751	0.12353	0.01143
128.157	1	0.40214	0.70746	0.12529	0.01152
128.257	1	0.40522	0.71543	0.1267	0.01161
128.357	1	0.40867	0.72775	0.12888	0.01171
128.457	1	0.4119	0.73671	0.13047	0.0118
128.557	1	0.41556	0.74928	0.1327	0.01191
128.657	1	0.41851	0.76141	0.13484	0.01199
128.757	1	0.42212	0.77363	0.13701	0.01209
128.857	1	0.42548	0.78746	0.13946	0.01219
128.957	1	0.42847	0.79487	0.14077	0.01228
129.057	1	0.43205	0.81421	0.14419	0.01238
129.157	1	0.43523	0.82413	0.14595	0.01247
129.257	1	0.43885	0.83685	0.1482	0.01257
129.357	1	0.44192	0.84486	0.14962	0.01266
129.457	1	0.44547	0.85584	0.15157	0.01276
129.557	1	0.44885	0.86467	0.15313	0.01286
129.657	1	0.45185	0.8725	0.15452	0.01295
129.757	1	0.45544	0.88782	0.15723	0.01305
129.857	1	0.4586	0.89797	0.15903	0.01314
129.957	1	0.46217	0.91052	0.16125	0.01324
130.057	1	0.46527	0.92531	0.16387	0.01333
130.157	1	0.46874	0.93868	0.16624	0.01343
130.257	1	0.47211	0.95213	0.16862	0.01353
130.357	1	0.47514	0.96241	0.17044	0.01361
130.457	1	0.47881	0.97741	0.1731	0.01372
130.557	1	0.48199	0.98497	0.17444	0.01381
130.657	1	0.48534	0.99294	0.17585	0.01391
130.757	1	0.48861	1.00235	0.17751	0.014
130.857	1	0.492	1.01377	0.17954	0.0141
130.957	1	0.49544	1.02398	0.18135	0.01419
131.057	1	0.49847	1.03714	0.18368	0.01428
131.157	1	0.50219	1.04846	0.18568	0.01439
131.257	1	0.50542	1.06208	0.18809	0.01448
131.357	1	0.50861	1.07162	0.18978	0.01457
131.457	1	0.51202	1.09076	0.19317	0.01467
131.557	1	0.51536	1.09818	0.19449	0.01477
131.657	1	0.51882	1.10989	0.19656	0.01486
131.757	1	0.52189	1.11944	0.19825	0.01495
131.857	1	0.52549	1.13129	0.20035	0.01506
131.957	1	0.52881	1.14167	0.20219	0.01515
132.057	1	0.5318	1.15037	0.20373	0.01524
132.157	1	0.53534	1.16309	0.20598	0.01534
132.257	1	0.53862	1.17498	0.20809	0.01543
132.357	1	0.54214	1.18709	0.21023	0.01553
132.457	1	0.54523	1.20155	0.21279	0.01562
132.557	1	0.54877	1.21143	0.21454	0.01572
132.657	1	0.55216	1.22428	0.21682	0.01582
132.757	1	0.55507	1.23062	0.21794	0.0159
132.857	1	0.55874	1.24636	0.22073	0.01601
132.957	1	0.56196	1.25342	0.22198	0.0161
133.057	1	0.56544	1.2654	0.2241	0.0162
133.157	1	0.56868	1.27683	0.22612	0.01629
133.257	1	0.57211	1.2895	0.22837	0.01639
133.357	1	0.57562	1.30353	0.23085	0.01649
133.457	1	0.5784	1.31438	0.23277	0.01657
133.557	1	0.5822	1.32969	0.23548	0.01668
133.657	1	0.58529	1.33979	0.23727	0.01677
133.757	1	0.5887	1.3472	0.23859	0.01687
133.857	1	0.59194	1.35857	0.2406	0.01696
133.957	1	0.59533	1.36548	0.24182	0.01706
134.057	1	0.59891	1.38029	0.24445	0.01716
134.157	1	0.60173	1.38654	0.24555	0.01724
134.257	1	0.60553	1.40058	0.24804	0.01735
134.357	1	0.6087	1.41239	0.25013	0.01744
134.457	1	0.61193	1.42337	0.25207	0.01753
134.557	1	0.61526	1.4373	0.25454	0.01763
134.657	1	0.61858	1.45158	0.25707	0.01772
134.757	1	0.62224	1.46506	0.25946	0.01783
134.857	1	0.62518	1.47772	0.2617	0.01791
134.957	1	0.62889	1.48755	0.26344	0.01802
135.057	1	0.63219	1.4984	0.26536	0.01811
135.157	1	0.63527	1.50493	0.26652	0.0182
135.257	1	0.63862	1.51647	0.26856	0.0183
135.357	1	0.64197	1.52496	0.27007	0.01839
135.457	1	0.64547	1.53798	0.27237	0.01849
135.557	1	0.64858	1.54779	0.27411	0.01858
135.657	1	0.65207	1.56203	0.27663	0.01868
135.757	1	0.65549	1.57503	0.27893	0.01878
135.857	1	0.65851	1.58412	0.28054	0.01887
135.957	1	0.66205	1.59813	0.28303	0.01897
136.057	1	0.66531	1.61062	0.28524	0.01906
136.157	1	0.6687	1.61964	0.28683	0.01916
136.257	1	0.67192	1.63046	0.28875	0.01925
136.357	1	0.67535	1.63834	0.29015	0.01935
136.457	1	0.67884	1.652	0.29257	0.01945
136.557	1	0.68182	1.65984	0.29395	0.01953
136.657	1	0.68545	1.6741	0.29648	0.01964
136.757	1	0.68876	1.68429	0.29828	0.01973
136.857	1	0.69204	1.69545	0.30026	0.01983
136.957	1	0.69536	1.7063	0.30218	0.01992
137.057	1	0.69863	1.71729	0.30413	0.02002
137.157	1	0.70223	1.72899	0.3062	0.02012
137.257	1	0.70514	1.74075	0.30828	0.0202
137.357	1	0.7088	1.75282	0.31042	0.02031
137.457	1	0.71206	1.76296	0.31222	0.0204
137.557	1	0.71525	1.77116	0.31367	0.02049
137.657	1	0.7187	1.78676	0.31643	0.02059
137.757	1	0.72192	1.79497	0.31789	0.02068
137.857	1	0.7255	1.80954	0.32047	0.02079
137.957	1	0.7285	1.81939	0.32221	0.02087
138.057	1	0.73212	1.83275	0.32458	0.02098
138.157	1	0.7354	1.84266	0.32633	0.02107
138.257	1	0.73847	1.85245	0.32806	0.02116
138.357	1	0.74205	1.86431	0.33016	0.02126
138.457	1	0.74525	1.87285	0.33168	0.02135
138.557	1	0.74887	1.88243	0.33337	0.02146
138.657	1	0.75198	1.89484	0.33557	0.02154
138.757	1	0.75556	1.90634	0.33761	0.02165
138.857	1	0.75881	1.92099	0.3402	0.02174
138.957	1	0.76177	1.92684	0.34124	0.02183
139.057	1	0.7654	1.94422	0.34432	0.02193
139.157	1	0.76864	1.95584	0.34638	0.02202
139.257	1	0.77208	1.96669	0.3483	0.02212
139.357	1	0.77525	1.97765	0.35024	0.02221
139.457	1	0.77877	1.98849	0.35216	0.02231
139.557	1	0.78215	1.99552	0.3534	0.02241
139.657	1	0.78508	2.00794	0.3556	0.02249
139.757	1	0.78872	2.01602	0.35703	0.0226
139.857	1	0.79202	2.02657	0.3589	0.02269
139.957	1	0.79531	2.03499	0.36039	0.02279
140.057	1	0.79859	2.04974	0.36301	0.02288
140.157	1	0.80204	2.06191	0.36516	0.02298
140.257	1	0.80553	2.07884	0.36816	0.02308
140.357	1	0.80854	2.08717	0.36963	0.02317
140.457	1	0.81223	2.10037	0.37197	0.02327
140.557	1	0.81546	2.11161	0.37396	0.02336
140.657	1	0.81857	2.12062	0.37556	0.02345
140.757	1	0.82201	2.133	0.37775	0.02355
140.857	1	0.82523	2.14013	0.37901	0.02364
140.957	1	0.82888	2.15147	0.38102	0.02375
141.057	1	0.83188	2.16072	0.38266	0.02383
141.157	1	0.83547	2.17053	0.3844	0.02394
141.257	1	0.83885	2.18289	0.38659	0.02403
141.357	1	0.84178	2.19139	0.38809	0.02412
141.457	1	0.84536	2.20657	0.39078	0.02422
141.557	1	0.84855	2.2192	0.39301	0.02431
141.657	1	0.85211	2.23237	0.39535	0.02441
141.757	1	0.85521	2.24263	0.39717	0.0245
141.857	1	0.85879	2.25503	0.39936	0.0246
141.957	1	0.86227	2.26449	0.40104	0.0247
142.057	1	0.86509	2.27059	0.40212	0.02479
142.157	1	0.86881	2.28527	0.40472	0.02489
142.257	1	0.87199	2.29695	0.40678	0.02498
142.357	1	0.87549	2.30552	0.4083	0.02508
142.457	1	0.8786	2.31743	0.41041	0.02517
142.557	1	0.88204	2.32676	0.41206	0.02527
142.657	1	0.88559	2.34166	0.4147	0.02537
142.757	1	0.88843	2.34906	0.41601	0.02545
142.857	1	0.89215	2.36135	0.41819	0.02556
142.957	1	0.89532	2.37063	0.41983	0.02565
143.057	1	0.89873	2.38133	0.42173	0.02575
143.157	1	0.90194	2.39389	0.42395	0.02584
143.257	1	0.90527	2.40314	0.42559	0.02594
143.357	1	0.90885	2.41428	0.42756	0.02604
143.457	1	0.91176	2.4301	0.43037	0.02612
143.557	1	0.91548	2.44118	0.43233	0.02623
143.657	1	0.91871	2.45076	0.43402	0.02632
143.757	1	0.92194	2.46126	0.43588	0.02641
143.857	1	0.92532	2.47362	0.43807	0.02651
143.957	1	0.92869	2.48314	0.43976	0.02661
144.057	1	0.93219	2.49541	0.44193	0.02671
144.157	1	0.93529	2.50251	0.44319	0.0268
144.257	1	0.93885	2.5136	0.44515	0.0269
144.357	1	0.94211	2.52424	0.44704	0.02699
144.457	1	0.94521	2.53309	0.4486	0.02708
144.557	1	0.94866	2.54505	0.45072	0.02718
144.657	1	0.95197	2.55818	0.45305	0.02727
144.757	1	0.95543	2.56966	0.45508	0.02737
144.857	1	0.95862	2.58368	0.45756	0.02747
144.957	1	0.96209	2.59446	0.45947	0.02756
145.057	1	0.96546	2.60607	0.46153	0.02766
145.157	1	0.96843	2.61181	0.46255	0.02775
145.257	1	0.97203	2.62355	0.46462	0.02785
145.357	1	0.97531	2.63211	0.46614	0.02794
145.457	1	0.9787	2.64194	0.46788	0.02804
145.557	1	0.982	2.65295	0.46983	0.02814
145.657	1	0.98539	2.66422	0.47183	0.02823
145.757	1	0.9889	2.67827	0.47432	0.02833
145.857	1	0.99181	2.6886	0.47614	0.02842
145.957	1	0.99553	2.70452	0.47897	0.02852
146.057	1	0.99872	2.71556	0.48092	0.02861
146.157	1	1.00197	2.72095	0.48187	0.02871
146.257	1	1.00535	2.73434	0.48425	0.0288
146.357	1	1.00864	2.74097	0.48542	0.0289
146.457	1	1.01221	2.75268	0.48749	0.029
146.557	1	1.01509	2.76141	0.48904	0.02908
146.657	1	1.01888	2.77462	0.49138	0.02919
146.757	1	1.02209	2.7853	0.49327	0.02928
146.857	1	1.0252	2.79367	0.49475	0.02937
146.957	1	1.02865	2.80853	0.49738	0.02947
147.057	1	1.03193	2.82095	0.49958	0.02957
147.157	1	1.03549	2.83207	0.50155	0.02967
147.257	1	1.03845	2.84315	0.50352	0.02975
147.357	1	1.04223	2.85302	0.50526	0.02986
147.457	1	1.04549	2.86308	0.50705	0.02995
147.557	1	1.04853	2.86824	0.50796	0.03004
147.657	1	1.05207	2.88183	0.51037	0.03014
147.757	1	1.05533	2.88916	0.51166	0.03024
147.857	1	1.05883	2.90118	0.51379	0.03034
147.957	1	1.06186	2.91564	0.51635	0.03042
148.057	1	1.06553	2.9264	0.51826	0.03053
148.157	1	1.06884	2.94067	0.52079	0.03062
148.257	1	1.07182	2.94884	0.52223	0.03071
148.357	1	1.07533	2.96336	0.5248	0.03081
148.457	1	1.07865	2.97383	0.52666	0.0309
148.557	1	1.08207	2.98012	0.52777	0.031
148.657	1	1.08526	2.99022	0.52956	0.03109
148.757	1	1.08871	2.99637	0.53065	0.03119
148.857	1	1.09212	3.01046	0.53315	0.03129
148.957	1	1.09512	3.0167	0.53425	0.03138
149.057	1	1.09873	3.03402	0.53732	0.03148
149.157	1	1.10204	3.04353	0.539	0.03157
149.257	1	1.10533	3.05544	0.54111	0.03167
149.357	1	1.1087	3.06927	0.54356	0.03177
149.457	1	1.112	3.08195	0.54581	0.03186
149.557	1	1.11558	3.09268	0.54771	0.03196
149.657	1	1.11854	3.10219	0.54939	0.03205
149.757	1	1.12212	3.11192	0.55111	0.03215
149.857	1	1.1255	3.12257	0.553	0.03225
149.957	1	1.12854	3.12707	0.5538	0.03233
150.057	1	1.13202	3.13981	0.55605	0.03243
150.157	1	1.1352	3.14733	0.55739	0.03252
150.257	1	1.13889	3.16049	0.55972	0.03263
150.357	1	1.14185	3.17231	0.56181	0.03271
150.457	1	1.14545	3.18538	0.56412	0.03282
150.557	1	1.14886	3.19778	0.56632	0.03292
150.657	1	1.15178	3.20457	0.56752	0.033
150.757	1	1.1554	3.21851	0.56999	0.0331
150.857	1	1.15854	3.22745	0.57157	0.03319
150.957	1	1.16215	3.23757	0.57337	0.0333
151.057	1	1.16527	3.24782	0.57518	0.03339
151.157	1	1.16879	3.25914	0.57719	0.03349
151.257	1	1.1722	3.27063	0.57922	0.03358
151.357	1	1.17519	3.27986	0.58086	0.03367
151.457	1	1.17879	3.29121	0.58287	0.03377
151.557	1	1.18194	3.30223	0.58482	0.03386
151.657	1	1.18548	3.313	0.58673	0.03397
151.757	1	1.18861	3.32383	0.58864	0.03405
151.857	1	1.19205	3.33161	0.59002	0.03415
151.957	1	1.19545	3.34198	0.59186	0.03425
152.057	1	1.19849	3.35089	0.59343	0.03434
152.157	1	1.20215	3.36134	0.59529	0.03444
152.257	1	1.20536	3.37137	0.59706	0.03453
152.357	1	1.20864	3.38187	0.59892	0.03463
152.457	1	1.21195	3.39576	0.60138	0.03472
152.557	1	1.21532	3.40825	0.60359	0.03482
152.657	1	1.2188	3.42052	0.60577	0.03492
152.757	1	1.22182	3.42969	0.60739	0.03501
152.857	1	1.22552	3.44092	0.60938	0.03511
152.957	1	1.22876	3.45195	0.61133	0.03521
153.057	1	1.23189	3.45752	0.61232	0.03529
153.157	1	1.23539	3.46685	0.61397	0.03539
153.257	1	1.23869	3.47644	0.61567	0.03549
153.357	1	1.24215	3.48477	0.61714	0.03559
153.457	1	1.24524	3.4957	0.61908	0.03568
153.557	1	1.24879	3.5072	0.62112	0.03578
153.657	1	1.25215	3.52254	0.62383	0.03588
153.757	1	1.25511	3.52965	0.62509	0.03596
153.857	1	1.25871	3.54755	0.62826	0.03606
153.957	1	1.26199	3.55744	0.63001	0.03616
154.057	1	1.26544	3.56732	0.63176	0.03626
154.157	1	1.26857	3.57555	0.63322	0.03635
154.257	1	1.27205	3.58551	0.63499	0.03645
154.357	1	1.27549	3.59411	0.63651	0.03654
154.457	1	1.27837	3.60017	0.63758	0.03663
154.557	1	1.28212	3.61225	0.63972	0.03673
154.657	1	1.28533	3.62103	0.64128	0.03683
154.757	1	1.28875	3.63225	0.64326	0.03692
154.857	1	1.29202	3.64645	0.64578	0.03702
154.957	1	1.29542	3.65732	0.6477	0.03711
155.057	1	1.29894	3.6717	0.65025	0.03722
155.157	1	1.30172	3.67904	0.65155	0.0373
155.257	1	1.30556	3.69322	0.65406	0.03741
155.357	1	1.30867	3.70316	0.65582	0.03749
155.457	1	1.31202	3.70713	0.65652	0.03759
155.557	1	1.31527	3.71668	0.65822	0.03768
155.657	1	1.31863	3.72831	0.66027	0.03778
155.757	1	1.32223	3.73928	0.66222	0.03788
155.857	1	1.32509	3.74983	0.66409	0.03796
155.957	1	1.32888	3.76007	0.6659	0.03807
156.057	1	1.33204	3.77366	0.66831	0.03816
156.157	1	1.33524	3.78209	0.6698	0.03826
156.257	1	1.33859	3.79383	0.67188	0.03835
156.357	1	1.34191	3.8017	0.67327	0.03845
156.457	1	1.34557	3.81393	0.67544	0.03855
156.557	1	1.34853	3.82213	0.67689	0.03864
156.657	1	1.35221	3.82875	0.67806	0.03874
156.757	1	1.35553	3.84041	0.68013	0.03884
156.857	1	1.35858	3.85235	0.68224	0.03892
156.957	1	1.36197	3.85887	0.6834	0.03902
157.057	1	1.3653	3.86573	0.68461	0.03912
157.157	1	1.36879	3.87487	0.68623	0.03922
157.257	1	1.37194	3.88888	0.68871	0.03931
157.357	1	1.37538	3.89799	0.69033	0.03941
157.457	1	1.37886	3.91049	0.69254	0.03951
157.557	1	1.38182	3.91152	0.69272	0.03959
157.657	1	1.3854	3.92413	0.69496	0.03969
157.757	1	1.38868	3.93161	0.69628	0.03979
157.857	1	1.39201	3.94033	0.69782	0.03988
157.957	1	1.39528	3.9529	0.70005	0.03998
158.057	1	1.39865	3.96583	0.70234	0.04007
158.157	1	1.40218	3.97619	0.70417	0.04017
158.257	1	1.40514	3.98689	0.70607	0.04026
158.357	1	1.40878	4.00096	0.70856	0.04036
158.457	1	1.41211	4.00994	0.71015	0.04046
158.557	1	1.41534	4.01993	0.71192	0.04055
158.657	1	1.41872	4.02641	0.71307	0.04065
158.757	1	1.42195	4.03099	0.71388	0.04074
158.857	1	1.42558	4.04045	0.71556	0.04084
158.957	1	1.4285	4.04939	0.71714	0.04093
159.057	1	1.43213	4.05342	0.71785	0.04103
159.157	1	1.4354	4.05782	0.71863	0.04113
159.257	1	1.43857	4.06446	0.71981	0.04122
159.357	1	1.44204	4.07805	0.72221	0.04132
159.457	1	1.44524	4.08208	0.72293	0.04141
159.557	1	1.44883	4.0951	0.72523	0.04151
159.657	1	1.45184	4.10589	0.72714	0.0416
159.757	1	1.45546	4.11689	0.72909	0.0417
159.857	1	1.45876	4.12504	0.73054	0.04179
159.957	1	1.46179	4.12904	0.73124	0.04188
160.057	1	1.46544	4.137	0.73265	0.04199
160.157	1	1.46861	4.13735	0.73272	0.04208
160.257	1	1.47218	4.14534	0.73413	0.04218
160.357	1	1.4753	4.1555	0.73593	0.04227
160.457	1	1.47886	4.15474	0.73579	0.04237
160.557	1	1.48216	4.1594	0.73662	0.04246
160.657	1	1.48512	4.16292	0.73724	0.04255
160.757	1	1.48872	4.17321	0.73907	0.04265
160.857	1	1.49201	4.18507	0.74117	0.04275
160.957	1	1.49538	4.1848	0.74112	0.04284
161.057	1	1.49857	4.19067	0.74216	0.04294
161.157	1	1.5021	4.20081	0.74395	0.04304
161.257	1	1.50551	4.21139	0.74583	0.04313
161.357	1	1.50839	4.22077	0.74749	0.04322
161.457	1	1.5121	4.23321	0.74969	0.04332
161.557	1	1.51535	4.23789	0.75052	0.04342
161.657	1	1.5186	4.2428	0.75139	0.04351
161.757	1	1.52195	4.25564	0.75366	0.04361
161.857	1	1.52532	4.26137	0.75468	0.0437
161.957	1	1.52888	4.27339	0.75681	0.0438
162.057	1	1.53189	4.27995	0.75797	0.04389
162.157	1	1.53554	4.28546	0.75895	0.04399
162.257	1	1.53885	4.29089	0.75991	0.04409
162.357	1	1.54185	4.29418	0.76049	0.04418
162.457	1	1.54536	4.30747	0.76284	0.04428
162.557	1	1.54859	4.31706	0.76454	0.04437
162.657	1	1.55219	4.3266	0.76623	0.04447
162.757	1	1.55523	4.33449	0.76763	0.04456
162.857	1	1.5588	4.34368	0.76926	0.04466
162.957	1	1.5622	4.35158	0.77066	0.04476
163.057	1	1.56512	4.35411	0.7711	0.04484
163.157	1	1.5687	4.3662	0.77324	0.04494
163.257	1	1.57188	4.37332	0.7745	0.04504
163.357	1	1.57544	4.37955	0.77561	0.04514
163.457	1	1.57856	4.38859	0.77721	0.04523
163.557	1	1.58208	4.3983	0.77893	0.04533
163.657	1	1.5856	4.41193	0.78134	0.04543
163.757	1	1.5884	4.41904	0.7826	0.04551
163.857	1	1.59218	4.43423	0.78529	0.04562
163.957	1	1.59536	4.44057	0.78641	0.04571
164.057	1	1.59879	4.45105	0.78827	0.04581
164.157	1	1.60196	4.45796	0.7895	0.0459
164.257	1	1.60534	4.46787	0.79125	0.04599
164.357	1	1.6089	4.47828	0.79309	0.0461
164.457	1	1.61178	4.48294	0.79392	0.04618
164.557	1	1.61547	4.49246	0.7956	0.04628
164.657	1	1.61869	4.49881	0.79673	0.04638
164.757	1	1.62201	4.50611	0.79802	0.04647
164.857	1	1.62526	4.51578	0.79973	0.04657
164.957	1	1.6286	4.52497	0.80136	0.04666
165.057	1	1.63216	4.5341	0.80298	0.04676
165.157	1	1.63511	4.53927	0.80389	0.04685
165.257	1	1.63884	4.54384	0.8047	0.04695
165.357	1	1.64207	4.55804	0.80722	0.04705
165.457	1	1.64527	4.56524	0.80849	0.04714
165.557	1	1.64867	4.57507	0.81023	0.04724
165.657	1	1.652	4.58343	0.81171	0.04733
165.757	1	1.65553	4.59078	0.81302	0.04743
165.857	1	1.65861	4.60098	0.81482	0.04752
165.957	1	1.66213	4.61071	0.81655	0.04762
166.057	1	1.66548	4.62204	0.81855	0.04772
166.157	1	1.66852	4.63203	0.82032	0.0478
166.257	1	1.672	4.64495	0.82261	0.0479
166.357	1	1.6753	4.65379	0.82418	0.048
166.457	1	1.67874	4.66405	0.82599	0.0481
166.557	1	1.68199	4.67523	0.82797	0.04819
166.657	1	1.68541	4.68471	0.82965	0.04829
166.757	1	1.6888	4.6931	0.83114	0.04839
166.857	1	1.69177	4.70274	0.83284	0.04847
166.957	1	1.69538	4.71331	0.83472	0.04857
167.057	1	1.69865	4.72268	0.83638	0.04867
167.157	1	1.70201	4.73276	0.83816	0.04876
167.257	1	1.70533	4.74529	0.84038	0.04886
167.357	1	1.7087	4.75423	0.84196	0.04896
167.457	1	1.71224	4.76687	0.8442	0.04906
167.557	1	1.71512	4.77632	0.84588	0.04914
167.657	1	1.71892	4.78703	0.84777	0.04925
167.757	1	1.72205	4.79533	0.84924	0.04934
167.857	1	1.72528	4.8016	0.85035	0.04943
167.957	1	1.7287	4.81335	0.85243	0.04953
168.057	1	1.73197	4.82339	0.85421	0.04962
168.157	1	1.73557	4.83421	0.85613	0.04973
168.257	1	1.73843	4.84426	0.85791	0.04981
168.357	1	1.74221	4.85795	0.86033	0.04992
168.457	1	1.74544	4.86805	0.86212	0.05001
168.557	1	1.74849	4.87576	0.86349	0.0501
168.657	1	1.752	4.88804	0.86566	0.0502
168.757	1	1.75525	4.89765	0.86736	0.05029
168.857	1	1.7588	4.90704	0.86902	0.05039
168.957	1	1.76181	4.91385	0.87023	0.05048
169.057	1	1.76554	4.9225	0.87176	0.05058
169.157	1	1.76881	4.93387	0.87378	0.05068
169.257	1	1.77188	4.9409	0.87502	0.05077
169.357	1	1.77544	4.95649	0.87778	0.05087
169.457	1	1.77867	4.96695	0.87964	0.05096
169.557	1	1.78217	4.97773	0.88154	0.05106
169.657	1	1.78523	4.99015	0.88374	0.05115
169.757	1	1.7888	4.99886	0.88529	0.05125
169.857	1	1.79217	5.00896	0.88708	0.05135
169.957	1	1.79513	5.01668	0.88844	0.05143
170.057	1	1.79873	5.02642	0.89017	0.05153
170.157	1	1.802	5.03624	0.89191	0.05163
170.257	1	1.80538	5.04193	0.89292	0.05173
170.357	1	1.80861	5.05178	0.89466	0.05182
170.457	1	1.81199	5.06011	0.89613	0.05192
170.557	1	1.81549	5.07457	0.8987	0.05202
170.657	1	1.81847	5.08424	0.90041	0.0521
170.757	1	1.82209	5.09602	0.90249	0.0522
170.857	1	1.82543	5.10832	0.90467	0.0523
170.957	1	1.82861	5.11451	0.90577	0.05239
171.057	1	1.83203	5.1261	0.90782	0.05249
171.157	1	1.83531	5.13452	0.90931	0.05258
171.257	1	1.8389	5.14406	0.911	0.05269
171.357	1	1.8419	5.15135	0.91229	0.05277
171.457	1	1.84545	5.16223	0.91422	0.05287
171.557	1	1.84882	5.1736	0.91623	0.05297
171.657	1	1.85185	5.18151	0.91763	0.05306
171.757	1	1.85535	5.19463	0.91996	0.05316
171.857	1	1.85853	5.20398	0.92161	0.05325
171.957	1	1.86223	5.21723	0.92396	0.05335
172.057	1	1.86519	5.22546	0.92542	0.05344
172.157	1	1.86878	5.23415	0.92696	0.05354
172.257	1	1.87219	5.2437	0.92865	0.05364
172.357	1	1.87508	5.24823	0.92945	0.05372
172.457	1	1.87874	5.26099	0.93171	0.05383
172.557	1	1.88188	5.26958	0.93323	0.05392
172.657	1	1.8855	5.28121	0.93529	0.05402
172.757	1	1.88862	5.28993	0.93684	0.05411
172.857	1	1.8921	5.30081	0.93876	0.05421
172.957	1	1.89554	5.31541	0.94135	0.05431
173.057	1	1.89849	5.32134	0.9424	0.05439
173.157	1	1.90213	5.33435	0.9447	0.0545
173.257	1	1.90529	5.34133	0.94594	0.05459
173.357	1	1.90879	5.3493	0.94735	0.05469
173.457	1	1.91194	5.357	0.94871	0.05478
173.557	1	1.91538	5.36519	0.95016	0.05488
173.657	1	1.91879	5.37507	0.95191	0.05497
173.757	1	1.92181	5.38394	0.95348	0.05506
173.857	1	1.92551	5.3965	0.95571	0.05517
173.95	1.5	1.92841	5.4065	0.95748	0.05525
173.951	1.5	1.92845	5.40655	0.95749	0.05525
174.051	1.5	1.92945	5.39976	0.95629	0.05528
174.151	1.5	1.92753	5.38797	0.9542	0.05523
174.251	1.5	1.9235	5.37104	0.9512	0.05511
174.351	1.5	1.91969	5.35735	0.94877	0.055
174.451	1.5	1.91644	5.34242	0.94613	0.05491
174.551	1.5	1.91309	5.32989	0.94391	0.05481
174.651	1.5	1.90959	5.31459	0.9412	0.05471
174.751	1.5	1.90662	5.30265	0.93909	0.05463
174.851	1.5	1.90277	5.28335	0.93567	0.05452
174.951	1.5	1.89964	5.2721	0.93368	0.05443
175.051	1.5	1.89636	5.26221	0.93193	0.05433
175.151	1.5	1.89296	5.24877	0.92955	0.05423
175.251	1.5	1.88974	5.23958	0.92792	0.05414
175.351	1.5	1.88628	5.2285	0.92596	0.05404
175.451	1.5	1.88318	5.21722	0.92396	0.05395
175.551	1.5	1.87953	5.20549	0.92188	0.05385
175.651	1.5	1.87625	5.19177	0.91945	0.05376
175.751	1.5	1.87316	5.18083	0.91751	0.05367
175.851	1.5	1.86969	5.16464	0.91465	0.05357
175.951	1.5	1.86642	5.1538	0.91273	0.05347
176.051	1.5	1.86304	5.14028	0.91033	0.05338
176.151	1.5	1.8598	5.12836	0.90822	0.05328
176.251	1.5	1.85624	5.11739	0.90628	0.05318
176.351	1.5	1.85292	5.10584	0.90423	0.05309
176.451	1.5	1.84986	5.0972	0.9027	0.053
176.551	1.5	1.84624	5.08344	0.90027	0.0529
176.651	1.5	1.84306	5.07321	0.89845	0.05281
176.751	1.5	1.83969	5.06024	0.89616	0.05271
176.851	1.5	1.83635	5.04665	0.89375	0.05261
176.951	1.5	1.83298	5.03519	0.89172	0.05252
177.051	1.5	1.82945	5.01825	0.88872	0.05242
177.151	1.5	1.82661	5.01007	0.88727	0.05233
177.251	1.5	1.82277	4.99525	0.88465	0.05222
177.351	1.5	1.81965	4.98525	0.88288	0.05213
177.451	1.5	1.81644	4.97611	0.88126	0.05204
177.551	1.5	1.81304	4.96549	0.87938	0.05194
177.651	1.5	1.80982	4.95648	0.87778	0.05185
177.751	1.5	1.80627	4.94454	0.87567	0.05175
177.851	1.5	1.80326	4.93199	0.87344	0.05166
177.951	1.5	1.79944	4.91543	0.87051	0.05156
178.051	1.5	1.79625	4.90436	0.86855	0.05146
178.151	1.5	1.79308	4.89173	0.86631	0.05137
178.251	1.5	1.78963	4.87679	0.86367	0.05127
178.351	1.5	1.78651	4.86674	0.86189	0.05118
178.451	1.5	1.78285	4.8539	0.85961	0.05108
178.551	1.5	1.77998	4.84632	0.85827	0.051
178.651	1.5	1.77608	4.83463	0.8562	0.05089
178.751	1.5	1.77282	4.82464	0.85443	0.05079
178.851	1.5	1.76978	4.81472	0.85268	0.05071
178.951	1.5	1.7662	4.80049	0.85016	0.0506
179.051	1.5	1.76316	4.79084	0.84845	0.05052
179.151	1.5	1.7596	4.77938	0.84642	0.05041
179.251	1.5	1.75658	4.76535	0.84393	0.05033
179.351	1.5	1.75293	4.75387	0.8419	0.05022
179.451	1.5	1.74957	4.74191	0.83978	0.05013
179.551	1.5	1.74653	4.73166	0.83797	0.05004
179.651	1.5	1.74292	4.71646	0.83527	0.04994
179.751	1.5	1.73968	4.70658	0.83352	0.04984
179.851	1.5	1.73636	4.69661	0.83176	0.04975
179.951	1.5	1.73314	4.68612	0.8299	0.04966
180.051	1.5	1.72965	4.67567	0.82805	0.04956
180.151	1.5	1.7263	4.66295	0.8258	0.04946
180.251	1.5	1.72317	4.65195	0.82385	0.04937
180.351	1.5	1.71956	4.63711	0.82122	0.04927
180.451	1.5	1.71625	4.62522	0.81912	0.04917
180.551	1.5	1.71298	4.61709	0.81768	0.04908
180.651	1.5	1.70968	4.60255	0.8151	0.04898
180.751	1.5	1.70641	4.5941	0.8136	0.04889
180.851	1.5	1.70291	4.57999	0.81111	0.04879
180.951	1.5	1.69992	4.57174	0.80964	0.0487
181.051	1.5	1.69623	4.55684	0.80701	0.0486
181.151	1.5	1.6929	4.54536	0.80497	0.0485
181.251	1.5	1.6898	4.53626	0.80336	0.04841
181.351	1.5	1.6863	4.52124	0.8007	0.04831
181.451	1.5	1.68316	4.51192	0.79905	0.04822
181.551	1.5	1.6796	4.49933	0.79682	0.04812
181.651	1.5	1.6765	4.48765	0.79475	0.04803
181.751	1.5	1.67294	4.47789	0.79302	0.04793
181.851	1.5	1.66952	4.46535	0.7908	0.04783
181.951	1.5	1.66652	4.45996	0.78985	0.04775
182.051	1.5	1.66283	4.44312	0.78687	0.04764
182.151	1.5	1.65981	4.43702	0.78579	0.04755
182.251	1.5	1.65625	4.42274	0.78326	0.04745
182.351	1.5	1.65312	4.41053	0.7811	0.04736
182.451	1.5	1.64954	4.39705	0.77871	0.04726
182.551	1.5	1.6462	4.38408	0.77641	0.04717
182.651	1.5	1.64319	4.37191	0.77426	0.04708
182.751	1.5	1.63951	4.3575	0.7717	0.04697
182.851	1.5	1.63647	4.34728	0.76989	0.04689
182.951	1.5	1.63298	4.33762	0.76818	0.04679
183.051	1.5	1.62981	4.32625	0.76617	0.0467
183.151	1.5	1.62631	4.31962	0.765	0.04659
183.251	1.5	1.62292	4.30846	0.76302	0.0465
183.351	1.5	1.61992	4.30023	0.76156	0.04641
183.451	1.5	1.61613	4.28378	0.75865	0.0463
183.551	1.5	1.61302	4.27209	0.75658	0.04621
183.651	1.5	1.6097	4.25998	0.75443	0.04612
183.751	1.5	1.60639	4.24624	0.752	0.04602
183.851	1.5	1.60304	4.23406	0.74984	0.04593
183.951	1.5	1.59965	4.22129	0.74758	0.04583
184.051	1.5	1.59649	4.20836	0.74529	0.04574
184.151	1.5	1.59279	4.19761	0.74339	0.04563
184.251	1.5	1.58956	4.18981	0.74201	0.04554
184.351	1.5	1.58639	4.18593	0.74132	0.04545
184.451	1.5	1.58298	4.18079	0.74041	0.04535
184.551	1.5	1.57976	4.18637	0.7414	0.04526
184.651	1.5	1.57634	4.18033	0.74033	0.04516
184.751	1.5	1.57322	4.16994	0.73849	0.04507
184.851	1.5	1.56956	4.15737	0.73626	0.04497
184.951	1.5	1.56621	4.14677	0.73438	0.04487
185.051	1.5	1.56319	4.14216	0.73357	0.04479
185.151	1.5	1.55953	4.13177	0.73173	0.04468
185.251	1.5	1.55644	4.12936	0.7313	0.04459
185.351	1.5	1.55303	4.13145	0.73167	0.0445
185.451	1.5	1.5498	4.12099	0.72982	0.0444
185.551	1.5	1.54634	4.11651	0.72902	0.0443
185.651	1.5	1.54275	4.10794	0.72751	0.0442
185.751	1.5	1.53994	4.11214	0.72825	0.04412
185.851	1.5	1.53613	4.10168	0.7264	0.04401
185.951	1.5	1.53296	4.09685	0.72554	0.04392
186.051	1.5	1.52966	4.09193	0.72467	0.04383
186.151	1.5	1.52641	4.08447	0.72335	0.04373
186.251	1.5	1.52302	4.07385	0.72147	0.04364
186.351	1.5	1.51952	4.06523	0.71994	0.04354
186.451	1.5	1.51663	4.05762	0.7186	0.04345
186.551	1.5	1.51283	4.05397	0.71795	0.04334
186.651	1.5	1.50967	4.04862	0.717	0.04325
186.751	1.5	1.50635	4.03949	0.71539	0.04316
186.851	1.5	1.50308	4.0253	0.71287	0.04306
186.951	1.5	1.49977	4.01667	0.71134	0.04297
187.051	1.5	1.49622	4.00551	0.70937	0.04287
187.151	1.5	1.49331	4.00094	0.70856	0.04278
187.251	1.5	1.48947	3.99118	0.70683	0.04267
187.351	1.5	1.48626	3.98408	0.70557	0.04258
187.451	1.5	1.48304	3.97597	0.70414	0.04249
187.551	1.5	1.47963	3.96766	0.70266	0.04239
187.651	1.5	1.47641	3.96018	0.70134	0.0423
187.751	1.5	1.47291	3.95405	0.70025	0.0422
187.851	1.5	1.46983	3.94134	0.698	0.04211
187.951	1.5	1.46619	3.93216	0.69638	0.04201
188.051	1.5	1.46286	3.91739	0.69376	0.04191
188.151	1.5	1.45979	3.90582	0.69171	0.04182
188.251	1.5	1.45635	3.89142	0.68916	0.04173
188.351	1.5	1.45307	3.88025	0.68718	0.04163
188.451	1.5	1.44968	3.87063	0.68548	0.04153
188.551	1.5	1.4465	3.86422	0.68434	0.04144
188.651	1.5	1.44296	3.85247	0.68226	0.04134
188.751	1.5	1.43957	3.84444	0.68084	0.04124
188.851	1.5	1.43649	3.83648	0.67943	0.04116
188.951	1.5	1.43292	3.82565	0.67751	0.04105
189.051	1.5	1.42972	3.81428	0.6755	0.04096
189.151	1.5	1.42633	3.80548	0.67394	0.04087
189.251	1.5	1.42304	3.79202	0.67156	0.04077
189.351	1.5	1.41973	3.78089	0.66959	0.04068
189.451	1.5	1.41618	3.76859	0.66741	0.04057
189.551	1.5	1.41319	3.7576	0.66546	0.04049
189.651	1.5	1.40946	3.74729	0.66364	0.04038
189.751	1.5	1.40626	3.73897	0.66216	0.04029
189.851	1.5	1.40309	3.7306	0.66068	0.0402
189.951	1.5	1.39964	3.72193	0.65915	0.0401
190.051	1.5	1.39648	3.71407	0.65775	0.04001
190.151	1.5	1.39294	3.70291	0.65578	0.03991
190.251	1.5	1.3899	3.69251	0.65393	0.03982
190.351	1.5	1.38616	3.67892	0.65153	0.03971
190.451	1.5	1.38294	3.66516	0.64909	0.03962
190.551	1.5	1.37978	3.65658	0.64757	0.03953
190.651	1.5	1.37627	3.6404	0.64471	0.03943
190.751	1.5	1.37315	3.63104	0.64305	0.03934
190.851	1.5	1.3696	3.61849	0.64083	0.03924
190.951	1.5	1.36657	3.60913	0.63917	0.03915
191.051	1.5	1.36281	3.59747	0.6371	0.03905
191.151	1.5	1.35957	3.58741	0.63532	0.03895
191.251	1.5	1.35648	3.57671	0.63343	0.03886
191.351	1.5	1.35284	3.56338	0.63107	0.03876
191.451	1.5	1.34975	3.55273	0.62918	0.03867
191.551	1.5	1.3462	3.53934	0.62681	0.03857
191.651	1.5	1.34316	3.52443	0.62417	0.03848
191.751	1.5	1.33959	3.51672	0.6228	0.03838
191.851	1.5	1.33622	3.50433	0.62061	0.03828
191.951	1.5	1.33323	3.49765	0.61943	0.0382
192.051	1.5	1.32955	3.48363	0.61694	0.03809
192.151	1.5	1.32641	3.4742	0.61527	0.038
192.251	1.5	1.32302	3.46266	0.61323	0.03791
192.351	1.5	1.31977	3.45135	0.61123	0.03781
192.451	1.5	1.31635	3.44049	0.6093	0.03771
192.551	1.5	1.31295	3.42692	0.6069	0.03762
192.651	1.5	1.30987	3.41338	0.6045	0.03753
192.751	1.5	1.30612	3.39978	0.60209	0.03742
192.851	1.5	1.30296	3.38793	0.59999	0.03733
192.951	1.5	1.2997	3.37969	0.59854	0.03724
193.051	1.5	1.29638	3.36592	0.5961	0.03714
193.151	1.5	1.29303	3.36049	0.59514	0.03705
193.251	1.5	1.28958	3.34869	0.59305	0.03695
193.351	1.5	1.28652	3.34039	0.59158	0.03686
193.451	1.5	1.28279	3.32738	0.58927	0.03675
193.551	1.5	1.27953	3.31678	0.58739	0.03666
193.651	1.5	1.27648	3.30655	0.58558	0.03657
193.751	1.5	1.27303	3.2916	0.58293	0.03647
193.851	1.5	1.26978	3.27952	0.5808	0.03638
193.951	1.5	1.26634	3.26624	0.57844	0.03628
194.051	1.5	1.26323	3.25336	0.57616	0.03619
194.151	1.5	1.25955	3.24236	0.57421	0.03609
194.251	1.5	1.25612	3.22972	0.57198	0.03599
194.351	1.5	1.25319	3.22417	0.57099	0.0359
194.451	1.5	1.24962	3.21144	0.56874	0.0358
194.551	1.5	1.2464	3.2039	0.5674	0.03571
194.651	1.5	1.24298	3.19022	0.56498	0.03561
194.751	1.5	1.23978	3.17982	0.56314	0.03552
194.851	1.5	1.2363	3.1687	0.56117	0.03542
194.951	1.5	1.23282	3.15513	0.55877	0.03532
195.051	1.5	1.22983	3.14444	0.55687	0.03524
195.151	1.5	1.22618	3.13059	0.55442	0.03513
195.251	1.5	1.22305	3.11902	0.55237	0.03504
195.351	1.5	1.21961	3.10914	0.55062	0.03494
195.451	1.5	1.21643	3.09672	0.54842	0.03485
195.551	1.5	1.21305	3.08869	0.547	0.03475
195.651	1.5	1.2096	3.0766	0.54486	0.03466
195.751	1.5	1.20661	3.06769	0.54328	0.03457
195.851	1.5	1.20285	3.05333	0.54074	0.03446
195.951	1.5	1.19965	3.04144	0.53863	0.03437
196.051	1.5	1.19633	3.02976	0.53656	0.03428
196.151	1.5	1.19301	3.01778	0.53444	0.03418
196.251	1.5	1.18979	3.00711	0.53255	0.03409
196.351	1.5	1.18628	2.99803	0.53094	0.03399
196.451	1.5	1.18323	2.98648	0.5289	0.0339
196.551	1.5	1.17949	2.9766	0.52715	0.03379
196.651	1.5	1.17624	2.96568	0.52522	0.0337
196.751	1.5	1.17303	2.95975	0.52417	0.03361
196.851	1.5	1.1696	2.94476	0.52151	0.03351
196.951	1.5	1.16639	2.93317	0.51946	0.03342
197.051	1.5	1.16298	2.92262	0.51759	0.03332
197.151	1.5	1.15982	2.90897	0.51517	0.03323
197.251	1.5	1.15625	2.89667	0.51299	0.03313
197.351	1.5	1.15291	2.88321	0.51061	0.03303
197.451	1.5	1.14982	2.87499	0.50915	0.03294
197.551	1.5	1.1463	2.864	0.50721	0.03284
197.651	1.5	1.14312	2.85522	0.50565	0.03275
197.751	1.5	1.13967	2.84803	0.50438	0.03265
197.851	1.5	1.13645	2.83726	0.50247	0.03256
197.951	1.5	1.13295	2.82707	0.50067	0.03246
198.051	1.5	1.12956	2.81277	0.49813	0.03236
198.151	1.5	1.12653	2.80366	0.49652	0.03228
198.251	1.5	1.12285	2.7854	0.49329	0.03217
198.351	1.5	1.11969	2.7746	0.49138	0.03208
198.451	1.5	1.11638	2.76388	0.48948	0.03199
198.551	1.5	1.11299	2.74916	0.48687	0.03189
198.651	1.5	1.10969	2.74013	0.48527	0.03179
198.751	1.5	1.10615	2.7293	0.48335	0.03169
198.851	1.5	1.10324	2.72073	0.48184	0.03161
198.951	1.5	1.09945	2.711	0.48011	0.0315
199.051	1.5	1.09628	2.70183	0.47849	0.03141
199.151	1.5	1.0931	2.69431	0.47716	0.03132
199.251	1.5	1.08972	2.6797	0.47457	0.03122
199.351	1.5	1.08649	2.66902	0.47268	0.03113
[truncated: 24,708 more rows]

## Sheet: SMP-2_2
Time	Total cycle count	Extension	Load	Tensile stress	Tensile strain (Extension)
(s)		(mm)	(N)	(MPa)	(mm/mm)
0	0	0	-0.03364	-0.00613	0
0.1	0	0.00056	-0.02897	-0.00528	2e-05
0.2	0	0.00184	-0.02467	-0.00449	5e-05
0.3	0	0.00704	-0.00475	-0.00087	0.00021
0.4	0	0.01031	0.00414	0.00076	0.0003
0.5	0	0.01369	0.01342	0.00244	0.0004
0.6	0	0.01727	0.02275	0.00414	0.0005
0.7	0	0.02029	0.02927	0.00533	0.00059
0.8	0	0.0239	0.03807	0.00694	0.0007
0.9	0	0.02727	0.05192	0.00946	0.00079
1	0	0.03029	0.06106	0.01112	0.00088
1.1	0	0.03383	0.07605	0.01386	0.00099
1.2	0	0.03711	0.0854	0.01556	0.00108
1.3	0	0.04056	0.09307	0.01696	0.00118
1.4	0	0.0437	0.10335	0.01883	0.00127
1.5	0	0.04721	0.11335	0.02065	0.00138
1.6	0	0.05064	0.12406	0.0226	0.00148
1.7	0	0.05359	0.13208	0.02406	0.00156
1.8	0	0.05722	0.14517	0.02645	0.00167
1.9	0	0.06051	0.15664	0.02854	0.00176
2	0	0.06388	0.16904	0.0308	0.00186
2.1	0	0.06718	0.18025	0.03284	0.00196
2.2	0	0.07047	0.19018	0.03465	0.00205
2.3	0	0.07404	0.20248	0.03689	0.00216
2.4	0	0.07693	0.20898	0.03807	0.00224
2.5	0	0.08058	0.22263	0.04056	0.00235
2.6	0	0.08385	0.23281	0.04241	0.00244
2.7	0	0.0871	0.24056	0.04383	0.00254
2.8	0	0.09051	0.25464	0.04639	0.00264
2.9	0	0.09373	0.26404	0.0481	0.00273
3	0	0.09734	0.27524	0.05014	0.00284
3.1	0	0.10027	0.28429	0.05179	0.00292
3.2	0	0.10394	0.29856	0.05439	0.00303
3.3	0	0.1072	0.31339	0.0571	0.00312
3.4	0	0.11031	0.3214	0.05855	0.00321
3.5	0	0.11386	0.33779	0.06154	0.00332
3.6	0	0.11706	0.34154	0.06222	0.00341
3.7	0	0.12072	0.35163	0.06406	0.00352
3.8	0	0.12374	0.36241	0.06603	0.0036
3.9	0	0.1274	0.37272	0.0679	0.00371
4	0	0.13059	0.38421	0.07	0.0038
4.1	0	0.13358	0.39128	0.07129	0.00389
4.2	0	0.13721	0.40639	0.07404	0.004
4.3	0	0.14042	0.41768	0.0761	0.00409
4.4	0	0.14394	0.42963	0.07827	0.00419
4.5	0	0.14702	0.44299	0.08071	0.00428
4.6	0	0.15062	0.45429	0.08276	0.00439
4.7	0	0.15397	0.46619	0.08493	0.00449
4.8	0	0.15686	0.46978	0.08559	0.00457
4.9	0	0.16053	0.48157	0.08773	0.00468
5	0	0.16376	0.49055	0.08937	0.00477
5.1	0	0.16717	0.50196	0.09145	0.00487
5.2	0	0.17039	0.51564	0.09394	0.00496
5.3	0	0.17387	0.52983	0.09653	0.00507
5.4	0	0.17735	0.53998	0.09838	0.00517
5.5	0	0.18028	0.54824	0.09988	0.00525
5.6	0	0.18401	0.5621	0.10241	0.00536
5.7	0	0.18725	0.5733	0.10445	0.00546
5.8	0	0.19043	0.58196	0.10602	0.00555
5.9	0	0.1938	0.59555	0.1085	0.00565
6	0	0.19708	0.60268	0.1098	0.00574
6.1	0	0.20069	0.61185	0.11147	0.00585
6.2	0	0.20365	0.62504	0.11387	0.00593
6.3	0	0.20728	0.63506	0.1157	0.00604
6.4	0	0.21061	0.64979	0.11838	0.00614
6.5	0	0.21364	0.65785	0.11985	0.00622
6.6	0	0.21716	0.67763	0.12345	0.00633
6.7	0	0.22035	0.68346	0.12452	0.00642
6.8	0	0.22394	0.6942	0.12647	0.00652
6.9	0	0.22701	0.70381	0.12822	0.00661
7	0	0.23061	0.71602	0.13045	0.00672
7.1	0	0.23402	0.73098	0.13317	0.00682
7.2	0	0.2369	0.73697	0.13426	0.0069
7.3	0	0.24061	0.75268	0.13713	0.00701
7.4	0	0.24375	0.75472	0.1375	0.0071
7.5	0	0.24733	0.77284	0.1408	0.00721
7.6	0	0.25042	0.7815	0.14238	0.0073
7.7	0	0.25389	0.79974	0.1457	0.0074
7.8	0	0.25739	0.81169	0.14788	0.0075
7.9	0	0.26021	0.81952	0.14931	0.00758
8	0	0.26394	0.8321	0.1516	0.00769
8.1	0	0.26707	0.84396	0.15376	0.00778
8.2	0	0.27058	0.85201	0.15522	0.00788
8.3	0	0.27374	0.86435	0.15747	0.00797
8.4	0	0.27711	0.87369	0.15917	0.00807
8.5	0	0.28069	0.88385	0.16102	0.00818
8.6	0	0.28353	0.89507	0.16307	0.00826
8.7	0	0.28729	0.90743	0.16532	0.00837
8.8	0	0.29046	0.92165	0.16791	0.00846
8.9	0	0.29381	0.93084	0.16958	0.00856
9	0	0.29713	0.94634	0.17241	0.00866
9.1	0	0.30048	0.95569	0.17411	0.00875
9.2	0	0.30402	0.96462	0.17574	0.00886
9.3	0	0.30703	0.97634	0.17787	0.00894
9.4	0	0.31068	0.98697	0.17981	0.00905
9.5	0	0.31386	1.00169	0.18249	0.00914
9.6	0	0.31705	1.01033	0.18407	0.00924
9.7	0	0.32046	1.02229	0.18625	0.00934
9.8	0	0.32377	1.03298	0.18819	0.00943
9.9	0	0.32726	1.0474	0.19082	0.00953
10	0	0.33039	1.05726	0.19262	0.00963
10.1	0	0.33394	1.07083	0.19509	0.00973
10.2	0	0.33725	1.07981	0.19672	0.00982
10.3	0	0.34026	1.08505	0.19768	0.00991
10.4	0	0.3438	1.09875	0.20018	0.01002
10.5	0	0.34708	1.10833	0.20192	0.01011
10.6	0	0.35058	1.12225	0.20446	0.01021
10.7	0	0.35378	1.13384	0.20657	0.01031
10.8	0	0.35724	1.14284	0.20821	0.01041
10.9	0	0.36071	1.15854	0.21107	0.01051
11	0	0.36357	1.17139	0.21341	0.01059
11.1	0	0.36733	1.18732	0.21631	0.0107
11.2	0	0.3705	1.19665	0.21801	0.01079
11.3	0	0.37384	1.20227	0.21904	0.01089
11.4	0	0.37715	1.21365	0.22111	0.01099
11.5	0	0.38047	1.22367	0.22293	0.01108
11.6	0	0.38403	1.2359	0.22516	0.01119
11.7	0	0.38686	1.24413	0.22666	0.01127
11.8	0	0.39068	1.25545	0.22872	0.01138
11.9	0	0.39385	1.2682	0.23105	0.01147
12	0	0.39706	1.27895	0.23301	0.01157
12.1	0	0.40046	1.29559	0.23604	0.01167
12.2	0	0.40373	1.3033	0.23744	0.01176
12.3	0	0.40734	1.31925	0.24035	0.01187
12.4	0	0.41023	1.32748	0.24185	0.01195
12.5	0	0.41404	1.34174	0.24445	0.01206
12.6	0	0.41726	1.35348	0.24658	0.01216
12.7	0	0.42037	1.35686	0.2472	0.01225
12.8	0	0.42385	1.36989	0.24957	0.01235
12.9	0	0.4271	1.38048	0.2515	0.01244
13	0	0.43073	1.39367	0.25391	0.01255
13.1	0	0.43365	1.40474	0.25592	0.01263
13.2	0	0.43736	1.41692	0.25814	0.01274
13.3	0	0.44062	1.42982	0.26049	0.01284
13.4	0	0.44363	1.43944	0.26224	0.01292
13.5	0	0.44714	1.45199	0.26453	0.01303
13.6	0	0.45041	1.46403	0.26672	0.01312
13.7	0	0.45395	1.4738	0.2685	0.01322
13.8	0	0.45704	1.48479	0.27051	0.01331
13.9	0	0.46055	1.49416	0.27221	0.01342
14	0	0.46395	1.50559	0.2743	0.01352
14.1	0	0.46691	1.51797	0.27655	0.0136
14.2	0	0.47052	1.53078	0.27888	0.01371
14.3	0	0.47381	1.54231	0.28099	0.0138
14.4	0	0.47718	1.55098	0.28257	0.0139
14.5	0	0.48046	1.56666	0.28542	0.014
14.6	0	0.48384	1.57643	0.2872	0.0141
14.7	0	0.48739	1.58738	0.2892	0.0142
14.8	0	0.49035	1.59536	0.29065	0.01429
14.9	0	0.49392	1.60903	0.29314	0.01439
15	0	0.49726	1.62034	0.2952	0.01449
15.1	0	0.5004	1.6274	0.29649	0.01458
15.2	0	0.50378	1.64272	0.29928	0.01468
15.3	0	0.50704	1.65331	0.30121	0.01477
15.4	0	0.51072	1.66795	0.30388	0.01488
15.5	0	0.51361	1.67969	0.30602	0.01496
15.6	0	0.5173	1.6932	0.30848	0.01507
15.7	0	0.52063	1.70481	0.31059	0.01517
15.8	0	0.5236	1.71152	0.31181	0.01525
15.9	0	0.52718	1.72474	0.31422	0.01536
16	0	0.53034	1.73188	0.31552	0.01545
16.1	0	0.53402	1.74422	0.31777	0.01556
16.2	0	0.53706	1.75344	0.31945	0.01565
16.3	0	0.5406	1.76439	0.32145	0.01575
16.4	0	0.54402	1.77862	0.32404	0.01585
16.5	0	0.54698	1.79016	0.32614	0.01593
16.6	0	0.55056	1.80341	0.32855	0.01604
16.7	0	0.55373	1.81731	0.33109	0.01613
16.8	0	0.55733	1.82965	0.33333	0.01624
16.9	0	0.56038	1.84232	0.33564	0.01633
17	0	0.5639	1.85095	0.33722	0.01643
17.1	0	0.56725	1.86083	0.33901	0.01653
17.2	0	0.57024	1.86956	0.34061	0.01661
17.3	0	0.57396	1.88167	0.34281	0.01672
17.4	0	0.5771	1.88896	0.34414	0.01681
17.5	0	0.58053	1.89865	0.34591	0.01691
17.6	0	0.58374	1.91402	0.34871	0.01701
17.7	0	0.58715	1.92447	0.35061	0.01711
17.8	0	0.59063	1.93885	0.35323	0.01721
17.9	0	0.59356	1.9503	0.35531	0.01729
18	0	0.59731	1.96387	0.35779	0.0174
18.1	0	0.60051	1.97575	0.35995	0.01749
18.2	0	0.60377	1.98221	0.36113	0.01759
18.3	0	0.60718	1.99786	0.36398	0.01769
18.4	0	0.61049	2.00551	0.36537	0.01779
18.5	0	0.61396	2.0219	0.36836	0.01789
18.6	0	0.61701	2.02927	0.3697	0.01798
18.7	0	0.62063	2.04264	0.37214	0.01808
18.8	0	0.62394	2.05107	0.37367	0.01818
18.9	0	0.62697	2.05951	0.37521	0.01827
19	0	0.63047	2.07607	0.37823	0.01837
19.1	0	0.63376	2.08664	0.38015	0.01846
19.2	0	0.63731	2.09578	0.38182	0.01857
19.3	0	0.64033	2.11014	0.38444	0.01865
19.4	0	0.64392	2.12048	0.38632	0.01876
19.5	0	0.64727	2.13379	0.38874	0.01886
19.6	0	0.65021	2.14194	0.39023	0.01894
19.7	0	0.65389	2.15741	0.39305	0.01905
19.8	0	0.65708	2.16602	0.39462	0.01914
19.9	0	0.66062	2.17867	0.39692	0.01925
20	0	0.66381	2.19263	0.39947	0.01934
20.1	0	0.66726	2.20262	0.40128	0.01944
20.2	0	0.67078	2.21598	0.40372	0.01954
20.3	0	0.67351	2.22036	0.40452	0.01962
20.4	0	0.67731	2.23447	0.40709	0.01973
20.5	0	0.68042	2.24317	0.40867	0.01982
20.6	0	0.68386	2.2499	0.4099	0.01992
20.7	0	0.6871	2.26455	0.41257	0.02002
20.8	0	0.69046	2.27534	0.41453	0.02011
20.9	0	0.69405	2.29178	0.41753	0.02022
21	0	0.69687	2.30066	0.41915	0.0203
21.1	0	0.70065	2.31482	0.42173	0.02041
21.2	0	0.70381	2.32667	0.42388	0.0205
21.3	0	0.70711	2.3363	0.42564	0.0206
21.4	0	0.7104	2.34742	0.42767	0.0207
21.5	0	0.71373	2.35669	0.42935	0.02079
21.6	0	0.7174	2.36593	0.43104	0.0209
21.7	0	0.72027	2.37665	0.43299	0.02098
21.8	0	0.72406	2.38733	0.43494	0.02109
21.9	0	0.7273	2.39931	0.43712	0.02119
22	0	0.73042	2.40767	0.43864	0.02128
22.1	0	0.73378	2.42437	0.44168	0.02138
22.2	0	0.73706	2.43546	0.44371	0.02147
22.3	0	0.74065	2.449	0.44617	0.02158
22.4	0	0.74371	2.46039	0.44825	0.02167
22.5	0	0.74724	2.47118	0.45021	0.02177
22.6	0	0.75064	2.48325	0.45241	0.02187
22.7	0	0.75364	2.48999	0.45364	0.02196
22.8	0	0.75718	2.50398	0.45619	0.02206
22.9	0	0.76043	2.5124	0.45772	0.02215
23	0	0.76386	2.52195	0.45946	0.02225
23.1	0	0.76706	2.53443	0.46174	0.02235
23.2	0	0.77051	2.54369	0.46342	0.02245
23.3	0	0.77397	2.55874	0.46616	0.02255
23.4	0	0.77696	2.56762	0.46778	0.02263
23.5	0	0.78056	2.58143	0.4703	0.02274
23.6	0	0.78387	2.59142	0.47212	0.02284
23.7	0	0.78722	2.6007	0.47381	0.02293
23.8	0	0.79049	2.61146	0.47577	0.02303
23.9	0	0.7938	2.62293	0.47786	0.02313
24	0	0.79739	2.63491	0.48004	0.02323
24.1	0	0.80026	2.64434	0.48176	0.02331
24.2	0	0.80394	2.65766	0.48419	0.02342
24.3	0	0.80719	2.67056	0.48654	0.02352
24.4	0	0.81039	2.6798	0.48822	0.02361
24.5	0	0.81384	2.69299	0.49062	0.02371
24.6	0	0.81705	2.7011	0.4921	0.0238
24.7	0	0.82064	2.71715	0.49503	0.02391
24.8	0	0.82361	2.72427	0.49632	0.02399
24.9	0	0.82727	2.73618	0.49849	0.0241
25	0	0.83056	2.74712	0.50049	0.0242
25.1	0	0.83364	2.75332	0.50161	0.02429
25.2	0	0.83718	2.76823	0.50433	0.02439
25.3	0	0.84038	2.77777	0.50607	0.02448
25.4	0	0.84404	2.79247	0.50875	0.02459
25.5	0	0.84706	2.80644	0.51129	0.02468
25.6	0	0.85071	2.81622	0.51307	0.02478
25.7	0	0.85395	2.82779	0.51518	0.02488
25.8	0	0.85693	2.83692	0.51685	0.02496
25.9	0	0.86054	2.84994	0.51922	0.02507
26	0	0.86376	2.85978	0.52101	0.02516
26.1	0	0.86724	2.86666	0.52226	0.02527
26.2	0	0.87035	2.87611	0.52398	0.02536
26.3	0	0.87392	2.88702	0.52597	0.02546
26.4	0	0.87733	2.89884	0.52813	0.02556
26.5	0	0.88019	2.90849	0.52988	0.02564
26.6	0	0.8839	2.9248	0.53286	0.02575
26.7	0	0.88713	2.93773	0.53521	0.02584
26.8	0	0.89046	2.94538	0.5366	0.02594
26.9	0	0.89371	2.95817	0.53894	0.02604
27	0	0.89719	2.96789	0.54071	0.02614
27.1	0	0.90069	2.98105	0.5431	0.02624
27.2	0	0.90364	2.98695	0.54418	0.02633
27.3	0	0.90737	2.99888	0.54635	0.02643
27.4	0	0.91059	3.0082	0.54805	0.02653
27.5	0	0.91373	3.01598	0.54947	0.02662
27.6	0	0.91713	3.031	0.5522	0.02672
27.7	0	0.9204	3.04027	0.55389	0.02681
27.8	0	0.92404	3.05252	0.55612	0.02692
27.9	0	0.92699	3.06382	0.55818	0.02701
28	0	0.93063	3.0759	0.56038	0.02711
28.1	0	0.93397	3.08931	0.56283	0.02721
28.2	0	0.93694	3.09493	0.56385	0.0273
28.3	0	0.94049	3.10801	0.56623	0.0274
28.4	0	0.94368	3.11683	0.56784	0.02749
28.5	0	0.94727	3.12837	0.56994	0.0276
28.6	0	0.95038	3.13792	0.57168	0.02769
28.7	0	0.95392	3.15004	0.57389	0.02779
28.8	0	0.95736	3.1637	0.57638	0.02789
28.9	0	0.96023	3.17152	0.5778	0.02797
29	0	0.96396	3.1869	0.58061	0.02808
29.1	0	0.96711	3.19641	0.58234	0.02817
29.2	0	0.97066	3.20635	0.58415	0.02828
29.3	0	0.97374	3.21615	0.58593	0.02837
29.4	0	0.9772	3.22471	0.58749	0.02847
29.5	0	0.98071	3.23699	0.58973	0.02857
29.6	0	0.98354	3.24236	0.59071	0.02865
29.7	0	0.98726	3.25693	0.59336	0.02876
29.8	0	0.99046	3.26637	0.59508	0.02885
29.9	0	0.99389	3.27594	0.59683	0.02895
30	0	0.99706	3.29026	0.59944	0.02905
30.1	0	1.0004	3.30036	0.60128	0.02914
30.2	0	1.00401	3.31369	0.6037	0.02925
30.3	0	1.00688	3.32255	0.60532	0.02933
30.4	0	1.01064	3.33203	0.60705	0.02944
30.5	0	1.01384	3.34362	0.60916	0.02954
30.6	0	1.01711	3.34881	0.6101	0.02963
30.7	0	1.02046	3.36208	0.61252	0.02973
30.8	0	1.0238	3.37051	0.61406	0.02983
30.9	0	1.02735	3.38355	0.61643	0.02993
31	0	1.03038	3.39478	0.61848	0.03002
31.1	0	1.034	3.40643	0.6206	0.03012
31.2	0	1.03723	3.41999	0.62307	0.03022
31.3	0	1.04035	3.42554	0.62408	0.03031
31.4	0	1.04378	3.43877	0.62649	0.03041
31.5	0	1.04711	3.44643	0.62789	0.03051
31.6	0	1.0506	3.45609	0.62965	0.03061
31.7	0	1.05373	3.46656	0.63156	0.0307
31.8	0	1.05726	3.47239	0.63262	0.0308
31.9	0	1.06059	3.48506	0.63493	0.0309
32	0	1.06358	3.49334	0.63644	0.03098
32.1	0	1.06717	3.50786	0.63908	0.03109
32.2	0	1.07043	3.51655	0.64066	0.03118
32.3	0	1.07387	3.52868	0.64287	0.03128
32.4	0	1.07711	3.53964	0.64487	0.03138
32.5	0	1.08054	3.54904	0.64658	0.03148
32.6	0	1.08405	3.55863	0.64833	0.03158
32.7	0	1.08691	3.56653	0.64977	0.03166
32.8	0	1.09064	3.57702	0.65168	0.03177
32.9	0	1.09384	3.58555	0.65323	0.03187
33	0	1.09715	3.59177	0.65437	0.03196
33.1	0	1.10051	3.60309	0.65643	0.03206
33.2	0	1.1038	3.61334	0.6583	0.03216
33.3	0	1.10735	3.62881	0.66111	0.03226
33.4	0	1.11021	3.6364	0.6625	0.03234
33.5	0	1.11402	3.65173	0.66529	0.03245
33.6	0	1.1172	3.66242	0.66724	0.03255
33.7	0	1.12038	3.66829	0.66831	0.03264
33.8	0	1.12379	3.68096	0.67062	0.03274
33.9	0	1.12706	3.68749	0.67181	0.03283
34	0	1.13066	3.70047	0.67417	0.03294
34.1	0	1.13356	3.70634	0.67524	0.03302
34.2	0	1.13737	3.71928	0.6776	0.03313
34.3	0	1.14061	3.72925	0.67941	0.03323
34.4	0	1.14368	3.73576	0.6806	0.03332
34.5	0	1.14722	3.74924	0.68306	0.03342
34.6	0	1.15044	3.7595	0.68492	0.03352
34.7	0	1.15404	3.76672	0.68624	0.03362
34.8	0	1.15701	3.77469	0.68769	0.03371
34.9	0	1.16067	3.77864	0.68841	0.03381
35	0	1.16397	3.7807	0.68879	0.03391
35.1	0	1.16695	3.78048	0.68875	0.034
35.2	0	1.17047	3.78802	0.69012	0.0341
35.3	0	1.17377	3.79527	0.69144	0.03419
35.4	0	1.17723	3.80526	0.69326	0.0343
35.5	0	1.18037	3.81206	0.6945	0.03439
35.6	0	1.18387	3.81572	0.69517	0.03449
35.7	0	1.18729	3.82928	0.69764	0.03459
35.8	0	1.19027	3.82908	0.6976	0.03468
35.9	0	1.19387	3.83941	0.69948	0.03478
36	0	1.19714	3.84676	0.70082	0.03488
36.1	0	1.20049	3.851	0.70159	0.03497
36.2	0	1.20382	3.85903	0.70306	0.03507
36.3	0	1.20714	3.86691	0.70449	0.03517
36.4	0	1.21073	3.87081	0.7052	0.03527
36.5	0	1.21367	3.87643	0.70623	0.03536
36.6	0	1.21726	3.88432	0.70767	0.03546
36.7	0	1.22061	3.88912	0.70854	0.03556
36.8	0	1.22369	3.89718	0.71001	0.03565
36.9	0	1.22714	3.91186	0.71268	0.03575
37	0	1.23035	3.92005	0.71418	0.03584
37.1	0	1.23403	3.93338	0.7166	0.03595
37.2	0	1.23698	3.93903	0.71763	0.03604
37.3	0	1.24062	3.94802	0.71927	0.03614
37.4	0	1.24399	3.95803	0.72109	0.03624
37.5	0	1.24691	3.95494	0.72053	0.03633
37.6	0	1.25052	3.96138	0.7217	0.03643
37.7	0	1.25367	3.97075	0.72341	0.03652
37.8	0	1.25734	3.98012	0.72512	0.03663
37.9	0	1.2604	3.98981	0.72688	0.03672
38	0	1.26393	3.98616	0.72622	0.03682
38.1	0	1.26735	3.9854	0.72608	0.03692
38.2	0	1.2703	3.99013	0.72694	0.03701
38.3	0	1.27394	4.00457	0.72957	0.03711
38.4	0	1.27705	3.99895	0.72855	0.0372
38.5	0	1.28064	4.0138	0.73125	0.03731
38.6	0	1.28374	4.02364	0.73305	0.0374
38.7	0	1.28721	4.0358	0.73526	0.0375
38.8	0	1.29059	4.04756	0.7374	0.0376
38.9	0	1.29358	4.05859	0.73942	0.03769
39	0	1.29731	4.07163	0.74179	0.03779
39.1	0	1.30046	4.08346	0.74395	0.03789
39.2	0	1.30383	4.0925	0.74559	0.03798
39.3	0	1.3071	4.10351	0.7476	0.03808
39.4	0	1.31046	4.11276	0.74928	0.03818
39.5	0	1.31393	4.12154	0.75088	0.03828
39.6	0	1.31691	4.12683	0.75185	0.03837
39.7	0	1.32066	4.13919	0.7541	0.03847
39.8	0	1.32388	4.14882	0.75585	0.03857
39.9	0	1.32708	4.15694	0.75733	0.03866
40	0	1.33053	4.17245	0.76016	0.03876
40.1	0	1.33384	4.17984	0.76151	0.03886
40.2	0	1.33729	4.19353	0.764	0.03896
40.3	0	1.34035	4.20349	0.76581	0.03905
40.4	0	1.34394	4.21526	0.76796	0.03915
40.5	0	1.34728	4.22627	0.76996	0.03925
40.6	0	1.35027	4.22934	0.77052	0.03934
40.7	0	1.35384	4.24418	0.77323	0.03944
40.8	0	1.35707	4.24955	0.77421	0.03954
40.9	0	1.36062	4.2605	0.7762	0.03964
41	0	1.3637	4.26671	0.77733	0.03973
41.1	0	1.36721	4.27657	0.77913	0.03983
41.2	0	1.37064	4.28799	0.78121	0.03993
41.3	0	1.37354	4.2923	0.78199	0.04001
41.4	0	1.37723	4.30601	0.78449	0.04012
41.5	0	1.38045	4.3141	0.78597	0.04022
41.6	0	1.38391	4.32108	0.78724	0.04032
41.7	0	1.38714	4.33346	0.78949	0.04041
41.8	0	1.39057	4.34046	0.79077	0.04051
41.9	0	1.3941	4.35336	0.79312	0.04061
42	0	1.39686	4.35955	0.79424	0.04069
42.1	0	1.40065	4.37383	0.79685	0.0408
42.2	0	1.40375	4.38323	0.79856	0.04089
42.3	0	1.40718	4.39162	0.80009	0.041
42.4	0	1.41041	4.40152	0.80189	0.04109
42.5	0	1.41379	4.41051	0.80353	0.04119
42.6	0	1.4174	4.42055	0.80536	0.04129
42.7	0	1.42021	4.42697	0.80653	0.04137
42.8	0	1.42402	4.4362	0.80821	0.04149
42.9	0	1.42717	4.44578	0.80996	0.04158
43	0	1.43039	4.45266	0.81121	0.04167
43.1	0	1.43371	4.46635	0.8137	0.04177
43.2	0	1.43708	4.47531	0.81534	0.04187
43.3	0	1.44074	4.49012	0.81803	0.04197
43.4	0	1.44364	4.5013	0.82007	0.04206
43.5	0	1.44736	4.51408	0.8224	0.04217
43.6	0	1.45065	4.52617	0.8246	0.04226
43.7	0	1.45371	4.53257	0.82577	0.04235
43.8	0	1.45711	4.5437	0.82779	0.04245
43.9	0	1.46045	4.55255	0.82941	0.04255
44	0	1.46396	4.55899	0.83058	0.04265
44.1	0	1.46707	4.5703	0.83264	0.04274
44.2	0	1.47055	4.5773	0.83392	0.04284
44.3	0	1.47395	4.59154	0.83651	0.04294
44.4	0	1.47696	4.59814	0.83771	0.04303
44.5	0	1.48054	4.6139	0.84058	0.04313
44.6	0	1.48378	4.62205	0.84207	0.04323
44.7	0	1.48718	4.6316	0.84381	0.04333
44.8	0	1.4904	4.64335	0.84595	0.04342
44.9	0	1.49381	4.653	0.84771	0.04352
45	0	1.49733	4.66499	0.84989	0.04362
45.1	0	1.50025	4.67234	0.85123	0.04371
45.2	0	1.50394	4.68462	0.85347	0.04381
45.3	0	1.50725	4.69254	0.85491	0.04391
45.4	0	1.51051	4.69947	0.85617	0.04401
45.5	0	1.51386	4.71097	0.85827	0.0441
45.6	0	1.51711	4.71963	0.85985	0.0442
45.7	0	1.52072	4.73201	0.8621	0.0443
45.8	0	1.52361	4.73858	0.8633	0.04439
45.9	0	1.52728	4.75115	0.86559	0.04449
46	0	1.53053	4.75861	0.86695	0.04459
46.1	0	1.53371	4.7698	0.86899	0.04468
46.2	0	1.53719	4.77893	0.87065	0.04478
46.3	0	1.54037	4.78759	0.87223	0.04488
46.4	0	1.54398	4.80049	0.87458	0.04498
46.5	0	1.54697	4.81097	0.87649	0.04507
46.6	0	1.55061	4.82056	0.87823	0.04517
46.7	0	1.55388	4.83259	0.88043	0.04527
46.8	0	1.55694	4.83891	0.88158	0.04536
46.9	0	1.56057	4.8508	0.88374	0.04546
47	0	1.56373	4.85845	0.88514	0.04556
47.1	0	1.56736	4.86702	0.8867	0.04566
47.2	0	1.57042	4.87719	0.88855	0.04575
47.3	0	1.574	4.88571	0.8901	0.04586
47.4	0	1.57729	4.89723	0.8922	0.04595
47.5	0	1.58024	4.90506	0.89363	0.04604
47.6	0	1.58386	4.91839	0.89606	0.04614
47.7	0	1.58711	4.92895	0.89798	0.04624
47.8	0	1.59056	4.93861	0.89974	0.04634
47.9	0	1.5937	4.95284	0.90233	0.04643
48	0	1.59724	4.96161	0.90393	0.04653
48.1	0	1.60065	4.97145	0.90572	0.04663
48.2	0	1.60353	4.97675	0.90669	0.04672
48.3	0	1.60721	4.98928	0.90897	0.04682
48.4	0	1.61048	4.99742	0.91046	0.04692
48.5	0	1.61377	5.00315	0.9115	0.04701
48.6	0	1.61704	5.01463	0.91359	0.04711
48.7	0	1.62048	5.02407	0.91531	0.04721
48.8	0	1.62403	5.03705	0.91768	0.04731
48.9	0	1.62697	5.04739	0.91956	0.0474
49	0	1.63069	5.05987	0.92183	0.04751
49.1	0	1.63395	5.07272	0.92417	0.0476
49.2	0	1.63701	5.07886	0.92529	0.04769
49.3	0	1.64049	5.09303	0.92787	0.04779
49.4	0	1.64376	5.09597	0.92841	0.04789
49.5	0	1.64736	5.10737	0.93049	0.04799
49.6	0	1.65034	5.11533	0.93194	0.04808
49.7	0	1.65395	5.12778	0.93421	0.04818
49.8	0	1.65732	5.13839	0.93614	0.04828
49.9	0	1.66026	5.1459	0.93751	0.04837
50	0	1.66385	5.15902	0.9399	0.04847
50.1	0	1.66701	5.16725	0.9414	0.04856
50.2	0	1.67059	5.17807	0.94337	0.04867
50.3	0	1.6737	5.18906	0.94537	0.04876
50.4	0	1.67723	5.19777	0.94696	0.04886
50.5	0	1.68072	5.21025	0.94923	0.04896
50.6	0	1.68355	5.21538	0.95017	0.04905
50.7	0	1.68732	5.23066	0.95295	0.04916
50.8	0	1.69048	5.23824	0.95433	0.04925
50.9	0	1.69397	5.24688	0.9559	0.04935
51	0	1.69708	5.25931	0.95817	0.04944
51.1	0	1.7005	5.26978	0.96008	0.04954
51.2	0	1.70406	5.28291	0.96247	0.04964
51.3	0	1.70689	5.29147	0.96403	0.04973
51.4	0	1.71061	5.30281	0.96609	0.04983
51.5	0	1.71378	5.31278	0.96791	0.04993
51.6	0	1.7172	5.31831	0.96892	0.05003
51.7	0	1.72042	5.32815	0.97071	0.05012
51.8	0	1.72374	5.33623	0.97218	0.05022
51.9	0	1.72735	5.34919	0.97454	0.05032
52	0	1.73024	5.35842	0.97622	0.05041
52.1	0	1.73399	5.37257	0.9788	0.05052
52.2	0	1.73719	5.38507	0.98108	0.05061
52.3	0	1.7404	5.39225	0.98239	0.0507
52.4	0	1.74378	5.40641	0.98497	0.0508
52.5	0	1.74714	5.41851	0.98717	0.0509
52.6	0	1.75069	5.42586	0.98851	0.051
52.7	0	1.75374	5.43411	0.99002	0.05109
52.8	0	1.7573	5.44353	0.99173	0.0512
52.9	0	1.76057	5.45295	0.99345	0.05129
53	0	1.76368	5.45753	0.99428	0.05138
53.1	0	1.76714	5.46993	0.99654	0.05148
53.2	0	1.77044	5.4809	0.99854	0.05158
53.3	0	1.77393	5.49303	1.00075	0.05168
53.4	0	1.7771	5.50463	1.00286	0.05177
53.5	0	1.78058	5.51527	1.0048	0.05187
53.6	0	1.78394	5.52626	1.0068	0.05197
53.7	0	1.78689	5.53357	1.00813	0.05206
53.8	0	1.79051	5.54577	1.01036	0.05216
53.9	0	1.79378	5.55519	1.01207	0.05226
54	0	1.79719	5.55976	1.01291	0.05236
54.1	0	1.80046	5.56958	1.0147	0.05245
54.2	0	1.80384	5.57905	1.01642	0.05255
54.3	0	1.80738	5.59326	1.01901	0.05265
54.4	0	1.81025	5.59795	1.01986	0.05274
54.5	0	1.81403	5.61261	1.02253	0.05285
54.6	0	1.81719	5.61888	1.02368	0.05294
54.7	0	1.82045	5.62692	1.02514	0.05303
54.8	0	1.82383	5.63667	1.02692	0.05313
54.9	0	1.82711	5.64667	1.02874	0.05323
55	0	1.83068	5.65712	1.03064	0.05333
55.1	0	1.83354	5.66566	1.0322	0.05342
55.2	0	1.83737	5.67637	1.03415	0.05353
55.3	0	1.84057	5.68612	1.03593	0.05362
55.4	0	1.84367	5.69055	1.03673	0.05371
55.5	0	1.84713	5.70426	1.03923	0.05381
55.6	0	1.85036	5.71142	1.04054	0.05391
55.7	0	1.85398	5.72337	1.04271	0.05401
55.8	0	1.8569	5.72971	1.04387	0.0541
55.9	0	1.86071	5.73916	1.04559	0.05421
56	0	1.86397	5.74539	1.04672	0.0543
56.1	0	1.867	5.74864	1.04732	0.05439
56.2	0	1.87058	5.75708	1.04886	0.05449
56.3	0	1.87377	5.76364	1.05005	0.05459
56.4	0	1.87733	5.75899	1.0492	0.05469
56.5	0	1.88034	5.68259	1.03528	0.05478
56.6	0	1.88397	5.68143	1.03507	0.05489
56.7	0	1.88733	5.70863	1.04003	0.05498
56.8	0	1.89029	5.7166	1.04148	0.05507
56.9	0	1.89384	5.72842	1.04363	0.05517
56.984	0.5	1.89651	5.73149	1.04419	0.05525
56.985	0.5	1.89655	5.73191	1.04427	0.05525
57.085	0.5	1.89767	5.7246	1.04294	0.05528
57.185	0.5	1.8957	5.70876	1.04005	0.05523
57.285	0.5	1.89165	5.68846	1.03635	0.05511
57.385	0.5	1.88812	5.67478	1.03386	0.05501
57.485	0.5	1.88447	5.65724	1.03067	0.0549
57.585	0.5	1.88141	5.64604	1.02862	0.05481
57.685	0.5	1.87778	5.63182	1.02604	0.0547
57.785	0.5	1.87481	5.6166	1.02326	0.05462
57.885	0.5	1.87108	5.60423	1.02101	0.05451
57.985	0.5	1.86771	5.58891	1.01822	0.05441
58.085	0.5	1.86471	5.58183	1.01693	0.05432
58.185	0.5	1.86107	5.56569	1.01399	0.05422
58.285	0.5	1.85798	5.55633	1.01228	0.05413
58.385	0.5	1.85455	5.54399	1.01003	0.05403
58.485	0.5	1.85145	5.53148	1.00775	0.05394
58.585	0.5	1.84788	5.51803	1.0053	0.05383
58.685	0.5	1.84454	5.5041	1.00276	0.05374
58.785	0.5	1.84148	5.49184	1.00053	0.05365
58.885	0.5	1.83774	5.47438	0.99735	0.05354
58.985	0.5	1.8345	5.46139	0.99498	0.05344
59.085	0.5	1.83128	5.45282	0.99342	0.05335
59.185	0.5	1.82799	5.43807	0.99074	0.05325
59.285	0.5	1.82461	5.43076	0.9894	0.05316
59.385	0.5	1.82121	5.41745	0.98698	0.05306
59.485	0.5	1.81811	5.4074	0.98515	0.05297
59.585	0.5	1.81442	5.3926	0.98245	0.05286
59.685	0.5	1.81107	5.37888	0.97995	0.05276
59.785	0.5	1.80794	5.36776	0.97793	0.05267
59.885	0.5	1.80452	5.35286	0.97521	0.05257
59.985	0.5	1.80136	5.34034	0.97293	0.05248
60.085	0.5	1.79782	5.32858	0.97079	0.05238
60.185	0.5	1.79478	5.31543	0.96839	0.05229
60.285	0.5	1.79114	5.30497	0.96649	0.05218
60.385	0.5	1.78778	5.29255	0.96423	0.05208
60.485	0.5	1.78473	5.28481	0.96281	0.05199
60.585	0.5	1.78117	5.26915	0.95996	0.05189
60.685	0.5	1.77802	5.26024	0.95834	0.0518
60.785	0.5	1.77451	5.24506	0.95557	0.0517
60.885	0.5	1.77135	5.23292	0.95336	0.0516
60.985	0.5	1.76787	5.21949	0.95091	0.0515
61.085	0.5	1.76446	5.20895	0.94899	0.0514
61.185	0.5	1.76144	5.19802	0.947	0.05132
61.285	0.5	1.75771	5.18155	0.944	0.05121
61.385	0.5	1.75467	5.17146	0.94216	0.05112
61.485	0.5	1.75114	5.16077	0.94022	0.05102
61.585	0.5	1.74795	5.14692	0.93769	0.05092
61.685	0.5	1.7445	5.13869	0.93619	0.05082
61.785	0.5	1.74113	5.12496	0.93369	0.05072
61.885	0.5	1.73813	5.1151	0.9319	0.05064
61.985	0.5	1.73441	5.09876	0.92892	0.05053
62.085	0.5	1.7313	5.08804	0.92696	0.05044
62.185	0.5	1.7279	5.07618	0.9248	0.05034
62.285	0.5	1.72464	5.06282	0.92237	0.05024
62.385	0.5	1.7213	5.05508	0.92096	0.05015
62.485	0.5	1.71783	5.04388	0.91892	0.05005
62.585	0.5	1.71479	5.03236	0.91682	0.04996
62.685	0.5	1.71103	5.02274	0.91507	0.04985
62.785	0.5	1.70785	5.00933	0.91263	0.04975
62.885	0.5	1.70463	5.00076	0.91106	0.04966
62.985	0.5	1.70123	4.98739	0.90863	0.04956
63.085	0.5	1.69797	4.97829	0.90697	0.04947
63.185	0.5	1.69458	4.9662	0.90477	0.04937
63.285	0.5	1.69134	4.95383	0.90251	0.04927
63.385	0.5	1.68771	4.94338	0.90061	0.04917
63.485	0.5	1.68439	4.93254	0.89864	0.04907
63.585	0.5	1.68137	4.92468	0.8972	0.04898
63.685	0.5	1.6778	4.91183	0.89486	0.04888
63.785	0.5	1.67467	4.90341	0.89333	0.04879
63.885	0.5	1.67127	4.89771	0.89229	0.04869
63.985	0.5	1.66805	4.88537	0.89004	0.04859
64.085	0.5	1.66453	4.87802	0.8887	0.04849
64.185	0.5	1.66109	4.86408	0.88616	0.04839
64.285	0.5	1.65815	4.8594	0.88531	0.04831
64.385	0.5	1.65436	4.84355	0.88242	0.0482
64.485	0.5	1.65128	4.83873	0.88154	0.04811
64.585	0.5	1.64794	4.83403	0.88069	0.04801
64.685	0.5	1.64463	4.83007	0.87997	0.04791
64.785	0.5	1.6413	4.82042	0.87821	0.04782
64.885	0.5	1.63766	4.81359	0.87697	0.04771
64.985	0.5	1.63489	4.81685	0.87756	0.04763
65.085	0.5	1.63097	4.81084	0.87646	0.04751
65.185	0.5	1.6278	4.79881	0.87427	0.04742
65.285	0.5	1.62458	4.79309	0.87323	0.04733
65.385	0.5	1.62126	4.77812	0.8705	0.04723
65.485	0.5	1.618	4.76816	0.86869	0.04714
65.585	0.5	1.61446	4.75223	0.86579	0.04703
65.685	0.5	1.61155	4.74359	0.86421	0.04695
65.785	0.5	1.60774	4.72983	0.8617	0.04684
65.885	0.5	1.6045	4.72137	0.86016	0.04674
65.985	0.5	1.60128	4.71077	0.85823	0.04665
66.085	0.5	1.59792	4.69908	0.8561	0.04655
66.185	0.5	1.59467	4.68817	0.85411	0.04646
66.285	0.5	1.59116	4.67633	0.85196	0.04635
66.385	0.5	1.58817	4.66379	0.84967	0.04627
66.485	0.5	1.5844	4.65179	0.84749	0.04616
66.585	0.5	1.58114	4.63979	0.8453	0.04606
66.685	0.5	1.578	4.63145	0.84378	0.04597
66.785	0.5	1.5745	4.61756	0.84125	0.04587
66.885	0.5	1.57128	4.60724	0.83937	0.04578
66.985	0.5	1.56783	4.59673	0.83746	0.04568
67.085	0.5	1.56468	4.58626	0.83555	0.04558
67.185	0.5	1.56115	4.57636	0.83374	0.04548
67.285	0.5	1.55776	4.56387	0.83147	0.04538
67.385	0.5	1.55475	4.55217	0.82934	0.04529
67.485	0.5	1.55119	4.53718	0.82661	0.04519
67.585	0.5	1.54792	4.52311	0.82404	0.0451
67.685	0.5	1.5446	4.51326	0.82225	0.045
67.785	0.5	1.54132	4.49738	0.81936	0.0449
67.885	0.5	1.53796	4.48583	0.81725	0.0448
67.985	0.5	1.53447	4.47374	0.81505	0.0447
68.085	0.5	1.53143	4.46605	0.81365	0.04461
68.185	0.5	1.52779	4.45482	0.8116	0.04451
68.285	0.5	1.52452	4.44215	0.80929	0.04441
68.385	0.5	1.52128	4.43528	0.80804	0.04432
68.485	0.5	1.51787	4.42106	0.80545	0.04422
68.585	0.5	1.51468	4.41155	0.80372	0.04413
68.685	0.5	1.51109	4.40005	0.80162	0.04402
68.785	0.5	1.50809	4.38591	0.79905	0.04393
68.885	0.5	1.50434	4.37296	0.79669	0.04383
68.985	0.5	1.50109	4.35876	0.7941	0.04373
69.085	0.5	1.49802	4.35138	0.79276	0.04364
69.185	0.5	1.4945	4.3345	0.78968	0.04354
69.285	0.5	1.4914	4.32857	0.7886	0.04345
69.385	0.5	1.48787	4.31504	0.78614	0.04335
69.485	0.5	1.48477	4.30616	0.78452	0.04326
69.585	0.5	1.48106	4.2933	0.78218	0.04315
69.685	0.5	1.47779	4.28366	0.78042	0.04305
69.785	0.5	1.47474	4.27254	0.77839	0.04296
69.885	0.5	1.47112	4.26041	0.77618	0.04286
69.985	0.5	1.46805	4.24945	0.77419	0.04277
70.085	0.5	1.46451	4.23867	0.77222	0.04267
70.185	0.5	1.46141	4.22596	0.76991	0.04257
70.285	0.5	1.45774	4.21765	0.76839	0.04247
70.385	0.5	1.45448	4.20361	0.76584	0.04237
70.485	0.5	1.45142	4.19586	0.76442	0.04228
70.585	0.5	1.44769	4.17886	0.76133	0.04218
70.685	0.5	1.44462	4.16917	0.75956	0.04209
70.785	0.5	1.44114	4.15779	0.75749	0.04198
70.885	0.5	1.43798	4.14659	0.75545	0.04189
70.985	0.5	1.43454	4.13782	0.75385	0.04179
71.085	0.5	1.43116	4.12375	0.75129	0.04169
71.185	0.5	1.42817	4.11442	0.74959	0.04161
71.285	0.5	1.42441	4.10373	0.74764	0.0415
71.385	0.5	1.42121	4.09444	0.74595	0.0414
71.485	0.5	1.41795	4.08932	0.74501	0.04131
71.585	0.5	1.41459	4.0752	0.74244	0.04121
71.685	0.5	1.41132	4.06775	0.74108	0.04112
71.785	0.5	1.40788	4.05741	0.7392	0.04102
71.885	0.5	1.40478	4.04851	0.73758	0.04093
71.985	0.5	1.40105	4.0361	0.73532	0.04082
72.085	0.5	1.39778	4.0236	0.73304	0.04072
72.185	0.5	1.39469	4.0149	0.73146	0.04063
72.285	0.5	1.39117	4.00263	0.72922	0.04053
72.385	0.5	1.38795	3.9967	0.72814	0.04043
72.485	0.5	1.38449	3.98803	0.72656	0.04033
72.585	0.5	1.38139	3.97784	0.7247	0.04024
72.685	0.5	1.37773	3.9703	0.72333	0.04014
72.785	0.5	1.37438	3.95599	0.72072	0.04004
72.885	0.5	1.37143	3.95061	0.71974	0.03995
72.985	0.5	1.36784	3.93356	0.71664	0.03985
73.085	0.5	1.36466	3.92356	0.71481	0.03976
73.185	0.5	1.36122	3.91163	0.71264	0.03966
73.285	0.5	1.35808	3.89922	0.71038	0.03956
73.385	0.5	1.35453	3.88694	0.70814	0.03946
73.485	0.5	1.35104	3.87394	0.70577	0.03936
73.585	0.5	1.34816	3.86629	0.70438	0.03928
73.685	0.5	1.34442	3.8548	0.70229	0.03917
73.785	0.5	1.34124	3.84383	0.70029	0.03907
73.885	0.5	1.33786	3.84094	0.69976	0.03898
73.985	0.5	1.33463	3.84013	0.69961	0.03888
74.085	0.5	1.33125	3.8268	0.69719	0.03878
74.185	0.5	1.32774	3.81564	0.69515	0.03868
74.285	0.5	1.32477	3.81026	0.69417	0.03859
74.385	0.5	1.32102	3.80873	0.69389	0.03848
74.485	0.5	1.31786	3.80556	0.69332	0.03839
74.585	0.5	1.31455	3.79801	0.69194	0.0383
74.685	0.5	1.31132	3.78842	0.69019	0.0382
74.785	0.5	1.30799	3.78191	0.68901	0.03811
74.885	0.5	1.30452	3.78149	0.68893	0.038
74.985	0.5	1.30149	3.78123	0.68888	0.03792
75.085	0.5	1.29774	3.76987	0.68681	0.03781
75.185	0.5	1.29449	3.76454	0.68584	0.03771
75.285	0.5	1.29128	3.76235	0.68544	0.03762
75.385	0.5	1.28788	3.75398	0.68392	0.03752
75.485	0.5	1.2847	3.74794	0.68282	0.03743
75.585	0.5	1.28118	3.74439	0.68217	0.03732
75.685	0.5	1.27809	3.74036	0.68144	0.03723
75.785	0.5	1.27443	3.7337	0.68023	0.03713
75.885	0.5	1.27108	3.7349	0.68044	0.03703
75.985	0.5	1.26801	3.73138	0.6798	0.03694
76.085	0.5	1.26446	3.7228	0.67824	0.03684
76.185	0.5	1.26126	3.72379	0.67842	0.03674
76.285	0.5	1.25789	3.7173	0.67724	0.03665
76.385	0.5	1.25466	3.70478	0.67496	0.03655
76.485	0.5	1.25119	3.70548	0.67508	0.03645
76.585	0.5	1.24779	3.69157	0.67255	0.03635
76.685	0.5	1.24478	3.67908	0.67027	0.03626
76.785	0.5	1.24113	3.67191	0.66897	0.03616
76.885	0.5	1.23796	3.66195	0.66715	0.03607
76.985	0.5	1.2346	3.6564	0.66614	0.03597
77.085	0.5	1.23127	3.64478	0.66403	0.03587
77.185	0.5	1.22794	3.63799	0.66279	0.03577
77.285	0.5	1.22446	3.62855	0.66107	0.03567
77.385	0.5	1.22149	3.61724	0.65901	0.03559
77.485	0.5	1.2177	3.60335	0.65648	0.03548
77.585	0.5	1.21451	3.60102	0.65605	0.03538
77.685	0.5	1.21129	3.61858	0.65925	0.03529
77.785	0.5	1.20783	3.59443	0.65485	0.03519
77.885	0.5	1.20464	3.58512	0.65316	0.03509
77.985	0.5	1.20105	3.56877	0.65018	0.03499
78.085	0.5	1.19815	3.56014	0.6486	0.03491
78.185	0.5	1.19435	3.54571	0.64598	0.03479
78.285	0.5	1.19113	3.53588	0.64418	0.0347
78.385	0.5	1.18805	3.52814	0.64277	0.03461
78.485	0.5	1.18454	3.51685	0.64072	0.03451
78.585	0.5	1.18138	3.50573	0.63869	0.03442
78.685	0.5	1.17786	3.49219	0.63623	0.03431
78.785	0.5	1.17482	3.48057	0.63411	0.03423
78.885	0.5	1.17105	3.47115	0.63239	0.03412
78.985	0.5	1.16778	3.45862	0.63011	0.03402
79.085	0.5	1.16472	3.44694	0.62798	0.03393
79.185	0.5	1.1611	3.43578	0.62595	0.03383
79.285	0.5	1.15805	3.42731	0.62441	0.03374
79.385	0.5	1.15446	3.41753	0.62262	0.03363
79.485	0.5	1.15143	3.40599	0.62052	0.03354
79.585	0.5	1.14777	3.39574	0.61865	0.03344
79.685	0.5	1.14439	3.38247	0.61624	0.03334
79.785	0.5	1.14139	3.3723	0.61438	0.03325
79.885	0.5	1.13773	3.35584	0.61138	0.03315
79.985	0.5	1.1346	3.34534	0.60947	0.03305
80.085	0.5	1.13125	3.33848	0.60822	0.03296
80.185	0.5	1.12804	3.32491	0.60575	0.03286
80.285	0.5	1.12459	3.31719	0.60434	0.03276
80.385	0.5	1.1212	3.30413	0.60196	0.03266
80.485	0.5	1.11813	3.29592	0.60047	0.03257
80.585	0.5	1.11441	3.27973	0.59752	0.03247
80.685	0.5	1.11112	3.26968	0.59569	0.03237
80.785	0.5	1.10797	3.25923	0.59378	0.03228
80.885	0.5	1.10464	3.24639	0.59144	0.03218
80.985	0.5	1.10128	3.23265	0.58894	0.03208
81.085	0.5	1.09787	3.21984	0.58661	0.03198
81.185	0.5	1.09475	3.21035	0.58488	0.03189
81.285	0.5	1.09108	3.19716	0.58248	0.03179
81.385	0.5	1.08772	3.18517	0.58029	0.03169
81.485	0.5	1.08463	3.17945	0.57925	0.0316
81.585	0.5	1.08116	3.16441	0.57651	0.0315
81.685	0.5	1.07801	3.15774	0.57529	0.03141
81.785	0.5	1.07448	3.14496	0.57297	0.0313
81.885	0.5	1.07144	3.13343	0.57086	0.03121
81.985	0.5	1.06783	3.11946	0.56832	0.03111
82.085	0.5	1.06443	3.10416	0.56553	0.03101
82.185	0.5	1.06142	3.09532	0.56392	0.03092
82.285	0.5	1.0578	3.078	0.56077	0.03082
82.385	0.5	1.05469	3.07045	0.55939	0.03073
82.485	0.5	1.05119	3.06121	0.55771	0.03062
82.585	0.5	1.048	3.05097	0.55584	0.03053
82.685	0.5	1.04455	3.04151	0.55412	0.03043
82.785	0.5	1.04111	3.02945	0.55192	0.03033
82.885	0.5	1.03813	3.02024	0.55024	0.03024
82.985	0.5	1.03437	3.00343	0.54718	0.03013
83.085	0.5	1.03129	2.99244	0.54518	0.03004
83.185	0.5	1.02782	2.97895	0.54272	0.02994
83.285	0.5	1.02461	2.9666	0.54047	0.02985
83.385	0.5	1.02119	2.95532	0.53842	0.02975
83.485	0.5	1.0178	2.9437	0.5363	0.02965
83.585	0.5	1.0148	2.9328	0.53431	0.02956
83.685	0.5	1.01102	2.92122	0.5322	0.02945
83.785	0.5	1.00792	2.91136	0.53041	0.02936
83.885	0.5	1.00461	2.90406	0.52908	0.02927
83.985	0.5	1.00128	2.88979	0.52648	0.02917
84.085	0.5	0.99801	2.88208	0.52507	0.02907
84.185	0.5	0.99452	2.86706	0.52233	0.02897
84.285	0.5	0.99143	2.85579	0.52028	0.02888
84.385	0.5	0.9877	2.83894	0.51721	0.02877
84.485	0.5	0.98448	2.82692	0.51502	0.02868
84.585	0.5	0.98133	2.81915	0.51361	0.02859
84.685	0.5	0.97791	2.8055	0.51112	0.02849
84.785	0.5	0.97463	2.79782	0.50972	0.02839
84.885	0.5	0.97124	2.78724	0.50779	0.02829
84.985	0.5	0.968	2.77594	0.50574	0.0282
85.085	0.5	0.96442	2.76586	0.5039	0.0281
85.185	0.5	0.96105	2.75342	0.50163	0.028
85.285	0.5	0.95804	2.74549	0.50019	0.02791
85.385	0.5	0.95446	2.72683	0.49679	0.02781
85.485	0.5	0.95133	2.71507	0.49465	0.02771
85.585	0.5	0.94792	2.70256	0.49237	0.02762
85.685	0.5	0.94468	2.69052	0.49017	0.02752
85.785	0.5	0.94123	2.67954	0.48817	0.02742
85.885	0.5	0.93777	2.66675	0.48584	0.02732
85.985	0.5	0.93483	2.66001	0.48461	0.02723
86.085	0.5	0.93102	2.64741	0.48232	0.02712
86.185	0.5	0.9279	2.63437	0.47994	0.02703
86.285	0.5	0.92461	2.62586	0.47839	0.02694
86.385	0.5	0.92127	2.61365	0.47617	0.02684
86.485	0.5	0.91801	2.60462	0.47452	0.02674
86.585	0.5	0.91434	2.58831	0.47155	0.02664
86.685	0.5	0.91156	2.57933	0.46992	0.02656
86.785	0.5	0.90762	2.56056	0.4665	0.02644
86.885	0.5	0.90444	2.55121	0.46479	0.02635
86.985	0.5	0.90124	2.54007	0.46276	0.02626
87.085	0.5	0.89791	2.52771	0.46051	0.02616
87.185	0.5	0.89469	2.52028	0.45916	0.02606
87.285	0.5	0.89111	2.50974	0.45724	0.02596
87.385	0.5	0.88819	2.49897	0.45528	0.02588
87.485	0.5	0.88442	2.48393	0.45254	0.02577
87.585	0.5	0.88114	2.47115	0.45021	0.02567
87.685	0.5	0.87798	2.46146	0.44844	0.02558
87.785	0.5	0.87456	2.44544	0.44552	0.02548
87.885	0.5	0.87132	2.43771	0.44411	0.02538
87.985	0.5	0.86786	2.42381	0.44158	0.02528
88.085	0.5	0.86481	2.41565	0.4401	0.02519
88.185	0.5	0.86109	2.40191	0.43759	0.02509
88.285	0.5	0.85781	2.39113	0.43563	0.02499
88.385	0.5	0.85466	2.38136	0.43385	0.0249
88.485	0.5	0.85117	2.36846	0.4315	0.0248
88.585	0.5	0.84793	2.35506	0.42906	0.0247
88.685	0.5	0.84449	2.3459	0.42739	0.0246
88.785	0.5	0.84133	2.33091	0.42466	0.02451
88.885	0.5	0.83786	2.32197	0.42303	0.02441
88.985	0.5	0.83444	2.30777	0.42044	0.02431
89.085	0.5	0.83146	2.3003	0.41908	0.02422
89.185	0.5	0.82782	2.28386	0.41609	0.02412
89.285	0.5	0.82456	2.27522	0.41451	0.02402
89.385	0.5	0.82127	2.26617	0.41286	0.02393
89.485	0.5	0.81794	2.25571	0.41096	0.02383
89.585	0.5	0.81467	2.24289	0.40862	0.02373
89.685	0.5	0.81113	2.22996	0.40627	0.02363
89.785	0.5	0.80808	2.22025	0.4045	0.02354
89.885	0.5	0.80448	2.20802	0.40227	0.02344
89.985	0.5	0.80116	2.19279	0.39949	0.02334
90.085	0.5	0.79795	2.18381	0.39786	0.02325
90.185	0.5	0.79454	2.16837	0.39504	0.02315
90.285	0.5	0.79136	2.16019	0.39355	0.02305
90.385	0.5	0.78779	2.14578	0.39093	0.02295
90.485	0.5	0.78475	2.1388	0.38966	0.02286
90.585	0.5	0.78101	2.1244	0.38703	0.02275
90.685	0.5	0.77777	2.11504	0.38533	0.02266
90.785	0.5	0.77467	2.10515	0.38353	0.02257
90.885	0.5	0.77116	2.09266	0.38125	0.02247
90.985	0.5	0.76811	2.08126	0.37917	0.02238
91.085	0.5	0.76448	2.07147	0.37739	0.02227
91.185	0.5	0.76142	2.05524	0.37443	0.02218
91.285	0.5	0.75777	2.04561	0.37268	0.02208
91.385	0.5	0.75444	2.03078	0.36998	0.02198
91.485	0.5	0.75142	2.02569	0.36905	0.02189
91.585	0.5	0.74776	2.009	0.36601	0.02178
91.685	0.5	0.74469	2.00138	0.36462	0.02169
91.785	0.5	0.7412	1.98559	0.36175	0.02159
91.885	0.5	0.73803	1.97504	0.35982	0.0215
91.985	0.5	0.73449	1.96369	0.35775	0.0214
92.085	0.5	0.73117	1.95334	0.35587	0.0213
92.185	0.5	0.72806	1.9411	0.35364	0.02121
92.285	0.5	0.72435	1.92748	0.35116	0.0211
92.385	0.5	0.72121	1.91774	0.34938	0.02101
92.485	0.5	0.71782	1.91108	0.34817	0.02091
92.585	0.5	0.71465	1.89788	0.34577	0.02082
92.685	0.5	0.71125	1.88935	0.34421	0.02072
92.785	0.5	0.70786	1.8773	0.34202	0.02062
92.885	0.5	0.70482	1.86533	0.33984	0.02053
92.985	0.5	0.70106	1.85104	0.33723	0.02042
93.085	0.5	0.69786	1.83802	0.33486	0.02033
93.185	0.5	0.69463	1.82586	0.33265	0.02024
93.285	0.5	0.69124	1.81129	0.32999	0.02014
93.385	0.5	0.68801	1.80326	0.32853	0.02004
93.485	0.5	0.68453	1.78995	0.3261	0.01994
93.585	0.5	0.68141	1.77877	0.32407	0.01985
93.685	0.5	0.67776	1.77107	0.32266	0.01974
93.785	0.5	0.67439	1.75847	0.32037	0.01965
93.885	0.5	0.67139	1.75389	0.31953	0.01956
93.985	0.5	0.66782	1.73925	0.31687	0.01946
94.085	0.5	0.66461	1.73015	0.31521	0.01936
94.185	0.5	0.66119	1.71817	0.31303	0.01926
94.285	0.5	0.65801	1.70563	0.31074	0.01917
94.385	0.5	0.65443	1.69159	0.30818	0.01907
94.485	0.5	0.65107	1.67931	0.30595	0.01897
94.585	0.5	0.6481	1.66631	0.30358	0.01888
94.685	0.5	0.64451	1.65471	0.30146	0.01878
94.785	0.5	0.64131	1.64401	0.29951	0.01868
94.885	0.5	0.63787	1.63343	0.29759	0.01858
94.985	0.5	0.63475	1.62256	0.29561	0.01849
95.085	0.5	0.63119	1.61535	0.29429	0.01839
95.185	0.5	0.62772	1.60256	0.29196	0.01829
95.285	0.5	0.62483	1.5948	0.29055	0.0182
95.385	0.5	0.62108	1.57665	0.28724	0.01809
95.485	0.5	0.6179	1.56747	0.28557	0.018
95.585	0.5	0.61453	1.55374	0.28307	0.0179
95.685	0.5	0.61126	1.54142	0.28082	0.01781
95.785	0.5	0.60796	1.53129	0.27898	0.01771
95.885	0.5	0.60442	1.52046	0.277	0.01761
95.985	0.5	0.60144	1.51018	0.27513	0.01752
96.085	0.5	0.59772	1.49652	0.27264	0.01741
96.185	0.5	0.59448	1.48421	0.2704	0.01732
96.285	0.5	0.59126	1.47486	0.2687	0.01723
96.385	0.5	0.58795	1.46293	0.26652	0.01713
96.485	0.5	0.58464	1.45336	0.26478	0.01703
96.585	0.5	0.58121	1.44114	0.26255	0.01693
96.685	0.5	0.57814	1.43018	0.26056	0.01684
96.785	0.5	0.57443	1.41881	0.25849	0.01673
96.885	0.5	0.57116	1.40815	0.25654	0.01664
96.985	0.5	0.56796	1.39891	0.25486	0.01655
97.085	0.5	0.56457	1.38429	0.2522	0.01645
97.185	0.5	0.56135	1.37563	0.25062	0.01635
97.285	0.5	0.55784	1.36302	0.24832	0.01625
97.385	0.5	0.55472	1.35039	0.24602	0.01616
97.485	0.5	0.55112	1.34134	0.24437	0.01606
97.585	0.5	0.54775	1.32687	0.24174	0.01596
97.685	0.5	0.54469	1.31742	0.24001	0.01587
97.785	0.5	0.5411	1.29956	0.23676	0.01576
97.885	0.5	0.53791	1.29037	0.23509	0.01567
97.985	0.5	0.53457	1.28122	0.23342	0.01557
98.085	0.5	0.53129	1.27124	0.2316	0.01548
98.185	0.5	0.52791	1.26344	0.23018	0.01538
98.285	0.5	0.52447	1.25168	0.22804	0.01528
98.385	0.5	0.52145	1.24443	0.22672	0.01519
98.485	0.5	0.51779	1.22921	0.22394	0.01508
98.585	0.5	0.5146	1.2182	0.22194	0.01499
98.685	0.5	0.51127	1.20911	0.22028	0.01489
98.785	0.5	0.50792	1.19226	0.21721	0.0148
98.885	0.5	0.50463	1.1822	0.21538	0.0147
98.985	0.5	0.50113	1.16603	0.21243	0.0146
99.085	0.5	0.49815	1.15663	0.21072	0.01451
99.185	0.5	0.49435	1.14431	0.20848	0.0144
99.285	0.5	0.49117	1.13332	0.20647	0.01431
99.385	0.5	0.48795	1.12401	0.20478	0.01422
99.485	0.5	0.48447	1.11391	0.20294	0.01411
99.585	0.5	0.48135	1.1105	0.20232	0.01402
99.685	0.5	0.47772	1.09678	0.19982	0.01392
99.785	0.5	0.47479	1.08435	0.19755	0.01383
99.885	0.5	0.47103	1.07097	0.19511	0.01372
99.985	0.5	0.46777	1.05584	0.19236	0.01363
100.085	0.5	0.46472	1.04716	0.19078	0.01354
100.185	0.5	0.4612	1.03348	0.18829	0.01344
100.285	0.5	0.45806	1.02487	0.18672	0.01334
100.385	0.5	0.45453	1.0107	0.18414	0.01324
100.485	0.5	0.45145	1.00206	0.18256	0.01315
100.585	0.5	0.44775	0.9913	0.1806	0.01304
100.685	0.5	0.44444	0.98196	0.1789	0.01295
100.785	0.5	0.4414	0.97453	0.17754	0.01286
100.885	0.5	0.43776	0.95708	0.17437	0.01275
100.985	0.5	0.43472	0.94712	0.17255	0.01266
101.085	0.5	0.43114	0.93789	0.17087	0.01256
101.185	0.5	0.42806	0.92148	0.16788	0.01247
101.285	0.5	0.42448	0.91205	0.16616	0.01237
101.385	0.5	0.42108	0.90058	0.16407	0.01227
101.485	0.5	0.41806	0.89112	0.16235	0.01218
101.585	0.5	0.41437	0.87632	0.15965	0.01207
101.685	0.5	0.41123	0.86727	0.158	0.01198
101.785	0.5	0.40792	0.85662	0.15606	0.01188
101.885	0.5	0.40468	0.8438	0.15373	0.01179
101.985	0.5	0.40128	0.83257	0.15168	0.01169
102.085	0.5	0.39787	0.82097	0.14957	0.01159
102.185	0.5	0.39481	0.81058	0.14768	0.0115
102.285	0.5	0.39108	0.79585	0.14499	0.01139
102.385	0.5	0.38777	0.78338	0.14272	0.0113
102.485	0.5	0.38465	0.77643	0.14145	0.01121
102.585	0.5	0.38129	0.76407	0.1392	0.01111
102.685	0.5	0.37794	0.75621	0.13777	0.01101
102.785	0.5	0.37455	0.74516	0.13576	0.01091
102.885	0.5	0.3714	0.73551	0.134	0.01082
102.985	0.5	0.36777	0.72447	0.13199	0.01071
103.085	0.5	0.36438	0.70983	0.12932	0.01062
103.185	0.5	0.3613	0.70034	0.12759	0.01053
103.285	0.5	0.35782	0.68585	0.12495	0.01042
103.385	0.5	0.35469	0.67401	0.12279	0.01033
103.485	0.5	0.35115	0.66096	0.12042	0.01023
103.585	0.5	0.34809	0.65118	0.11864	0.01014
103.685	0.5	0.34452	0.63949	0.1165	0.01004
103.785	0.5	0.3411	0.63011	0.1148	0.00994
103.885	0.5	0.33812	0.62361	0.11361	0.00985
103.985	0.5	0.33445	0.61129	0.11137	0.00974
104.085	0.5	0.33135	0.60197	0.10967	0.00965
104.185	0.5	0.32785	0.59117	0.1077	0.00955
104.285	0.5	0.32464	0.57986	0.10564	0.00946
104.385	0.5	0.32125	0.5695	0.10375	0.00936
104.485	0.5	0.31776	0.55423	0.10097	0.00926
104.585	0.5	0.31478	0.54431	0.09917	0.00917
104.685	0.5	0.31105	0.53164	0.09686	0.00906
104.785	0.5	0.30795	0.51854	0.09447	0.00897
104.885	0.5	0.3045	0.5105	0.09301	0.00887
104.985	0.5	0.30125	0.49635	0.09043	0.00878
105.085	0.5	0.29788	0.49008	0.08929	0.00868
105.185	0.5	0.29447	0.47908	0.08728	0.00858
105.285	0.5	0.29147	0.47018	0.08566	0.00849
105.385	0.5	0.28771	0.45792	0.08343	0.00838
105.485	0.5	0.28457	0.44722	0.08148	0.00829
105.585	0.5	0.2813	0.43683	0.07958	0.00819
105.685	0.5	0.27793	0.42335	0.07713	0.0081
105.785	0.5	0.27467	0.41508	0.07562	0.008
105.885	0.5	0.27118	0.40171	0.07319	0.0079
105.985	0.5	0.26808	0.39248	0.0715	0.00781
106.085	0.5	0.26441	0.38219	0.06963	0.0077
106.185	0.5	0.26115	0.36771	0.06699	0.00761
106.285	0.5	0.258	0.36223	0.06599	0.00752
106.385	0.5	0.25455	0.34644	0.06312	0.00742
106.485	0.5	0.25129	0.33878	0.06172	0.00732
106.585	0.5	0.24791	0.3283	0.05981	0.00722
106.685	0.5	0.24465	0.31863	0.05805	0.00713
106.785	0.5	0.24112	0.30857	0.05622	0.00702
106.885	0.5	0.23772	0.29632	0.05398	0.00693
106.985	0.5	0.23473	0.28908	0.05267	0.00684
107.085	0.5	0.23108	0.27413	0.04994	0.00673
107.185	0.5	0.22795	0.26343	0.04799	0.00664
107.285	0.5	0.22462	0.25744	0.0469	0.00654
107.385	0.5	0.22136	0.24613	0.04484	0.00645
107.485	0.5	0.21794	0.23867	0.04348	0.00635
107.585	0.5	0.21443	0.226	0.04117	0.00625
107.685	0.5	0.21151	0.21584	0.03932	0.00616
107.785	0.5	0.20766	0.19756	0.03599	0.00605
107.885	0.5	0.20455	0.19004	0.03462	0.00596
107.985	0.5	0.20129	0.18346	0.03342	0.00586
108.085	0.5	0.19792	0.17517	0.03191	0.00577
108.185	0.5	0.19473	0.16795	0.0306	0.00567
108.285	0.5	0.19102	0.15478	0.0282	0.00557
108.385	0.5	0.18821	0.14849	0.02705	0.00548
108.485	0.5	0.18429	0.13536	0.02466	0.00537
108.585	0.5	0.18107	0.12098	0.02204	0.00528
108.685	0.5	0.17793	0.11506	0.02096	0.00518
108.785	0.5	0.17457	0.10399	0.01895	0.00509
108.885	0.5	0.17135	0.09523	0.01735	0.00499
108.985	0.5	0.1678	0.08309	0.01514	0.00489
109.085	0.5	0.16484	0.07564	0.01378	0.0048
109.185	0.5	0.16108	0.06031	0.01099	0.00469
109.285	0.5	0.15784	0.05232	0.00953	0.0046
109.385	0.5	0.15467	0.04817	0.00878	0.00451
109.485	0.5	0.15121	0.03666	0.00668	0.00441
109.585	0.5	0.14801	0.02605	0.00475	0.00431
109.685	0.5	0.1445	0.01898	0.00346	0.00421
109.785	0.5	0.14144	0.00862	0.00157	0.00412
109.885	0.5	0.13779	0.00014	3e-05	0.00401
109.985	0.5	0.13449	-0.01178	-0.00215	0.00392
110.085	0.5	0.13136	-0.02099	-0.00382	0.00383
110.185	0.5	0.12785	-0.0345	-0.00628	0.00372
110.285	0.5	0.12457	-0.04531	-0.00826	0.00363
110.385	0.5	0.12115	-0.05206	-0.00948	0.00353
110.485	0.5	0.11794	-0.06181	-0.01126	0.00344
110.585	0.5	0.11456	-0.06767	-0.01233	0.00334
110.685	0.5	0.1111	-0.07229	-0.01317	0.00324
110.785	0.5	0.10812	-0.08122	-0.0148	0.00315
110.885	0.5	0.1045	-0.08919	-0.01625	0.00304
110.985	0.5	0.10121	-0.10252	-0.01868	0.00295
111.085	0.5	0.09794	-0.1133	-0.02064	0.00285
111.185	0.5	0.09459	-0.12658	-0.02306	0.00276
111.285	0.5	0.09134	-0.13482	-0.02456	0.00266
111.385	0.5	0.08781	-0.1453	-0.02647	0.00256
111.485	0.5	0.08475	-0.14836	-0.02703	0.00247
111.585	0.5	0.08113	-0.15589	-0.0284	0.00236
111.685	0.5	0.07782	-0.16231	-0.02957	0.00227
111.785	0.5	0.07463	-0.16933	-0.03085	0.00217
111.885	0.5	0.07116	-0.17756	-0.03235	0.00207
111.985	0.5	0.06806	-0.18145	-0.03306	0.00198
112.085	0.5	0.06445	-0.19307	-0.03517	0.00188
112.185	0.5	0.0614	-0.20291	-0.03697	0.00179
112.285	0.5	0.0577	-0.21493	-0.03916	0.00168
112.385	0.5	0.05441	-0.22412	-0.04083	0.00159
112.485	0.5	0.05138	-0.22549	-0.04108	0.0015
112.585	0.5	0.04779	-0.23558	-0.04292	0.00139
112.685	0.5	0.04477	-0.24017	-0.04376	0.0013
112.785	0.5	0.04119	-0.24806	-0.04519	0.0012
112.885	0.5	0.03808	-0.25692	-0.04681	0.00111
112.985	0.5	0.03444	-0.26001	-0.04737	0.001
113.085	0.5	0.03111	-0.26946	-0.04909	0.00091
113.185	0.5	0.0281	-0.26816	-0.04885	0.00082
113.285	0.5	0.02444	-0.28129	-0.05125	0.00071
113.385	0.5	0.02136	-0.29308	-0.05339	0.00062
113.485	0.5	0.01785	-0.30006	-0.05467	0.00052
113.585	0.5	0.01469	-0.30975	-0.05643	0.00043
113.685	0.5	0.01117	-0.30659	-0.05586	0.00033
113.785	0.5	0.00784	-0.31785	-0.05791	0.00023
113.885	0.5	0.00474	-0.31931	-0.05817	0.00014
113.985	0.5	0.00103	-0.32657	-0.0595	3e-05
114.02	1	-2e-05	-0.32535	-0.05927	0
114.021	1	-4e-05	-0.32533	-0.05927	0
114.121	1	-0.00075	-0.31218	-0.05687	-2e-05
114.221	1	0.00085	-0.30668	-0.05587	2e-05
114.321	1	0.00532	-0.29242	-0.05327	0.00016
114.421	1	0.00877	-0.29491	-0.05373	0.00026
114.521	1	0.01236	-0.28678	-0.05225	0.00036
114.621	1	0.0158	-0.27685	-0.05044	0.00046
114.721	1	0.01875	-0.26801	-0.04883	0.00055
114.821	1	0.02234	-0.25446	-0.04636	0.00065
114.921	1	0.02551	-0.25047	-0.04563	0.00074
115.021	1	0.02912	-0.24397	-0.04445	0.00085
115.121	1	0.03217	-0.23928	-0.04359	0.00094
115.221	1	0.03573	-0.22985	-0.04188	0.00104
115.321	1	0.03914	-0.22331	-0.04068	0.00114
115.421	1	0.04202	-0.21342	-0.03888	0.00122
115.521	1	0.04572	-0.20173	-0.03675	0.00133
115.621	1	0.04886	-0.18933	-0.03449	0.00142
115.721	1	0.05243	-0.18723	-0.03411	0.00153
115.821	1	0.05558	-0.17914	-0.03264	0.00162
115.921	1	0.05903	-0.17465	-0.03182	0.00172
116.021	1	0.06252	-0.1611	-0.02935	0.00182
116.121	1	0.06545	-0.15162	-0.02762	0.00191
116.221	1	0.06913	-0.13836	-0.02521	0.00201
116.321	1	0.07227	-0.13202	-0.02405	0.00211
116.421	1	0.07569	-0.12527	-0.02282	0.0022
116.521	1	0.07892	-0.116	-0.02113	0.0023
116.621	1	0.08229	-0.10947	-0.01994	0.0024
116.721	1	0.08577	-0.09371	-0.01707	0.0025
116.821	1	0.0888	-0.08422	-0.01534	0.00259
116.921	1	0.09247	-0.07524	-0.01371	0.00269
117.021	1	0.09568	-0.0681	-0.01241	0.00279
117.121	1	0.09885	-0.06734	-0.01227	0.00288
117.221	1	0.10225	-0.05057	-0.00921	0.00298
117.321	1	0.10557	-0.04056	-0.00739	0.00308
117.421	1	0.10908	-0.02643	-0.00482	0.00318
117.521	1	0.11218	-0.01566	-0.00285	0.00327
117.621	1	0.1158	-0.00718	-0.00131	0.00337
117.721	1	0.11913	0.00285	0.00052	0.00347
117.821	1	0.12213	0.01142	0.00208	0.00356
117.921	1	0.12576	0.02319	0.00423	0.00366
118.021	1	0.12895	0.03115	0.00567	0.00376
118.121	1	0.1324	0.03863	0.00704	0.00386
118.221	1	0.13561	0.05153	0.00939	0.00395
118.321	1	0.13904	0.05962	0.01086	0.00405
118.421	1	0.14247	0.07314	0.01333	0.00415
118.521	1	0.14537	0.08091	0.01474	0.00424
118.621	1	0.14907	0.09581	0.01746	0.00434
118.721	1	0.15228	0.10562	0.01924	0.00444
118.821	1	0.15566	0.11403	0.02077	0.00453
118.921	1	0.15891	0.13061	0.0238	0.00463
119.021	1	0.16229	0.14012	0.02553	0.00473
119.121	1	0.16583	0.15098	0.02751	0.00483
119.221	1	0.16868	0.15858	0.02889	0.00491
119.321	1	0.17252	0.1721	0.03135	0.00503
119.421	1	0.17566	0.17933	0.03267	0.00512
119.521	1	0.17894	0.18523	0.03375	0.00521
119.621	1	0.18232	0.2021	0.03682	0.00531
119.721	1	0.18565	0.21147	0.03853	0.00541
119.821	1	0.18928	0.22765	0.04147	0.00551
119.921	1	0.19207	0.2396	0.04365	0.0056
120.021	1	0.19589	0.25336	0.04616	0.00571
120.121	1	0.19901	0.26156	0.04765	0.0058
120.221	1	0.2022	0.26825	0.04887	0.00589
120.321	1	0.20557	0.28224	0.05142	0.00599
120.421	1	0.20889	0.29205	0.05321	0.00609
120.521	1	0.21252	0.30679	0.05589	0.00619
120.621	1	0.21547	0.31709	0.05777	0.00628
120.721	1	0.21916	0.32617	0.05942	0.00638
120.821	1	0.22238	0.33436	0.06092	0.00648
120.921	1	0.22544	0.34391	0.06266	0.00657
121.021	1	0.22892	0.35807	0.06524	0.00667
121.121	1	0.23223	0.37301	0.06796	0.00677
121.221	1	0.23581	0.38544	0.07022	0.00687
121.321	1	0.23891	0.39698	0.07232	0.00696
121.421	1	0.24241	0.40476	0.07374	0.00706
121.521	1	0.24584	0.41566	0.07573	0.00716
121.621	1	0.24883	0.42328	0.07712	0.00725
121.721	1	0.25235	0.44043	0.08024	0.00735
121.821	1	0.25566	0.45375	0.08267	0.00745
121.921	1	0.259	0.45998	0.0838	0.00755
122.021	1	0.26229	0.4779	0.08707	0.00764
122.121	1	0.2656	0.48539	0.08843	0.00774
122.221	1	0.26915	0.50144	0.09135	0.00784
122.321	1	0.27209	0.5052	0.09204	0.00793
122.421	1	0.27578	0.52406	0.09548	0.00803
122.521	1	0.27904	0.53369	0.09723	0.00813
122.621	1	0.28222	0.54022	0.09842	0.00822
122.721	1	0.28563	0.55441	0.10101	0.00832
122.821	1	0.28886	0.56222	0.10243	0.00842
122.921	1	0.29249	0.57799	0.1053	0.00852
123.021	1	0.29547	0.58888	0.10729	0.00861
123.121	1	0.29914	0.60544	0.1103	0.00871
123.221	1	0.30246	0.61823	0.11263	0.00881
123.321	1	0.30557	0.62515	0.11389	0.0089
123.421	1	0.30903	0.63848	0.11632	0.009
123.521	1	0.31219	0.6485	0.11815	0.00909
123.621	1	0.31587	0.66104	0.12043	0.0092
123.721	1	0.31884	0.67037	0.12213	0.00929
123.821	1	0.32244	0.6805	0.12398	0.00939
123.921	1	0.32574	0.69126	0.12594	0.00949
124.021	1	0.32877	0.70191	0.12788	0.00958
124.121	1	0.33238	0.71399	0.13008	0.00968
124.221	1	0.33552	0.72775	0.13259	0.00977
124.321	1	0.33909	0.73944	0.13472	0.00988
124.421	1	0.34221	0.75247	0.13709	0.00997
124.521	1	0.34571	0.76506	0.13938	0.01007
124.621	1	0.34909	0.77637	0.14144	0.01017
124.721	1	0.35206	0.78403	0.14284	0.01026
124.821	1	0.35578	0.79885	0.14554	0.01036
124.921	1	0.35894	0.80777	0.14716	0.01046
125.021	1	0.3624	0.8172	0.14888	0.01056
125.121	1	0.36565	0.83216	0.15161	0.01065
125.221	1	0.36907	0.83821	0.15271	0.01075
125.321	1	0.37246	0.85307	0.15542	0.01085
125.421	1	0.37541	0.86388	0.15739	0.01094
125.521	1	0.37909	0.87853	0.16005	0.01104
125.621	1	0.38236	0.89061	0.16226	0.01114
125.721	1	0.38558	0.89902	0.16379	0.01123
125.821	1	0.38892	0.91351	0.16643	0.01133
125.921	1	0.39228	0.92109	0.16781	0.01143
126.021	1	0.39582	0.93346	0.17006	0.01153
126.121	1	0.39875	0.94515	0.17219	0.01162
126.221	1	0.40243	0.95929	0.17477	0.01172
126.321	1	0.40572	0.96928	0.17659	0.01182
126.421	1	0.40881	0.97731	0.17805	0.01191
126.521	1	0.41228	0.99095	0.18054	0.01201
126.621	1	0.41557	1.00144	0.18245	0.01211
126.721	1	0.41915	1.01375	0.18469	0.01221
126.821	1	0.42223	1.02677	0.18706	0.0123
126.921	1	0.42583	1.03709	0.18894	0.01241
127.021	1	0.4292	1.04904	0.19112	0.0125
127.121	1	0.43208	1.05229	0.19171	0.01259
127.221	1	0.43573	1.06896	0.19475	0.01269
127.321	1	0.43886	1.08034	0.19682	0.01279
127.421	1	0.44245	1.09355	0.19923	0.01289
127.521	1	0.44555	1.10597	0.20149	0.01298
127.621	1	0.44906	1.11865	0.2038	0.01308
127.721	1	0.45254	1.13304	0.20642	0.01318
127.821	1	0.45536	1.13941	0.20758	0.01327
127.921	1	0.45907	1.15631	0.21066	0.01337
128.021	1	0.46222	1.16541	0.21232	0.01347
128.121	1	0.46569	1.17322	0.21374	0.01357
128.221	1	0.46888	1.18644	0.21615	0.01366
128.321	1	0.47231	1.19453	0.21763	0.01376
128.421	1	0.47592	1.21005	0.22045	0.01386
128.521	1	0.4787	1.21855	0.222	0.01395
128.621	1	0.48252	1.2344	0.22489	0.01406
128.721	1	0.4857	1.24617	0.22703	0.01415
128.821	1	0.48903	1.25771	0.22914	0.01425
128.921	1	0.49225	1.27049	0.23146	0.01434
129.021	1	0.49557	1.28184	0.23353	0.01444
129.121	1	0.49919	1.29229	0.23544	0.01454
129.221	1	0.50211	1.30412	0.23759	0.01463
129.321	1	0.50578	1.31421	0.23943	0.01473
129.421	1	0.50908	1.32631	0.24163	0.01483
129.521	1	0.51222	1.3343	0.24309	0.01492
129.621	1	0.5156	1.3495	0.24586	0.01502
129.721	1	0.51888	1.35966	0.24771	0.01512
129.821	1	0.52244	1.37307	0.25015	0.01522
129.921	1	0.52547	1.38391	0.25213	0.01531
130.021	1	0.5291	1.39511	0.25417	0.01541
130.121	1	0.53242	1.40934	0.25676	0.01551
130.221	1	0.53549	1.41641	0.25805	0.0156
130.321	1	0.53899	1.43184	0.26086	0.0157
130.421	1	0.5423	1.4431	0.26291	0.0158
130.521	1	0.54579	1.45157	0.26445	0.0159
130.621	1	0.54895	1.46524	0.26695	0.01599
130.721	1	0.55238	1.47549	0.26881	0.01609
130.821	1	0.55582	1.48999	0.27145	0.01619
130.921	1	0.55875	1.49907	0.27311	0.01628
131.021	1	0.56235	1.51532	0.27607	0.01638
131.121	1	0.56564	1.52542	0.27791	0.01648
131.221	1	0.56899	1.53441	0.27955	0.01658
131.321	1	0.57231	1.54756	0.28194	0.01667
131.421	1	0.57562	1.55743	0.28374	0.01677
131.521	1	0.57913	1.56876	0.28581	0.01687
131.621	1	0.58206	1.57602	0.28713	0.01696
131.721	1	0.58574	1.59166	0.28998	0.01706
131.821	1	0.58899	1.60345	0.29213	0.01716
131.921	1	0.59223	1.61402	0.29405	0.01725
132.021	1	0.59565	1.62955	0.29688	0.01735
132.121	1	0.59891	1.64172	0.2991	0.01745
132.221	1	0.60255	1.65476	0.30147	0.01755
132.321	1	0.60546	1.66469	0.30328	0.01764
132.421	1	0.60923	1.67699	0.30552	0.01775
132.521	1	0.6124	1.68594	0.30715	0.01784
132.621	1	0.61549	1.69283	0.30841	0.01793
132.721	1	0.61902	1.70472	0.31058	0.01803
132.821	1	0.62225	1.71506	0.31246	0.01813
132.921	1	0.62582	1.72801	0.31482	0.01823
133.021	1	0.62879	1.73918	0.31685	0.01832
133.121	1	0.6325	1.75407	0.31957	0.01843
133.221	1	0.63579	1.76771	0.32205	0.01852
133.321	1	0.63871	1.776	0.32356	0.01861
133.421	1	0.64232	1.79105	0.3263	0.01871
133.521	1	0.64555	1.80383	0.32863	0.01881
133.621	1	0.64905	1.81456	0.33059	0.01891
133.721	1	0.65216	1.8223	0.332	0.019
133.821	1	0.65578	1.83371	0.33407	0.0191
133.921	1	0.65916	1.84523	0.33617	0.0192
134.021	1	0.66214	1.85431	0.33783	0.01929
134.121	1	0.66578	1.86875	0.34046	0.0194
134.221	1	0.66901	1.88229	0.34292	0.01949
134.321	1	0.67235	1.89098	0.34451	0.01959
134.421	1	0.67557	1.90622	0.34728	0.01968
134.521	1	0.67899	1.91666	0.34919	0.01978
134.621	1	0.6825	1.93055	0.35172	0.01988
134.721	1	0.68544	1.93832	0.35313	0.01997
134.821	1	0.6891	1.95257	0.35573	0.02008
134.921	1	0.69235	1.96232	0.35751	0.02017
135.021	1	0.69556	1.96957	0.35883	0.02026
135.121	1	0.69894	1.98317	0.3613	0.02036
135.221	1	0.70222	1.99215	0.36294	0.02046
135.321	1	0.70581	2.00736	0.36571	0.02056
135.421	1	0.70879	2.01982	0.36798	0.02065
135.521	1	0.71242	2.0348	0.37071	0.02075
135.621	1	0.71579	2.04762	0.37305	0.02085
135.721	1	0.71881	2.05233	0.3739	0.02094
135.821	1	0.72239	2.06818	0.37679	0.02105
135.921	1	0.7256	2.0757	0.37816	0.02114
136.021	1	0.7292	2.08887	0.38056	0.02124
136.121	1	0.73222	2.09828	0.38227	0.02133
136.221	1	0.73574	2.109	0.38423	0.02143
136.321	1	0.73918	2.12035	0.3863	0.02153
136.421	1	0.74209	2.13289	0.38858	0.02162
136.521	1	0.74569	2.14782	0.3913	0.02172
136.621	1	0.74888	2.15978	0.39348	0.02182
136.721	1	0.75247	2.16983	0.39531	0.02192
136.821	1	0.75554	2.1808	0.39731	0.02201
136.921	1	0.75902	2.19202	0.39935	0.02211
137.021	1	0.7625	2.20531	0.40178	0.02221
137.121	1	0.76534	2.21058	0.40273	0.0223
137.221	1	0.76911	2.22659	0.40565	0.02241
137.321	1	0.77223	2.23796	0.40772	0.0225
137.421	1	0.77572	2.24747	0.40945	0.0226
137.521	1	0.77893	2.26039	0.41181	0.02269
137.621	1	0.78232	2.27129	0.41379	0.02279
137.721	1	0.78587	2.28667	0.4166	0.02289
137.821	1	0.78882	2.29726	0.41853	0.02298
137.921	1	0.79247	2.31095	0.42102	0.02309
138.021	1	0.79566	2.3213	0.42291	0.02318
138.121	1	0.79898	2.32903	0.42431	0.02328
138.221	1	0.80225	2.343	0.42686	0.02337
138.321	1	0.80562	2.35068	0.42826	0.02347
138.421	1	0.8091	2.36398	0.43068	0.02357
138.521	1	0.81217	2.37483	0.43266	0.02366
138.621	1	0.8158	2.38661	0.4348	0.02377
138.721	1	0.81902	2.39867	0.437	0.02386
138.821	1	0.82217	2.41105	0.43926	0.02395
138.921	1	0.8256	2.42419	0.44165	0.02405
139.021	1	0.8289	2.43468	0.44356	0.02415
139.121	1	0.83244	2.44691	0.44579	0.02425
139.221	1	0.83554	2.4575	0.44772	0.02434
139.321	1	0.83912	2.46824	0.44968	0.02445
139.421	1	0.84249	2.48094	0.45199	0.02454
139.521	1	0.84542	2.48651	0.453	0.02463
139.621	1	0.84907	2.50231	0.45588	0.02474
139.721	1	0.85229	2.51207	0.45766	0.02483
139.821	1	0.85572	2.52549	0.46011	0.02493
139.921	1	0.85897	2.53851	0.46248	0.02502
140.021	1	0.86237	2.54801	0.46421	0.02512
140.121	1	0.86583	2.56211	0.46678	0.02522
140.221	1	0.86868	2.57092	0.46838	0.02531
140.321	1	0.87241	2.58423	0.47081	0.02542
140.421	1	0.87564	2.59383	0.47256	0.02551
140.521	1	0.87899	2.60132	0.47392	0.02561
140.621	1	0.88226	2.61503	0.47642	0.0257
140.721	1	0.88562	2.62539	0.47831	0.0258
140.821	1	0.88916	2.63771	0.48055	0.0259
140.921	1	0.892	2.64824	0.48247	0.02599
141.021	1	0.89585	2.66568	0.48565	0.0261
141.121	1	0.89902	2.67543	0.48742	0.02619
141.221	1	0.90228	2.68544	0.48925	0.02629
141.321	1	0.90567	2.69899	0.49172	0.02638
141.421	1	0.90895	2.70533	0.49287	0.02648
141.521	1	0.91259	2.71948	0.49545	0.02659
141.621	1	0.91542	2.72703	0.49683	0.02667
141.721	1	0.91922	2.73944	0.49909	0.02678
141.821	1	0.9224	2.74899	0.50083	0.02687
141.921	1	0.92551	2.7593	0.5027	0.02696
142.021	1	0.92891	2.77312	0.50522	0.02706
142.121	1	0.93225	2.78504	0.50739	0.02716
142.221	1	0.93582	2.79663	0.5095	0.02726
142.321	1	0.9388	2.80849	0.51167	0.02735
142.421	1	0.94246	2.81957	0.51368	0.02746
142.521	1	0.94574	2.83317	0.51616	0.02755
142.621	1	0.94878	2.83945	0.51731	0.02764
142.721	1	0.9523	2.85401	0.51996	0.02774
142.821	1	0.95555	2.8647	0.52191	0.02784
142.921	1	0.95912	2.87332	0.52348	0.02794
143.021	1	0.96226	2.88562	0.52572	0.02803
143.121	1	0.96574	2.89764	0.52791	0.02813
143.221	1	0.9692	2.91007	0.53017	0.02824
143.321	1	0.97215	2.91936	0.53186	0.02832
143.421	1	0.9757	2.93428	0.53458	0.02842
143.521	1	0.97901	2.94634	0.53678	0.02852
143.621	1	0.98229	2.95064	0.53756	0.02862
143.721	1	0.9856	2.96356	0.53992	0.02871
143.821	1	0.98892	2.97386	0.54179	0.02881
143.921	1	0.99253	2.98783	0.54434	0.02892
144.021	1	0.99544	2.99732	0.54607	0.029
144.121	1	0.99908	3.01029	0.54843	0.02911
144.221	1	1.00239	3.02499	0.55111	0.0292
144.321	1	1.00552	3.03104	0.55221	0.02929
144.421	1	1.00897	3.0461	0.55496	0.02939
144.521	1	1.01219	3.05438	0.55646	0.02949
144.621	1	1.01586	3.07127	0.55954	0.02959
144.721	1	1.01881	3.07819	0.5608	0.02968
144.821	1	1.02246	3.08855	0.56269	0.02979
144.921	1	1.02581	3.10097	0.56495	0.02988
145.021	1	1.02886	3.10683	0.56602	0.02997
145.121	1	1.03237	3.12075	0.56855	0.03008
145.221	1	1.03553	3.13137	0.57049	0.03017
145.321	1	1.03919	3.14406	0.5728	0.03027
145.421	1	1.04218	3.15744	0.57524	0.03036
145.521	1	1.04576	3.17079	0.57767	0.03047
145.621	1	1.04907	3.18241	0.57979	0.03056
145.721	1	1.05209	3.18998	0.58117	0.03065
145.821	1	1.05571	3.20459	0.58383	0.03076
145.921	1	1.05889	3.2133	0.58542	0.03085
146.021	1	1.06241	3.22292	0.58717	0.03095
146.121	1	1.06555	3.23257	0.58893	0.03104
146.221	1	1.06904	3.24238	0.59071	0.03114
146.321	1	1.07243	3.25477	0.59297	0.03124
146.421	1	1.07538	3.26539	0.5949	0.03133
146.521	1	1.07912	3.28015	0.59759	0.03144
146.621	1	1.08229	3.29143	0.59965	0.03153
146.721	1	1.0857	3.30011	0.60123	0.03163
146.821	1	1.08896	3.31462	0.60387	0.03172
146.921	1	1.09238	3.32464	0.6057	0.03182
147.021	1	1.09581	3.33773	0.60809	0.03192
147.121	1	1.09876	3.34527	0.60946	0.03201
147.221	1	1.10246	3.35851	0.61187	0.03212
147.321	1	1.10571	3.36683	0.61339	0.03221
147.421	1	1.10887	3.37738	0.61531	0.0323
147.521	1	1.11227	3.39219	0.61801	0.0324
147.621	1	1.11559	3.40018	0.61946	0.0325
147.721	1	1.11915	3.41335	0.62186	0.0326
147.821	1	1.12211	3.42404	0.62381	0.03269
147.921	1	1.12576	3.436	0.62599	0.0328
148.021	1	1.12908	3.4495	0.62845	0.03289
148.121	1	1.13211	3.44914	0.62838	0.03298
148.221	1	1.13562	3.46196	0.63072	0.03308
148.321	1	1.13891	3.47417	0.63294	0.03318
148.421	1	1.14246	3.48587	0.63507	0.03328
148.521	1	1.1456	3.49513	0.63676	0.03337
148.621	1	1.14915	3.50416	0.63841	0.03348
148.721	1	1.15256	3.51841	0.641	0.03358
148.821	1	1.1554	3.52704	0.64257	0.03366
148.921	1	1.15908	3.54188	0.64528	0.03377
149.021	1	1.1622	3.5491	0.64659	0.03386
149.121	1	1.16577	3.56039	0.64865	0.03396
149.221	1	1.16889	3.56893	0.65021	0.03405
149.321	1	1.17237	3.57861	0.65197	0.03415
149.421	1	1.17587	3.58785	0.65365	0.03426
149.521	1	1.17867	3.59634	0.6552	0.03434
149.621	1	1.18244	3.61167	0.65799	0.03445
149.721	1	1.18558	3.62244	0.65996	0.03454
149.821	1	1.18899	3.63395	0.66205	0.03464
149.921	1	1.19224	3.64828	0.66466	0.03473
150.021	1	1.1956	3.66152	0.66707	0.03483
150.121	1	1.19924	3.6742	0.66938	0.03494
150.221	1	1.20205	3.68302	0.67099	0.03502
150.321	1	1.20586	3.69253	0.67272	0.03513
150.421	1	1.2091	3.70447	0.6749	0.03522
150.521	1	1.21231	3.70615	0.67521	0.03532
150.621	1	1.21557	3.71442	0.67671	0.03541
150.721	1	1.21891	3.71771	0.67731	0.03551
150.821	1	1.22249	3.71694	0.67717	0.03561
150.921	1	1.22545	3.72526	0.67869	0.0357
151.021	1	1.22911	3.74047	0.68146	0.03581
151.121	1	1.2324	3.74871	0.68296	0.0359
151.221	1	1.23553	3.74854	0.68293	0.03599
151.321	1	1.23896	3.75434	0.68399	0.03609
151.421	1	1.24222	3.75131	0.68343	0.03619
151.521	1	1.24576	3.751	0.68338	0.03629
151.621	1	1.24883	3.76226	0.68543	0.03638
151.721	1	1.2524	3.7627	0.68551	0.03649
151.821	1	1.25578	3.76995	0.68683	0.03658
151.921	1	1.25878	3.76776	0.68643	0.03667
152.021	1	1.26235	3.78102	0.68885	0.03678
152.121	1	1.26567	3.78096	0.68883	0.03687
152.221	1	1.2691	3.78718	0.68997	0.03697
152.321	1	1.2723	3.78854	0.69022	0.03707
152.421	1	1.27568	3.78503	0.68958	0.03716
152.521	1	1.27918	3.79553	0.69149	0.03727
152.621	1	1.28209	3.80772	0.69371	0.03735
152.721	1	1.28572	3.82353	0.69659	0.03746
152.821	1	1.28898	3.83309	0.69833	0.03755
152.921	1	1.2923	3.8416	0.69988	0.03765
153.021	1	1.29565	3.85438	0.70221	0.03775
153.121	1	1.29894	3.86352	0.70388	0.03784
153.221	1	1.30248	3.87906	0.70671	0.03794
153.321	1	1.30541	3.88956	0.70862	0.03803
153.421	1	1.30907	3.90255	0.71099	0.03814
153.521	1	1.31232	3.91236	0.71277	0.03823
153.621	1	1.31552	3.91917	0.71401	0.03832
153.721	1	1.31899	3.93134	0.71623	0.03843
153.821	1	1.32223	3.9385	0.71754	0.03852
153.921	1	1.3259	3.95401	0.72036	0.03863
154.021	1	1.32884	3.96388	0.72216	0.03871
154.121	1	1.33258	3.97579	0.72433	0.03882
154.221	1	1.33576	3.99026	0.72697	0.03891
154.321	1	1.33879	3.99683	0.72816	0.039
154.421	1	1.34233	4.01407	0.7313	0.03911
154.521	1	1.34557	4.02343	0.73301	0.0392
154.621	1	1.34912	4.03556	0.73522	0.0393
154.721	1	1.35215	4.04301	0.73658	0.03939
154.821	1	1.35581	4.05343	0.73847	0.0395
154.921	1	1.35911	4.06304	0.74023	0.03959
155.021	1	1.36204	4.06876	0.74127	0.03968
155.121	1	1.36565	4.08331	0.74392	0.03979
155.221	1	1.3689	4.0918	0.74547	0.03988
155.321	1	1.37237	4.10397	0.74768	0.03998
155.421	1	1.37551	4.11755	0.75016	0.04007
155.521	1	1.3791	4.12706	0.75189	0.04018
155.621	1	1.3825	4.14258	0.75472	0.04028
155.721	1	1.38546	4.15086	0.75622	0.04036
155.821	1	1.38915	4.16549	0.75889	0.04047
155.921	1	1.39234	4.17521	0.76066	0.04056
156.021	1	1.39566	4.18235	0.76196	0.04066
156.121	1	1.39893	4.19441	0.76416	0.04075
156.221	1	1.40227	4.20423	0.76595	0.04085
156.321	1	1.40586	4.21574	0.76805	0.04096
156.421	1	1.40878	4.22649	0.77	0.04104
156.521	1	1.41243	4.23909	0.7723	0.04115
156.621	1	1.41573	4.25094	0.77446	0.04124
156.721	1	1.41884	4.25627	0.77543	0.04133
156.821	1	1.42228	4.27101	0.77811	0.04144
156.921	1	1.42555	4.27942	0.77965	0.04153
157.021	1	1.42913	4.29089	0.78174	0.04163
157.121	1	1.43212	4.29985	0.78337	0.04172
157.221	1	1.43577	4.30819	0.78489	0.04183
157.321	1	1.43917	4.31867	0.7868	0.04193
157.421	1	1.4421	4.32458	0.78787	0.04201
157.521	1	1.44571	4.33532	0.78983	0.04212
157.621	1	1.44892	4.34057	0.79079	0.04221
157.721	1	1.45252	4.34284	0.7912	0.04232
157.821	1	1.45553	4.34755	0.79206	0.0424
157.921	1	1.45908	4.34403	0.79142	0.04251
158.021	1	1.46255	4.35815	0.79399	0.04261
158.121	1	1.4654	4.36059	0.79444	0.04269
158.221	1	1.46906	4.37052	0.79624	0.0428
158.321	1	1.47219	4.37611	0.79726	0.04289
158.421	1	1.47578	4.38016	0.798	0.04299
158.521	1	1.47888	4.39063	0.79991	0.04308
158.621	1	1.48232	4.40442	0.80242	0.04318
158.721	1	1.48586	4.41875	0.80503	0.04329
158.821	1	1.48868	4.43033	0.80714	0.04337
158.921	1	1.49241	4.44669	0.81012	0.04348
159.021	1	1.4956	4.45564	0.81175	0.04357
159.121	1	1.49901	4.46393	0.81326	0.04367
159.221	1	1.50226	4.47547	0.81536	0.04376
159.321	1	1.50569	4.48223	0.8166	0.04386
159.421	1	1.50918	4.49573	0.81905	0.04397
159.521	1	1.51218	4.50294	0.82037	0.04405
159.621	1	1.51585	4.51468	0.82251	0.04416
159.721	1	1.51901	4.52542	0.82447	0.04425
159.821	1	1.52228	4.53511	0.82623	0.04435
159.921	1	1.5256	4.54649	0.8283	0.04444
160.021	1	1.52893	4.56013	0.83079	0.04454
160.121	1	1.53242	4.57176	0.83291	0.04464
160.221	1	1.53551	4.58412	0.83516	0.04473
160.321	1	1.53912	4.59361	0.83689	0.04484
160.421	1	1.54239	4.60334	0.83866	0.04493
160.521	1	1.54547	4.60606	0.83916	0.04502
160.621	1	1.54895	4.61943	0.84159	0.04513
160.721	1	1.55223	4.62893	0.84332	0.04522
160.821	1	1.55575	4.63981	0.8453	0.04532
160.921	1	1.55889	4.65147	0.84743	0.04541
161.021	1	1.56245	4.66217	0.84938	0.04552
161.121	1	1.56584	4.67537	0.85178	0.04562
161.221	1	1.56875	4.68307	0.85319	0.0457
161.321	1	1.57242	4.69864	0.85602	0.04581
161.421	1	1.57562	4.70447	0.85709	0.0459
161.521	1	1.57904	4.71358	0.85875	0.046
161.621	1	1.5823	4.72543	0.8609	0.0461
161.721	1	1.58567	4.73372	0.86241	0.04619
161.821	1	1.58918	4.74494	0.86446	0.0463
161.921	1	1.59201	4.74911	0.86522	0.04638
162.021	1	1.59579	4.76628	0.86835	0.04649
162.121	1	1.59898	4.77638	0.87019	0.04658
162.221	1	1.60228	4.78405	0.87158	0.04668
162.321	1	1.60561	4.79665	0.87388	0.04678
162.421	1	1.60893	4.80744	0.87585	0.04687
162.521	1	1.61249	4.8178	0.87773	0.04698
162.621	1	1.61535	4.82796	0.87958	0.04706
162.721	1	1.61919	4.83784	0.88138	0.04717
162.821	1	1.62238	4.84977	0.88356	0.04726
162.921	1	1.62557	4.85394	0.88432	0.04736
163.021	1	1.62899	4.86877	0.88702	0.04746
163.121	1	1.63227	4.87809	0.88872	0.04755
163.221	1	1.6359	4.89232	0.89131	0.04766
163.321	1	1.63876	4.89969	0.89265	0.04774
163.421	1	1.64258	4.91671	0.89575	0.04785
163.521	1	1.64576	4.92642	0.89752	0.04795
163.621	1	1.64882	4.93352	0.89881	0.04803
163.721	1	1.65226	4.94391	0.90071	0.04813
163.821	1	1.65555	4.95414	0.90257	0.04823
163.921	1	1.65915	4.96296	0.90418	0.04834
164.021	1	1.66217	4.97339	0.90608	0.04842
164.121	1	1.66577	4.98351	0.90792	0.04853
164.221	1	1.66907	4.99609	0.91021	0.04862
164.321	1	1.67209	5.00422	0.91169	0.04871
164.421	1	1.67562	5.0195	0.91448	0.04882
164.521	1	1.6789	5.03101	0.91658	0.04891
164.621	1	1.68242	5.03989	0.91819	0.04901
164.721	1	1.68561	5.05099	0.92022	0.04911
164.821	1	1.68906	5.05986	0.92183	0.04921
164.921	1	1.69255	5.06955	0.9236	0.04931
165.021	1	1.69547	5.07919	0.92535	0.04939
165.121	1	1.69905	5.09026	0.92737	0.0495
165.221	1	1.70238	5.10123	0.92937	0.04959
165.321	1	1.70561	5.10556	0.93016	0.04969
165.421	1	1.70896	5.12185	0.93312	0.04979
165.521	1	1.71221	5.12981	0.93458	0.04988
165.621	1	1.71585	5.144	0.93716	0.04999
165.721	1	1.71876	5.15303	0.93881	0.05007
165.821	1	1.72245	5.16695	0.94134	0.05018
165.921	1	1.72576	5.17621	0.94303	0.05028
166.021	1	1.72883	5.18186	0.94406	0.05037
166.121	1	1.73233	5.19429	0.94632	0.05047
166.221	1	1.73552	5.20142	0.94762	0.05056
166.321	1	1.73916	5.21418	0.94995	0.05067
166.421	1	1.74216	5.2238	0.9517	0.05075
166.521	1	1.74579	5.23553	0.95384	0.05086
166.621	1	1.74915	5.25047	0.95656	0.05096
166.721	1	1.75217	5.25791	0.95791	0.05105
166.821	1	1.75571	5.27264	0.9606	0.05115
166.921	1	1.75887	5.28098	0.96212	0.05124
167.021	1	1.76253	5.29172	0.96407	0.05135
167.121	1	1.76554	5.29894	0.96539	0.05143
167.221	1	1.76907	5.30825	0.96709	0.05154
167.321	1	1.77241	5.31828	0.96891	0.05164
167.421	1	1.77544	5.32759	0.97061	0.05172
167.521	1	1.7791	5.34014	0.97289	0.05183
167.621	1	1.78225	5.35143	0.97495	0.05192
167.721	1	1.78571	5.36033	0.97657	0.05202
167.821	1	1.78888	5.37511	0.97927	0.05211
167.921	1	1.79235	5.38543	0.98114	0.05222
168.021	1	1.79578	5.39644	0.98315	0.05232
168.121	1	1.79872	5.40339	0.98442	0.0524
168.221	1	1.80245	5.41671	0.98684	0.05251
168.321	1	1.80563	5.42404	0.98818	0.0526
168.421	1	1.80899	5.43116	0.98948	0.0527
168.521	1	1.81233	5.44308	0.99165	0.0528
168.621	1	1.8157	5.4514	0.99317	0.0529
168.721	1	1.81915	5.46513	0.99567	0.053
168.821	1	1.82212	5.47666	0.99777	0.05308
168.921	1	1.82576	5.48803	0.99984	0.05319
169.021	1	1.82905	5.49955	1.00194	0.05329
169.121	1	1.83218	5.50803	1.00348	0.05338
169.221	1	1.8356	5.52128	1.0059	0.05348
169.321	1	1.83894	5.52907	1.00731	0.05357
169.421	1	1.84247	5.53959	1.00923	0.05368
169.521	1	1.84547	5.54689	1.01056	0.05376
169.621	1	1.84907	5.55735	1.01247	0.05387
169.721	1	1.85242	5.56841	1.01448	0.05397
169.821	1	1.8554	5.57398	1.0155	0.05405
169.921	1	1.85899	5.58852	1.01814	0.05416
170.021	1	1.86225	5.59744	1.01977	0.05425
170.121	1	1.86579	5.60789	1.02168	0.05436
170.221	1	1.86894	5.62026	1.02393	0.05445
170.321	1	1.87246	5.62976	1.02566	0.05455
170.421	1	1.87588	5.64182	1.02786	0.05465
170.521	1	1.8787	5.64485	1.02841	0.05473
170.621	1	1.88245	5.65893	1.03097	0.05484
170.721	1	1.88555	5.66527	1.03213	0.05493
170.821	1	1.88909	5.67419	1.03375	0.05503
170.921	1	1.89225	5.68534	1.03579	0.05513
171.021	1	1.89566	5.69674	1.03786	0.05523
171.05	1.5	1.89651	5.69489	1.03752	0.05525
171.051	1.5	1.89654	5.6949	1.03753	0.05525
171.151	1.5	1.89766	5.68554	1.03582	0.05528
171.251	1.5	1.89569	5.67099	1.03317	0.05523
171.351	1.5	1.89164	5.65071	1.02947	0.05511
171.451	1.5	1.8881	5.63926	1.02739	0.05501
171.551	1.5	1.88447	5.62403	1.02462	0.0549
171.651	1.5	1.88141	5.61453	1.02288	0.05481
171.751	1.5	1.87777	5.60232	1.02066	0.0547
171.851	1.5	1.87478	5.58983	1.01838	0.05462
171.951	1.5	1.87107	5.57778	1.01619	0.05451
172.051	1.5	1.8677	5.56244	1.01339	0.05441
172.151	1.5	1.86471	5.55154	1.01141	0.05432
172.251	1.5	1.86106	5.53142	1.00774	0.05422
172.351	1.5	1.85796	5.52209	1.00604	0.05413
172.451	1.5	1.85453	5.51084	1.00399	0.05403
172.551	1.5	1.85143	5.49832	1.00171	0.05394
172.651	1.5	1.84788	5.48673	0.9996	0.05383
172.751	1.5	1.84452	5.47464	0.9974	0.05374
172.851	1.5	1.84147	5.46381	0.99542	0.05365
172.951	1.5	1.83772	5.44816	0.99257	0.05354
173.051	1.5	1.83448	5.43472	0.99013	0.05344
173.151	1.5	1.83128	5.42702	0.98872	0.05335
173.251	1.5	1.82797	5.40987	0.9856	0.05325
173.351	1.5	1.82461	5.40013	0.98382	0.05316
173.451	1.5	1.82121	5.38583	0.98122	0.05306
173.551	1.5	1.81809	5.37662	0.97954	0.05297
173.651	1.5	1.81441	5.36236	0.97694	0.05286
173.751	1.5	1.81105	5.34962	0.97462	0.05276
173.851	1.5	1.80794	5.34064	0.97299	0.05267
173.951	1.5	1.8045	5.32543	0.97021	0.05257
174.051	1.5	1.80135	5.31496	0.96831	0.05248
174.151	1.5	1.79781	5.29996	0.96557	0.05238
174.251	1.5	1.79477	5.28978	0.96372	0.05229
174.351	1.5	1.79113	5.27507	0.96104	0.05218
174.451	1.5	1.78775	5.26234	0.95872	0.05208
174.551	1.5	1.78473	5.25385	0.95717	0.05199
174.651	1.5	1.78116	5.23902	0.95447	0.05189
174.751	1.5	1.77802	5.23291	0.95336	0.0518
174.851	1.5	1.77449	5.22098	0.95119	0.0517
174.951	1.5	1.77133	5.21053	0.94928	0.0516
175.051	1.5	1.76786	5.19897	0.94718	0.0515
175.151	1.5	1.76444	5.18776	0.94513	0.0514
175.251	1.5	1.76144	5.17461	0.94274	0.05132
175.351	1.5	1.75769	5.15635	0.93941	0.05121
175.451	1.5	1.75464	5.14302	0.93698	0.05112
175.551	1.5	1.75113	5.13196	0.93497	0.05102
175.651	1.5	1.74794	5.11668	0.93218	0.05092
175.751	1.5	1.74449	5.10607	0.93025	0.05082
175.851	1.5	1.74113	5.09607	0.92843	0.05072
175.951	1.5	1.73811	5.08758	0.92688	0.05064
176.051	1.5	1.73439	5.07494	0.92458	0.05053
176.151	1.5	1.73127	5.06565	0.92289	0.05044
176.251	1.5	1.72789	5.05603	0.92113	0.05034
176.351	1.5	1.72463	5.04187	0.91855	0.05024
176.451	1.5	1.72129	5.03256	0.91686	0.05015
176.551	1.5	1.71782	5.01909	0.9144	0.05004
176.651	1.5	1.71478	5.00452	0.91175	0.04996
176.751	1.5	1.71103	4.99054	0.9092	0.04985
176.851	1.5	1.70782	4.97618	0.90659	0.04975
176.951	1.5	1.70463	4.96703	0.90492	0.04966
177.051	1.5	1.70122	4.95272	0.90231	0.04956
177.151	1.5	1.69795	4.94546	0.90099	0.04947
177.251	1.5	1.69457	4.93408	0.89892	0.04937
177.351	1.5	1.69134	4.92435	0.89714	0.04927
177.451	1.5	1.68771	4.91049	0.89462	0.04917
177.551	1.5	1.68436	4.89966	0.89265	0.04907
177.651	1.5	1.68137	4.89102	0.89107	0.04898
177.751	1.5	1.67779	4.87412	0.88799	0.04888
177.851	1.5	1.67466	4.86507	0.88634	0.04879
177.951	1.5	1.67125	4.85542	0.88459	0.04869
178.051	1.5	1.66804	4.84295	0.88231	0.04859
178.151	1.5	1.66452	4.83661	0.88116	0.04849
178.251	1.5	1.66108	4.82446	0.87894	0.04839
178.351	1.5	1.65814	4.81805	0.87778	0.04831
178.451	1.5	1.65435	4.80327	0.87509	0.0482
178.551	1.5	1.65127	4.79568	0.8737	0.04811
178.651	1.5	1.64793	4.78468	0.8717	0.04801
178.751	1.5	1.64461	4.77098	0.8692	0.04791
178.851	1.5	1.64129	4.76218	0.8676	0.04782
178.951	1.5	1.63764	4.74688	0.86481	0.04771
179.051	1.5	1.63488	4.73927	0.86342	0.04763
179.151	1.5	1.63096	4.72414	0.86067	0.04751
179.251	1.5	1.62778	4.71235	0.85852	0.04742
179.351	1.5	1.62457	4.70636	0.85743	0.04733
179.451	1.5	1.62124	4.69217	0.85484	0.04723
179.551	1.5	1.61799	4.68341	0.85325	0.04714
179.651	1.5	1.61444	4.66837	0.85051	0.04703
179.751	1.5	1.61153	4.65689	0.84842	0.04695
179.851	1.5	1.60772	4.64233	0.84576	0.04684
179.951	1.5	1.60448	4.62979	0.84348	0.04674
180.051	1.5	1.60127	4.61869	0.84146	0.04665
180.151	1.5	1.5979	4.60515	0.83899	0.04655
180.251	1.5	1.59467	4.595	0.83714	0.04646
180.351	1.5	1.59115	4.58347	0.83504	0.04635
180.451	1.5	1.58815	4.57486	0.83347	0.04627
180.551	1.5	1.58439	4.56266	0.83125	0.04616
180.651	1.5	1.58114	4.5536	0.8296	0.04606
180.751	1.5	1.57799	4.54354	0.82777	0.04597
180.851	1.5	1.57448	4.52996	0.82529	0.04587
180.951	1.5	1.57126	4.51892	0.82328	0.04578
181.051	1.5	1.56782	4.50555	0.82084	0.04567
181.151	1.5	1.56466	4.49188	0.81835	0.04558
181.251	1.5	1.56115	4.4799	0.81617	0.04548
181.351	1.5	1.55775	4.46754	0.81392	0.04538
181.451	1.5	1.55474	4.45838	0.81225	0.04529
181.551	1.5	1.55118	4.44459	0.80974	0.04519
181.651	1.5	1.5479	4.43321	0.80767	0.04509
181.751	1.5	1.54459	4.42482	0.80614	0.045
181.851	1.5	1.5413	4.41285	0.80396	0.0449
181.951	1.5	1.53795	4.40387	0.80232	0.0448
182.051	1.5	1.53445	4.39005	0.7998	0.0447
182.151	1.5	1.53142	4.38129	0.79821	0.04461
182.251	1.5	1.52778	4.36653	0.79552	0.04451
182.351	1.5	1.52451	4.35568	0.79354	0.04441
182.451	1.5	1.52127	4.34399	0.79141	0.04432
182.551	1.5	1.51785	4.33317	0.78944	0.04422
182.651	1.5	1.51468	4.32393	0.78776	0.04413
182.751	1.5	1.51108	4.31036	0.78528	0.04402
182.851	1.5	1.50808	4.29937	0.78328	0.04393
182.951	1.5	1.50433	4.28661	0.78096	0.04383
183.051	1.5	1.50107	4.2752	0.77888	0.04373
183.151	1.5	1.49801	4.26624	0.77725	0.04364
183.251	1.5	1.49448	4.25124	0.77451	0.04354
183.351	1.5	1.4914	4.24397	0.77319	0.04345
183.451	1.5	1.48786	4.23057	0.77075	0.04335
183.551	1.5	1.48476	4.22203	0.76919	0.04326
183.651	1.5	1.48105	4.20951	0.76691	0.04315
183.751	1.5	1.47777	4.19796	0.76481	0.04305
183.851	1.5	1.47472	4.18874	0.76313	0.04296
183.951	1.5	1.47112	4.17475	0.76058	0.04286
184.051	1.5	1.46804	4.16409	0.75864	0.04277
184.151	1.5	1.46451	4.1534	0.75669	0.04267
184.251	1.5	1.46139	4.13863	0.754	0.04257
184.351	1.5	1.45774	4.12614	0.75172	0.04247
184.451	1.5	1.45447	4.11304	0.74934	0.04237
184.551	1.5	1.45141	4.10314	0.74753	0.04228
184.651	1.5	1.44768	4.0899	0.74512	0.04217
184.751	1.5	1.4446	4.08086	0.74347	0.04208
184.851	1.5	1.44114	4.07155	0.74178	0.04198
184.951	1.5	1.43797	4.06176	0.73999	0.04189
185.051	1.5	1.43453	4.05096	0.73803	0.04179
185.151	1.5	1.43115	4.04057	0.73613	0.04169
185.251	1.5	1.42816	4.02911	0.73404	0.04161
185.351	1.5	1.42439	4.01381	0.73126	0.0415
185.451	1.5	1.42119	3.99796	0.72837	0.0414
185.551	1.5	1.41795	3.99063	0.72703	0.04131
185.651	1.5	1.41457	3.97465	0.72412	0.04121
185.751	1.5	1.41131	3.96648	0.72263	0.04112
185.851	1.5	1.40787	3.95408	0.72037	0.04102
185.951	1.5	1.40477	3.94478	0.71868	0.04092
186.051	1.5	1.40105	3.93331	0.71659	0.04082
186.151	1.5	1.39776	3.92264	0.71465	0.04072
186.251	1.5	1.39467	3.91582	0.7134	0.04063
186.351	1.5	1.39115	3.90255	0.71099	0.04053
186.451	1.5	1.38794	3.89247	0.70915	0.04043
186.551	1.5	1.38448	3.88203	0.70725	0.04033
186.651	1.5	1.38138	3.86704	0.70452	0.04024
186.751	1.5	1.37772	3.8558	0.70247	0.04014
186.851	1.5	1.37437	3.8458	0.70065	0.04004
186.951	1.5	1.37142	3.84075	0.69973	0.03995
187.051	1.5	1.36784	3.82679	0.69718	0.03985
187.151	1.5	1.36465	3.82482	0.69683	0.03976
187.251	1.5	1.36121	3.81981	0.69591	0.03966
187.351	1.5	1.35807	3.81169	0.69443	0.03956
187.451	1.5	1.35452	3.81502	0.69504	0.03946
187.551	1.5	1.35103	3.80372	0.69298	0.03936
187.651	1.5	1.34815	3.7929	0.69101	0.03928
187.751	1.5	1.34441	3.78027	0.68871	0.03917
187.851	1.5	1.34122	3.77565	0.68787	0.03907
187.951	1.5	1.33787	3.76657	0.68621	0.03898
188.051	1.5	1.33461	3.75711	0.68449	0.03888
188.151	1.5	1.33124	3.75753	0.68457	0.03878
188.251	1.5	1.32773	3.75452	0.68402	0.03868
188.351	1.5	1.32475	3.74731	0.6827	0.03859
188.451	1.5	1.32101	3.73764	0.68094	0.03848
188.551	1.5	1.31785	3.73102	0.67974	0.03839
188.651	1.5	1.31454	3.71928	0.6776	0.0383
188.751	1.5	1.3113	3.70793	0.67553	0.0382
188.851	1.5	1.30798	3.70669	0.6753	0.03811
188.951	1.5	1.30451	3.69631	0.67341	0.038
189.051	1.5	1.30148	3.68571	0.67148	0.03792
189.151	1.5	1.29773	3.67764	0.67001	0.03781
189.251	1.5	1.29447	3.67471	0.66948	0.03771
189.351	1.5	1.29128	3.67393	0.66934	0.03762
189.451	1.5	1.28787	3.66888	0.66842	0.03752
189.551	1.5	1.28469	3.6659	0.66787	0.03743
189.651	1.5	1.28116	3.66079	0.66694	0.03732
189.751	1.5	1.27806	3.6499	0.66496	0.03723
189.851	1.5	1.27442	3.64479	0.66403	0.03713
189.951	1.5	1.27108	3.6395	0.66306	0.03703
190.051	1.5	1.268	3.63637	0.66249	0.03694
190.151	1.5	1.26444	3.62656	0.66071	0.03684
190.251	1.5	1.26124	3.61527	0.65865	0.03674
190.351	1.5	1.25788	3.61108	0.65789	0.03665
190.451	1.5	1.25465	3.60132	0.65611	0.03655
190.551	1.5	1.25118	3.60163	0.65616	0.03645
190.651	1.5	1.24778	3.59818	0.65553	0.03635
190.751	1.5	1.24477	3.59612	0.65516	0.03626
190.851	1.5	1.24111	3.58255	0.65269	0.03616
190.951	1.5	1.23795	3.57594	0.65148	0.03606
191.051	1.5	1.2346	3.56446	0.64939	0.03597
191.151	1.5	1.23126	3.54819	0.64643	0.03587
191.251	1.5	1.22793	3.53805	0.64458	0.03577
191.351	1.5	1.22445	3.52531	0.64226	0.03567
191.451	1.5	1.22148	3.51318	0.64005	0.03559
191.551	1.5	1.21769	3.49896	0.63746	0.03547
191.651	1.5	1.21449	3.48829	0.63551	0.03538
191.751	1.5	1.21129	3.48171	0.63432	0.03529
191.851	1.5	1.20781	3.4683	0.63187	0.03519
191.951	1.5	1.20463	3.46141	0.63062	0.03509
192.051	1.5	1.20105	3.44635	0.62787	0.03499
192.151	1.5	1.19813	3.43443	0.6257	0.0349
192.251	1.5	1.19435	3.42233	0.6235	0.03479
192.351	1.5	1.19112	3.40744	0.62079	0.0347
192.451	1.5	1.18803	3.39792	0.61905	0.03461
192.551	1.5	1.18452	3.38451	0.61661	0.03451
192.651	1.5	1.18138	3.37502	0.61488	0.03442
192.751	1.5	1.17786	3.36493	0.61304	0.03431
192.851	1.5	1.1748	3.35612	0.61144	0.03423
192.951	1.5	1.17105	3.3451	0.60943	0.03412
193.051	1.5	1.16777	3.33392	0.60739	0.03402
193.151	1.5	1.16472	3.32647	0.60603	0.03393
193.251	1.5	1.1611	3.30697	0.60248	0.03383
193.351	1.5	1.15804	3.29749	0.60075	0.03374
193.451	1.5	1.15444	3.28418	0.59833	0.03363
193.551	1.5	1.15141	3.27149	0.59602	0.03354
193.651	1.5	1.14777	3.26039	0.59399	0.03344
193.751	1.5	1.14439	3.24795	0.59173	0.03334
193.851	1.5	1.14139	3.23921	0.59014	0.03325
193.951	1.5	1.13771	3.22654	0.58783	0.03314
194.051	1.5	1.13458	3.21612	0.58593	0.03305
194.151	1.5	1.13124	3.20841	0.58452	0.03296
194.251	1.5	1.12802	3.1964	0.58234	0.03286
194.351	1.5	1.12457	3.18477	0.58022	0.03276
194.451	1.5	1.12119	3.16999	0.57753	0.03266
194.551	1.5	1.11813	3.1599	0.57569	0.03257
194.651	1.5	1.1144	3.14316	0.57264	0.03247
194.751	1.5	1.1111	3.13282	0.57075	0.03237
194.851	1.5	1.10796	3.12093	0.56859	0.03228
194.951	1.5	1.10462	3.11217	0.56699	0.03218
195.051	1.5	1.10127	3.1016	0.56507	0.03208
195.151	1.5	1.09786	3.09095	0.56312	0.03198
195.251	1.5	1.09474	3.08142	0.56139	0.03189
195.351	1.5	1.09108	3.06921	0.55916	0.03179
195.451	1.5	1.08771	3.05712	0.55696	0.03169
195.551	1.5	1.08462	3.04929	0.55554	0.0316
195.651	1.5	1.08115	3.03126	0.55225	0.0315
195.751	1.5	1.07799	3.0232	0.55078	0.0314
195.851	1.5	1.07447	3.00894	0.54818	0.0313
195.951	1.5	1.07142	2.99735	0.54607	0.03121
196.051	1.5	1.06783	2.98531	0.54388	0.03111
196.151	1.5	1.06443	2.97255	0.54155	0.03101
196.251	1.5	1.06142	2.96454	0.5401	0.03092
196.351	1.5	1.05779	2.94966	0.53738	0.03082
196.451	1.5	1.05466	2.94045	0.53571	0.03073
196.551	1.5	1.05118	2.92829	0.53349	0.03062
196.651	1.5	1.04798	2.91542	0.53115	0.03053
196.751	1.5	1.04454	2.90605	0.52944	0.03043
196.851	1.5	1.0411	2.8903	0.52657	0.03033
196.951	1.5	1.03811	2.88178	0.52502	0.03024
197.051	1.5	1.03436	2.8698	0.52283	0.03013
197.151	1.5	1.03128	2.85727	0.52055	0.03004
197.251	1.5	1.02781	2.84657	0.5186	0.02994
197.351	1.5	1.0246	2.83716	0.51689	0.02985
197.451	1.5	1.02118	2.82664	0.51497	0.02975
197.551	1.5	1.01779	2.81442	0.51275	0.02965
197.651	1.5	1.01479	2.80261	0.51059	0.02956
197.751	1.5	1.01101	2.78866	0.50805	0.02945
197.851	1.5	1.0079	2.77559	0.50567	0.02936
197.951	1.5	1.00461	2.76631	0.50398	0.02927
198.051	1.5	1.00127	2.7495	0.50092	0.02917
198.151	1.5	0.99799	2.74097	0.49936	0.02907
198.251	1.5	0.99451	2.72819	0.49704	0.02897
198.351	1.5	0.99141	2.71971	0.49549	0.02888
198.451	1.5	0.98769	2.7084	0.49343	0.02877
198.551	1.5	0.98446	2.6983	0.49159	0.02868
198.651	1.5	0.98133	2.68924	0.48994	0.02859
198.751	1.5	0.97789	2.67697	0.4877	0.02849
198.851	1.5	0.97462	2.66455	0.48544	0.02839
198.951	1.5	0.97123	2.65209	0.48317	0.02829
199.051	1.5	0.96798	2.6357	0.48019	0.0282
199.151	1.5	0.96441	2.62547	0.47832	0.0281
199.251	1.5	0.96105	2.6115	0.47578	0.028
[truncated: 24,273 more rows]

## Sheet: SMP-3_1
Time	Total cycle count	Extension	Load	Tensile stress	Tensile strain (Extension)
(s)		(mm)	(N)	(MPa)	(mm/mm)
0	0	0	-0.02608	-0.00327	0
0.1	0	0.00057	-0.02172	-0.00272	2e-05
0.2	0	0.00193	-0.00883	-0.00111	6e-05
0.3	0	0.00697	0.01573	0.00197	0.00021
0.4	0	0.01011	0.02894	0.00362	0.00031
0.5	0	0.014	0.04737	0.00593	0.00043
0.6	0	0.01718	0.06324	0.00792	0.00052
0.7	0	0.02051	0.07246	0.00907	0.00062
0.8	0	0.02384	0.08897	0.01114	0.00073
0.9	0	0.02717	0.10631	0.01331	0.00083
1	0	0.03082	0.12184	0.01526	0.00094
1.1	0	0.03357	0.13789	0.01727	0.00102
1.2	0	0.03746	0.15616	0.01956	0.00114
1.3	0	0.04056	0.16969	0.02125	0.00124
1.4	0	0.04376	0.18587	0.02328	0.00133
1.5	0	0.04714	0.20379	0.02552	0.00144
1.6	0	0.05041	0.21875	0.02739	0.00153
1.7	0	0.05409	0.23478	0.0294	0.00165
1.8	0	0.057	0.24896	0.03118	0.00174
1.9	0	0.06071	0.2638	0.03303	0.00185
2	0	0.06394	0.28546	0.03575	0.00195
2.1	0	0.06699	0.29368	0.03678	0.00204
2.2	0	0.07049	0.31412	0.03934	0.00215
2.3	0	0.07376	0.32615	0.04084	0.00225
2.4	0	0.07737	0.34671	0.04342	0.00236
2.5	0	0.08043	0.36089	0.04519	0.00245
2.6	0	0.08399	0.37727	0.04724	0.00256
2.7	0	0.08741	0.39338	0.04926	0.00266
2.8	0	0.09038	0.40597	0.05084	0.00275
2.9	0	0.0939	0.42387	0.05308	0.00286
3	0	0.09719	0.43594	0.05459	0.00296
3.1	0	0.10057	0.44801	0.0561	0.00306
3.2	0	0.10381	0.46597	0.05835	0.00316
3.3	0	0.10715	0.48215	0.06038	0.00326
3.4	0	0.11072	0.50344	0.06304	0.00337
3.5	0	0.11361	0.51569	0.06458	0.00346
3.6	0	0.11732	0.53505	0.067	0.00357
3.7	0	0.12056	0.54998	0.06887	0.00367
3.8	0	0.12378	0.56105	0.07026	0.00377
3.9	0	0.12718	0.57996	0.07263	0.00387
4	0	0.13043	0.59492	0.0745	0.00397
4.1	0	0.13406	0.6057	0.07585	0.00408
4.2	0	0.13702	0.61984	0.07762	0.00417
4.3	0	0.14067	0.63999	0.08014	0.00428
4.4	0	0.144	0.65633	0.08219	0.00438
4.5	0	0.14711	0.66795	0.08364	0.00448
4.6	0	0.15058	0.68486	0.08576	0.00458
4.7	0	0.15375	0.7011	0.0878	0.00468
4.8	0	0.15743	0.71619	0.08969	0.00479
4.9	0	0.16037	0.73214	0.09168	0.00488
5	0	0.16398	0.74819	0.09369	0.00499
5.1	0	0.16727	0.76496	0.09579	0.00509
5.2	0	0.17035	0.77817	0.09745	0.00519
5.3	0	0.17393	0.79617	0.0997	0.0053
5.4	0	0.17709	0.80817	0.1012	0.00539
5.5	0	0.18065	0.82633	0.10348	0.0055
5.6	0	0.18373	0.84292	0.10555	0.00559
5.7	0	0.18727	0.85871	0.10753	0.0057
5.8	0	0.19061	0.87209	0.10921	0.0058
5.9	0	0.19359	0.8872	0.1111	0.00589
6	0	0.19733	0.90453	0.11327	0.00601
6.1	0	0.20044	0.91595	0.1147	0.0061
6.2	0	0.20396	0.93274	0.1168	0.00621
6.3	0	0.20719	0.94479	0.11831	0.00631
6.4	0	0.21063	0.96502	0.12084	0.00641
6.5	0	0.21401	0.97828	0.12251	0.00652
6.6	0	0.21696	0.99443	0.12453	0.00661
6.7	0	0.22065	1.01323	0.12688	0.00672
6.8	0	0.22389	1.02736	0.12865	0.00682
6.9	0	0.22713	1.04398	0.13073	0.00692
7	0	0.23043	1.05997	0.13273	0.00702
7.1	0	0.23388	1.07654	0.13481	0.00712
7.2	0	0.23738	1.08831	0.13628	0.00723
7.3	0	0.24029	1.10197	0.13799	0.00732
7.4	0	0.24398	1.11495	0.13962	0.00743
7.5	0	0.24724	1.13004	0.14151	0.00753
7.6	0	0.25035	1.14398	0.14325	0.00762
7.7	0	0.25381	1.16027	0.1453	0.00773
7.8	0	0.25714	1.17942	0.14769	0.00783
7.9	0	0.26072	1.19596	0.14976	0.00794
8	0	0.26375	1.21292	0.15189	0.00803
8.1	0	0.26738	1.229	0.1539	0.00814
8.2	0	0.27072	1.24745	0.15621	0.00824
8.3	0	0.27362	1.26089	0.1579	0.00833
8.4	0	0.27729	1.27471	0.15963	0.00844
8.5	0	0.28037	1.28597	0.16104	0.00854
8.6	0	0.28403	1.29741	0.16247	0.00865
8.7	0	0.28711	1.31324	0.16445	0.00874
8.8	0	0.2906	1.32828	0.16633	0.00885
8.9	0	0.2941	1.34738	0.16873	0.00895
9	0	0.29689	1.35899	0.17018	0.00904
9.1	0	0.30065	1.37741	0.17249	0.00915
9.2	0	0.30378	1.39453	0.17463	0.00925
9.3	0	0.30722	1.40741	0.17624	0.00935
9.4	0	0.31044	1.42754	0.17876	0.00945
9.5	0	0.31387	1.43738	0.18	0.00956
9.6	0	0.31749	1.45751	0.18252	0.00967
9.7	0	0.32023	1.47132	0.18425	0.00975
9.8	0	0.32412	1.4861	0.1861	0.00987
9.9	0	0.32724	1.50043	0.18789	0.00996
10	0	0.33055	1.51539	0.18977	0.01006
10.1	0	0.33379	1.52751	0.19128	0.01016
10.2	0	0.33713	1.54313	0.19324	0.01026
10.3	0	0.34077	1.56062	0.19543	0.01038
10.4	0	0.34364	1.56978	0.19658	0.01046
10.5	0	0.34733	1.59043	0.19916	0.01058
10.6	0	0.35059	1.60476	0.20096	0.01067
10.7	0	0.35377	1.61879	0.20271	0.01077
10.8	0	0.35715	1.63262	0.20445	0.01087
10.9	0	0.36043	1.65242	0.20693	0.01097
11	0	0.364	1.66694	0.20874	0.01108
11.1	0	0.36702	1.68258	0.2107	0.01117
11.2	0	0.37065	1.70034	0.21293	0.01129
11.3	0	0.37395	1.71722	0.21504	0.01139
11.4	0	0.37706	1.72869	0.21648	0.01148
11.5	0	0.38051	1.74921	0.21905	0.01159
11.6	0	0.38386	1.75791	0.22013	0.01169
11.7	0	0.38735	1.77417	0.22217	0.01179
11.8	0	0.3905	1.78497	0.22352	0.01189
11.9	0	0.39393	1.79762	0.22511	0.01199
12	0	0.39734	1.81537	0.22733	0.0121
12.1	0	0.40031	1.82601	0.22866	0.01219
12.2	0	0.4039	1.84952	0.23161	0.0123
12.3	0	0.40715	1.86451	0.23348	0.0124
12.4	0	0.41057	1.88372	0.23589	0.0125
12.5	0	0.41384	1.89864	0.23776	0.0126
12.6	0	0.41716	1.91523	0.23984	0.0127
12.7	0	0.42069	1.93113	0.24183	0.01281
12.8	0	0.42359	1.94174	0.24316	0.0129
12.9	0	0.4273	1.95939	0.24537	0.01301
13	0	0.43052	1.96817	0.24646	0.01311
13.1	0	0.43375	1.97558	0.24739	0.01321
13.2	0	0.43722	1.99191	0.24944	0.01331
13.3	0	0.44052	2.00971	0.25167	0.01341
13.4	0	0.44412	2.02756	0.2539	0.01352
13.5	0	0.447	2.0391	0.25535	0.01361
13.6	0	0.45076	2.05737	0.25764	0.01372
13.7	0	0.45392	2.07517	0.25986	0.01382
13.8	0	0.45704	2.09427	0.26226	0.01392
13.9	0	0.46056	2.10726	0.26388	0.01402
14	0	0.46378	2.12538	0.26615	0.01412
14.1	0	0.46737	2.13997	0.26798	0.01423
14.2	0	0.47031	2.15159	0.26943	0.01432
14.3	0	0.47407	2.16746	0.27142	0.01443
14.4	0	0.47731	2.1795	0.27293	0.01453
14.5	0	0.48027	2.19045	0.2743	0.01462
14.6	0	0.48388	2.20631	0.27629	0.01473
14.7	0	0.48708	2.22182	0.27823	0.01483
14.8	0	0.49063	2.2369	0.28012	0.01494
14.9	0	0.49368	2.25211	0.28202	0.01503
15	0	0.49734	2.26667	0.28384	0.01514
15.1	0	0.50072	2.28737	0.28644	0.01525
15.2	0	0.50368	2.30003	0.28802	0.01534
15.3	0	0.50733	2.31769	0.29023	0.01545
15.4	0	0.51054	2.33403	0.29228	0.01554
15.5	0	0.51392	2.34617	0.2938	0.01565
15.6	0	0.51709	2.36238	0.29583	0.01574
15.7	0	0.52054	2.37753	0.29773	0.01585
15.8	0	0.52408	2.39218	0.29956	0.01596
15.9	0	0.52699	2.40628	0.30133	0.01605
16	0	0.53066	2.41736	0.30271	0.01616
16.1	0	0.53389	2.43548	0.30498	0.01626
16.2	0	0.53711	2.44563	0.30626	0.01635
16.3	0	0.54047	2.4588	0.3079	0.01646
16.4	0	0.54375	2.47548	0.30999	0.01656
16.5	0	0.54737	2.4879	0.31155	0.01667
16.6	0	0.55032	2.5072	0.31396	0.01676
16.7	0	0.55399	2.52573	0.31629	0.01687
16.8	0	0.55734	2.54293	0.31844	0.01697
16.9	0	0.56033	2.555	0.31995	0.01706
17	0	0.56396	2.57409	0.32234	0.01717
17.1	0	0.56711	2.58619	0.32386	0.01727
17.2	0	0.57076	2.60529	0.32625	0.01738
17.3	0	0.57377	2.61703	0.32772	0.01747
17.4	0	0.5773	2.6281	0.32911	0.01758
17.5	0	0.58074	2.64065	0.33068	0.01768
17.6	0	0.5836	2.65131	0.33201	0.01777
17.7	0	0.58724	2.66508	0.33374	0.01788
17.8	0	0.59041	2.68175	0.33582	0.01798
17.9	0	0.59402	2.6974	0.33778	0.01809
18	0	0.59707	2.71429	0.3399	0.01818
18.1	0	0.60057	2.72683	0.34147	0.01829
18.2	0	0.60403	2.74838	0.34417	0.01839
18.3	0	0.60688	2.76208	0.34588	0.01848
18.4	0	0.61064	2.78333	0.34854	0.01859
18.5	0	0.61375	2.79216	0.34965	0.01869
18.6	0	0.61729	2.8074	0.35156	0.0188
18.7	0	0.62046	2.82003	0.35314	0.01889
18.8	0	0.62391	2.83199	0.35464	0.019
18.9	0	0.6274	2.84763	0.3566	0.0191
19	0	0.63035	2.85721	0.3578	0.01919
19.1	0	0.63404	2.87567	0.36011	0.01931
19.2	0	0.63719	2.89173	0.36212	0.0194
19.3	0	0.64053	2.90563	0.36386	0.0195
19.4	0	0.6438	2.92296	0.36603	0.0196
19.5	0	0.64714	2.93552	0.3676	0.0197
19.6	0	0.65066	2.9524	0.36972	0.01981
19.7	0	0.6537	2.96761	0.37162	0.0199
19.8	0	0.65734	2.98449	0.37373	0.02001
19.9	0	0.66058	3.00159	0.37588	0.02011
20	0	0.66372	3.0104	0.37698	0.02021
20.1	0	0.66716	3.03115	0.37958	0.02031
20.2	0	0.67044	3.04031	0.38072	0.02041
20.3	0	0.67396	3.05625	0.38272	0.02052
20.4	0	0.67707	3.06667	0.38402	0.02062
20.5	0	0.6807	3.07991	0.38568	0.02073
20.6	0	0.68403	3.09897	0.38807	0.02083
20.7	0	0.68698	3.10797	0.3892	0.02092
20.8	0	0.69065	3.12767	0.39166	0.02103
20.9	0	0.69382	3.13823	0.39299	0.02113
21	0	0.69728	3.15396	0.39496	0.02123
21.1	0	0.70049	3.16981	0.39694	0.02133
21.2	0	0.70392	3.1859	0.39896	0.02143
21.3	0	0.70738	3.20183	0.40095	0.02154
21.4	0	0.71021	3.21799	0.40297	0.02162
21.5	0	0.714	3.23438	0.40503	0.02174
21.6	0	0.71715	3.24653	0.40655	0.02184
21.7	0	0.72052	3.25937	0.40816	0.02194
21.8	0	0.7238	3.27003	0.40949	0.02204
21.9	0	0.72716	3.28625	0.41152	0.02214
22	0	0.73071	3.29802	0.413	0.02225
22.1	0	0.73356	3.31027	0.41453	0.02234
22.2	0	0.73739	3.32883	0.41685	0.02245
22.3	0	0.74055	3.34221	0.41853	0.02255
22.4	0	0.74385	3.35555	0.4202	0.02265
22.5	0	0.74719	3.37384	0.42249	0.02275
22.6	0	0.75051	3.39254	0.42483	0.02285
22.7	0	0.75416	3.40898	0.42689	0.02296
22.8	0	0.75694	3.42191	0.42851	0.02305
22.9	0	0.76078	3.4352	0.43017	0.02316
23	0	0.76392	3.44957	0.43197	0.02326
23.1	0	0.76706	3.46178	0.4335	0.02336
23.2	0	0.77048	3.47479	0.43513	0.02346
23.3	0	0.77375	3.49012	0.43705	0.02356
23.4	0	0.77741	3.50381	0.43877	0.02367
23.5	0	0.78033	3.5187	0.44063	0.02376
23.6	0	0.78401	3.53256	0.44237	0.02387
23.7	0	0.7873	3.54952	0.44449	0.02397
23.8	0	0.79031	3.56277	0.44615	0.02406
23.9	0	0.79384	3.57924	0.44821	0.02417
24	0	0.7971	3.59294	0.44993	0.02427
24.1	0	0.80067	3.60873	0.4519	0.02438
24.2	0	0.8038	3.62164	0.45352	0.02447
24.3	0	0.80729	3.63641	0.45537	0.02458
24.4	0	0.81075	3.65091	0.45719	0.02469
24.5	0	0.81372	3.66657	0.45915	0.02478
24.6	0	0.81723	3.68034	0.46087	0.02488
24.7	0	0.82054	3.69187	0.46232	0.02498
24.8	0	0.82387	3.70438	0.46388	0.02509
24.9	0	0.82713	3.71798	0.46559	0.02518
25	0	0.83045	3.73466	0.46767	0.02529
25.1	0	0.83409	3.74919	0.46949	0.0254
25.2	0	0.83697	3.76328	0.47126	0.02548
25.3	0	0.84068	3.77786	0.47308	0.0256
25.4	0	0.84394	3.79143	0.47478	0.0257
25.5	0	0.84707	3.80284	0.47621	0.02579
25.6	0	0.85051	3.82141	0.47854	0.0259
25.7	0	0.85373	3.83651	0.48043	0.02599
25.8	0	0.8574	3.85434	0.48266	0.02611
25.9	0	0.86037	3.86841	0.48442	0.0262
26	0	0.86399	3.88198	0.48612	0.02631
26.1	0	0.86735	3.89755	0.48807	0.02641
26.2	0	0.87042	3.9065	0.48919	0.0265
26.3	0	0.87389	3.92261	0.49121	0.02661
26.4	0	0.87709	3.93487	0.49275	0.02671
26.5	0	0.88074	3.94852	0.49446	0.02682
26.6	0	0.88371	3.96037	0.49594	0.02691
26.7	0	0.88732	3.97435	0.49769	0.02702
26.8	0	0.8906	3.994	0.50015	0.02712
26.9	0	0.89368	4.00617	0.50167	0.02721
27	0	0.89728	4.02619	0.50418	0.02732
27.1	0	0.90042	4.03681	0.50551	0.02742
27.2	0	0.90399	4.05296	0.50753	0.02752
27.3	0	0.90706	4.06776	0.50939	0.02762
27.4	0	0.91058	4.07826	0.5107	0.02773
27.5	0	0.91398	4.09419	0.5127	0.02783
27.6	0	0.9169	4.10255	0.51374	0.02792
27.7	0	0.92069	4.11932	0.51584	0.02803
27.8	0	0.92383	4.1327	0.51752	0.02813
27.9	0	0.92724	4.14545	0.51912	0.02823
28	0	0.93054	4.16524	0.52159	0.02833
28.1	0	0.93393	4.17647	0.523	0.02844
28.2	0	0.93735	4.19379	0.52517	0.02854
28.3	0	0.94033	4.20423	0.52648	0.02863
28.4	0	0.94396	4.22305	0.52883	0.02874
28.5	0	0.94724	4.23831	0.53074	0.02884
28.6	0	0.95043	4.24618	0.53173	0.02894
28.7	0	0.95379	4.2613	0.53362	0.02904
28.8	0	0.95719	4.27321	0.53511	0.02914
28.9	0	0.96069	4.29059	0.53729	0.02925
29	0	0.96363	4.30302	0.53885	0.02934
29.1	0	0.96734	4.32127	0.54113	0.02945
29.2	0	0.9706	4.33743	0.54316	0.02955
29.3	0	0.97367	4.34771	0.54444	0.02965
29.4	0	0.97719	4.36333	0.5464	0.02975
29.5	0	0.98043	4.37476	0.54783	0.02985
29.6	0	0.98406	4.39351	0.55018	0.02996
29.7	0	0.98711	4.40476	0.55159	0.03006
29.8	0	0.99069	4.41939	0.55342	0.03016
29.9	0	0.99411	4.43146	0.55493	0.03027
30	0	0.99692	4.44481	0.5566	0.03035
30.1	0	1.00062	4.46181	0.55873	0.03047
30.2	0	1.00372	4.47164	0.55996	0.03056
30.3	0	1.00731	4.48948	0.5622	0.03067
30.4	0	1.01044	4.50456	0.56409	0.03077
30.5	0	1.01391	4.51977	0.56599	0.03087
30.6	0	1.01742	4.53552	0.56796	0.03098
30.7	0	1.02025	4.54598	0.56927	0.03106
30.8	0	1.024	4.56035	0.57107	0.03118
30.9	0	1.02712	4.57513	0.57292	0.03127
31	0	1.03054	4.58655	0.57435	0.03138
31.1	0	1.03375	4.60029	0.57607	0.03148
31.2	0	1.03716	4.61577	0.57801	0.03158
31.3	0	1.04082	4.62789	0.57953	0.03169
31.4	0	1.04359	4.63919	0.58094	0.03178
31.5	0	1.04746	4.65722	0.5832	0.03189
31.6	0	1.05059	4.67164	0.58501	0.03199
31.7	0	1.05386	4.68711	0.58694	0.03209
31.8	0	1.05713	4.70067	0.58864	0.03219
31.9	0	1.06044	4.71563	0.59052	0.03229
32	0	1.06409	4.72943	0.59224	0.0324
32.1	0	1.06701	4.74086	0.59368	0.03249
32.2	0	1.07065	4.75283	0.59518	0.0326
32.3	0	1.07397	4.7706	0.5974	0.0327
32.4	0	1.07707	4.78384	0.59906	0.03279
32.5	0	1.08049	4.79742	0.60076	0.0329
32.6	0	1.08379	4.80849	0.60214	0.033
32.7	0	1.0873	4.82532	0.60425	0.03311
32.8	0	1.09039	4.8381	0.60585	0.0332
32.9	0	1.09397	4.85233	0.60764	0.03331
33	0	1.09731	4.8663	0.60938	0.03341
33.1	0	1.10037	4.87846	0.61091	0.0335
33.2	0	1.10385	4.89271	0.61269	0.03361
33.3	0	1.1072	4.90634	0.6144	0.03371
33.4	0	1.11069	4.91928	0.61602	0.03382
33.5	0	1.11383	4.93902	0.61849	0.03391
33.6	0	1.11724	4.95314	0.62026	0.03402
33.7	0	1.12067	4.96924	0.62227	0.03412
33.8	0	1.12363	4.98073	0.62371	0.03421
33.9	0	1.12728	4.99562	0.62558	0.03432
34	0	1.13051	5.00968	0.62734	0.03442
34.1	0	1.13387	5.01656	0.6282	0.03452
34.2	0	1.13719	5.03167	0.63009	0.03463
34.3	0	1.14046	5.04439	0.63169	0.03473
34.4	0	1.14402	5.05832	0.63343	0.03483
34.5	0	1.14696	5.06989	0.63488	0.03492
34.6	0	1.15063	5.08548	0.63683	0.03503
34.7	0	1.15391	5.10034	0.63869	0.03513
34.8	0	1.15707	5.11282	0.64026	0.03523
34.9	0	1.16053	5.13154	0.6426	0.03534
35	0	1.16379	5.14684	0.64451	0.03544
35.1	0	1.16743	5.16379	0.64664	0.03555
35.2	0	1.17037	5.17587	0.64815	0.03564
35.3	0	1.17413	5.18546	0.64935	0.03575
35.4	0	1.17727	5.20221	0.65145	0.03585
35.5	0	1.18037	5.21054	0.65249	0.03594
35.6	0	1.18386	5.22347	0.65411	0.03605
35.7	0	1.18708	5.23782	0.65591	0.03614
35.8	0	1.1907	5.25194	0.65768	0.03625
35.9	0	1.19364	5.26416	0.65921	0.03634
36	0	1.19738	5.2796	0.66114	0.03646
36.1	0	1.20067	5.2994	0.66362	0.03656
36.2	0	1.20359	5.30684	0.66455	0.03665
36.3	0	1.20721	5.3244	0.66675	0.03676
36.4	0	1.21043	5.34121	0.66885	0.03686
36.5	0	1.21393	5.3518	0.67018	0.03696
36.6	0	1.21706	5.36909	0.67235	0.03706
36.7	0	1.22063	5.3795	0.67365	0.03717
36.8	0	1.22404	5.39459	0.67554	0.03727
36.9	0	1.227	5.40708	0.6771	0.03736
37	0	1.23064	5.42282	0.67907	0.03747
37.1	0	1.23389	5.43411	0.68049	0.03757
37.2	0	1.23722	5.44291	0.68159	0.03767
37.3	0	1.24044	5.45475	0.68307	0.03777
37.4	0	1.24385	5.47091	0.6851	0.03787
37.5	0	1.2474	5.48435	0.68678	0.03798
37.6	0	1.2503	5.49894	0.68861	0.03807
37.7	0	1.25397	5.51724	0.6909	0.03818
37.8	0	1.25726	5.52937	0.69242	0.03828
37.9	0	1.26043	5.54357	0.6942	0.03838
38	0	1.26381	5.55884	0.69611	0.03848
38.1	0	1.26707	5.57336	0.69793	0.03858
38.2	0	1.2707	5.59039	0.70006	0.03869
38.3	0	1.27367	5.59989	0.70125	0.03878
38.4	0	1.27731	5.6147	0.7031	0.03889
38.5	0	1.28069	5.62504	0.7044	0.03899
38.6	0	1.28365	5.63471	0.70561	0.03908
38.7	0	1.28731	5.64951	0.70746	0.0392
38.8	0	1.29048	5.65975	0.70874	0.03929
38.9	0	1.29408	5.67682	0.71088	0.0394
39	0	1.29711	5.68782	0.71226	0.03949
39.1	0	1.30062	5.70345	0.71422	0.0396
39.2	0	1.30409	5.72098	0.71641	0.03971
39.3	0	1.30694	5.73592	0.71828	0.03979
39.4	0	1.3106	5.75168	0.72026	0.03991
39.5	0	1.31375	5.76624	0.72208	0.04
39.6	0	1.31732	5.78044	0.72386	0.04011
39.7	0	1.3204	5.79149	0.72524	0.0402
39.8	0	1.32389	5.80439	0.72686	0.04031
39.9	0	1.32739	5.81269	0.7279	0.04042
39.997	0.5	1.33014	5.81858	0.72863	0.0405
39.998	0.5	1.33018	5.81918	0.72871	0.0405
40.098	0.5	1.3313	5.82251	0.72913	0.04054
40.198	0.5	1.3294	5.80806	0.72732	0.04048
40.298	0.5	1.3256	5.78997	0.72505	0.04036
40.398	0.5	1.32173	5.77028	0.72259	0.04024
40.498	0.5	1.31832	5.75539	0.72072	0.04014
40.598	0.5	1.31523	5.74356	0.71924	0.04005
40.698	0.5	1.31145	5.72709	0.71718	0.03993
40.798	0.5	1.30828	5.7121	0.7153	0.03983
40.898	0.5	1.30507	5.69271	0.71287	0.03974
40.998	0.5	1.30164	5.6726	0.71035	0.03963
41.098	0.5	1.29838	5.65273	0.70787	0.03953
41.198	0.5	1.29498	5.63949	0.70621	0.03943
41.298	0.5	1.29175	5.62034	0.70381	0.03933
41.398	0.5	1.28814	5.60351	0.7017	0.03922
41.498	0.5	1.28475	5.58568	0.69947	0.03912
41.598	0.5	1.28184	5.5689	0.69737	0.03903
41.698	0.5	1.27819	5.55253	0.69532	0.03892
41.798	0.5	1.27508	5.53485	0.6931	0.03882
41.898	0.5	1.27173	5.5201	0.69126	0.03872
41.998	0.5	1.26843	5.50608	0.6895	0.03862
42.098	0.5	1.26497	5.48807	0.68725	0.03852
42.198	0.5	1.26151	5.47619	0.68576	0.03841
42.298	0.5	1.25855	5.45966	0.68369	0.03832
42.398	0.5	1.25479	5.44601	0.68198	0.03821
42.498	0.5	1.25167	5.42792	0.67971	0.03811
42.598	0.5	1.24835	5.41428	0.67801	0.03801
42.698	0.5	1.24505	5.39556	0.67566	0.03791
42.798	0.5	1.24173	5.37826	0.6735	0.03781
42.898	0.5	1.23813	5.35899	0.67108	0.0377
42.998	0.5	1.2353	5.34292	0.66907	0.03761
43.098	0.5	1.23135	5.3233	0.66661	0.03749
43.198	0.5	1.22821	5.30589	0.66443	0.0374
43.298	0.5	1.225	5.29166	0.66265	0.0373
43.398	0.5	1.22161	5.27621	0.66072	0.0372
43.498	0.5	1.21845	5.26292	0.65905	0.0371
43.598	0.5	1.21485	5.2487	0.65727	0.03699
43.698	0.5	1.21195	5.23767	0.65589	0.0369
43.798	0.5	1.20815	5.22245	0.65398	0.03679
43.898	0.5	1.20488	5.20458	0.65175	0.03669
43.998	0.5	1.20175	5.19235	0.65021	0.03659
44.098	0.5	1.19831	5.1725	0.64773	0.03649
44.198	0.5	1.19503	5.15448	0.64547	0.03639
44.298	0.5	1.19161	5.13575	0.64313	0.03628
44.398	0.5	1.18859	5.11471	0.64049	0.03619
44.498	0.5	1.18485	5.09956	0.63859	0.03608
44.598	0.5	1.18158	5.08385	0.63663	0.03598
44.698	0.5	1.17842	5.06989	0.63488	0.03588
44.798	0.5	1.17489	5.05496	0.63301	0.03577
44.898	0.5	1.17169	5.04016	0.63116	0.03568
44.998	0.5	1.16822	5.02839	0.62968	0.03557
45.098	0.5	1.16506	5.0115	0.62757	0.03547
45.198	0.5	1.1616	5.00235	0.62642	0.03537
45.298	0.5	1.15819	4.98502	0.62425	0.03526
45.398	0.5	1.1552	4.97109	0.62251	0.03517
45.498	0.5	1.15157	4.95126	0.62002	0.03506
45.598	0.5	1.14829	4.93301	0.61774	0.03496
45.698	0.5	1.14502	4.91472	0.61545	0.03486
45.798	0.5	1.14166	4.89478	0.61295	0.03476
45.898	0.5	1.1384	4.88223	0.61138	0.03466
45.998	0.5	1.1349	4.86645	0.6094	0.03456
46.098	0.5	1.13184	4.85404	0.60785	0.03446
46.198	0.5	1.12821	4.835	0.60546	0.03435
46.298	0.5	1.12488	4.8221	0.60385	0.03425
46.398	0.5	1.12172	4.80734	0.602	0.03415
46.498	0.5	1.11826	4.79137	0.6	0.03405
46.598	0.5	1.11509	4.77975	0.59855	0.03395
46.698	0.5	1.11155	4.76173	0.59629	0.03384
46.798	0.5	1.10851	4.74956	0.59476	0.03375
46.898	0.5	1.10474	4.73004	0.59232	0.03364
46.998	0.5	1.10151	4.71564	0.59052	0.03354
47.098	0.5	1.09842	4.69779	0.58828	0.03344
47.198	0.5	1.09491	4.68041	0.58611	0.03334
47.298	0.5	1.09183	4.6635	0.58399	0.03324
47.398	0.5	1.0882	4.64477	0.58164	0.03313
47.498	0.5	1.08518	4.631	0.57992	0.03304
47.598	0.5	1.0815	4.61454	0.57786	0.03293
47.698	0.5	1.07819	4.6	0.57604	0.03283
47.798	0.5	1.07519	4.58702	0.57441	0.03274
47.898	0.5	1.07148	4.57206	0.57254	0.03262
47.998	0.5	1.06845	4.5614	0.5712	0.03253
48.098	0.5	1.06495	4.54474	0.56912	0.03243
48.198	0.5	1.06177	4.53389	0.56776	0.03233
48.298	0.5	1.05822	4.5146	0.56534	0.03222
48.398	0.5	1.0549	4.50033	0.56356	0.03212
48.498	0.5	1.05184	4.48472	0.5616	0.03203
48.598	0.5	1.04813	4.46654	0.55932	0.03191
48.698	0.5	1.04496	4.44869	0.55709	0.03182
48.798	0.5	1.04158	4.42985	0.55473	0.03171
48.898	0.5	1.03839	4.41447	0.5528	0.03162
48.998	0.5	1.03498	4.39581	0.55047	0.03151
49.098	0.5	1.03162	4.3816	0.54869	0.03141
49.198	0.5	1.02857	4.36935	0.54715	0.03132
49.298	0.5	1.02482	4.35398	0.54523	0.0312
49.398	0.5	1.02161	4.34296	0.54385	0.03111
49.498	0.5	1.01837	4.32967	0.54218	0.03101
49.598	0.5	1.01497	4.31284	0.54008	0.0309
49.698	0.5	1.01175	4.29781	0.53819	0.03081
49.798	0.5	1.00829	4.28131	0.53613	0.0307
49.898	0.5	1.00521	4.26609	0.53422	0.03061
49.998	0.5	1.0015	4.24719	0.53186	0.03049
50.098	0.5	0.99814	4.22986	0.52969	0.03039
50.198	0.5	0.99512	4.21301	0.52758	0.0303
50.298	0.5	0.99156	4.19648	0.52551	0.03019
50.398	0.5	0.98835	4.18192	0.52368	0.03009
50.498	0.5	0.98494	4.16783	0.52192	0.02999
50.598	0.5	0.98177	4.15458	0.52026	0.02989
50.698	0.5	0.97819	4.13864	0.51826	0.02978
50.798	0.5	0.97482	4.12469	0.51652	0.02968
50.898	0.5	0.97187	4.10886	0.51453	0.02959
50.998	0.5	0.96823	4.09212	0.51244	0.02948
51.098	0.5	0.96505	4.07662	0.5105	0.02938
51.198	0.5	0.96162	4.06122	0.50857	0.02928
51.298	0.5	0.95848	4.04287	0.50627	0.02918
51.398	0.5	0.95493	4.03064	0.50474	0.02908
51.498	0.5	0.95147	4.01511	0.50279	0.02897
51.598	0.5	0.94861	4.00139	0.50108	0.02888
51.698	0.5	0.94479	3.9819	0.49864	0.02877
51.798	0.5	0.94164	3.96667	0.49673	0.02867
51.898	0.5	0.93829	3.95311	0.49503	0.02857
51.998	0.5	0.93499	3.93536	0.49281	0.02847
52.098	0.5	0.93172	3.91652	0.49045	0.02837
52.198	0.5	0.92818	3.90397	0.48888	0.02826
52.298	0.5	0.92519	3.88943	0.48706	0.02817
52.398	0.5	0.92145	3.87584	0.48535	0.02806
52.498	0.5	0.91822	3.85964	0.48333	0.02796
52.598	0.5	0.915	3.85038	0.48217	0.02786
52.698	0.5	0.91168	3.83207	0.47987	0.02776
52.798	0.5	0.9084	3.81813	0.47813	0.02766
52.898	0.5	0.90497	3.80148	0.47604	0.02755
52.998	0.5	0.90188	3.78478	0.47395	0.02746
53.098	0.5	0.89817	3.76753	0.47179	0.02735
53.198	0.5	0.89489	3.75126	0.46975	0.02725
53.298	0.5	0.8917	3.73621	0.46787	0.02715
53.398	0.5	0.88828	3.7168	0.46544	0.02705
53.498	0.5	0.88511	3.70136	0.4635	0.02695
53.598	0.5	0.88159	3.68959	0.46203	0.02684
53.698	0.5	0.87847	3.67461	0.46015	0.02675
53.798	0.5	0.87486	3.6624	0.45863	0.02664
53.898	0.5	0.87151	3.64565	0.45653	0.02654
53.998	0.5	0.86846	3.63316	0.45496	0.02644
54.098	0.5	0.86483	3.6172	0.45297	0.02633
54.198	0.5	0.86166	3.60164	0.45102	0.02624
54.298	0.5	0.85832	3.58563	0.44901	0.02613
54.398	0.5	0.85503	3.56665	0.44664	0.02603
54.498	0.5	0.85165	3.55438	0.4451	0.02593
54.598	0.5	0.84819	3.53676	0.44289	0.02583
54.698	0.5	0.84521	3.52399	0.44129	0.02573
54.798	0.5	0.84152	3.50364	0.43874	0.02562
54.898	0.5	0.83834	3.48825	0.43682	0.02553
54.998	0.5	0.83502	3.4774	0.43546	0.02542
55.098	0.5	0.83164	3.46193	0.43352	0.02532
55.198	0.5	0.82838	3.45054	0.4321	0.02522
55.298	0.5	0.82489	3.43107	0.42966	0.02512
55.398	0.5	0.8219	3.41663	0.42785	0.02503
55.498	0.5	0.8181	3.39525	0.42517	0.02491
55.598	0.5	0.81489	3.38159	0.42346	0.02481
55.698	0.5	0.81174	3.3632	0.42116	0.02472
55.798	0.5	0.80821	3.35134	0.41967	0.02461
55.898	0.5	0.80506	3.33914	0.41815	0.02451
55.998	0.5	0.80148	3.32232	0.41604	0.0244
56.098	0.5	0.79855	3.30838	0.41429	0.02431
56.198	0.5	0.79478	3.29143	0.41217	0.0242
56.298	0.5	0.79152	3.27676	0.41033	0.0241
56.398	0.5	0.78845	3.26569	0.40895	0.02401
56.498	0.5	0.78494	3.24476	0.40633	0.0239
56.598	0.5	0.78182	3.23013	0.40449	0.0238
56.698	0.5	0.77828	3.21383	0.40245	0.0237
56.798	0.5	0.77519	3.19733	0.40039	0.0236
56.898	0.5	0.77148	3.18262	0.39855	0.02349
56.998	0.5	0.7682	3.16968	0.39692	0.02339
57.098	0.5	0.76515	3.15494	0.39508	0.0233
57.198	0.5	0.76151	3.13985	0.39319	0.02319
57.298	0.5	0.75846	3.12755	0.39165	0.02309
57.398	0.5	0.75489	3.11028	0.38949	0.02299
57.498	0.5	0.75182	3.09426	0.38748	0.02289
57.598	0.5	0.74821	3.07764	0.3854	0.02278
57.698	0.5	0.74484	3.0595	0.38313	0.02268
57.798	0.5	0.74181	3.04747	0.38162	0.02259
57.898	0.5	0.73813	3.02647	0.37899	0.02247
57.998	0.5	0.73497	3.01238	0.37723	0.02238
58.098	0.5	0.73168	2.99618	0.3752	0.02228
58.198	0.5	0.72841	2.98283	0.37353	0.02218
58.298	0.5	0.72501	2.96664	0.3715	0.02208
58.398	0.5	0.72163	2.95566	0.37012	0.02197
58.498	0.5	0.71856	2.94194	0.36841	0.02188
58.598	0.5	0.71482	2.92273	0.366	0.02177
58.698	0.5	0.71152	2.90672	0.364	0.02166
58.798	0.5	0.7084	2.89249	0.36221	0.02157
58.898	0.5	0.70499	2.87511	0.36004	0.02147
58.998	0.5	0.70171	2.86067	0.35823	0.02137
59.098	0.5	0.69829	2.84243	0.35594	0.02126
59.198	0.5	0.69516	2.82919	0.35429	0.02117
59.298	0.5	0.69153	2.81157	0.35208	0.02106
59.398	0.5	0.68811	2.80028	0.35067	0.02095
59.498	0.5	0.68506	2.78524	0.34878	0.02086
59.598	0.5	0.68152	2.77047	0.34693	0.02075
59.698	0.5	0.67841	2.75322	0.34477	0.02066
59.798	0.5	0.6749	2.7374	0.34279	0.02055
59.898	0.5	0.67182	2.72323	0.34102	0.02046
59.998	0.5	0.66827	2.70519	0.33876	0.02035
60.098	0.5	0.66486	2.69161	0.33706	0.02024
60.198	0.5	0.66185	2.67675	0.3352	0.02015
60.298	0.5	0.65821	2.66306	0.33348	0.02004
60.398	0.5	0.65508	2.64592	0.33134	0.01995
60.498	0.5	0.65159	2.63513	0.32999	0.01984
60.598	0.5	0.64839	2.61712	0.32773	0.01974
60.698	0.5	0.645	2.60342	0.32601	0.01964
60.798	0.5	0.64152	2.58703	0.32396	0.01953
60.898	0.5	0.63856	2.57146	0.32201	0.01944
60.998	0.5	0.63475	2.55411	0.31984	0.01933
61.098	0.5	0.63169	2.53712	0.31771	0.01923
61.198	0.5	0.62826	2.52243	0.31587	0.01913
61.298	0.5	0.62497	2.50667	0.3139	0.01903
61.398	0.5	0.62165	2.48781	0.31154	0.01893
61.498	0.5	0.61824	2.47878	0.31041	0.01882
61.598	0.5	0.6152	2.46279	0.3084	0.01873
61.698	0.5	0.61145	2.45059	0.30688	0.01862
61.798	0.5	0.60829	2.43487	0.30491	0.01852
61.898	0.5	0.60507	2.42108	0.30318	0.01842
61.998	0.5	0.60171	2.40554	0.30124	0.01832
62.098	0.5	0.59842	2.38518	0.29868	0.01822
62.198	0.5	0.59494	2.37355	0.29723	0.01811
62.298	0.5	0.59184	2.35614	0.29505	0.01802
62.398	0.5	0.58812	2.33947	0.29296	0.01791
62.498	0.5	0.58489	2.3213	0.29069	0.01781
62.598	0.5	0.58176	2.30799	0.28902	0.01771
62.698	0.5	0.57829	2.29204	0.28702	0.01761
62.798	0.5	0.57504	2.27632	0.28505	0.01751
62.898	0.5	0.57167	2.26591	0.28375	0.01741
62.998	0.5	0.56838	2.24937	0.28168	0.01731
63.098	0.5	0.56485	2.23705	0.28014	0.0172
63.198	0.5	0.56145	2.21992	0.27799	0.0171
63.298	0.5	0.55848	2.20776	0.27647	0.017
63.398	0.5	0.55485	2.18729	0.2739	0.01689
63.498	0.5	0.55172	2.17395	0.27223	0.0168
63.598	0.5	0.54836	2.15775	0.27021	0.0167
63.698	0.5	0.54505	2.14107	0.26812	0.0166
63.798	0.5	0.54168	2.12646	0.26629	0.01649
63.898	0.5	0.53819	2.11259	0.26455	0.01639
63.998	0.5	0.53524	2.09496	0.26234	0.0163
64.098	0.5	0.53146	2.07515	0.25986	0.01618
64.198	0.5	0.52831	2.05836	0.25776	0.01609
64.298	0.5	0.52499	2.04877	0.25656	0.01599
64.398	0.5	0.52164	2.03045	0.25426	0.01588
64.498	0.5	0.51845	2.01769	0.25267	0.01579
64.598	0.5	0.51477	2.00092	0.25057	0.01567
64.698	0.5	0.51197	1.9894	0.24912	0.01559
64.798	0.5	0.50805	1.97249	0.24701	0.01547
64.898	0.5	0.50483	1.96033	0.24548	0.01537
64.998	0.5	0.50166	1.94729	0.24385	0.01527
65.098	0.5	0.49827	1.93009	0.2417	0.01517
65.198	0.5	0.49511	1.91599	0.23993	0.01508
65.298	0.5	0.49156	1.89661	0.2375	0.01497
65.398	0.5	0.48861	1.87905	0.23531	0.01488
65.498	0.5	0.48483	1.86139	0.23309	0.01476
65.598	0.5	0.48156	1.84197	0.23066	0.01466
65.698	0.5	0.47843	1.83311	0.22955	0.01457
65.798	0.5	0.47494	1.8135	0.2271	0.01446
65.898	0.5	0.47174	1.80245	0.22571	0.01436
65.998	0.5	0.46826	1.78755	0.22385	0.01426
66.098	0.5	0.46521	1.7777	0.22261	0.01416
66.198	0.5	0.46154	1.76272	0.22074	0.01405
66.298	0.5	0.45822	1.74917	0.21904	0.01395
66.398	0.5	0.4551	1.73292	0.217	0.01386
66.498	0.5	0.45155	1.71405	0.21464	0.01375
66.598	0.5	0.44834	1.6987	0.21272	0.01365
66.698	0.5	0.44494	1.68206	0.21064	0.01355
66.798	0.5	0.4417	1.66472	0.20847	0.01345
66.898	0.5	0.43829	1.64842	0.20642	0.01335
66.998	0.5	0.43486	1.62849	0.20393	0.01324
67.098	0.5	0.43185	1.61744	0.20254	0.01315
67.198	0.5	0.42825	1.60191	0.2006	0.01304
67.298	0.5	0.42496	1.58879	0.19896	0.01294
67.398	0.5	0.4217	1.57438	0.19715	0.01284
67.498	0.5	0.41832	1.56268	0.19569	0.01274
67.598	0.5	0.41508	1.54949	0.19404	0.01264
67.698	0.5	0.41155	1.52893	0.19146	0.01253
67.798	0.5	0.40851	1.52169	0.19055	0.01244
67.898	0.5	0.40488	1.49797	0.18758	0.01233
67.998	0.5	0.40156	1.48589	0.18607	0.01223
68.098	0.5	0.3984	1.47094	0.1842	0.01213
68.198	0.5	0.3949	1.45065	0.18166	0.01202
68.298	0.5	0.3918	1.43692	0.17994	0.01193
68.398	0.5	0.3882	1.4199	0.17781	0.01182
68.498	0.5	0.38514	1.40132	0.17548	0.01173
68.598	0.5	0.38145	1.38884	0.17392	0.01161
68.698	0.5	0.37817	1.37129	0.17172	0.01151
68.798	0.5	0.37511	1.36035	0.17035	0.01142
68.898	0.5	0.37155	1.34223	0.16808	0.01131
68.998	0.5	0.36849	1.32876	0.1664	0.01122
69.098	0.5	0.36492	1.31356	0.16449	0.01111
69.198	0.5	0.36182	1.30334	0.16321	0.01102
69.298	0.5	0.35819	1.28594	0.16103	0.01091
69.398	0.5	0.35486	1.27429	0.15957	0.0108
69.498	0.5	0.35185	1.25909	0.15767	0.01071
69.598	0.5	0.34815	1.24126	0.15544	0.0106
69.698	0.5	0.34511	1.22338	0.1532	0.01051
69.798	0.5	0.34161	1.20647	0.15108	0.0104
69.898	0.5	0.33844	1.19058	0.14909	0.0103
69.998	0.5	0.33492	1.16898	0.14639	0.0102
70.098	0.5	0.33156	1.15525	0.14467	0.0101
70.198	0.5	0.3285	1.14132	0.14292	0.01
70.298	0.5	0.32477	1.12674	0.1411	0.00989
70.398	0.5	0.3216	1.1135	0.13944	0.00979
70.498	0.5	0.31826	1.10149	0.13793	0.00969
70.598	0.5	0.31505	1.08844	0.1363	0.00959
70.698	0.5	0.3117	1.07589	0.13473	0.00949
70.798	0.5	0.30826	1.06143	0.13292	0.00939
70.898	0.5	0.30522	1.04519	0.13088	0.00929
70.998	0.5	0.3015	1.02566	0.12844	0.00918
71.098	0.5	0.29821	1.00842	0.12628	0.00908
71.198	0.5	0.29507	0.99167	0.12418	0.00898
71.298	0.5	0.29162	0.97122	0.12162	0.00888
71.398	0.5	0.28841	0.95573	0.11968	0.00878
71.498	0.5	0.28499	0.94398	0.11821	0.00868
71.598	0.5	0.2818	0.9273	0.11612	0.00858
71.698	0.5	0.27817	0.91221	0.11423	0.00847
71.798	0.5	0.2748	0.89701	0.11233	0.00837
71.898	0.5	0.2718	0.88911	0.11134	0.00828
71.998	0.5	0.26821	0.87249	0.10926	0.00817
72.098	0.5	0.26503	0.86233	0.10799	0.00807
72.198	0.5	0.2616	0.84272	0.10553	0.00797
72.298	0.5	0.25843	0.82875	0.10378	0.00787
72.398	0.5	0.25488	0.81108	0.10157	0.00776
72.498	0.5	0.25146	0.79719	0.09983	0.00766
72.598	0.5	0.24856	0.7777	0.09739	0.00757
72.698	0.5	0.24487	0.76326	0.09558	0.00746
72.798	0.5	0.24169	0.74664	0.0935	0.00736
72.898	0.5	0.23831	0.73394	0.09191	0.00726
72.998	0.5	0.23511	0.71664	0.08974	0.00716
73.098	0.5	0.23162	0.70139	0.08783	0.00705
73.198	0.5	0.22814	0.68502	0.08578	0.00695
73.298	0.5	0.22528	0.67301	0.08428	0.00686
73.398	0.5	0.22147	0.65719	0.0823	0.00674
73.498	0.5	0.21829	0.64084	0.08025	0.00665
73.598	0.5	0.21496	0.63144	0.07907	0.00655
73.698	0.5	0.21166	0.61524	0.07704	0.00644
73.798	0.5	0.20838	0.59988	0.07512	0.00634
73.898	0.5	0.20485	0.58586	0.07336	0.00624
73.998	0.5	0.20183	0.569	0.07125	0.00615
74.098	0.5	0.19813	0.55321	0.06928	0.00603
74.198	0.5	0.1949	0.53464	0.06695	0.00593
74.298	0.5	0.19169	0.51995	0.06511	0.00584
74.398	0.5	0.18833	0.50155	0.06281	0.00573
74.498	0.5	0.18509	0.48534	0.06078	0.00564
74.598	0.5	0.18163	0.47144	0.05904	0.00553
74.698	0.5	0.17852	0.45449	0.05691	0.00544
74.798	0.5	0.17487	0.44264	0.05543	0.00532
74.898	0.5	0.17153	0.42936	0.05377	0.00522
74.998	0.5	0.16838	0.41946	0.05253	0.00513
75.098	0.5	0.16493	0.40291	0.05046	0.00502
75.198	0.5	0.16175	0.38668	0.04842	0.00493
75.298	0.5	0.15828	0.37412	0.04685	0.00482
75.398	0.5	0.15512	0.35732	0.04475	0.00472
75.498	0.5	0.15156	0.34097	0.0427	0.00461
75.598	0.5	0.14816	0.32084	0.04018	0.00451
75.698	0.5	0.14512	0.30629	0.03836	0.00442
75.798	0.5	0.14147	0.28653	0.03588	0.00431
75.898	0.5	0.13832	0.27377	0.03428	0.00421
75.998	0.5	0.13498	0.26239	0.03286	0.00411
76.098	0.5	0.13169	0.24699	0.03093	0.00401
76.198	0.5	0.12835	0.23318	0.0292	0.00391
76.298	0.5	0.12486	0.21836	0.02734	0.0038
76.398	0.5	0.12189	0.20694	0.02591	0.00371
76.498	0.5	0.11816	0.18958	0.02374	0.0036
76.598	0.5	0.11499	0.17768	0.02225	0.0035
76.698	0.5	0.1117	0.15964	0.01999	0.0034
76.798	0.5	0.10829	0.14322	0.01793	0.0033
76.898	0.5	0.10508	0.12767	0.01599	0.0032
76.998	0.5	0.10153	0.10862	0.0136	0.00309
77.098	0.5	0.09854	0.10003	0.01253	0.003
77.198	0.5	0.09477	0.07731	0.00968	0.00289
77.298	0.5	0.09155	0.06074	0.00761	0.00279
77.398	0.5	0.08841	0.05078	0.00636	0.00269
77.498	0.5	0.08487	0.03446	0.00432	0.00258
77.598	0.5	0.08175	0.02149	0.00269	0.00249
77.698	0.5	0.07815	0.00455	0.00057	0.00238
77.798	0.5	0.07519	-0.00931	-0.00117	0.00229
77.898	0.5	0.07146	-0.02662	-0.00333	0.00218
77.998	0.5	0.06817	-0.03761	-0.00471	0.00208
78.098	0.5	0.06514	-0.05015	-0.00628	0.00198
78.198	0.5	0.0616	-0.06819	-0.00854	0.00188
78.298	0.5	0.05848	-0.08231	-0.01031	0.00178
78.398	0.5	0.05495	-0.09963	-0.01248	0.00167
78.498	0.5	0.05183	-0.11376	-0.01425	0.00158
78.598	0.5	0.04819	-0.13088	-0.01639	0.00147
78.698	0.5	0.04487	-0.14648	-0.01834	0.00137
78.798	0.5	0.04182	-0.16168	-0.02025	0.00127
78.898	0.5	0.03816	-0.18278	-0.02289	0.00116
78.998	0.5	0.03509	-0.19537	-0.02447	0.00107
79.098	0.5	0.03158	-0.21104	-0.02643	0.00096
79.198	0.5	0.02846	-0.2203	-0.02759	0.00087
79.298	0.5	0.02493	-0.22878	-0.02865	0.00076
79.398	0.5	0.0215	-0.24888	-0.03117	0.00065
79.498	0.5	0.01848	-0.26214	-0.03283	0.00056
79.598	0.5	0.0148	-0.28021	-0.03509	0.00045
79.698	0.5	0.01161	-0.29759	-0.03727	0.00035
79.798	0.5	0.00836	-0.30962	-0.03877	0.00025
79.898	0.5	0.00505	-0.32532	-0.04074	0.00015
79.998	0.5	0.0017	-0.34057	-0.04265	5e-05
80.047	1	-3e-05	-0.34929	-0.04374	0
80.048	1	-7e-05	-0.34931	-0.04374	0
80.148	1	-0.00084	-0.34672	-0.04342	-3e-05
80.248	1	0.0006	-0.34216	-0.04285	2e-05
80.348	1	0.00491	-0.31968	-0.04003	0.00015
80.448	1	0.00878	-0.30187	-0.0378	0.00027
80.548	1	0.01202	-0.28091	-0.03518	0.00037
80.648	1	0.01552	-0.26336	-0.03298	0.00047
80.748	1	0.01909	-0.24102	-0.03018	0.00058
80.848	1	0.022	-0.22663	-0.02838	0.00067
80.948	1	0.02573	-0.21005	-0.0263	0.00078
81.048	1	0.02897	-0.19736	-0.02471	0.00088
81.148	1	0.0321	-0.18191	-0.02278	0.00098
81.248	1	0.03548	-0.16374	-0.0205	0.00108
81.348	1	0.03875	-0.14772	-0.0185	0.00118
81.448	1	0.04241	-0.13116	-0.01642	0.00129
81.548	1	0.04537	-0.11979	-0.015	0.00138
81.648	1	0.04899	-0.1003	-0.01256	0.00149
81.748	1	0.05232	-0.08175	-0.01024	0.00159
81.848	1	0.05533	-0.06687	-0.00837	0.00168
81.948	1	0.05886	-0.04663	-0.00584	0.00179
82.048	1	0.06205	-0.03492	-0.00437	0.00189
82.148	1	0.06566	-0.01747	-0.00219	0.002
82.248	1	0.06872	-0.00648	-0.00081	0.00209
82.348	1	0.0723	0.01425	0.00179	0.0022
82.448	1	0.07576	0.03364	0.00421	0.00231
82.548	1	0.07859	0.04308	0.00539	0.00239
82.648	1	0.08236	0.06365	0.00797	0.00251
82.748	1	0.08547	0.08259	0.01034	0.0026
82.848	1	0.08904	0.0965	0.01208	0.00271
82.948	1	0.09212	0.11125	0.01393	0.00281
83.048	1	0.09556	0.12789	0.01601	0.00291
83.148	1	0.09911	0.14191	0.01777	0.00302
83.248	1	0.10193	0.15839	0.01983	0.0031
83.348	1	0.10564	0.17579	0.02201	0.00322
83.448	1	0.10881	0.18964	0.02375	0.00331
83.548	1	0.11226	0.20583	0.02578	0.00342
83.648	1	0.11542	0.21872	0.02739	0.00351
83.748	1	0.11882	0.23792	0.02979	0.00362
83.848	1	0.12238	0.25387	0.03179	0.00373
83.948	1	0.12527	0.27211	0.03407	0.00381
84.048	1	0.12903	0.2883	0.0361	0.00393
84.148	1	0.13217	0.30266	0.0379	0.00402
84.248	1	0.13553	0.32094	0.04019	0.00413
84.348	1	0.13881	0.33488	0.04194	0.00423
84.448	1	0.14218	0.35284	0.04418	0.00433
84.548	1	0.14576	0.36783	0.04606	0.00444
84.648	1	0.14875	0.38028	0.04762	0.00453
84.748	1	0.15238	0.39977	0.05006	0.00464
84.848	1	0.15559	0.41204	0.0516	0.00474
84.948	1	0.15875	0.4291	0.05373	0.00483
85.048	1	0.16215	0.44504	0.05573	0.00494
85.148	1	0.16545	0.46131	0.05777	0.00504
85.248	1	0.169	0.48067	0.06019	0.00515
85.348	1	0.17213	0.49167	0.06157	0.00524
85.448	1	0.17564	0.50826	0.06365	0.00535
85.548	1	0.17896	0.52427	0.06565	0.00545
85.648	1	0.18195	0.54209	0.06788	0.00554
85.748	1	0.18555	0.55698	0.06975	0.00565
85.848	1	0.18878	0.5725	0.07169	0.00575
85.948	1	0.19225	0.59016	0.0739	0.00585
86.048	1	0.19549	0.60649	0.07595	0.00595
86.148	1	0.19891	0.62065	0.07772	0.00606
86.248	1	0.20242	0.63591	0.07963	0.00616
86.348	1	0.20529	0.6537	0.08186	0.00625
86.448	1	0.20906	0.66851	0.08371	0.00637
86.548	1	0.21222	0.68354	0.0856	0.00646
86.648	1	0.21553	0.69678	0.08725	0.00656
86.748	1	0.21885	0.70987	0.08889	0.00666
86.848	1	0.22216	0.72878	0.09126	0.00676
86.948	1	0.22574	0.74298	0.09304	0.00687
87.048	1	0.22855	0.75801	0.09492	0.00696
87.148	1	0.2324	0.7776	0.09738	0.00708
87.248	1	0.23561	0.79482	0.09953	0.00717
87.348	1	0.23874	0.81136	0.1016	0.00727
87.448	1	0.24216	0.83135	0.10411	0.00737
87.548	1	0.24542	0.84511	0.10583	0.00747
87.648	1	0.24904	0.85928	0.1076	0.00758
87.748	1	0.25192	0.87349	0.10938	0.00767
87.848	1	0.25578	0.88811	0.11121	0.00779
87.948	1	0.25901	0.90345	0.11314	0.00789
88.048	1	0.26206	0.91525	0.11461	0.00798
88.148	1	0.26556	0.93141	0.11664	0.00809
88.248	1	0.26879	0.94444	0.11827	0.00818
88.348	1	0.27242	0.96505	0.12085	0.00829
88.448	1	0.27537	0.98252	0.12304	0.00838
88.548	1	0.27905	1.00019	0.12525	0.0085
88.648	1	0.28234	1.01684	0.12733	0.0086
88.748	1	0.28533	1.02957	0.12893	0.00869
88.848	1	0.28885	1.04768	0.1312	0.00879
88.948	1	0.29213	1.06481	0.13334	0.00889
89.048	1	0.29565	1.07718	0.13489	0.009
89.148	1	0.29875	1.09075	0.13659	0.0091
89.248	1	0.30226	1.1055	0.13844	0.0092
89.348	1	0.30568	1.12265	0.14058	0.00931
89.448	1	0.30863	1.1355	0.14219	0.0094
89.548	1	0.31227	1.15275	0.14435	0.00951
89.648	1	0.31553	1.16845	0.14632	0.00961
89.748	1	0.31887	1.1792	0.14767	0.00971
89.848	1	0.3222	1.20045	0.15033	0.00981
89.948	1	0.32553	1.21535	0.15219	0.00991
90.048	1	0.32909	1.23481	0.15463	0.01002
90.148	1	0.33205	1.24853	0.15635	0.01011
90.248	1	0.33564	1.26537	0.15846	0.01022
90.348	1	0.33898	1.28432	0.16083	0.01032
90.448	1	0.34208	1.29531	0.16221	0.01042
90.548	1	0.34551	1.31392	0.16454	0.01052
90.648	1	0.34873	1.32682	0.16615	0.01062
90.748	1	0.35241	1.34194	0.16804	0.01073
90.848	1	0.35533	1.35394	0.16955	0.01082
90.948	1	0.35901	1.3716	0.17176	0.01093
91.048	1	0.36233	1.38634	0.1736	0.01103
91.148	1	0.36532	1.39718	0.17496	0.01112
91.248	1	0.36889	1.41737	0.17749	0.01123
91.348	1	0.37203	1.42912	0.17896	0.01133
91.448	1	0.37573	1.4482	0.18135	0.01144
91.548	1	0.37876	1.4654	0.18351	0.01153
91.648	1	0.38232	1.48167	0.18554	0.01164
91.748	1	0.38573	1.50146	0.18802	0.01174
91.848	1	0.3887	1.51442	0.18964	0.01184
91.948	1	0.39229	1.53366	0.19205	0.01194
92.048	1	0.39544	1.54526	0.19351	0.01204
92.148	1	0.39903	1.56179	0.19558	0.01215
92.248	1	0.40209	1.57073	0.1967	0.01224
92.348	1	0.40558	1.58803	0.19886	0.01235
92.448	1	0.40898	1.60022	0.20039	0.01245
92.548	1	0.41198	1.61436	0.20216	0.01254
92.648	1	0.41565	1.63113	0.20426	0.01266
92.748	1	0.41884	1.64502	0.206	0.01275
92.848	1	0.42222	1.66299	0.20825	0.01286
92.948	1	0.42545	1.68419	0.2109	0.01295
93.048	1	0.42884	1.69833	0.21267	0.01306
93.148	1	0.4323	1.7194	0.21531	0.01316
93.248	1	0.43528	1.73373	0.21711	0.01325
93.348	1	0.43909	1.74958	0.21909	0.01337
93.448	1	0.44227	1.75917	0.22029	0.01347
93.548	1	0.44545	1.77098	0.22177	0.01356
93.648	1	0.44889	1.78803	0.22391	0.01367
93.748	1	0.45218	1.80309	0.22579	0.01377
93.848	1	0.45568	1.81765	0.22762	0.01387
93.948	1	0.45874	1.83121	0.22931	0.01397
94.048	1	0.46234	1.85078	0.23177	0.01408
94.148	1	0.46567	1.86301	0.2333	0.01418
94.248	1	0.46864	1.88	0.23542	0.01427
94.348	1	0.47219	1.89591	0.23742	0.01438
94.448	1	0.47546	1.91514	0.23982	0.01448
94.548	1	0.47899	1.92923	0.24159	0.01458
94.648	1	0.48207	1.94306	0.24332	0.01468
94.748	1	0.48562	1.95968	0.2454	0.01479
94.848	1	0.489	1.97921	0.24785	0.01489
94.948	1	0.49191	1.98993	0.24919	0.01498
95.048	1	0.4956	2.0086	0.25153	0.01509
95.148	1	0.49881	2.01961	0.25291	0.01519
95.248	1	0.50233	2.03437	0.25476	0.01529
95.348	1	0.5055	2.04651	0.25628	0.01539
95.448	1	0.50895	2.06182	0.25819	0.0155
95.548	1	0.51248	2.07872	0.26031	0.0156
95.648	1	0.51522	2.0924	0.26202	0.01569
95.748	1	0.51907	2.10908	0.26411	0.0158
95.848	1	0.52213	2.12451	0.26604	0.0159
95.948	1	0.52556	2.14166	0.26819	0.016
96.048	1	0.52883	2.15699	0.27011	0.0161
96.148	1	0.53216	2.17758	0.27269	0.0162
96.248	1	0.53577	2.19479	0.27484	0.01631
96.348	1	0.53858	2.20645	0.2763	0.0164
96.448	1	0.54239	2.22364	0.27846	0.01651
96.548	1	0.54554	2.23641	0.28006	0.01661
96.648	1	0.54877	2.24652	0.28132	0.01671
96.748	1	0.55211	2.25852	0.28282	0.01681
96.848	1	0.55543	2.27313	0.28465	0.01691
96.948	1	0.55912	2.2893	0.28668	0.01702
97.048	1	0.562	2.30443	0.28857	0.01711
97.148	1	0.56575	2.32148	0.29071	0.01723
97.248	1	0.56903	2.3386	0.29285	0.01733
97.348	1	0.57212	2.3556	0.29498	0.01742
97.448	1	0.5755	2.37174	0.297	0.01752
97.548	1	0.5788	2.39121	0.29944	0.01762
97.648	1	0.58234	2.40464	0.30112	0.01773
97.748	1	0.58541	2.42229	0.30333	0.01782
97.848	1	0.58892	2.43598	0.30505	0.01793
97.948	1	0.59238	2.44839	0.3066	0.01804
98.048	1	0.59533	2.45823	0.30783	0.01813
98.148	1	0.59891	2.47485	0.30991	0.01824
98.248	1	0.60215	2.48704	0.31144	0.01833
98.348	1	0.60554	2.50475	0.31366	0.01844
98.448	1	0.60877	2.51667	0.31515	0.01854
98.548	1	0.61219	2.53206	0.31708	0.01864
98.648	1	0.61572	2.54949	0.31926	0.01875
98.748	1	0.61867	2.56641	0.32138	0.01884
98.848	1	0.62229	2.58502	0.32371	0.01895
98.948	1	0.6256	2.60248	0.3259	0.01905
99.048	1	0.6289	2.61462	0.32742	0.01915
99.148	1	0.63221	2.63064	0.32942	0.01925
99.248	1	0.6355	2.64623	0.33138	0.01935
99.348	1	0.63907	2.66093	0.33322	0.01946
99.448	1	0.64199	2.67247	0.33466	0.01955
99.548	1	0.64566	2.68846	0.33666	0.01966
99.648	1	0.6489	2.70135	0.33828	0.01976
99.748	1	0.6521	2.71571	0.34008	0.01986
99.848	1	0.65554	2.72831	0.34165	0.01996
99.948	1	0.65876	2.74435	0.34366	0.02006
100.048	1	0.66238	2.75943	0.34555	0.02017
100.148	1	0.66533	2.77729	0.34779	0.02026
100.248	1	0.669	2.79145	0.34956	0.02037
100.348	1	0.67226	2.80936	0.3518	0.02047
100.448	1	0.67531	2.82239	0.35344	0.02056
100.548	1	0.67894	2.84257	0.35596	0.02067
100.648	1	0.6821	2.85983	0.35812	0.02077
100.748	1	0.68575	2.87268	0.35973	0.02088
100.848	1	0.6888	2.88813	0.36167	0.02097
100.948	1	0.69239	2.90254	0.36347	0.02108
101.048	1	0.69567	2.91696	0.36528	0.02118
101.148	1	0.69862	2.9242	0.36618	0.02127
101.248	1	0.70226	2.93782	0.36789	0.02138
101.348	1	0.7055	2.95453	0.36998	0.02148
101.448	1	0.70893	2.96798	0.37167	0.02159
101.548	1	0.71207	2.98621	0.37395	0.02168
101.648	1	0.71562	3.0009	0.37579	0.02179
101.748	1	0.71902	3.02272	0.37852	0.02189
101.848	1	0.7219	3.0366	0.38026	0.02198
101.948	1	0.72564	3.05423	0.38247	0.02209
102.048	1	0.72884	3.07167	0.38465	0.02219
102.148	1	0.73217	3.08415	0.38621	0.02229
102.248	1	0.73542	3.10001	0.3882	0.02239
102.348	1	0.73885	3.11107	0.38959	0.0225
102.448	1	0.74242	3.12505	0.39134	0.02261
102.548	1	0.74538	3.13694	0.39282	0.0227
102.648	1	0.74905	3.1503	0.3945	0.02281
102.748	1	0.75235	3.16787	0.3967	0.02291
102.848	1	0.75542	3.17854	0.39803	0.023
102.948	1	0.75884	3.19757	0.40042	0.02311
103.048	1	0.76208	3.21348	0.40241	0.0232
103.148	1	0.76576	3.23123	0.40463	0.02332
103.248	1	0.76873	3.24515	0.40638	0.02341
103.348	1	0.77233	3.26356	0.40868	0.02352
103.448	1	0.77569	3.27833	0.41053	0.02362
103.548	1	0.77863	3.2917	0.4122	0.02371
103.648	1	0.78221	3.30518	0.41389	0.02382
103.748	1	0.7854	3.3186	0.41557	0.02391
103.848	1	0.78897	3.33386	0.41748	0.02402
103.948	1	0.79207	3.3463	0.41904	0.02412
104.048	1	0.79563	3.35942	0.42068	0.02423
104.148	1	0.79912	3.37791	0.423	0.02433
104.248	1	0.80192	3.3898	0.42449	0.02442
104.348	1	0.80571	3.40872	0.42686	0.02453
104.448	1	0.80883	3.42052	0.42834	0.02463
104.548	1	0.81235	3.43379	0.43	0.02473
104.648	1	0.81547	3.45206	0.43229	0.02483
104.748	1	0.81886	3.4673	0.43419	0.02493
104.848	1	0.82245	3.48436	0.43633	0.02504
104.948	1	0.82526	3.49779	0.43801	0.02513
105.048	1	0.82898	3.51321	0.43994	0.02524
105.148	1	0.83219	3.53123	0.4422	0.02534
105.248	1	0.83558	3.54428	0.44383	0.02544
105.348	1	0.83879	3.55863	0.44563	0.02554
105.448	1	0.84214	3.57123	0.44721	0.02564
105.548	1	0.8457	3.58702	0.44919	0.02575
105.648	1	0.84861	3.59843	0.45061	0.02584
105.748	1	0.85236	3.61281	0.45242	0.02595
105.848	1	0.85553	3.62392	0.45381	0.02605
105.948	1	0.85883	3.64044	0.45588	0.02615
106.048	1	0.86215	3.6604	0.45838	0.02625
106.148	1	0.8655	3.67308	0.45996	0.02635
106.248	1	0.86908	3.69406	0.46259	0.02646
106.348	1	0.87211	3.70794	0.46433	0.02655
106.448	1	0.87569	3.72415	0.46636	0.02666
106.548	1	0.87895	3.73806	0.4681	0.02676
106.648	1	0.88205	3.75085	0.4697	0.02686
106.748	1	0.88552	3.76511	0.47149	0.02696
106.848	1	0.88879	3.77689	0.47296	0.02706
106.948	1	0.8923	3.79297	0.47498	0.02717
107.048	1	0.8955	3.80423	0.47639	0.02727
107.148	1	0.89893	3.81939	0.47828	0.02737
107.248	1	0.90232	3.83522	0.48027	0.02747
107.348	1	0.90529	3.84764	0.48182	0.02756
107.448	1	0.90887	3.86637	0.48417	0.02767
107.548	1	0.91214	3.88071	0.48596	0.02777
107.648	1	0.91555	3.89951	0.48832	0.02788
107.748	1	0.91883	3.91182	0.48986	0.02798
107.848	1	0.92225	3.92744	0.49182	0.02808
107.948	1	0.92577	3.94373	0.49386	0.02819
108.048	1	0.92862	3.95546	0.49532	0.02827
108.148	1	0.93243	3.97324	0.49755	0.02839
108.248	1	0.93555	3.98498	0.49902	0.02849
108.348	1	0.93883	3.99853	0.50072	0.02859
108.448	1	0.94219	4.01103	0.50228	0.02869
108.548	1	0.94547	4.02819	0.50443	0.02879
108.648	1	0.94909	4.04332	0.50633	0.0289
108.748	1	0.9519	4.05449	0.50773	0.02898
108.848	1	0.95575	4.07603	0.51042	0.0291
108.948	1	0.95894	4.08752	0.51186	0.0292
109.048	1	0.96204	4.09927	0.51333	0.02929
109.148	1	0.9655	4.11337	0.5151	0.0294
109.248	1	0.96877	4.13223	0.51746	0.0295
109.348	1	0.97235	4.14742	0.51936	0.02961
109.448	1	0.97531	4.16012	0.52095	0.0297
109.548	1	0.97908	4.17768	0.52315	0.02981
109.648	1	0.98232	4.1914	0.52487	0.02991
109.748	1	0.9854	4.20814	0.52697	0.03
109.848	1	0.9889	4.22157	0.52865	0.03011
109.948	1	0.99216	4.23177	0.52993	0.03021
110.048	1	0.99573	4.24985	0.53219	0.03032
110.148	1	0.99871	4.26446	0.53402	0.03041
110.248	1	1.00235	4.27732	0.53563	0.03052
110.348	1	1.00568	4.28977	0.53719	0.03062
110.448	1	1.00863	4.30422	0.539	0.03071
110.548	1	1.01223	4.32213	0.54124	0.03082
110.648	1	1.01547	4.33748	0.54316	0.03092
110.748	1	1.01894	4.35326	0.54514	0.03102
110.848	1	1.02211	4.3673	0.5469	0.03112
110.948	1	1.02555	4.37965	0.54844	0.03123
111.048	1	1.02902	4.39526	0.5504	0.03133
111.148	1	1.03196	4.41027	0.55228	0.03142
111.248	1	1.03558	4.42371	0.55396	0.03153
111.348	1	1.0389	4.43984	0.55598	0.03163
111.448	1	1.04216	4.45013	0.55727	0.03173
111.548	1	1.04556	4.46623	0.55929	0.03184
111.648	1	1.04884	4.48274	0.56135	0.03194
111.748	1	1.05243	4.49645	0.56307	0.03204
111.848	1	1.0554	4.50907	0.56465	0.03213
111.948	1	1.05897	4.52633	0.56681	0.03224
112.048	1	1.06234	4.54161	0.56873	0.03235
112.148	1	1.06539	4.55355	0.57022	0.03244
112.248	1	1.06886	4.5701	0.57229	0.03254
112.348	1	1.07205	4.58497	0.57415	0.03264
112.448	1	1.07575	4.59981	0.57601	0.03275
112.548	1	1.07868	4.61345	0.57772	0.03284
112.648	1	1.08234	4.62873	0.57963	0.03296
112.748	1	1.0857	4.64207	0.58131	0.03306
112.848	1	1.08862	4.65701	0.58318	0.03315
112.948	1	1.09231	4.67282	0.58516	0.03326
113.048	1	1.09537	4.68584	0.58679	0.03335
113.148	1	1.09903	4.70437	0.58911	0.03346
113.248	1	1.10211	4.71593	0.59055	0.03356
113.348	1	1.10564	4.73105	0.59245	0.03366
113.448	1	1.1091	4.74296	0.59394	0.03377
113.548	1	1.11203	4.75526	0.59548	0.03386
113.648	1	1.11562	4.76958	0.59727	0.03397
113.748	1	1.11879	4.78441	0.59913	0.03406
113.848	1	1.12231	4.79984	0.60106	0.03417
113.948	1	1.12544	4.81601	0.60309	0.03427
114.048	1	1.12893	4.83161	0.60504	0.03437
114.148	1	1.1323	4.84593	0.60683	0.03448
114.248	1	1.13532	4.86211	0.60886	0.03457
114.348	1	1.13899	4.87572	0.61056	0.03468
114.448	1	1.14216	4.88964	0.61231	0.03478
114.548	1	1.14555	4.90341	0.61403	0.03488
114.648	1	1.1488	4.9137	0.61532	0.03498
114.748	1	1.15217	4.92929	0.61727	0.03508
114.848	1	1.15569	4.94291	0.61898	0.03519
114.948	1	1.15863	4.95564	0.62057	0.03528
115.048	1	1.16238	4.97117	0.62252	0.03539
115.148	1	1.1656	4.99002	0.62488	0.03549
115.248	1	1.16874	5.00305	0.62651	0.03559
115.348	1	1.17229	5.02019	0.62865	0.03569
115.448	1	1.17549	5.03371	0.63035	0.03579
115.548	1	1.17901	5.04676	0.63198	0.0359
115.648	1	1.18213	5.06265	0.63397	0.03599
115.748	1	1.18562	5.07572	0.63561	0.0361
115.848	1	1.18899	5.09111	0.63754	0.0362
115.948	1	1.19194	5.10109	0.63879	0.03629
116.048	1	1.19554	5.11883	0.64101	0.0364
116.148	1	1.19883	5.13315	0.6428	0.0365
116.248	1	1.20232	5.14665	0.64449	0.03661
116.348	1	1.2054	5.15999	0.64616	0.0367
116.448	1	1.20894	5.17112	0.64756	0.03681
116.548	1	1.21233	5.19226	0.6502	0.03691
116.648	1	1.21524	5.20111	0.65131	0.037
116.748	1	1.21898	5.21642	0.65323	0.03712
116.848	1	1.22214	5.23368	0.65539	0.03721
116.948	1	1.22563	5.24573	0.6569	0.03732
117.048	1	1.22883	5.26037	0.65873	0.03742
117.148	1	1.23223	5.27364	0.66039	0.03752
117.248	1	1.23584	5.29429	0.66298	0.03763
117.348	1	1.23857	5.30204	0.66395	0.03771
117.448	1	1.24241	5.32204	0.66645	0.03783
117.548	1	1.24549	5.33511	0.66809	0.03792
117.648	1	1.24884	5.34651	0.66952	0.03802
117.748	1	1.25213	5.36097	0.67133	0.03813
117.848	1	1.25547	5.37386	0.67294	0.03823
117.948	1	1.25911	5.38769	0.67468	0.03834
118.048	1	1.26196	5.39762	0.67592	0.03842
118.148	1	1.26573	5.4141	0.67798	0.03854
118.248	1	1.2689	5.42741	0.67965	0.03864
118.348	1	1.27207	5.44186	0.68146	0.03873
118.448	1	1.27543	5.45568	0.68319	0.03883
118.548	1	1.27876	5.4729	0.68535	0.03894
118.648	1	1.28243	5.49163	0.68769	0.03905
118.748	1	1.28536	5.50458	0.68931	0.03914
118.848	1	1.28909	5.51876	0.69109	0.03925
118.948	1	1.29239	5.53452	0.69306	0.03935
119.048	1	1.29541	5.54321	0.69415	0.03944
119.148	1	1.29884	5.55772	0.69597	0.03955
119.248	1	1.30215	5.56865	0.69734	0.03965
119.348	1	1.30567	5.58235	0.69905	0.03976
119.448	1	1.30878	5.59498	0.70063	0.03985
119.548	1	1.31222	5.60765	0.70222	0.03995
119.648	1	1.31569	5.62531	0.70443	0.04006
119.748	1	1.31864	5.63854	0.70609	0.04015
119.848	1	1.32227	5.65736	0.70844	0.04026
119.948	1	1.32552	5.67283	0.71038	0.04036
120.048	1	1.32886	5.68822	0.71231	0.04046
120.095	1.5	1.33014	5.69488	0.71314	0.0405
120.096	1.5	1.33017	5.69466	0.71312	0.0405
120.196	1.5	1.33131	5.69087	0.71264	0.04054
120.296	1.5	1.32941	5.67751	0.71097	0.04048
120.396	1.5	1.32562	5.65923	0.70868	0.04036
120.496	1.5	1.32174	5.63796	0.70602	0.04024
120.596	1.5	1.31832	5.61992	0.70376	0.04014
120.696	1.5	1.31523	5.59941	0.70119	0.04005
120.796	1.5	1.31146	5.58483	0.69936	0.03993
120.896	1.5	1.3083	5.56565	0.69696	0.03984
120.996	1.5	1.30508	5.55214	0.69527	0.03974
121.096	1.5	1.30164	5.53734	0.69342	0.03963
121.196	1.5	1.29837	5.5223	0.69153	0.03953
121.296	1.5	1.29499	5.50749	0.68968	0.03943
121.396	1.5	1.29175	5.48773	0.6872	0.03933
121.496	1.5	1.28814	5.47592	0.68572	0.03922
121.596	1.5	1.28477	5.45374	0.68295	0.03912
121.696	1.5	1.28184	5.44364	0.68168	0.03903
121.796	1.5	1.2782	5.42713	0.67961	0.03892
121.896	1.5	1.27509	5.41076	0.67756	0.03882
121.996	1.5	1.27173	5.39479	0.67556	0.03872
122.096	1.5	1.26844	5.37582	0.67319	0.03862
122.196	1.5	1.26498	5.35768	0.67092	0.03852
122.296	1.5	1.26153	5.33831	0.66849	0.03841
122.396	1.5	1.25854	5.32637	0.667	0.03832
122.496	1.5	1.25481	5.30518	0.66434	0.03821
122.596	1.5	1.25168	5.29051	0.66251	0.03811
122.696	1.5	1.24836	5.27763	0.66089	0.03801
122.796	1.5	1.24506	5.25942	0.65861	0.03791
122.896	1.5	1.24174	5.25111	0.65757	0.03781
122.996	1.5	1.23814	5.23457	0.6555	0.0377
123.096	1.5	1.23531	5.22293	0.65404	0.03761
123.196	1.5	1.23136	5.20449	0.65173	0.03749
123.296	1.5	1.22822	5.19032	0.64996	0.0374
123.396	1.5	1.22501	5.17332	0.64783	0.0373
123.496	1.5	1.22163	5.15254	0.64523	0.0372
123.596	1.5	1.21845	5.13595	0.64315	0.0371
123.696	1.5	1.21487	5.11592	0.64064	0.03699
123.796	1.5	1.21196	5.09969	0.63861	0.0369
123.896	1.5	1.20817	5.08549	0.63683	0.03679
123.996	1.5	1.20488	5.06725	0.63455	0.03669
124.096	1.5	1.20175	5.05713	0.63328	0.03659
124.196	1.5	1.19832	5.04307	0.63152	0.03649
124.296	1.5	1.19503	5.03074	0.62998	0.03639
124.396	1.5	1.19161	5.01495	0.628	0.03628
124.496	1.5	1.18859	5.00081	0.62623	0.03619
124.596	1.5	1.18485	4.98593	0.62436	0.03608
124.696	1.5	1.18159	4.9653	0.62178	0.03598
124.796	1.5	1.17842	4.95232	0.62016	0.03588
124.896	1.5	1.17491	4.9289	0.61722	0.03577
124.996	1.5	1.1717	4.91693	0.61572	0.03568
125.096	1.5	1.16822	4.89991	0.61359	0.03557
125.196	1.5	1.16507	4.88221	0.61138	0.03547
125.296	1.5	1.16161	4.86762	0.60955	0.03537
125.396	1.5	1.1582	4.85137	0.60752	0.03526
125.496	1.5	1.1552	4.8393	0.606	0.03517
125.596	1.5	1.15159	4.82175	0.60381	0.03506
125.696	1.5	1.14829	4.80963	0.60229	0.03496
125.796	1.5	1.14503	4.79435	0.60037	0.03486
125.896	1.5	1.14167	4.77972	0.59854	0.03476
125.996	1.5	1.13841	4.76622	0.59685	0.03466
126.096	1.5	1.13491	4.74595	0.59431	0.03456
126.196	1.5	1.13185	4.73376	0.59279	0.03446
126.296	1.5	1.12823	4.71553	0.5905	0.03435
126.396	1.5	1.12489	4.69742	0.58824	0.03425
126.496	1.5	1.12172	4.68325	0.58646	0.03415
126.596	1.5	1.11826	4.66202	0.5838	0.03405
126.696	1.5	1.11511	4.65001	0.5823	0.03395
126.796	1.5	1.11156	4.6306	0.57987	0.03384
126.896	1.5	1.10852	4.61773	0.57826	0.03375
126.996	1.5	1.10476	4.60113	0.57618	0.03364
127.096	1.5	1.10152	4.5874	0.57446	0.03354
127.196	1.5	1.09842	4.57603	0.57304	0.03344
127.296	1.5	1.09492	4.55923	0.57093	0.03334
127.396	1.5	1.09185	4.54737	0.56945	0.03324
127.496	1.5	1.08821	4.52925	0.56718	0.03313
127.596	1.5	1.08518	4.51468	0.56535	0.03304
127.696	1.5	1.08152	4.49823	0.56329	0.03293
127.796	1.5	1.0782	4.48308	0.5614	0.03283
127.896	1.5	1.0752	4.466	0.55926	0.03274
127.996	1.5	1.07149	4.44566	0.55671	0.03262
128.096	1.5	1.06845	4.42976	0.55472	0.03253
128.196	1.5	1.06496	4.41383	0.55272	0.03243
128.296	1.5	1.06178	4.39813	0.55076	0.03233
128.396	1.5	1.05823	4.38314	0.54888	0.03222
128.496	1.5	1.05491	4.37148	0.54742	0.03212
128.596	1.5	1.05184	4.35729	0.54564	0.03203
128.696	1.5	1.04814	4.34004	0.54348	0.03191
128.796	1.5	1.04496	4.33026	0.54226	0.03182
128.896	1.5	1.04159	4.3158	0.54045	0.03171
128.996	1.5	1.0384	4.3009	0.53858	0.03162
129.096	1.5	1.03498	4.28275	0.53631	0.03151
129.196	1.5	1.03163	4.26526	0.53412	0.03141
129.296	1.5	1.02857	4.24933	0.53212	0.03132
129.396	1.5	1.02481	4.22889	0.52956	0.0312
129.496	1.5	1.02161	4.21437	0.52775	0.03111
129.596	1.5	1.01839	4.19741	0.52562	0.03101
129.696	1.5	1.01498	4.18499	0.52407	0.0309
129.796	1.5	1.01175	4.17012	0.52221	0.03081
129.896	1.5	1.00831	4.15376	0.52016	0.0307
129.996	1.5	1.00521	4.14158	0.51863	0.03061
130.096	1.5	1.00151	4.1259	0.51667	0.03049
130.196	1.5	0.99815	4.11262	0.515	0.03039
130.296	1.5	0.99513	4.09795	0.51317	0.0303
130.396	1.5	0.99158	4.08276	0.51127	0.03019
130.496	1.5	0.98835	4.0633	0.50883	0.03009
130.596	1.5	0.98494	4.04974	0.50713	0.02999
130.696	1.5	0.98176	4.03468	0.50524	0.02989
130.796	1.5	0.9782	4.01999	0.50341	0.02978
130.896	1.5	0.97483	4.00219	0.50118	0.02968
130.996	1.5	0.97187	3.98858	0.49947	0.02959
131.096	1.5	0.96824	3.96934	0.49706	0.02948
131.196	1.5	0.96505	3.95405	0.49515	0.02938
131.296	1.5	0.96164	3.93739	0.49306	0.02928
131.396	1.5	0.95848	3.92043	0.49094	0.02918
131.496	1.5	0.95494	3.90769	0.48934	0.02908
131.596	1.5	0.95147	3.89357	0.48757	0.02897
131.696	1.5	0.94861	3.88485	0.48648	0.02888
131.796	1.5	0.94481	3.86475	0.48397	0.02877
131.896	1.5	0.94165	3.8501	0.48213	0.02867
131.996	1.5	0.93829	3.83566	0.48032	0.02857
132.096	1.5	0.93501	3.82299	0.47874	0.02847
132.196	1.5	0.93173	3.80583	0.47659	0.02837
132.296	1.5	0.92819	3.78751	0.47429	0.02826
132.396	1.5	0.92519	3.77264	0.47243	0.02817
132.496	1.5	0.92146	3.75498	0.47022	0.02806
132.596	1.5	0.91822	3.73739	0.46802	0.02796
132.696	1.5	0.91501	3.72185	0.46607	0.02786
132.796	1.5	0.9117	3.70982	0.46456	0.02776
132.896	1.5	0.90841	3.69363	0.46254	0.02766
132.996	1.5	0.90497	3.68266	0.46116	0.02755
133.096	1.5	0.90189	3.66719	0.45923	0.02746
133.196	1.5	0.89817	3.65139	0.45725	0.02735
133.296	1.5	0.8949	3.63723	0.45547	0.02725
133.396	1.5	0.8917	3.62243	0.45362	0.02715
133.496	1.5	0.88828	3.60577	0.45153	0.02705
133.596	1.5	0.88512	3.5898	0.44953	0.02695
133.696	1.5	0.8816	3.57337	0.44748	0.02684
133.796	1.5	0.87849	3.5552	0.4452	0.02675
133.896	1.5	0.87487	3.53889	0.44316	0.02664
133.996	1.5	0.87152	3.5211	0.44093	0.02654
134.096	1.5	0.86845	3.50828	0.43933	0.02644
134.196	1.5	0.86483	3.48926	0.43694	0.02633
134.296	1.5	0.86167	3.48105	0.43592	0.02624
134.396	1.5	0.85832	3.46729	0.43419	0.02613
134.496	1.5	0.85504	3.45232	0.43232	0.02603
134.596	1.5	0.85166	3.43654	0.43034	0.02593
134.696	1.5	0.84821	3.42121	0.42842	0.02583
134.796	1.5	0.84522	3.40508	0.4264	0.02574
134.896	1.5	0.84153	3.39201	0.42477	0.02562
134.996	1.5	0.83835	3.37084	0.42211	0.02553
135.096	1.5	0.83503	3.35922	0.42066	0.02543
135.196	1.5	0.83164	3.34323	0.41866	0.02532
135.296	1.5	0.82839	3.32895	0.41687	0.02522
135.396	1.5	0.82489	3.31052	0.41456	0.02512
135.496	1.5	0.8219	3.29723	0.4129	0.02503
135.596	1.5	0.81812	3.28121	0.41089	0.02491
135.696	1.5	0.8149	3.2642	0.40876	0.02481
135.796	1.5	0.81174	3.25022	0.40701	0.02472
135.896	1.5	0.80822	3.23132	0.40464	0.02461
135.996	1.5	0.80507	3.21863	0.40305	0.02451
136.096	1.5	0.80149	3.20191	0.40096	0.0244
136.196	1.5	0.79855	3.18766	0.39918	0.02431
136.296	1.5	0.79479	3.17528	0.39763	0.0242
136.396	1.5	0.79152	3.15644	0.39527	0.0241
136.496	1.5	0.78846	3.14825	0.39424	0.02401
136.596	1.5	0.78496	3.12883	0.39181	0.0239
136.696	1.5	0.78183	3.1176	0.3904	0.02381
136.796	1.5	0.77829	3.09932	0.38811	0.0237
136.896	1.5	0.7752	3.08149	0.38588	0.0236
136.996	1.5	0.77149	3.06706	0.38407	0.02349
137.096	1.5	0.7682	3.04919	0.38184	0.02339
137.196	1.5	0.76514	3.03305	0.37982	0.0233
137.296	1.5	0.76151	3.01766	0.37789	0.02319
137.396	1.5	0.75847	3.00448	0.37624	0.02309
137.496	1.5	0.7549	2.98916	0.37432	0.02299
137.596	1.5	0.75183	2.97552	0.37261	0.02289
137.696	1.5	0.74822	2.96015	0.37069	0.02278
137.796	1.5	0.74484	2.94532	0.36883	0.02268
137.896	1.5	0.7418	2.92985	0.36689	0.02259
137.996	1.5	0.73814	2.91476	0.365	0.02247
138.096	1.5	0.73499	2.89639	0.3627	0.02238
138.196	1.5	0.73169	2.8822	0.36092	0.02228
138.296	1.5	0.72842	2.86527	0.3588	0.02218
138.396	1.5	0.72502	2.85205	0.35715	0.02208
138.496	1.5	0.72164	2.83678	0.35524	0.02197
138.596	1.5	0.71856	2.82012	0.35315	0.02188
138.696	1.5	0.71483	2.80716	0.35153	0.02177
138.796	1.5	0.71152	2.78834	0.34917	0.02166
138.896	1.5	0.70841	2.77814	0.34789	0.02157
138.996	1.5	0.70499	2.75855	0.34544	0.02147
139.096	1.5	0.70172	2.74488	0.34373	0.02137
139.196	1.5	0.6983	2.72492	0.34123	0.02126
139.296	1.5	0.69516	2.71387	0.33984	0.02117
139.396	1.5	0.69153	2.69611	0.33762	0.02106
139.496	1.5	0.68812	2.68157	0.3358	0.02095
139.596	1.5	0.68506	2.6675	0.33404	0.02086
139.696	1.5	0.68153	2.65008	0.33186	0.02075
139.796	1.5	0.67843	2.63817	0.33037	0.02066
139.896	1.5	0.67491	2.62348	0.32853	0.02055
139.996	1.5	0.67183	2.60642	0.32639	0.02046
140.096	1.5	0.66828	2.5906	0.32441	0.02035
140.196	1.5	0.66487	2.57267	0.32216	0.02024
140.296	1.5	0.66186	2.56309	0.32096	0.02015
140.396	1.5	0.65822	2.53936	0.31799	0.02004
140.496	1.5	0.65508	2.52691	0.31643	0.01995
140.596	1.5	0.6516	2.50768	0.31403	0.01984
140.696	1.5	0.64839	2.49632	0.3126	0.01974
140.796	1.5	0.64502	2.48289	0.31092	0.01964
140.896	1.5	0.64153	2.46865	0.30914	0.01953
140.996	1.5	0.63856	2.45283	0.30716	0.01944
141.096	1.5	0.63477	2.43513	0.30494	0.01933
141.196	1.5	0.6317	2.42036	0.30309	0.01923
141.296	1.5	0.62827	2.40898	0.30167	0.01913
141.396	1.5	0.62498	2.39388	0.29977	0.01903
141.496	1.5	0.62166	2.37812	0.2978	0.01893
141.596	1.5	0.61824	2.35821	0.29531	0.01882
141.696	1.5	0.61522	2.34394	0.29352	0.01873
141.796	1.5	0.61147	2.32563	0.29123	0.01862
141.896	1.5	0.60829	2.31216	0.28954	0.01852
141.996	1.5	0.60507	2.29633	0.28756	0.01842
142.096	1.5	0.60172	2.28545	0.2862	0.01832
142.196	1.5	0.59843	2.27117	0.28441	0.01822
142.296	1.5	0.59495	2.25318	0.28216	0.01812
142.396	1.5	0.59184	2.23625	0.28004	0.01802
142.496	1.5	0.58814	2.21977	0.27797	0.01791
142.596	1.5	0.58489	2.20821	0.27652	0.01781
142.696	1.5	0.58176	2.19499	0.27487	0.01771
142.796	1.5	0.57831	2.17689	0.2726	0.01761
142.896	1.5	0.57505	2.16216	0.27076	0.01751
142.996	1.5	0.57166	2.14842	0.26904	0.01741
143.096	1.5	0.56839	2.13156	0.26693	0.01731
143.196	1.5	0.56486	2.11718	0.26513	0.0172
143.296	1.5	0.56147	2.10257	0.26329	0.0171
143.396	1.5	0.55848	2.08232	0.26076	0.017
143.496	1.5	0.55486	2.0657	0.25868	0.01689
143.596	1.5	0.55172	2.05206	0.25697	0.0168
143.696	1.5	0.54836	2.03579	0.25493	0.0167
143.796	1.5	0.54507	2.02243	0.25326	0.0166
143.896	1.5	0.54168	2.00713	0.25134	0.01649
143.996	1.5	0.5382	1.99287	0.24956	0.01639
144.096	1.5	0.53524	1.98149	0.24813	0.0163
144.196	1.5	0.53147	1.96439	0.24599	0.01618
144.296	1.5	0.52833	1.95388	0.24468	0.01609
144.396	1.5	0.525	1.93581	0.24241	0.01599
144.496	1.5	0.52165	1.92076	0.24053	0.01588
144.596	1.5	0.51846	1.90187	0.23816	0.01579
144.696	1.5	0.51478	1.88617	0.2362	0.01567
144.796	1.5	0.51197	1.8711	0.23431	0.01559
144.896	1.5	0.50806	1.84842	0.23147	0.01547
144.996	1.5	0.50483	1.83172	0.22938	0.01537
145.096	1.5	0.50166	1.82022	0.22794	0.01527
145.196	1.5	0.49828	1.80826	0.22644	0.01517
145.296	1.5	0.49511	1.79797	0.22515	0.01508
145.396	1.5	0.49157	1.78187	0.22314	0.01497
145.496	1.5	0.48861	1.76946	0.22158	0.01488
145.596	1.5	0.48484	1.75599	0.21989	0.01476
145.696	1.5	0.48157	1.73824	0.21767	0.01466
145.796	1.5	0.47843	1.72151	0.21558	0.01457
145.896	1.5	0.47495	1.7042	0.21341	0.01446
145.996	1.5	0.47174	1.69012	0.21165	0.01436
146.096	1.5	0.46827	1.67585	0.20986	0.01426
146.196	1.5	0.46521	1.65557	0.20732	0.01416
146.296	1.5	0.46155	1.64125	0.20553	0.01405
146.396	1.5	0.45822	1.62276	0.20321	0.01395
146.496	1.5	0.4551	1.61209	0.20187	0.01386
146.596	1.5	0.45156	1.59386	0.19959	0.01375
146.696	1.5	0.44834	1.57914	0.19775	0.01365
146.796	1.5	0.44494	1.56768	0.19631	0.01355
146.896	1.5	0.4417	1.54912	0.19399	0.01345
146.996	1.5	0.4383	1.53647	0.19241	0.01335
147.096	1.5	0.43487	1.51932	0.19026	0.01324
147.196	1.5	0.43187	1.50915	0.18898	0.01315
147.296	1.5	0.42826	1.49568	0.1873	0.01304
147.396	1.5	0.42496	1.47667	0.18492	0.01294
147.496	1.5	0.42171	1.46408	0.18334	0.01284
147.596	1.5	0.41833	1.44533	0.18099	0.01274
147.696	1.5	0.41509	1.43072	0.17916	0.01264
147.796	1.5	0.41155	1.41054	0.17664	0.01253
147.896	1.5	0.40851	1.39641	0.17487	0.01244
147.996	1.5	0.40489	1.37849	0.17262	0.01233
148.096	1.5	0.40157	1.36238	0.1706	0.01223
148.196	1.5	0.39841	1.35019	0.16908	0.01213
148.296	1.5	0.3949	1.33074	0.16664	0.01202
148.396	1.5	0.39181	1.32173	0.16551	0.01193
148.496	1.5	0.3882	1.3097	0.16401	0.01182
148.596	1.5	0.38516	1.29626	0.16232	0.01173
148.696	1.5	0.38146	1.28257	0.16061	0.01161
148.796	1.5	0.37818	1.26817	0.15881	0.01151
148.896	1.5	0.37512	1.25302	0.15691	0.01142
148.996	1.5	0.37156	1.22819	0.1538	0.01131
149.096	1.5	0.3685	1.21584	0.15225	0.01122
149.196	1.5	0.36493	1.19646	0.14983	0.01111
149.296	1.5	0.36183	1.18563	0.14847	0.01102
149.396	1.5	0.35819	1.16662	0.14609	0.01091
149.496	1.5	0.35487	1.15076	0.1441	0.01081
149.596	1.5	0.35185	1.13759	0.14245	0.01071
149.696	1.5	0.34817	1.12032	0.14029	0.0106
149.796	1.5	0.34512	1.11189	0.13924	0.01051
149.896	1.5	0.34162	1.09504	0.13713	0.0104
149.996	1.5	0.33845	1.08521	0.1359	0.01031
150.096	1.5	0.33492	1.07289	0.13435	0.0102
150.196	1.5	0.33157	1.05327	0.1319	0.0101
150.296	1.5	0.32851	1.03969	0.1302	0.01
150.396	1.5	0.32478	1.01853	0.12755	0.00989
150.496	1.5	0.32161	1.00278	0.12557	0.00979
150.596	1.5	0.31827	0.98616	0.12349	0.00969
150.696	1.5	0.31505	0.97092	0.12158	0.00959
150.796	1.5	0.31171	0.95536	0.11964	0.00949
150.896	1.5	0.30827	0.93495	0.11708	0.00939
150.996	1.5	0.30522	0.9247	0.1158	0.00929
151.096	1.5	0.3015	0.90949	0.11389	0.00918
151.196	1.5	0.29823	0.89508	0.11209	0.00908
151.296	1.5	0.29507	0.88417	0.11072	0.00898
151.396	1.5	0.29162	0.86684	0.10855	0.00888
151.496	1.5	0.28842	0.8553	0.1071	0.00878
151.596	1.5	0.285	0.83936	0.10511	0.00868
151.696	1.5	0.28182	0.82723	0.10359	0.00858
151.796	1.5	0.27818	0.8094	0.10136	0.00847
151.896	1.5	0.27481	0.7966	0.09975	0.00837
151.996	1.5	0.27181	0.77875	0.09752	0.00828
152.096	1.5	0.26822	0.75755	0.09486	0.00817
152.196	1.5	0.26504	0.74297	0.09304	0.00807
152.296	1.5	0.26161	0.72464	0.09074	0.00797
152.396	1.5	0.25844	0.7137	0.08937	0.00787
152.496	1.5	0.25489	0.69146	0.08659	0.00776
152.596	1.5	0.25146	0.67979	0.08513	0.00766
152.696	1.5	0.24856	0.66824	0.08368	0.00757
152.796	1.5	0.24488	0.65522	0.08205	0.00746
152.896	1.5	0.24171	0.64178	0.08037	0.00736
152.996	1.5	0.23832	0.62783	0.07862	0.00726
153.096	1.5	0.23511	0.61368	0.07685	0.00716
153.196	1.5	0.23163	0.59744	0.07481	0.00705
153.296	1.5	0.22815	0.58538	0.0733	0.00695
153.396	1.5	0.22529	0.56733	0.07104	0.00686
153.496	1.5	0.22148	0.54855	0.06869	0.00674
153.596	1.5	0.21829	0.52969	0.06633	0.00665
153.696	1.5	0.21496	0.51512	0.06451	0.00655
153.796	1.5	0.21168	0.49821	0.06239	0.00645
153.896	1.5	0.20839	0.48139	0.06028	0.00635
153.996	1.5	0.20486	0.46417	0.05813	0.00624
154.096	1.5	0.20185	0.45439	0.0569	0.00615
154.196	1.5	0.19814	0.43949	0.05504	0.00603
154.296	1.5	0.19491	0.42833	0.05364	0.00593
154.396	1.5	0.19169	0.41747	0.05228	0.00584
154.496	1.5	0.18834	0.39939	0.05001	0.00573
154.596	1.5	0.18509	0.38457	0.04816	0.00564
154.696	1.5	0.18163	0.37214	0.0466	0.00553
154.796	1.5	0.17852	0.35447	0.04439	0.00544
154.896	1.5	0.17488	0.33542	0.042	0.00532
154.996	1.5	0.17154	0.31698	0.03969	0.00522
155.096	1.5	0.16839	0.30272	0.03791	0.00513
155.196	1.5	0.16494	0.28688	0.03592	0.00502
155.296	1.5	0.16177	0.27142	0.03399	0.00493
155.396	1.5	0.15829	0.26046	0.03262	0.00482
155.496	1.5	0.15513	0.2392	0.02995	0.00472
155.596	1.5	0.15157	0.22658	0.02837	0.00462
155.696	1.5	0.14817	0.21293	0.02666	0.00451
155.796	1.5	0.14512	0.20062	0.02512	0.00442
155.896	1.5	0.14148	0.18563	0.02325	0.00431
155.996	1.5	0.13832	0.17143	0.02147	0.00421
156.096	1.5	0.13498	0.15818	0.01981	0.00411
156.196	1.5	0.1317	0.13839	0.01733	0.00401
156.296	1.5	0.12836	0.12553	0.01572	0.00391
156.396	1.5	0.12488	0.10752	0.01346	0.0038
156.496	1.5	0.12189	0.08963	0.01122	0.00371
156.596	1.5	0.11817	0.07478	0.00936	0.0036
156.696	1.5	0.11499	0.05781	0.00724	0.0035
156.796	1.5	0.1117	0.04578	0.00573	0.0034
156.896	1.5	0.1083	0.0276	0.00346	0.0033
156.996	1.5	0.10508	0.01501	0.00188	0.0032
157.096	1.5	0.10156	-0.00335	-0.00042	0.00309
157.196	1.5	0.09856	-0.00983	-0.00123	0.003
157.296	1.5	0.09477	-0.02816	-0.00353	0.00289
157.396	1.5	0.09155	-0.0422	-0.00528	0.00279
157.496	1.5	0.08841	-0.05324	-0.00667	0.00269
157.596	1.5	0.08488	-0.07298	-0.00914	0.00258
157.696	1.5	0.08176	-0.08506	-0.01065	0.00249
157.796	1.5	0.07816	-0.09914	-0.01241	0.00238
157.896	1.5	0.0752	-0.11498	-0.0144	0.00229
157.996	1.5	0.07147	-0.1362	-0.01706	0.00218
158.096	1.5	0.06818	-0.15634	-0.01958	0.00208
158.196	1.5	0.06514	-0.17239	-0.02159	0.00198
158.296	1.5	0.0616	-0.18934	-0.02371	0.00188
158.396	1.5	0.05848	-0.19579	-0.02452	0.00178
158.496	1.5	0.05497	-0.21158	-0.0265	0.00167
158.596	1.5	0.05184	-0.22343	-0.02798	0.00158
[truncated: 16,860 more rows]

## Sheet: SMP-3_2
Time	Total cycle count	Extension	Load	Tensile stress	Tensile strain (Extension)
[truncated: 18,248 more rows]

[truncated: 18 more sheets: SMP-4_1, SMP-4_2, SMP-5_2, SMP-5_3, SMP-6_1, SMP-6_2, SMP-7_5, SMP-7_2, SMP-8_1, SMP-8_2, SMP-9_3, SMP-10_2, SMP-10_3, SMP-11_1, SMP-9_1, SMP-11_2, SMP-12_1, SMP-12_2]
